# Supplementary material for: Semi-automatic tracking, smoothing and segmentation of hyoid bone motion from videofluoroscopic swallowing study
Source: PLoS One. 2017 Nov 28;12(11):e0188684. doi: 10.1371/journal.pone.0188684 (PMC5705154; doi:10.1371/journal.pone.0188684)
Supplement: S2 File — (ZIP) [file pone.0188684.s002.zip]

Archive with 96 entries (96 files):
- 10_axis_fr1to300.txt
- 10_axis_fr300to500.txt
- 10_hyoid_fr1to300.txt
- 10_hyoid_fr300to500.txt
- 11_axis_fr1to325.txt
- 11_axis_fr500to800.txt
- 11_hyoid_fr1to325.txt
- 11_hyoid_fr500to800.txt
- 12_axis_fr1to210.txt
- 12_axis_fr211to387.txt
- 12_hyoid_fr1to210.txt
- 12_hyoid_fr211to387.txt
- 13_axis_fr1to200.txt
- 13_axis_fr555to728.txt
- 13_hyoid_fr1to200.txt
- 13_hyoid_fr555to728.txt
- 14_axis_fr190to380.txt
- 14_axis_fr1to190.txt
- 14_hyoid_fr190to380.txt
- 14_hyoid_fr1to190.txt
- 15_hyoid_manualtracking_fr1to300.txt
- 16_axis_fr1to300.txt
- 16_hyoid_fr1to300.txt
- 17_axis_fr1to200.txt
- 17_hyoid_fr1to200.txt
- 18_axis_fr1to260.txt
- 18_axis_fr261to486.txt
- 18_hyoid_fr1to260.txt
- 18_hyoid_fr261to486.txt
- 19_axis_fr1to250.txt
- 19_axis_fr251to559.txt
- 19_hyoid_fr1to250.txt
- 19_hyoid_fr251to559.txt
- 1_axis_fr45to190.txt
- 1_hyoid_fr45to190.txt
- 20_axis_fr1to229.txt
- 20_hyoid_fr1to229.txt
- 21_axis_fr1to621.txt
- 21_hyoid_fr1to621.txt
- 22_axis_fr100to531.txt
- 22_hyoid_fr100to531.txt
- 23_axis_fr1to430.txt
- 23_hyoid_fr1to430.txt
- 24_axis_fr1to774.txt
- 24_hyoid_fr1to774.txt
- 26_axis_fr1to821.txt
- 26_hyoid_fr1to821.txt
- 27_axis_fr275to460.txt
- 27_hyoid_fr275to460.txt
- 28_axis_fr1to583.txt
- 28_hyoid_fr1to583.txt
- 29_axis_fr1to525.txt
- 29_hyoid_fr1to525.txt
- 2_axis_fr1to280.txt
- 2_hyoid_fr1to280.txt
- 30_axis_fr1to618.txt
- 30_hyoid_fr1to618.txt
- 31_axis_fr1to300.txt
- 31_axis_fr301to600.txt
- 31_hyoid_fr1to300.txt
- 31_hyoid_fr301to600.txt
- 3_axis_fr1to230.txt
- 3_axis_fr231to470.txt
- 3_axis_fr471to721.txt
- 3_hyoid_fr1to230.txt
- 3_hyoid_fr231to470.txt
- 3_hyoid_fr471to721.txt
- 4_axis_fr1to270.txt
- 4_axis_fr271to430.txt
- 4_hyoid_fr1to270.txt
- 4_hyoid_fr271to430.txt
- 5_axis_fr1to250.txt
- 5_axis_fr251to511.txt
- 5_hyoid_fr1to250.txt
- 5_hyoid_fr251to511.txt
- 6_axis_fr171to320.txt
- 6_axis_fr1to170.txt
- 6_axis_fr321to465.txt
- 6_hyoid_fr171to320.txt
- 6_hyoid_fr1to170.txt
- 6_hyoid_fr321to465.txt
- 7_axis_fr1to200.txt
- 7_axis_fr400to700.txt
- 7_axis_fr850to1150.txt
- 7_hyoid_fr1to200.txt
- 7_hyoid_fr400to700.txt
- 7_hyoid_fr850to1150.txt
- 8_axis_fr151to295.txt
- 8_axis_fr1to150.txt
- 8_hyoid_fr151to295.txt
- 8_hyoid_fr1to150.txt
- 9_axis_fr131to410.txt
- 9_axis_fr1to130.txt
- 9_hyoid_fr131to410.txt
- 9_hyoid_fr1to130.txt
- Explanations for the data in this folder.docx
