# Supplementary material for: Semi-automatic tracking, smoothing and segmentation of hyoid bone motion from videofluoroscopic swallowing study
Source: PLoS One. 2017 Nov 28;12(11):e0188684. doi: 10.1371/journal.pone.0188684 (PMC5705154; doi:10.1371/journal.pone.0188684)
Supplement: S2 File — (ZIP) [file pone.0188684.s002.zip › 10_axis_fr1to300.txt]

  554.0000   698.0000   618.0000   605.0000
  555.6187   697.1631   619.6099   604.6672
  555.6187   696.6192   620.3562   603.9911
  555.6187   696.6192   620.3605   603.9869
  555.6187   696.6192   619.6706   603.7785
  554.6187   696.6192   618.6706   603.7746
  551.0616   695.1567   617.6973   603.7927
  550.3896   695.1567   616.5509   603.9850
  548.5536   695.3969   613.7550   603.5802
  546.9557   695.4205   612.8924   603.6071
  545.9774   695.6173   611.9000   603.6161
  544.9774   695.6173   611.8610   603.6975
  544.9389   695.6474   611.8142   603.9711
  544.9467   694.9334   610.7512   602.9009
  544.9663   694.8285   611.8840   603.3995
  545.0286   694.2021   611.5978   602.9147
  545.8991   694.6726   612.5978   602.9167
  546.7397   694.6968   612.6129   602.7264
  546.7397   694.6968   613.6195   602.9521
  547.2397   694.9468   614.3221   603.0080
  548.2397   695.9529   614.8227   602.9167
  548.1527   694.4635   614.6573   602.2360
  550.2869   695.7135   616.7928   602.8458
  551.3591   694.4276   617.7382   602.2416
  553.3873   694.4276   619.1175   601.8421
  553.3265   694.0246   620.7113   601.8700
  553.3265   692.4875   620.7160   600.7745
  554.0426   693.0209   621.1595   600.6175
  553.7743   691.9707   620.7401   600.3087
  553.8143   691.9715   620.1113   599.8144
  552.3592   691.9712   619.4640   599.8976
  551.2351   691.0106   618.5152   599.8695
  550.7113   690.9617   617.5697   599.8139
  548.3257   689.8255   617.3627   599.8987
  548.3258   689.8380   616.4843   599.8761
  548.0583   689.7827   616.4816   599.8984
  548.3615   689.7716   617.0789   599.8775
  548.9757   689.7633   617.3641   599.9088
  549.8510   689.7716   618.2255   599.9501
  550.7596   689.8447   619.0725   599.7976
  551.2599   689.8362   619.6975   599.6789
  552.7599   689.7749   620.7748   599.8103
  553.7599   689.7752   621.7744   599.8137
  554.7631   689.7665   621.4619   598.8655
  554.7631   689.7665   622.2861   598.8974
  554.7634   689.7666   622.2913   599.1191
  554.7634   689.7666   621.6819   599.4270
  554.8280   689.8560   621.6147   599.6519
  553.8260   689.7617   621.6105   599.8053
  553.5190   689.8537   621.4234   599.8520
  553.6440   689.8553   621.4236   599.9765
  554.6441   689.9175   621.4771   599.8180
  554.6441   689.8629   621.5299   599.8180
  554.6441   689.8553   621.5834   599.7467
  554.6461   689.8536   621.5832   599.7467
  553.6197   689.5756   620.6126   599.5114
  552.1038   688.8448   619.4502   598.7483
  551.0189   688.9069   618.4504   598.8174
  549.7932   688.8561   617.3402   598.8799
  547.7429   688.7572   616.1717   599.5761
  545.3632   687.8775   614.4500   598.8684
  544.2475   687.8811   613.3320   599.3765
  543.8219   687.8746   612.3542   599.4888
  543.9863   688.8590   612.3611   599.5826
  544.0500   688.8074   612.3763   599.5821
  545.5642   689.7949   614.3608   600.5392
  548.7537   691.0206   616.1606   600.7141
  550.7805   690.3859   618.1707   600.6252
  551.8955   689.5665   620.2846   599.9397
  553.6448   689.9530   622.7880   599.8716
  554.2836   689.0348   623.6431   599.0064
  554.6446   687.0425   623.6431   598.0105
  553.6446   687.0232   623.6431   598.0105
  552.3986   687.0310   621.6979   597.0105
  550.3898   686.8298   619.3719   597.0060
  547.3928   685.9588   618.8277   598.7067
  545.0611   686.7632   615.1257   598.7015
  542.1852   685.7342   613.1256   598.7091
  541.0531   685.5372   611.9442   597.9265
  540.1209   685.4396   611.0820   598.7507
  540.0333   684.6546   611.0983   598.7649
  541.0333   684.6546   611.0983   597.8624
  541.2981   683.7459   612.0968   597.8363
  543.9894   683.7436   613.1184   596.8014
  544.5292   682.7882   615.9396   596.8745
  545.0273   681.8989   616.1878   596.6546
  545.0520   681.8917   616.1253   595.7676
  545.0394   681.9007   616.1372   595.7671
  544.2019   681.7320   616.0425   595.8015
  544.0901   682.0435   615.1381   595.7228
  543.1314   681.6354   614.6607   595.8072
  542.0730   681.0363   614.0456   595.7881
  540.2187   679.9796   613.1568   595.6547
  538.3556   678.1997   612.0947   594.7523
  537.2640   678.1727   612.0313   594.7523
  536.2640   677.1727   610.1416   593.7517
  536.1204   677.1712   610.1416   593.7526
  536.1304   677.1720   610.1416   593.7544
  536.1304   677.1720   610.1416   593.7552
  536.1665   677.1378   610.1416   593.7620
  536.2948   677.1393   610.1416   593.8336
  536.3357   678.1189   610.1416   593.8421
  537.2254   678.1400   610.1416   593.8421
  537.2281   678.1758   610.1416   593.8421
  537.2281   679.1348   610.1416   593.8421
  537.0973   678.1752   610.1416   593.8421
  536.3112   678.1726   610.1039   593.8281
  536.3097   678.1726   609.1329   593.8007
  536.1987   679.1384   609.1329   594.7560
  536.1916   679.9287   609.0704   594.8466
  535.8881   680.0216   608.9917   594.8831
  535.3911   679.9517   609.0294   595.8558
  535.3467   680.3417   609.0294   595.8861
  535.3467   680.9101   609.0294   595.8853
  535.8840   680.9594   609.0294   595.8694
  535.9634   680.9550   609.0427   595.8474
  535.9229   680.2888   609.0387   595.8383
  536.3723   681.0892   609.0570   595.8208
  536.8744   681.0970   609.0760   595.8210
  536.8666   681.0970   609.0760   595.8210
  536.9780   681.3046   609.0995   595.8210
  537.0117   681.3384   609.0945   595.8480
  537.4153   681.8982   609.0906   595.8480
  537.4153   682.0544   609.1584   596.7732
  537.4856   682.0056   609.1584   596.7732
  537.4717   682.0062   609.1584   596.8186
  537.8517   682.0802   609.1584   596.7941
  537.8526   681.9493   609.1584   596.7936
  538.0854   682.1846   609.1584   596.7643
  538.4291   682.1873   609.1584   596.7643
  539.1429   683.0642   609.1765   596.7467
  539.2657   682.9499   611.0885   597.7740
  540.1321   683.1762   611.1393   597.7740
  541.2102   683.9518   611.1393   597.7467
  541.7905   683.8729   612.1220   597.8127
  542.5540   684.1475   612.1484   597.7523
  543.4278   684.8547   613.1298   597.8218
  544.4278   685.0730   614.7486   598.8133
  545.3702   685.1902   615.7570   598.8584
  545.4290   685.1279   616.0196   598.8581
  545.5422   684.8573   616.0591   598.8224
  545.5412   684.8543   616.0570   598.8224
  545.7383   685.1182   616.0362   598.8493
  545.5838   685.7393   616.0288   598.8496
  545.5299   685.6764   615.0770   598.8224
  545.4077   686.0928   614.4520   598.8317
  544.6548   685.7383   614.1131   598.8228
  544.5942   685.7383   614.0818   598.8225
  544.7173   686.0352   614.1043   598.8492
  544.9111   686.2261   615.0639   599.8340
  545.4072   686.2103   615.0308   598.9189
  545.8479   686.3184   615.0936   598.9045
  546.3454   686.2207   615.1053   598.8687
  546.5218   686.1543   616.1053   599.7878
  546.5919   686.2103   616.1053   599.7878
  546.7804   686.4085   616.1053   599.7878
  547.4596   687.1652   616.1053   599.7930
  547.5813   687.1508   616.1277   599.7880
  547.5832   687.1508   616.1277   599.7880
  548.4741   687.4698   616.1278   599.7880
  548.5189   687.4304   616.1278   599.7919
  548.5195   687.3510   617.0882   599.8427
  548.8423   687.3501   617.1353   599.8173
  548.8442   687.3532   617.1353   599.7859
  548.7818   687.3522   617.1277   599.7859
  548.7060   687.4118   617.1277   599.7957
  548.7057   687.5363   617.0976   599.8582
  548.5226   687.7174   617.0976   599.8762
  548.5211   688.2264   617.1317   600.7472
  548.5864   687.7433   617.1317   600.7558
  548.7820   687.7433   617.1317   600.7400
  548.8424   687.7404   617.1317   600.6797
  548.8434   687.7404   618.0571   600.8243
  549.4715   688.2400   618.1003   600.8628
  549.7753   688.3592   618.1003   600.8339
  549.7772   688.3798   618.1068   600.8273
  549.7772   688.3801   618.1068   600.8503
  549.8044   688.3797   618.1068   600.8436
  549.8045   688.4408   618.0934   600.8705
  550.4647   689.1032   618.0934   600.8771
  550.6415   689.1598   618.0934   600.8698
  550.8282   689.2399   618.0934   600.8815
  550.8285   689.2399   618.1091   600.8940
  550.8285   689.2399   619.0934   601.8641
  551.6168   690.1227   619.1012   601.8211
  551.6168   690.1227   619.1012   601.8211
  551.6442   689.3013   619.1091   601.8216
  551.7942   689.2974   619.6291   601.8247
  551.9516   689.2360   620.9298   601.9260
  552.6235   690.0397   620.9400   601.8945
  553.1233   690.0392   620.9401   601.8024
  553.3259   690.0540   621.0932   601.8220
  553.3259   689.1834   621.0998   601.8220
  553.3262   689.1424   621.1134   601.7749
  552.8607   689.1424   621.1132   601.7406
  552.4481   689.0100   620.3287   600.8780
  551.3950   688.2881   620.0481   600.8856
  550.5797   688.1796   619.0793   600.8456
  549.8588   688.2340   618.4409   600.8861
  549.3929   688.2376   618.5723   600.9719
  548.9632   688.1712   617.3551   600.9149
  548.4474   688.1561   617.3601   600.9222
  548.4474   688.1765   616.4859   600.6892
  548.5040   688.1760   617.1342   600.7228
  548.8350   688.2990   617.1430   600.6926
  549.3654   688.2992   617.1925   600.5833
  549.4285   688.2398   618.0675   600.6614
  549.6109   688.3013   618.1144   600.6929
  549.8880   688.3024   618.1769   600.6929
  549.8880   688.3004   618.1769   600.7125
  549.8880   688.3004   618.1811   600.7006
  550.4918   688.4119   618.1811   600.7019
  550.4839   688.4119   618.1811   600.7025
  550.5039   689.0663   618.1811   600.7029
  550.4296   689.1247   618.4274   600.9018
  549.9648   689.2401   618.4186   600.9422
  549.5685   689.1615   617.8342   600.8200
  549.4864   689.1488   617.7045   600.8815
  549.4230   689.2082   617.6950   600.8916
  548.8355   689.2619   616.6412   600.7785
  548.8336   689.2992   616.1811   600.6927
  548.5680   689.2992   616.1811   600.7132
  548.7701   689.3013   616.1811   600.7132
  548.7706   689.3015   616.1811   600.7132
  548.7706   689.3035   616.1811   600.7132
  548.7706   689.3039   616.1811   600.7132
  549.4363   689.3451   616.1811   600.7132
  549.6129   689.3419   616.1811   600.7132
  549.4371   689.3419   616.1811   600.7131
  549.5696   689.3419   617.2453   600.9431
  549.7260   689.3435   617.2453   600.9123
  549.8237   689.3436   617.2473   600.8716
  550.4985   690.3348   617.9067   600.8713
  550.5649   690.3351   618.5910   601.6072
  550.5649   690.3039   618.1535   601.5286
  550.5649   690.3039   618.1431   601.4584
  550.5649   690.3039   618.2287   601.4595
  550.5649   690.3039   618.1257   601.5034
  550.4270   690.3039   617.9224   601.5143
  549.7084   689.3632   617.8094   601.5008
  549.5463   689.3943   617.8094   601.5017
  549.5463   689.3951   617.8148   600.9451
  549.4227   689.3953   617.8013   600.9455
  548.8099   689.3569   617.8013   600.9451
  548.8256   689.3591   617.7900   600.9576
  548.5796   689.1142   616.5899   600.7079
  548.5796   689.2333   616.3673   600.6954
  548.4234   689.1708   616.3673   600.6954
  547.6447   688.3582   616.1720   600.6326
  547.5342   688.4286   615.5004   600.6038
  546.7859   688.3756   615.5511   600.6857
  546.6995   688.4218   615.5355   600.6955
  546.5384   688.3505   615.1766   600.6555
  546.4759   688.3519   615.1766   600.6433
  546.5365   688.2498   615.1766   600.6130
  546.5404   688.1834   615.4413   599.9597
  547.3519   688.3645   615.6327   599.8731
  547.4474   688.3645   615.6456   599.7833
  547.5924   688.3333   615.6461   599.7212
  547.5269   688.1536   616.1020   599.7787
  547.7766   687.7205   616.1036   599.7104
  547.7766   687.7205   616.1153   599.7931
  547.7767   687.7205   616.1310   599.7607
  547.7767   687.7205   616.0933   599.7607
  547.5268   687.7205   616.1021   599.7932
  547.5902   687.6595   616.1021   599.7932
  547.6866   688.1765   616.0865   599.7929
  547.4483   687.7337   616.1036   599.7932
  547.4483   687.7337   616.0632   599.7932
  547.4474   688.0501   616.0554   599.7932
  547.4474   688.0501   616.0554   599.7932
  547.4474   688.0427   616.1101   599.7932
  547.4486   687.7654   616.1101   599.7932
  547.4486   687.7654   616.1101   599.7932
  547.4470   687.7223   616.1278   599.7310
  547.4470   687.7223   616.1364   599.7931
  547.4470   687.7223   616.1286   599.7930
  547.4470   687.6940   616.1039   599.7932
  547.4470   687.6940   616.1001   599.7929
  547.4470   687.7219   616.0836   599.7931
  547.4473   687.7199   616.0689   599.8031
  547.4473   687.7199   616.1021   599.8329
  547.4473   687.7199   616.1061   599.7930
  547.8460   687.6644   616.1374   599.7312
  547.9066   687.6644   616.1608   599.7210
  548.3451   687.7777   616.1839   599.6915
  548.4025   687.7346   616.1839   599.6915
  548.4025   687.7288   616.1839   599.6915
  548.4025   687.7268   616.1839   599.6919
  548.4025   687.7288   616.1683   599.6919
  547.7863   687.7268   616.1371   599.7309
  547.3850   687.7268   615.1737   599.7113
  546.7869   687.6953   615.1137   599.7835
  546.4598   688.2022   615.0793   599.8033
  545.9058   687.6441   614.1737   599.6943
  545.4584   687.6934   614.1239   599.7113
  545.3287   687.6931   614.0848   599.7933
  544.6680   687.6746   614.0497   599.8330
  544.3936   687.5652   613.5487   599.8334
  544.3936   687.5652   613.5616   599.8826
