# Supplementary material for: Semi-automatic tracking, smoothing and segmentation of hyoid bone motion from videofluoroscopic swallowing study
Source: PLoS One. 2017 Nov 28;12(11):e0188684. doi: 10.1371/journal.pone.0188684 (PMC5705154; doi:10.1371/journal.pone.0188684)
Supplement: S2 File — (ZIP) [file pone.0188684.s002.zip › 10_axis_fr300to500.txt]

  545.0000   689.0000   614.0000   599.0000
  545.0000   689.0000   614.0000   599.0000
  544.9842   688.4175   614.0000   599.0000
  544.4101   688.8716   613.6391   599.0000
  544.4104   688.9975   613.6391   599.0000
  544.5389   688.1594   613.6391   599.0000
  544.5389   688.1594   613.6391   599.0000
  544.5389   688.1594   613.6391   599.0000
  544.0414   688.5529   613.6391   599.0000
  543.9164   688.5373   612.9941   598.6400
  543.9164   688.5373   612.4941   598.9464
  543.9164   689.5373   612.4941   598.9464
  543.9164   689.5373   612.4941   598.9464
  543.9164   689.5373   612.4941   598.9464
  542.7058   688.4395   612.4941   598.9464
  542.7058   688.4395   612.4941   598.9464
  542.7058   688.4395   612.4941   598.9464
  543.7058   689.4395   612.4941   598.9464
  543.7058   689.4395   612.4941   598.9464
  543.7058   689.4395   612.4941   598.9464
  543.7058   689.4395   612.4941   598.9464
  543.7058   689.4395   612.4941   598.9464
  543.7058   689.4395   612.4941   598.9464
  543.7058   689.4395   612.4941   598.9464
  543.7058   689.4395   612.4941   598.9464
  542.7085   688.9239   611.8120   598.0934
  542.6241   689.0634   611.8120   598.0934
  542.6242   689.0175   611.8120   598.0934
  542.8117   689.2675   611.8120   598.0934
  542.8117   689.2675   611.8160   598.0309
  542.8117   689.2675   611.8160   598.2965
  542.8117   689.2675   611.1980   598.8036
  542.8117   689.2675   611.1980   598.8061
  542.8117   689.2675   611.1668   598.8022
  542.8117   689.2675   611.2068   598.7616
  542.9185   689.1836   611.2068   598.8047
  542.9185   689.1836   611.1953   598.8160
  543.4994   689.0896   611.1952   598.8209
  543.5535   689.5468   612.2835   599.0021
  543.3035   689.2968   612.4828   598.8301
  543.3035   689.2968   612.4985   598.8340
  544.6729   690.0162   612.4985   598.8340
  544.6602   690.0186   612.5141   598.8321
  544.5781   690.0525   612.4885   598.8340
  544.6094   690.0700   612.4887   598.8320
  544.6146   690.0187   612.4887   598.8320
  544.8649   690.0704   612.4887   598.8340
  544.8647   690.0700   612.4887   598.8321
  544.8643   690.0701   612.4887   598.8321
  544.8643   690.0702   612.4887   598.8340
  544.8647   690.0700   612.6592   599.2639
  544.6147   690.3200   612.6590   598.6126
  544.6147   690.3200   612.6714   598.6016
  544.6147   690.3200   612.6714   598.6016
  544.6147   690.3200   612.9106   598.6015
  544.6147   690.3200   613.7775   599.0529
  544.6147   690.3200   613.7775   599.0530
  544.7498   689.6283   613.7812   599.0638
  545.5708   690.4052   613.7812   599.3138
  545.5708   690.4052   613.2124   598.6641
  545.7350   689.5001   614.3374   598.6797
  546.6354   690.0989   614.3374   598.6641
  546.4308   689.1263   614.3374   598.4141
  546.4308   689.4505   614.2528   598.5012
  546.8514   689.1206   614.2528   598.5012
  546.5041   690.1245   614.2528   598.5012
  546.5146   690.0968   614.2528   598.5012
  545.5588   689.1248   614.3331   598.6379
  545.5598   689.1240   613.4815   598.3250
  545.4981   690.0963   613.6065   598.6375
  545.4834   690.1112   613.6065   598.6375
  544.7308   690.1224   613.6470   598.6477
  544.7323   690.1218   612.6522   598.6271
  544.7323   690.1218   612.9212   598.8114
  543.7540   690.1225   611.3610   598.8042
  544.3341   691.1225   611.4071   599.0884
  545.5602   692.1060   611.4071   599.1016
  546.9032   693.2880   612.2821   600.1016
  547.9032   693.2880   613.2821   600.1016
  548.9031   693.2889   614.3162   600.2636
  549.6605   693.1052   614.3162   600.2636
  550.6624   693.1042   615.3162   600.2636
  551.7767   693.1042   615.3162   599.3134
  550.9172   692.1585   616.7101   599.3134
  550.9172   692.1585   616.7101   599.3134
  548.3845   691.0742   615.9461   599.3134
  548.3855   692.0695   614.9461   599.3134
  547.8742   692.0698   612.6000   598.3160
  544.2707   690.3455   612.7102   598.4446
  542.7468   689.3083   611.8666   598.0799
  541.7468   689.3083   609.6116   597.3667
  540.2252   688.0919   609.6897   597.0519
  539.3864   687.2122   608.7861   596.5070
  539.3864   687.2122   608.7922   596.4981
  539.3864   687.2122   608.9292   596.4858
  540.9381   687.5461   609.6974   596.5394
  540.9805   687.5124   609.7199   596.5167
  541.7305   687.5124   610.7199   596.5362
  542.3026   687.5181   611.7091   596.5473
  543.6075   687.3931   612.5008   596.5521
  545.4532   687.5462   614.3633   597.1102
  546.4532   687.5463   615.4305   596.8937
  546.4377   686.5464   616.6441   597.0554
  547.7567   687.6384   616.6561   597.0483
  547.8110   688.0954   616.7908   597.0883
  547.8110   688.0954   616.8034   598.0675
  548.6709   689.2674   616.5011   598.3791
  548.6709   689.2674   616.5011   598.3791
  548.6596   689.2763   617.2171   599.0694
  549.6596   689.2763   617.7440   598.5260
  548.8918   688.2664   617.7440   598.5260
  548.8919   687.7647   617.8778   598.0149
  547.5169   687.2647   617.3935   597.7337
  547.5169   687.2647   616.4904   597.1826
  546.7089   687.1116   616.4904   597.5645
  545.7131   687.1106   615.2768   597.6662
  545.7197   687.9942   614.2933   597.6624
  543.9800   687.1924   613.5950   597.6624
  543.1756   687.3348   613.6421   597.6733
  542.8436   686.5580   613.6577   597.6575
  542.8436   686.7332   613.3738   597.7721
  542.9908   686.5340   613.4988   597.5338
  543.6277   686.7637   613.9585   597.2720
  544.3671   686.9823   614.9365   597.2720
  544.9297   686.5541   615.2116   597.0349
  545.5767   686.5541   616.1876   597.0869
  545.9566   686.2585   616.9365   597.0869
  545.9797   685.7253   617.7920   597.6364
  546.0006   685.5864   617.7901   597.6376
  545.8756   685.7271   617.7901   597.6356
  544.8756   684.7271   616.7732   596.6740
  543.5673   684.6984   615.4129   596.3952
  542.4213   684.6987   614.4763   596.4226
  541.7245   684.5338   614.8656   596.9748
  540.7245   684.5338   612.9601   596.4528
  540.0041   684.5367   612.2944   596.4819
  540.0041   685.3140   611.9429   596.4673
  540.0041   685.3140   611.9429   596.4673
  540.0041   685.3140   612.1863   596.5392
  540.9885   685.4371   612.2946   596.5392
  541.9885   686.3123   613.1910   596.4783
  542.9886   686.2668   614.1508   596.5536
  543.9728   686.2669   615.6448   597.5578
  544.9726   686.3308   616.1994   597.5616
  545.9883   687.3304   616.7184   597.5616
  546.0195   687.3304   616.7186   597.5623
  547.5767   688.2855   617.1994   597.5623
  547.5596   688.2998   617.1982   597.5617
  547.9891   688.2998   617.2361   597.5374
  547.9889   688.3152   617.2361   597.5481
  548.9525   689.1378   617.2098   597.5482
  548.9527   689.1362   617.2347   597.5499
  548.9527   689.1361   617.1993   597.5629
  548.9526   689.1362   617.1992   597.5629
  548.5822   689.2326   617.2950   598.5372
  548.7030   689.1363   617.2857   598.5347
  548.7030   689.1363   617.2856   598.5347
  548.7030   689.1363   617.2856   598.5495
  547.7971   688.3565   617.2856   598.5622
  547.7937   688.3575   617.2856   598.5619
  547.7937   688.3575   617.2857   598.5463
  547.9672   688.4184   617.2857   598.5619
  548.8397   689.2100   617.2868   598.5620
  548.9489   688.4236   618.2346   598.5620
  548.9694   688.2986   618.7643   598.5360
  549.7506   688.4621   618.7643   598.5360
  549.7538   688.4633   618.9164   598.5254
  549.7538   688.4633   618.9164   598.5254
  549.7528   688.4639   618.5037   598.5381
  549.7534   688.4634   618.5037   598.5532
  549.4201   688.7348   618.5037   598.5493
  548.4202   688.4310   617.9410   598.5484
  548.4204   688.4313   617.8788   598.5534
  548.4282   688.4485   617.8788   598.5529
  547.6226   688.3624   617.8798   598.5534
  547.9158   688.3625   617.8798   598.5534
  547.9176   688.3967   617.8798   598.5534
  548.4854   688.5748   617.8798   598.5534
  548.5113   688.4317   617.8798   598.5534
  548.5113   688.4317   618.2588   598.5783
  549.5304   688.5575   618.8689   598.5651
  549.4718   688.4491   618.8720   598.5540
  550.8414   689.2454   619.6997   598.5540
  550.8465   689.2457   619.6997   598.5540
  551.8581   689.4868   619.6997   598.5540
  551.8698   689.4932   620.3374   598.7516
  551.8699   689.4929   620.3338   598.7474
  551.8699   689.4929   620.3338   598.7474
  551.8699   689.4929   620.3338   598.7474
  551.8700   689.4931   620.0947   598.7475
  551.3896   689.4472   619.5686   598.7475
  551.4035   690.4010   619.5686   598.7475
  550.6212   689.1798   619.5530   598.7548
  550.6212   689.1841   619.5525   598.7475
  550.6222   689.1844   619.5525   598.7475
  550.6225   689.1839   619.5525   598.7475
  550.6230   689.1842   619.5575   598.7548
  550.6230   689.1842   619.5264   598.7394
  550.5587   689.2358   619.5274   598.7476
  550.5587   689.2358   619.5280   598.7467
  551.5044   690.1798   619.5114   598.7474
