# Supplementary material for: Semi-automatic tracking, smoothing and segmentation of hyoid bone motion from videofluoroscopic swallowing study
Source: PLoS One. 2017 Nov 28;12(11):e0188684. doi: 10.1371/journal.pone.0188684 (PMC5705154; doi:10.1371/journal.pone.0188684)
Supplement: S2 File — (ZIP) [file pone.0188684.s002.zip › 10_hyoid_fr1to300.txt]

  473.0000   587.0000
  474.1840   585.8599
  474.0100   585.9955
  483.0000   573.0000
  484.7959   570.6591
  485.7959   570.6591
  486.9880   571.5134
  486.9726   574.8606
  485.9753   577.4878
  484.3876   579.0169
  482.9455   583.0251
  480.4079   587.0138
  478.9232   589.9743
  478.4287   590.0338
  478.4287   591.0338
  478.4419   592.0231
  479.6208   591.0695
  479.6335   592.0364
  479.6336   592.0275
  480.7676   591.0364
  480.7830   591.0520
  481.4470   590.0544
  482.4503   590.0521
  483.4505   590.0520
  483.5755   588.0676
  476.0000   589.0000
  473.9766   587.9002
  461.0000   585.0000
  459.2336   582.9829
  455.9178   579.9691
  453.9778   578.9714
  453.9194   578.9714
  449.9644   574.9917
  449.0917   574.9918
  447.1406   571.9952
  447.0782   570.9952
  447.0782   569.9952
  448.0782   568.9952
  447.9336   565.2049
  449.1756   565.8931
  450.0790   564.9247
  450.1024   562.9093
  456.0000   556.0000
  457.9321   555.2814
  458.2040   555.0598
  459.2203   556.0059
  460.0469   556.9912
  460.0309   557.0133
  460.0307   558.0115
  461.0307   560.0056
  462.0309   561.0092
  464.0309   562.0179
  466.0228   563.9896
  467.0219   563.9936
  468.0260   564.9936
  468.0260   564.9935
  468.0260   564.9935
  468.0303   565.9833
  467.0304   565.9952
  466.0527   566.9829
  466.0431   566.9584
  465.0497   567.0055
  465.0397   568.9700
  465.0319   568.9744
  465.0338   569.9982
  466.0338   570.9983
  467.0389   571.9982
  470.9228   571.9982
  474.0439   571.9913
  476.0927   570.9719
  477.1349   569.0616
  478.1264   567.0727
  478.1631   566.0590
  478.1262   565.9131
  477.1059   565.9073
  474.1510   565.0229
  472.2051   564.0588
  470.1551   564.0529
  469.1571   564.0554
  468.1581   563.0588
  468.1352   563.0588
  469.1352   563.0588
  471.1915   562.0714
  473.2249   561.0684
  475.1880   560.9347
  476.2773   559.5759
  476.2487   558.4722
  476.2619   558.4726
  476.2619   557.4726
  475.5359   557.4726
  475.2767   556.4739
  477.0000   553.0000
  476.9383   550.1402
  476.0476   548.5799
  475.9927   545.9123
  476.0109   543.7242
  476.0509   541.9196
  477.1009   540.0835
  478.1221   539.0747
  479.1143   539.0747
  480.1007   538.1116
  480.1089   538.1062
  480.1239   538.1062
  480.1244   538.1062
  480.1336   538.0824
  480.1163   538.0690
  480.0975   538.0744
  479.8299   538.0744
  479.0311   538.4185
  478.1273   539.3192
  477.1536   540.1158
  477.0878   541.1158
  476.1556   541.1458
  476.1459   541.1458
  476.1430   542.1159
  476.1430   542.1157
  476.1525   542.1055
  476.1533   542.1060
  476.1456   542.1476
  476.1456   543.1476
  476.1456   543.1517
  476.0961   545.4821
  476.0973   545.4818
  476.1360   545.4858
  476.1263   547.1447
  476.1264   547.1449
  476.1264   548.1447
  477.0215   549.3224
  477.0400   549.3068
  477.0605   550.0471
  478.0278   550.2190
  478.0315   551.4951
  479.0001   552.5000
  479.0333   552.5002
  480.0166   553.9045
  480.3101   554.0485
  480.3293   555.9385
  482.0112   555.4376
  482.0093   556.4376
  482.0305   556.3683
  483.9803   555.3626
  483.9803   555.3626
  483.4653   554.0399
  483.4655   554.0397
  482.2020   554.0290
  482.2178   554.0384
  482.2222   554.0353
  482.2251   554.0400
  483.0286   555.0398
  484.0218   555.0400
  484.5180   557.0797
  485.3938   558.0624
  486.2969   559.0377
  486.5997   565.0595
  487.4138   570.1191
  487.9954   573.2037
  487.9944   576.6465
  487.9178   579.3801
  487.6650   580.0090
  488.2741   580.0095
  488.2806   581.0066
  488.2806   582.0066
  487.7806   582.0086
  487.7806   582.0086
  486.7806   583.0084
  486.7806   583.0084
  486.7824   584.0069
  482.0000   589.0000
  482.1392   589.0257
  482.8695   589.0404
  482.8695   589.0404
  482.1377   589.7929
  482.1187   589.8085
  482.1187   589.8085
  483.2608   589.1039
  483.2417   590.0963
  483.2396   590.0975
  483.2397   590.1077
  485.0309   590.0921
  485.1938   589.0691
  485.1938   589.0852
  485.8927   588.5020
  486.8830   588.7426
  486.9377   587.7461
  487.1433   587.7471
  487.1274   587.7158
  486.1196   587.7405
  483.1159   585.5036
  479.0924   582.7587
  477.1496   581.6567
  477.1216   580.6535
  476.1252   579.6812
  476.1252   579.6877
  474.1358   578.6877
  473.0878   577.9889
  472.0590   578.0462
  470.0831   577.0466
  465.0763   576.9555
  463.0690   576.9141
  465.1559   574.0433
  462.2149   572.0479
  460.0769   569.0391
  460.0769   567.0359
  460.1152   566.6698
  461.1074   567.3703
  462.1074   567.6828
  464.1166   569.3329
  464.1127   569.6280
  465.8347   572.5414
  467.8441   574.5053
  467.8441   575.5196
  467.8203   576.5393
  468.8830   577.8246
  473.0000   574.0000
  474.3750   575.0000
  474.0108   576.0003
  475.4006   576.3001
  475.1251   577.8710
  475.0668   577.8932
  475.0606   578.8296
  475.0606   578.8296
  475.0519   579.8238
  475.0519   579.8239
  475.0561   580.8205
  475.0561   580.8531
  475.0561   580.8530
  475.0665   581.7862
  476.0060   581.0257
  476.0060   581.0479
  476.0351   581.0241
  476.0351   581.8990
  476.0380   581.8965
  476.0380   582.6397
  476.0380   582.6397
  476.0380   582.8897
  476.0458   581.8897
  476.0438   581.8274
  476.0409   581.8274
  476.0380   580.6458
  476.0187   580.7959
  475.9718   580.7430
  475.9718   579.7616
  475.9767   578.7722
  475.0211   577.6668
  475.0317   576.6459
  475.0264   576.4007
  475.0265   575.6266
  475.0266   575.1268
  475.0266   574.6268
  475.0188   574.7482
  475.0115   574.7482
  475.0106   573.7488
  475.0104   573.8114
  475.0094   573.8464
  475.0104   573.8454
  475.0143   573.8464
  475.0317   572.6513
  475.0317   572.6513
  476.0176   572.6513
  476.0211   571.6485
  476.0210   572.6498
  476.0210   572.6498
  476.0210   572.6498
  476.0141   572.6498
  475.9739   572.4578
  475.0579   572.4239
  475.0571   572.4251
  475.0571   572.4251
  475.0414   572.4251
  475.0414   572.4251
  475.0335   572.4205
  475.0335   572.4205
  475.0227   572.4208
  475.0227   572.4208
  474.0342   572.4270
  474.0462   572.4169
  474.0113   572.3235
  473.0795   572.3361
  473.0795   572.3361
  473.0227   573.3362
  472.9557   574.2705
  473.0261   574.2705
  473.0334   574.2705
  473.0511   575.3409
  473.0805   575.3524
  473.9477   576.3746
  473.9828   577.2496
  474.0341   577.3611
  474.0227   578.2815
  473.9602   578.3401
  473.9602   578.3401
  473.0341   579.1801
  472.9482   579.1801
  472.9448   579.1314
  472.0114   580.1020
  471.9886   580.1017
  471.9497   580.1196
  471.0447   580.1215
  470.7794   581.1214
  470.9408   581.1319
