# Supplementary material for: Semi-automatic tracking, smoothing and segmentation of hyoid bone motion from videofluoroscopic swallowing study
Source: PLoS One. 2017 Nov 28;12(11):e0188684. doi: 10.1371/journal.pone.0188684 (PMC5705154; doi:10.1371/journal.pone.0188684)
Supplement: S2 File — (ZIP) [file pone.0188684.s002.zip › 10_hyoid_fr300to500.txt]

  468.0000   581.0000
  468.0000   581.9296
  468.0195   581.9921
  467.8822   582.0827
  467.8860   583.0712
  467.8883   583.7511
  467.8883   584.7730
  466.8899   585.8980
  466.8970   586.7809
  466.9009   588.9059
  467.7605   587.7662
  467.7715   587.7572
  467.7716   588.5776
  467.8964   588.5775
  467.9079   588.8043
  467.9192   589.2882
  468.6794   588.5909
  468.6939   588.4975
  468.6948   589.7160
  467.9528   589.7317
  467.9374   589.6672
  466.9960   589.7663
  466.9869   589.7737
  466.0450   589.7633
  465.0451   590.7672
  465.0603   590.7672
  464.0303   590.8755
  463.0305   590.9224
  463.0506   590.9193
  463.0506   590.9224
  463.0364   589.9225
  463.2714   585.6843
  464.0001   581.2283
  464.0539   580.2281
  464.0380   580.2197
  464.0441   580.2128
  464.0600   580.2131
  464.9122   581.2126
  465.8988   582.2197
  466.6366   583.2513
  466.6368   585.7506
  465.9492   586.7494
  465.9619   587.7503
  465.9624   588.7488
  465.9624   588.7488
  465.7720   589.5889
  465.7838   590.7505
  465.0209   590.7515
  465.0175   590.7524
  465.0342   590.7517
  464.0877   590.7517
  464.0878   590.7517
  463.8713   592.2273
  463.8243   592.2276
  463.8248   591.2281
  463.8117   591.2389
  464.1045   589.2237
  465.0681   587.5113
  466.9804   584.3063
  467.8867   582.3969
  467.9748   581.3756
  468.0525   579.9487
  468.0978   578.9492
  468.0402   578.9062
  467.9176   577.9818
  467.7432   577.9818
  467.1339   577.6806
  467.0734   576.9335
  466.6663   576.9589
  465.9882   576.9621
  465.6739   576.9304
  464.6739   576.9304
  461.9690   577.0384
  458.1228   577.4143
  454.2738   578.0071
  453.3257   579.0140
  453.3353   580.0100
  453.0848   580.4088
  453.0846   581.4059
  452.0848   582.3961
  452.0848   582.4088
  450.2012   583.9404
  449.0654   585.0773
  449.0185   585.0897
  448.0205   585.0853
  448.0176   585.0878
  446.4242   585.0690
  444.0370   583.0562
  442.1378   580.7250
  438.0040   578.0961
  437.0085   574.0968
  436.1789   568.8098
  437.1936   565.5870
  437.1936   564.5870
  438.6720   564.2564
  440.6682   563.2518
  440.1742   564.2672
  440.4878   567.9680
  438.0237   575.0782
  444.0000   576.0000
  448.1396   575.9070
  451.6772   575.0670
  454.5828   576.4616
  458.8502   579.1271
  462.9730   581.4052
  466.0136   583.9331
  468.0136   584.9330
  466.1690   584.5693
  466.2398   582.5463
  468.3166   579.5097
  470.2642   576.0956
  477.0000   567.0000
  483.0000   556.0000
  486.0000   550.0000
  487.2859   548.1997
  488.1220   549.1094
  488.8858   551.1468
  486.0000   558.0000
  485.0774   560.5394
  485.1265   563.0481
  485.1186   564.0504
  484.1199   566.0515
  484.1199   566.0554
  485.1199   566.0554
  485.1199   568.0554
  484.0063   570.0209
  483.5637   570.0340
  480.0000   574.0000
  464.0000   574.0000
  452.0000   570.0000
  447.0000   567.0000
  443.0000   561.0000
  440.0000   562.0000
  435.0000   558.0000
  435.0000   556.0000
  431.0000   556.0000
  431.0000   553.0000
  431.0000   555.0000
  432.0000   555.0000
  434.0000   555.0000
  440.0000   553.0000
  447.0000   550.0000
  455.0000   547.0000
  457.3833   547.0235
  459.4156   548.7644
  461.0343   549.0521
  462.4603   551.4785
  465.0646   554.6085
  468.0247   558.5822
  469.0337   561.0040
  470.0564   564.0104
  471.0607   565.0085
  472.0646   567.0085
  473.0646   568.0123
  474.0551   569.0907
  475.0551   570.3648
  475.0551   571.2276
  474.0000   568.0000
  475.1155   568.1129
  476.2010   569.9472
  476.4446   569.9947
  477.8196   570.0091
  478.8821   571.0024
  478.8821   571.0024
  479.8821   571.0025
  479.8213   571.0121
  479.8254   571.0056
  479.8840   571.0090
  479.8838   571.0091
  479.8222   571.9994
  479.8959   572.0025
  478.9194   572.0025
  478.9194   571.9969
  478.9194   571.9969
  478.9194   571.9969
  478.9067   571.7469
  478.9067   571.7469
  478.9194   571.5231
  479.9194   572.0123
  479.9243   571.9969
  479.9470   571.9939
  480.9555   571.6985
  481.9653   572.0042
  481.9674   572.0071
  482.9645   572.0071
  482.9654   572.0071
  482.9656   572.0056
  482.9907   571.5175
  483.0085   571.1399
  482.9677   572.0041
  482.9677   572.0041
  482.9715   572.0041
  482.9932   572.0069
  482.9932   572.0069
  483.0104   572.0069
  483.9899   573.0069
  484.0088   573.0069
  484.0088   573.0069
  484.0070   573.0097
  484.9994   574.0096
  484.9919   574.0096
