# Supplementary material for: Semi-automatic tracking, smoothing and segmentation of hyoid bone motion from videofluoroscopic swallowing study
Source: PLoS One. 2017 Nov 28;12(11):e0188684. doi: 10.1371/journal.pone.0188684 (PMC5705154; doi:10.1371/journal.pone.0188684)
Supplement: S2 File — (ZIP) [file pone.0188684.s002.zip › 11_axis_fr1to325.txt]

  587.0000   593.0000   612.0000   472.0000
  586.5695   592.7134   612.0000   472.0000
  586.5695   592.7134   611.4749   471.5907
  584.9970   591.2306   611.4749   471.5907
  584.1148   591.5735   611.4646   471.0006
  584.0010   591.5735   610.3345   470.6699
  583.5010   591.5735   609.6214   470.6704
  582.7069   590.7254   609.9818   470.1852
  582.6471   590.7304   609.9791   470.1885
  581.6501   590.7025   609.9830   470.1885
  581.6427   590.6349   609.9830   470.1885
  581.6509   590.6271   609.9830   470.1885
  581.0307   590.6430   608.3039   469.7144
  579.1597   588.9487   608.1504   469.7170
  578.9729   588.9272   608.1504   469.6232
  578.9729   588.9311   608.1508   469.7282
  578.9683   588.9464   608.0485   469.7380
  578.2438   589.7285   608.0250   469.6285
  578.4328   589.7655   608.1305   469.6285
  578.8073   588.9499   608.1247   469.6285
  577.2953   588.7928   607.9758   469.5933
  577.4229   588.6693   607.9698   469.5931
  577.9250   588.7938   607.9655   469.5931
  577.9249   588.7950   607.9042   468.8142
  577.9251   588.7872   607.9566   468.8393
  577.9453   588.7205   607.9608   468.8390
  577.9453   588.7049   607.9610   468.8301
  578.0383   588.7205   607.9614   468.8305
  578.0478   588.7116   607.9614   468.8302
  577.9725   588.6940   607.9574   468.8301
  578.0013   588.6869   607.9615   468.8304
  577.9455   588.6944   607.1777   468.8229
  576.9537   587.8566   607.1778   468.8208
  576.9537   587.8623   607.1695   468.8054
  576.9538   587.8624   607.1344   468.7486
  576.9537   587.8625   607.0213   468.6286
  576.0484   587.7737   606.9933   468.5934
  576.0172   587.7448   606.1156   468.5937
  576.0172   587.7448   606.1463   468.5854
  575.0407   587.7371   606.0838   467.8315
  575.0561   587.7640   606.0908   467.8402
  575.0991   587.7289   606.1036   467.8239
  575.1162   587.7289   606.1054   467.8313
  575.0956   587.7209   606.1054   467.8313
  574.0956   587.6786   605.9649   467.8312
  574.0962   587.6786   605.4690   467.8390
  572.5870   586.6444   604.1754   467.7144
  571.5929   586.6974   603.1894   467.7134
  570.9188   586.5259   602.9543   467.7009
  569.1836   586.4064   601.9669   467.6650
  569.0589   586.4075   601.9669   467.6650
  569.0360   586.4339   601.2049   466.6578
  568.5176   585.6174   601.2088   466.6445
  568.5176   585.5896   601.2247   466.6281
  568.1287   585.5896   601.2247   466.6282
  568.1287   585.5896   601.2295   466.6281
  568.1287   585.5896   601.2295   466.6359
  568.1147   585.6032   601.2293   466.6517
  567.1297   585.5096   601.2294   466.6522
  566.1705   585.5017   601.1278   466.6522
  566.1704   585.3783   600.2127   466.6192
  564.1921   584.5527   600.0884   466.6192
  563.1921   584.5210   599.2130   466.5831
  563.1457   584.4665   598.9587   466.5986
  562.2092   584.3826   598.9264   466.6241
  562.1611   584.3828   598.9261   466.6398
  561.1902   584.3828   598.2041   466.6046
  561.1919   584.4411   598.2315   466.6064
  561.2250   584.4411   598.2294   466.6079
  562.1623   584.5036   598.2294   466.6081
  562.1932   584.4688   599.2293   466.6243
  562.2565   584.4708   599.2293   466.6243
  562.2562   584.5243   600.1447   466.6558
  563.1465   584.5785   600.2124   466.6651
  563.1465   584.5470   600.2127   466.6731
  563.1464   584.5783   600.2125   466.6570
  563.1466   584.5707   600.2126   466.6569
  563.1621   584.5562   600.2126   466.6569
  563.1300   584.5715   601.1562   466.6862
  563.1298   584.5715   601.2490   467.5564
  562.2018   584.5413   601.2190   467.5592
  562.1753   584.5570   601.2034   467.6178
  562.1595   584.5571   601.2034   467.6178
  561.2094   584.5257   601.2034   467.6178
  561.2089   584.5413   601.2148   467.6151
  561.2249   584.5257   601.2289   467.5826
  561.2250   584.5724   602.2067   467.6573
  561.2406   584.5412   602.2124   467.6573
  561.2402   584.5568   602.2124   467.6573
  561.2400   584.5754   602.2124   467.6573
  561.2240   584.5599   602.2124   467.6573
  561.2239   584.5599   602.2124   467.6573
  561.2239   584.5599   602.2124   467.6573
  561.2238   584.5911   602.2123   467.6573
  561.2238   584.5911   602.2124   467.6573
  561.2238   584.6191   602.2124   467.6573
  561.2239   584.5880   602.2123   467.6573
  561.2242   584.5724   602.2124   467.6572
  561.2393   584.5420   602.2748   467.6894
  561.2393   584.5420   603.2121   467.6897
  561.2396   584.5732   603.2121   467.6897
  561.2395   584.5731   603.2121   467.6897
  561.2394   584.5421   603.2121   467.6897
  561.2394   584.5460   603.2121   467.6897
  561.2395   584.5773   603.2121   467.6897
  561.2395   584.5773   603.2121   467.6897
  561.2394   584.5731   603.2121   467.6897
  561.2392   584.5576   603.2618   468.5529
  562.2389   584.5889   604.0588   468.6088
  562.2089   584.5889   604.0730   468.6088
  563.2401   585.5889   604.0574   468.6088
  563.2556   585.5736   603.9636   468.6088
  562.2553   585.5113   603.2138   468.5900
  562.2553   585.5113   603.2138   468.6184
  562.2553   585.4801   603.2138   468.6184
  562.2556   585.4801   603.2274   468.6012
  562.2400   585.5016   603.2274   468.6012
  562.2244   585.5172   603.2274   468.6247
  562.2388   585.5641   603.2274   468.6403
  562.2389   585.5896   603.2274   468.6403
  562.2389   585.5586   603.2274   468.6403
  562.2390   585.5581   604.1881   468.6756
  563.1449   585.5812   604.2037   468.6756
  563.1450   585.5656   604.2037   468.6756
  563.1452   585.5617   604.1412   468.6756
  563.1608   585.5773   604.1412   468.6756
  563.1442   585.5773   604.0787   468.6756
  563.1453   585.5785   603.9424   468.6756
  563.1453   585.5785   603.9424   468.6754
  563.1453   585.5785   603.9430   468.6756
  563.1297   585.5785   603.9430   468.6756
  563.1449   585.5743   603.9263   468.6754
  563.1438   585.5900   603.2109   468.6518
  563.1438   585.5904   603.2109   468.6420
  563.1595   585.5753   603.2107   468.6420
  563.1595   585.5907   603.2107   468.6420
  563.2067   585.5819   603.2108   468.6420
  563.2380   585.5667   603.2108   468.6437
  563.2539   585.5667   603.2108   468.6437
  564.1447   585.5804   603.2267   468.6231
  564.1603   585.5960   603.2267   468.6231
  564.1447   585.5804   603.2267   468.6380
  564.1426   585.5804   603.2265   468.6380
  564.2548   586.4694   603.0434   468.6380
  564.2548   586.4850   602.9809   468.6380
  564.2391   586.4851   602.9604   468.6442
  564.2393   586.5007   602.9593   468.6535
  564.2551   586.5007   602.9593   468.6378
  565.1436   586.5513   603.0588   468.6378
  565.2056   586.4840   603.0391   468.6262
  565.2056   586.4840   603.0391   468.6262
  565.2207   586.4694   603.0390   468.6122
  565.2224   586.4581   603.0595   468.6122
  565.2219   586.4537   602.9593   468.5615
  565.2379   586.4537   602.9593   468.3117
  565.2540   586.4537   602.9592   468.2634
  565.2695   586.4393   602.9567   468.2796
  565.2476   585.4014   602.9580   467.9226
  565.2477   585.4053   602.9293   467.7031
  565.2019   585.3853   601.2216   467.6412
  565.2708   585.3853   602.0604   467.6470
  565.2708   585.3853   602.0633   467.6469
  565.2688   585.3992   602.0634   467.6467
  565.3150   585.3625   602.0553   467.6411
  566.2709   585.4209   602.2192   467.6411
  566.2709   585.4162   602.2192   467.6411
  566.2898   585.3630   602.1337   467.7955
  566.3145   585.3786   602.1177   467.7969
  566.2896   585.3787   602.1177   467.8052
  566.2894   585.3162   602.1177   467.8052
  566.2893   585.3358   602.1178   467.8052
  566.2900   585.3358   602.1169   467.8017
  566.2894   585.2732   602.1169   467.6434
  566.3137   585.2506   602.1346   467.6417
  566.5079   584.7238   602.1394   467.6354
  566.3359   584.7241   602.7325   466.8723
  565.3366   584.2241   601.4127   466.8566
  564.3648   584.1157   601.0891   466.8566
  564.3643   584.2251   601.0656   466.8566
  564.2244   584.1819   601.0656   466.8566
  563.4197   584.1975   601.0722   466.8662
  564.3470   584.7721   601.0722   466.8662
  564.3449   584.7711   601.0722   466.8662
  563.3950   583.9870   601.0800   466.8662
  563.3950   583.9558   601.0918   466.8662
  563.3954   583.9589   601.0879   466.8662
  563.3935   583.9877   601.0828   466.8729
  563.3688   584.0112   601.0828   466.8729
  563.3689   584.0459   600.0941   466.8589
  563.4003   584.7305   600.0990   466.8590
  563.3971   584.7305   600.0990   466.8660
  563.3690   584.7627   601.0951   467.8426
  563.3962   584.7338   601.0951   467.8426
  563.4274   584.9588   601.0951   467.8426
  563.3668   584.9589   601.0990   467.8426
  563.3668   584.9589   601.0990   467.8426
  563.3380   584.9863   601.0990   467.8504
  563.3680   584.9582   601.0990   467.8565
  563.3665   584.9586   602.0848   467.8730
  563.3966   584.9586   603.0692   468.8448
  563.3973   585.0163   603.0894   468.8448
  563.3953   585.0163   603.0990   468.8449
  563.3966   585.0465   603.0990   468.8449
  563.3687   585.0734   603.0990   468.8449
  563.3665   585.0754   603.0990   468.8449
  563.3674   585.0715   603.0990   468.8449
  563.4683   585.3007   603.0990   468.8449
  563.4683   585.2995   603.0990   468.8449
  563.4379   585.3343   603.0990   468.8449
  563.4369   585.3335   604.0834   468.8660
  563.4369   585.3345   604.0863   468.8660
  563.5448   585.5721   604.0863   468.8660
  563.5481   585.5721   605.0918   468.9390
  563.5476   585.5721   605.0918   468.9390
  563.5470   585.5721   606.0918   469.8571
  563.5134   585.6067   606.0918   469.8571
  563.5129   585.6731   606.0918   469.8650
  563.5124   585.7039   606.0918   469.8661
  563.4788   585.7402   606.0918   469.8662
  563.4789   585.7065   606.0918   469.8662
  563.4425   585.7381   606.0918   469.8662
  563.4356   586.3676   606.0840   469.8733
  563.4351   586.3676   606.0254   469.8733
  563.4358   586.3676   606.0254   469.8733
  563.4358   586.3676   606.0254   469.8733
  563.4358   586.3676   606.0332   469.8733
  563.4736   586.3311   606.0808   469.8733
  563.4700   586.3326   606.0808   469.8733
  564.4695   586.4039   606.0886   469.8733
  564.4698   586.4034   606.0886   469.8733
  564.5450   586.4363   606.0918   469.8733
  564.5417   586.4347   607.0994   470.8452
  564.5484   586.4698   607.0989   470.8452
  565.5484   586.6029   607.0989   470.8452
  565.5484   586.6049   608.0579   470.8592
  565.5484   586.6039   608.0891   470.8592
  565.5484   586.6664   607.9908   470.8592
  565.5572   586.5330   607.0994   470.8439
  565.5562   586.5703   607.0927   470.8521
  565.5563   586.6066   606.9734   470.8451
  565.5206   586.6424   606.9734   470.8451
  565.5196   586.6404   606.9734   470.8497
  565.7061   586.3583   606.9734   470.8497
  565.7217   586.2258   607.0878   470.8497
  566.3875   586.1843   607.0921   470.8437
  566.5230   586.1847   607.0922   470.8453
  565.7555   586.1847   607.0258   470.8453
  565.6993   586.2734   605.7762   469.8202
  565.7352   586.1905   605.6520   469.8341
  565.6082   586.1917   605.1112   469.8331
  565.7352   586.1907   605.1264   469.8244
  565.8885   586.0947   605.1264   469.8042
  565.7807   585.8753   605.1362   469.8042
  565.7807   585.8753   605.1362   469.8042
  565.2574   585.8765   605.1055   469.8235
  565.7208   585.9903   604.1353   469.8041
  565.7093   585.8887   604.1362   469.8041
  565.9603   585.5230   605.1128   469.8082
  566.3626   585.5247   605.1128   469.8081
  566.3626   585.5238   605.1245   469.8042
  566.2963   585.5869   605.1128   469.8042
  566.2963   585.5869   605.1128   469.8042
  566.2963   585.5869   605.0845   469.8042
  566.2904   585.5869   605.0532   469.8137
  566.2904   585.5869   605.0845   469.8137
  566.2904   585.5869   605.0520   469.7952
  566.2904   585.5869   605.0822   469.7952
  566.3611   585.5249   605.0901   469.7952
  566.3611   585.5244   605.1260   469.7952
  566.8306   585.5924   605.1260   469.7951
  566.6714   585.5924   605.1260   469.8049
  566.7428   585.5933   605.1260   469.8047
  566.8140   585.4939   605.1221   469.8047
  566.6364   585.5120   605.1221   469.8047
  566.6364   585.5120   605.0323   469.7955
  566.4989   585.5286   605.0245   469.8146
  566.6659   585.5917   605.0259   469.8148
  567.5224   586.1854   605.1111   469.8187
  568.4509   586.3171   605.1111   469.8244
  570.2970   586.8654   606.1649   470.7827
  572.3678   587.4982   607.1660   470.8052
  573.6844   587.5666   608.1745   470.8051
  575.6821   587.8408   610.0514   470.8238
  576.8384   587.9341   610.9598   470.8238
  577.7546   588.0022   611.1164   470.8238
  577.8369   587.9364   611.1164   470.8238
  578.5265   588.2481   611.1665   470.8238
  578.5265   588.2481   611.0964   470.8044
  577.7550   587.9094   610.9738   470.8044
  576.7560   587.5660   610.9738   470.8044
  576.3701   587.5621   609.1924   470.4895
  575.3681   587.0047   609.0971   470.4915
  575.3019   587.0683   609.0261   470.4819
  574.6817   586.9576   608.7761   469.7908
  574.6803   586.9577   608.7641   469.8046
  574.6803   586.8984   608.9472   469.8047
  574.6075   586.9651   608.1478   469.7754
  574.2998   586.8939   608.1478   469.7754
  574.2974   586.8963   608.0853   469.7598
  574.2972   586.8968   607.9585   469.7676
  573.6110   586.6923   607.9585   469.7709
  573.3715   586.5728   607.9585   469.7709
  573.3097   586.5664   607.1493   469.7597
  573.3041   586.5675   607.1492   469.7597
  572.4485   586.2921   607.0301   469.7597
  572.4485   586.2921   606.9637   469.7597
  572.4485   586.2921   606.9637   469.7675
  572.4485   586.2921   606.9697   469.7597
  572.4485   586.2921   606.9697   469.7597
  572.4485   586.2921   606.9697   469.7441
  572.4485   586.2921   606.9698   469.7483
  572.3823   586.3574   606.9620   469.7559
  572.3108   586.4875   606.1485   469.7633
  572.3069   586.4875   606.1484   469.7632
  572.3069   586.4875   606.1484   469.7632
  572.3069   586.4875   606.1484   469.7632
  572.3069   586.5539   606.0301   469.7749
  572.3050   586.7824   605.9716   469.7871
  572.3050   586.7824   605.9716   469.7871
  572.3040   586.9202   605.9560   469.8018
  572.3040   586.9202   605.9610   469.8037
  572.3040   586.9202   605.9611   469.8187
  572.3035   587.0049   605.9491   469.8187
  572.3041   586.9872   605.9491   469.8187
  572.3041   587.0556   605.9502   469.7988
