# Supplementary material for: Semi-automatic tracking, smoothing and segmentation of hyoid bone motion from videofluoroscopic swallowing study
Source: PLoS One. 2017 Nov 28;12(11):e0188684. doi: 10.1371/journal.pone.0188684 (PMC5705154; doi:10.1371/journal.pone.0188684)
Supplement: S2 File — (ZIP) [file pone.0188684.s002.zip › 11_axis_fr500to800.txt]

  573.0000   587.0000   605.0000   467.0000
  573.0000   587.0000   605.0000   467.0000
  573.2291   586.9898   605.0000   467.0000
  573.2291   586.9976   605.0000   467.0000
  573.2408   586.9997   606.0337   467.0000
  574.3743   587.0039   607.0337   468.0000
  574.3707   587.0057   607.0337   468.0000
  575.6434   587.1141   607.0337   468.0000
  575.7840   587.1717   607.0337   468.0000
  575.7838   587.1681   607.0337   468.0000
  575.8184   587.1681   607.0337   468.0000
  575.8184   587.1681   607.0337   468.0000
  573.9009   586.3438   607.0337   468.0000
  573.7010   586.3438   607.0013   467.2343
  573.7010   586.3438   607.0013   467.2343
  572.3540   586.3438   606.3515   467.0118
  571.4350   586.3438   605.2248   466.0924
  570.7183   585.3438   605.2248   466.0924
  569.6696   585.3438   604.7248   466.0924
  569.6696   585.3438   604.7248   466.0924
  570.5454   585.3438   605.7248   466.0924
  570.5454   585.3438   605.7248   466.0924
  570.5454   585.3438   605.7248   466.0924
  569.5454   585.3438   605.2826   466.0554
  568.2719   584.9886   605.7287   466.0533
  568.2719   584.7559   605.7287   466.0533
  568.2719   584.7559   605.7295   465.9894
  567.4213   584.9084   605.7295   465.9894
  567.4213   584.7834   604.8720   465.8453
  567.4213   584.7834   604.6220   465.6401
  566.1777   583.9284   604.1132   465.5778
  566.1779   583.9203   604.5777   464.9922
  565.3280   583.9203   603.0572   465.9082
  565.2654   583.8742   603.0572   465.9082
  565.2799   583.8443   602.1512   464.9282
  565.2799   583.8440   602.1834   464.8996
  564.2328   582.9355   602.1858   464.8862
  564.2193   582.9353   602.1857   464.8877
  564.4333   582.8313   602.9838   464.8905
  564.4333   582.8313   602.9837   464.8900
  564.1281   582.8313   602.9908   464.8886
  564.1281   582.8313   603.0352   464.8877
  565.1281   582.8313   603.0399   464.8952
  565.1281   582.8313   603.6833   464.8862
  566.1281   582.8313   603.6833   464.8862
  566.1281   582.8313   603.6834   464.8861
  567.1540   583.8061   604.1836   464.8862
  568.5063   583.8103   604.1836   464.8882
  568.5063   583.8338   604.1868   464.8905
  568.5063   583.8338   605.1177   465.2260
  569.5063   583.8338   605.1212   465.6299
  569.5063   583.9697   605.6212   465.6299
  569.5754   583.9712   606.6212   465.6299
  570.5837   583.9577   606.1068   465.6143
  571.5865   584.8464   606.1068   465.6143
  572.5865   584.8464   606.2318   465.3643
  572.5865   584.8464   606.2318   465.3643
  573.5865   584.8464   606.2318   465.3643
  573.5865   584.8464   607.1288   465.4204
  573.5865   584.8464   607.1098   465.4245
  573.5865   584.8464   607.1098   465.4245
  573.5865   584.8464   606.6098   465.4245
  572.1607   584.8464   606.6098   465.4245
  572.1944   584.8130   605.6304   465.4245
  571.4628   584.8135   605.6304   465.4245
  571.4628   584.8135   605.6304   465.4245
  571.2896   584.8130   605.6304   465.4245
  570.5735   584.8150   604.6304   465.4245
  570.5737   584.8143   604.6304   465.4245
  569.5966   584.8143   604.6304   465.4245
  569.5966   584.8143   604.6304   465.4245
  569.5966   584.8143   604.9393   465.0207
  569.5966   584.8143   604.9471   465.0256
  569.5966   584.8143   604.9471   465.0256
  567.3556   583.9110   603.9085   464.9363
  567.3887   583.6291   603.9088   464.9891
  566.5730   583.8791   603.9096   464.9938
  566.5725   583.6292   602.5753   464.9581
  565.7130   583.6291   601.1933   464.6406
  565.7130   583.6291   601.1638   464.6423
  564.6148   583.7385   601.1638   464.6423
  564.6148   583.7385   601.1638   464.6422
  564.6148   583.7385   601.1638   464.7535
  564.6148   583.7385   601.1633   464.7520
  564.6148   583.7385   602.3977   464.9751
  564.6148   583.7385   602.3992   464.9007
  565.6662   583.8673   602.3913   464.9066
  565.6834   583.8715   603.1904   465.2512
  566.4230   584.8267   603.2011   465.2369
  566.4230   584.8267   603.2093   465.3780
  567.4230   584.8267   603.2181   465.5016
  567.6262   584.8106   603.2266   465.5004
  567.6262   584.8418   603.2279   465.5448
  567.6262   584.8418   603.2200   465.5552
  567.6262   584.8106   603.2270   465.5107
  567.5949   584.8360   603.2124   465.5439
  567.5949   584.8360   603.2124   465.5440
  567.5949   584.8360   604.2152   465.8239
  567.5949   584.8360   604.2145   465.8240
  567.5949   584.8360   604.2185   465.8549
  567.5949   584.8360   604.2263   465.8239
  567.5949   584.8360   604.2390   465.8130
  567.5949   584.8360   604.2385   465.8212
  567.5575   584.8710   604.2298   465.7908
  567.5577   584.8708   604.2381   465.7995
  567.5577   584.8708   604.2381   465.7995
  567.5877   584.8552   604.2707   465.8323
  567.5877   584.8552   604.2790   465.8214
  567.5877   584.8552   604.2796   465.8325
  567.5877   584.8552   604.2484   465.8325
  567.5877   584.8552   604.7706   465.8298
  567.5877   584.8552   605.1791   465.9850
  567.5877   584.8552   605.1966   465.9717
  566.6345   584.8708   605.2180   465.9619
  566.6345   584.8708   605.7644   466.0892
  566.6345   584.8396   606.1580   466.1699
  567.1345   584.8396   606.4565   466.5451
  567.1345   584.8396   607.4698   466.9842
  567.1642   584.8110   608.5401   467.0195
  567.1392   584.8714   608.5480   467.0574
  567.1397   584.8716   608.2130   467.0577
  567.1397   584.8716   608.6043   467.0724
  567.1397   584.8716   608.6801   466.9715
  567.1397   584.8716   608.7094   466.9341
  567.1397   584.8716   609.1760   467.0107
  567.1397   584.8716   609.1800   467.0693
  567.1398   584.8714   609.1800   467.1547
  567.1671   584.8089   609.7375   467.0801
  567.1671   584.8089   609.7375   467.0801
  567.6046   584.8711   609.7416   467.0648
  567.6671   584.8398   609.7416   467.0647
  566.3216   584.8716   609.7671   467.0193
  566.3217   584.8713   608.7684   466.9888
  565.2924   584.8715   608.8934   467.0192
  565.2924   584.8717   607.9563   466.9853
  565.2924   584.8717   608.1596   467.0150
  566.2924   584.8717   608.1861   466.9847
  566.2924   584.8717   608.9744   466.9759
  566.2920   584.8717   609.1684   467.0347
  566.2920   584.8717   609.1684   467.0028
  566.2920   584.8716   608.9692   466.9718
  566.2920   584.8638   608.7223   466.9764
  566.2920   584.8638   608.7261   466.9891
  566.2920   584.8638   608.7443   467.0555
  566.2920   584.8638   608.7445   467.0557
  566.2920   584.8720   608.8070   467.0987
  566.2920   584.8718   608.9093   466.9686
  566.2920   584.8718   608.9575   467.1186
  566.2920   584.8719   608.7075   467.1186
  566.2925   584.8721   608.9487   467.1189
  566.3550   584.8721   608.6588   467.1189
  566.3550   584.8721   608.6588   467.1189
  566.3394   584.8721   608.6588   467.1189
  567.3176   585.8715   608.6588   467.1189
  567.3176   585.8403   608.6588   467.1189
  567.3176   585.8403   608.7091   467.5686
  567.3176   585.8403   608.7152   467.5663
  567.3176   585.8403   608.7162   467.5626
  567.3176   585.8403   608.7849   467.5782
  567.3176   585.8403   608.7908   467.8046
  568.4234   585.8722   608.7649   467.5882
  568.4234   585.8725   609.1946   467.9708
  568.4234   585.8725   609.6946   467.9599
  568.4234   585.8725   609.7028   467.9762
  568.4234   585.8725   609.7115   467.9687
  568.4234   585.8725   609.7115   467.9687
  568.4234   585.8725   609.7115   467.9775
  568.4234   585.8724   609.7117   467.9887
  568.4234   585.8724   609.7146   467.9806
  567.6443   585.8724   609.1544   467.9892
  567.6443   585.8724   608.1879   467.9556
  567.6443   585.8724   608.1746   467.9464
  567.6443   585.8724   608.1712   467.9808
  567.6423   585.8725   607.9212   467.3597
  567.6424   585.8729   607.1691   467.5453
  567.6518   585.8724   607.1769   467.3028
  568.6518   585.8723   607.1573   467.3028
  568.6518   585.8723   607.1661   467.3145
  568.6518   585.8723   607.1661   467.3145
  568.6519   585.8720   607.1739   467.3214
  568.6519   585.8723   607.1774   466.9765
  567.2176   584.8727   606.2183   466.1374
  567.2176   584.8387   606.2207   466.1374
  567.2176   584.8387   606.2207   466.1374
  566.3763   584.8387   606.2112   466.0005
  566.3763   584.8387   606.2112   465.9999
  566.3763   584.8387   606.2125   465.9831
  566.3763   584.8387   606.2125   465.9987
  566.3763   584.8387   606.2125   465.9999
  566.4081   584.8078   606.2125   465.9821
  566.5331   584.8391   606.2126   465.9821
  566.5000   583.8717   606.2354   465.9733
  566.6250   583.8092   605.7666   465.4174
  566.6250   583.8092   605.7939   465.4252
  566.6250   583.8092   605.7939   465.5014
  566.6250   583.8092   605.8035   465.4270
  566.6250   583.8092   605.8199   465.4060
  566.6250   583.8092   605.8199   465.4060
  568.3319   584.8717   606.1784   465.0916
  568.3339   584.8725   606.1784   465.4034
  568.3339   584.8727   607.2258   466.0092
  569.6040   584.8716   607.2258   465.9858
  569.6079   584.8717   607.4180   465.9118
  570.6077   584.8719   608.2129   466.0955
  570.6097   584.8721   608.2441   466.0820
  570.6097   584.8721   608.2445   466.0952
  570.6097   584.8720   608.2445   466.0873
  570.6097   584.8720   608.2445   466.0873
  569.6097   584.8720   608.2444   466.0873
  568.6098   584.8716   607.4966   465.9590
  568.5375   584.8717   606.9966   465.8965
  567.2563   584.8714   606.4430   465.9819
  566.3189   584.8109   605.1935   465.7464
  564.1670   583.8500   604.4189   465.6485
  563.6467   583.9325   603.3741   465.2794
  562.4575   583.5815   603.0848   465.2012
  561.4575   583.5815   602.3423   465.1496
  561.4575   583.5815   602.3226   465.1872
  561.4575   583.5815   602.2999   465.2805
  561.4575   583.5815   602.3238   465.2219
  561.4575   583.5815   602.3226   465.2684
  561.4575   583.5815   603.0212   465.5280
  561.4575   583.5815   602.9906   465.5278
  561.4575   583.5815   602.9905   465.5410
  561.4575   583.5815   602.8665   465.6427
  561.4575   583.5815   603.0073   465.8536
  561.4575   583.5815   603.3198   465.8829
  561.4575   583.5815   603.3523   465.9415
  563.4575   584.5815   603.3528   465.9181
  563.4934   584.5468   604.2924   466.0705
  563.4548   584.7629   604.3120   466.2604
  564.3801   584.7551   604.4214   466.5143
  564.3801   584.7551   605.2502   466.6048
  564.3801   584.7551   605.3743   466.6868
  564.3801   584.7551   605.3744   466.7791
  564.3801   584.7551   605.9911   466.9494
  564.3801   584.7551   605.9639   466.9490
  565.3801   585.7551   605.9718   466.9490
  565.3801   585.7551   605.9718   466.9487
  565.3801   585.7551   605.9639   466.9324
  564.1391   585.8697   605.9639   466.9324
  563.1391   584.8139   606.3467   466.9424
  564.1391   584.8139   606.3467   466.9805
  563.1391   584.8139   606.4037   466.9967
  563.1391   584.8139   606.9033   466.9845
  564.1676   585.7862   607.3027   467.1561
  564.1678   585.7860   607.4281   467.6947
  564.1683   585.7862   608.3190   467.9505
  564.1683   585.7862   608.3932   467.9505
  564.1878   585.8174   609.1651   468.0228
  564.1878   585.7862   609.1648   468.0299
  564.2464   585.7924   609.1648   468.0923
  564.2464   585.7924   609.9792   468.9549
  564.2464   585.7924   609.9792   468.9388
  564.2464   585.7924   609.9791   468.9625
  564.2464   585.7924   609.9791   468.9753
  563.2464   585.7924   609.9791   468.9753
  563.2464   585.7924   609.2527   468.9688
  563.2464   585.7924   609.2412   468.9867
  563.2465   585.7923   609.2324   468.9869
  563.2465   585.7923   609.2285   468.9990
  563.2465   585.7923   608.8168   468.7977
  563.2465   585.7923   608.8281   468.7841
  563.3051   585.7987   608.2833   468.7843
  564.5425   585.8612   610.2539   469.0072
  564.5425   585.8612   610.2774   468.9884
  566.5048   586.8612   611.2528   469.0001
  567.2955   586.8053   611.2629   468.9884
  567.3079   586.8050   611.2768   468.9854
  567.3079   586.8050   611.2713   468.9971
  565.3192   585.8519   610.2913   468.9824
  564.2300   585.8519   609.3045   468.8633
  563.1451   585.8110   608.2145   468.3133
  563.1837   585.7742   607.2543   468.2726
  560.8185   584.9021   606.2696   467.9823
  560.8545   584.8674   605.2366   467.6923
  560.8548   584.8674   605.1028   467.6952
  560.8545   584.8672   605.1410   467.6826
  560.8545   584.8667   605.2511   467.6819
  561.4391   584.4851   606.2861   467.9239
  562.4559   584.5581   607.2538   467.9698
  562.4559   584.5581   607.2862   467.7906
  562.4559   584.5581   607.2861   467.7610
  563.4234   585.5399   606.7790   467.7026
  563.4312   585.5413   605.3487   467.1843
  563.4312   585.5413   605.3303   467.5593
  563.4312   585.5415   605.3303   467.5437
  563.4312   585.5416   605.3303   467.5437
  563.3062   585.5729   606.3567   467.9261
  563.3062   585.5729   606.3567   467.9082
  564.3062   585.5729   607.2565   468.0035
  564.3062   585.5729   607.3035   468.0049
  566.2193   586.9621   607.3348   468.1399
  567.2807   586.6177   608.6893   468.9684
  568.1813   587.6329   609.3278   468.9923
  569.1943   587.9816   609.4762   468.9918
  570.1933   587.9812   609.4927   468.9682
  571.5149   587.9812   610.3203   469.0023
  571.5113   587.9851   610.8450   468.9975
  573.7591   588.7071   610.8382   469.0344
  573.7591   588.7071   610.7801   468.9974
