# Supplementary material for: Semi-automatic tracking, smoothing and segmentation of hyoid bone motion from videofluoroscopic swallowing study
Source: PLoS One. 2017 Nov 28;12(11):e0188684. doi: 10.1371/journal.pone.0188684 (PMC5705154; doi:10.1371/journal.pone.0188684)
Supplement: S2 File — (ZIP) [file pone.0188684.s002.zip › 11_hyoid_fr1to325.txt]

  495.0000   499.0000
  495.8114   497.8452
  494.4157   497.4308
  493.5703   497.1353
  492.9394   497.1460
  492.9688   497.0004
  491.9808   496.5184
  490.4282   496.0303
  490.6294   496.0675
  490.9702   495.2244
  489.9742   495.7243
  489.5081   494.3399
  489.7451   493.2594
  489.6676   491.6724
  489.6686   490.7000
  488.9474   489.7766
  488.7918   488.2785
  488.5171   486.4159
  488.5685   485.3636
  488.5675   483.9399
  489.5675   482.9399
  490.5248   482.6628
  491.4221   481.6158
  492.5088   481.6158
  494.4458   481.7489
  495.4887   481.7492
  496.6461   480.9665
  497.4645   481.6749
  496.6091   481.3072
  496.6169   482.0274
  496.6230   482.3094
  495.4885   482.5496
  495.4885   482.5496
  494.6090   483.4262
  493.7738   483.3546
  491.6193   484.7781
  489.3383   486.0401
  486.0960   488.8991
  482.8345   494.2031
  480.7315   499.0864
  480.7315   500.2031
  481.7627   500.2298
  481.6982   501.2301
  482.7380   501.1744
  482.7594   500.2255
  481.7591   500.2109
  481.7599   500.1749
  479.7684   500.2014
  479.7528   500.1858
  480.7057   499.2378
  480.6902   498.8550
  481.7224   498.8550
  482.6130   497.9978
  482.6885   497.3913
  483.7588   496.2707
  483.7789   496.3021
  483.9664   495.3021
  482.5950   494.1566
  480.9464   492.1093
  477.8541   487.1231
  474.8399   482.7322
  472.4383   477.0214
  470.4219   474.9572
  470.4962   472.9959
  470.4591   473.0175
  470.3800   474.0054
  470.3842   476.9034
  470.4904   480.6344
  470.3381   485.1261
  472.3022   486.2289
  472.8044   486.7381
  472.8094   487.0584
  471.9746   487.3988
  471.9616   488.3402
  469.1603   490.5828
  468.1603   490.5828
  466.1234   493.8722
  468.0000   498.0000
  467.0000   506.0000
  462.0000   514.0000
  461.0000   522.0000
  455.0000   526.0000
  449.0000   525.0000
  443.0000   526.0000
  440.0000   525.0000
  435.0000   525.0000
  437.0000   523.0000
  432.0000   523.0000
  434.0000   522.0000
  432.0000   522.0000
  432.0000   522.0000
  429.0000   520.0000
  431.0000   522.0000
  431.0000   520.0000
  428.0000   520.0000
  441.0000   504.0000
  452.0000   495.0000
  456.0003   488.6214
  458.9894   485.7024
  460.0561   485.5732
  461.0442   485.5780
  458.0000   488.0000
  458.5000   489.0000
  459.0000   489.0000
  460.0071   487.8845
  459.8933   486.9195
  459.9695   485.2305
  460.0203   483.2189
  460.9742   482.0599
  462.9084   480.9721
  463.0858   480.8065
  462.0545   480.8203
  461.9079   480.1738
  461.8884   480.1738
  461.1684   480.2716
  459.8790   480.9660
  458.8713   481.0854
  458.8791   481.0854
  459.8478   481.0854
  460.8131   480.5179
  461.7818   480.3932
  462.7818   480.1080
  463.8294   480.0770
  465.7580   480.2018
  466.8122   480.1394
  467.8843   480.1902
  468.6802   480.1917
  468.6972   480.1878
  468.7387   480.1917
  468.7389   480.1874
  469.1634   480.4534
  470.1369   480.4785
  470.7309   481.1926
  471.8020   481.1585
  473.1379   481.5054
  474.1379   481.5055
  474.5420   482.1208
  475.5752   482.1212
  476.5734   482.7559
  476.9135   483.1842
  476.2462   483.8508
  475.3377   484.7415
  474.3660   485.9583
  473.5228   487.0590
  473.5228   488.0647
  473.3868   488.9775
  473.3863   488.9795
  473.3871   489.9776
  474.3860   489.9805
  474.3858   489.9790
  474.3861   490.9763
  474.3827   489.9776
  474.3827   489.9776
  474.1483   488.9776
  474.1484   488.9780
  474.1484   488.9780
  474.2031   488.9769
  475.2537   488.1078
  474.2596   488.1168
  474.2556   488.1154
  474.2529   488.1158
  473.2537   489.1576
  472.2557   491.0628
  471.0876   492.0675
  470.1617   493.9519
  469.3581   494.9561
  469.2212   496.1201
  470.1724   498.1891
  473.0957   499.1477
  473.1328   499.1555
  473.3301   499.0959
  473.3299   499.1111
  467.3077   503.8742
  467.3082   502.9469
  468.0000   501.0000
  470.5462   499.8866
  474.0210   498.2261
  476.9648   498.2261
  475.4038   501.4688
  475.0887   504.1086
  476.0732   506.1097
  473.1800   511.4163
  473.1809   510.0725
  470.0000   510.0000
  469.0858   510.0000
  468.0022   512.0000
  468.0022   513.0000
  468.0022   514.0000
  468.0263   514.8850
  469.0412   515.8068
  469.0412   515.8146
  467.0482   516.3702
  466.0363   518.7749
  466.4113   517.7756
  464.0818   520.9172
  463.0818   520.9172
  464.0137   519.9789
  465.9604   518.0666
  465.9604   518.0184
  466.7910   516.0896
  466.9237   516.0394
  466.9236   515.9708
  466.1207   515.0499
  466.1270   515.0535
  465.1957   516.1140
  465.1508   516.0497
  460.1260   524.4543
  450.0000   534.0000
  447.0000   532.0000
  441.0000   531.0000
  440.0000   528.0000
  437.0000   531.0000
  437.0000   529.0000
  437.0000   529.0000
  432.0000   531.0000
  428.0000   531.0000
  431.0000   529.0000
  431.0000   529.0000
  432.0000   528.0000
  438.0000   519.0000
  437.0000   506.0000
  449.0000   497.0000
  452.9655   491.8376
  455.9646   487.4963
  455.8986   487.2941
  456.9796   486.3276
  458.8652   487.3236
  459.9746   487.3306
  460.9818   487.3111
  462.9004   486.3730
  463.8611   486.2792
  464.8214   486.3012
  464.9623   486.2978
  464.9404   487.3281
  466.0014   487.3984
  466.9260   488.4694
  466.8902   489.5638
  465.8902   491.4300
  465.9371   492.5424
  465.9274   494.4795
  466.8961   494.4482
  468.8932   492.4798
  470.9024   491.5360
  472.9433   490.5331
  474.7210   490.4817
  475.7823   489.4107
  475.8742   489.4968
  474.7951   490.4483
  474.7946   490.5494
  475.7942   490.5484
  476.9451   489.5032
  476.9946   489.5189
  476.9452   489.5218
  475.9737   489.4921
  475.9737   489.4911
  476.9582   489.4902
  477.9171   489.4997
  477.9743   489.5420
  479.0319   488.4990
  479.9714   488.5328
  480.0027   488.5320
  480.9702   487.8911
  481.9324   486.9322
  481.9325   486.9231
  481.9325   486.9271
  482.9951   486.1583
  482.9951   486.1661
  483.9151   486.0839
  482.9951   486.0789
  482.9951   486.0789
  482.9951   486.0804
  482.0379   487.0282
  481.9187   486.9881
  479.9939   488.8776
  471.0000   494.0000
  468.8384   497.5278
  467.2631   499.5613
  466.1792   501.4112
  466.1792   502.4112
  466.1900   504.6613
  467.1769   505.6674
  468.1409   507.4664
  471.7725   508.1262
  473.6513   510.0908
  476.7441   509.4296
  476.5068   510.2006
  476.6132   510.2241
  475.6611   511.2259
  475.1292   512.1112
  474.2215   513.2900
  473.5914   513.4060
  472.5250   514.3896
  473.0997   513.4164
  473.0999   513.4170
  473.5823   514.4161
  475.9203   514.2816
  476.5204   515.3214
  477.1881   516.3237
  477.1881   516.3075
  477.2196   514.3220
  478.9531   507.6554
  478.9111   502.0969
  478.9819   497.8981
  477.0024   494.5844
  477.8781   492.4576
  476.9385   492.4594
  476.6421   492.7100
  475.8714   494.7856
  474.9512   497.2664
  473.9978   502.0437
  473.9940   502.1071
  473.9977   502.1024
  474.1230   501.1083
  475.0149   501.1828
  476.0188   500.1945
  477.6190   500.1863
  478.0090   499.2029
  478.0169   499.2029
  479.1200   498.2405
  479.1200   498.2416
  479.1323   498.2296
  480.0024   498.9389
  480.9497   497.9522
  481.0281   497.6153
  481.9175   496.8192
