# Supplementary material for: Semi-automatic tracking, smoothing and segmentation of hyoid bone motion from videofluoroscopic swallowing study
Source: PLoS One. 2017 Nov 28;12(11):e0188684. doi: 10.1371/journal.pone.0188684 (PMC5705154; doi:10.1371/journal.pone.0188684)
Supplement: S2 File — (ZIP) [file pone.0188684.s002.zip › 11_hyoid_fr500to800.txt]

  485.0000   487.0000
  484.0251   488.0001
  483.6998   489.4616
  482.7999   490.7647
  482.4943   491.0092
  481.1888   493.2886
  482.1888   493.2886
  481.9784   495.6263
  481.9751   496.9722
  481.9165   497.9797
  482.8848   497.9814
  482.8852   497.9814
  482.8852   497.9814
  482.8852   497.9813
  483.8891   497.9847
  482.8910   497.9817
  481.5762   497.9817
  479.5916   497.0833
  478.5963   497.0891
  477.8027   498.0747
  476.1022   498.8813
  475.1593   499.0652
  475.0258   498.2041
  473.5821   498.1801
  473.1067   497.8404
  473.9192   496.9652
  473.9324   495.9057
  473.4938   494.1208
  473.4312   491.5097
  474.5402   489.1138
  474.6871   487.1683
  475.0015   486.9199
  475.9880   485.9556
  477.9865   483.0632
  478.0015   482.6835
  479.1167   480.8558
  480.1396   480.0835
  480.1398   479.2598
  480.1513   479.7482
  482.1378   478.2854
  482.1870   478.2875
  484.2031   478.0651
  486.3415   477.2607
  487.8415   478.6884
  487.8415   478.6884
  488.3814   478.6853
  487.8686   480.3666
  487.8686   480.3666
  487.8686   481.3666
  487.8686   481.3666
  486.1446   482.9227
  486.1467   483.4547
  486.1806   483.6086
  486.0989   483.6242
  486.0987   484.6276
  486.0987   485.6273
  485.6527   487.0708
  484.0633   489.0397
  481.5104   493.8526
  480.0002   497.5180
  479.9768   499.0440
  479.9776   500.0447
  479.9737   501.0369
  480.0245   501.0781
  480.5608   501.0806
  479.5598   502.0797
  479.5598   502.0797
  480.0212   501.2024
  481.0212   500.5200
  481.0177   500.5230
  481.0371   500.5230
  479.0371   500.5230
  478.5371   500.5230
  475.8281   501.2179
  474.8281   500.2179
  472.3351   500.1484
  470.5174   499.4959
  468.8824   497.1621
  468.9951   495.0864
  467.0127   493.9108
  467.0088   493.9173
  467.0195   493.9486
  467.9647   495.1471
  469.9640   496.1549
  471.7428   498.1097
  473.7358   500.0625
  473.4097   501.5053
  474.1800   501.4867
  474.9831   500.2557
  474.2701   499.1203
  474.6682   496.2175
  474.8796   493.2623
  474.8766   491.4868
  473.8850   490.6041
  474.6739   488.8224
  474.7284   485.1699
  475.1141   483.7276
  475.1658   481.1579
  475.1169   478.1953
  474.6534   475.2480
  473.1239   472.5287
  473.5821   470.5743
  473.4297   469.5527
  473.4297   469.5527
  473.4433   468.5597
  473.4943   469.6462
  472.5574   470.7059
  472.5590   471.7098
  470.8275   475.0851
  470.8568   477.5059
  468.8901   481.1899
  468.8993   485.1539
  468.0000   494.0000
  467.3037   498.1076
  465.0441   505.1053
  461.0328   510.9378
  452.2311   521.4424
  449.1331   525.5079
  446.0000   529.0000
  446.0000   529.0000
  445.0000   528.9375
  445.0000   529.0000
  444.1559   527.9351
  442.9904   526.9062
  441.9929   526.0291
  440.9768   525.0410
  440.9652   525.0332
  440.9546   523.9813
  439.9331   521.9785
  444.0000   513.0000
  446.0000   506.0000
  448.2859   500.7735
  449.7574   496.8059
  449.7894   496.7765
  450.7291   495.7785
  451.8368   495.7942
  454.7082   496.6709
  456.7082   496.3366
  458.7087   496.3368
  459.7591   496.3993
  460.7312   495.7388
  461.6817   495.7377
  461.6893   495.7392
  462.5452   493.6108
  462.5878   492.6045
  462.5878   491.5786
  461.7061   490.5729
  460.7061   490.5690
  460.5602   490.5401
  460.4450   490.5407
  460.4457   491.5404
  460.5731   492.6181
  462.4839   491.5294
  463.4522   490.5333
  464.5801   491.5031
  465.5600   490.5326
  465.7812   490.5023
  466.5468   491.5023
  466.7812   491.5350
  466.8129   492.5359
  467.5631   493.5768
  468.8128   493.5045
  469.8128   494.5045
  471.7875   494.3905
  471.7570   493.4085
  470.8109   492.5981
  470.8077   491.5979
  469.7840   491.5995
  469.7841   491.5987
  469.5310   492.6217
  468.8903   493.4817
  468.0851   494.2567
  468.0851   495.2254
  468.1272   495.2571
  469.1221   493.2577
  470.1605   492.4628
  471.1604   491.4677
  472.1533   490.5178
  472.1765   490.4868
  472.1763   489.4654
  471.5542   489.4870
  471.1718   488.6429
  470.1695   488.6330
  470.2342   486.5812
  470.2342   486.5793
  469.2148   486.6379
  469.2201   486.6406
  469.2201   486.6414
  467.2381   488.6271
  467.1932   488.6847
  465.0000   495.0000
  465.0000   496.8486
  463.3619   500.6701
  463.3272   501.0851
  463.4509   503.5671
  464.5697   503.9456
  465.7362   504.9174
  466.2801   505.7929
  466.6036   506.9249
  466.6054   508.9172
  467.2620   507.9483
  468.1878   508.9567
  468.2628   509.9364
  469.2618   510.9376
  473.2448   509.0001
  476.1750   509.8340
  478.0280   510.0262
  478.0696   511.0189
  477.0457   512.9286
  476.0535   512.0944
  474.0515   509.9476
  469.9493   508.8577
  466.0568   507.9499
  463.3614   507.0234
  461.4602   507.0150
  460.4602   507.0144
  460.4584   507.0145
  462.1204   505.9904
  467.0361   501.0347
  470.8411   493.8594
  472.6537   488.8408
  467.7675   486.8086
  464.7671   484.7685
  463.7583   484.7470
  464.7582   485.7470
  465.7027   484.6829
  466.7026   485.6770
  467.7348   486.7395
  469.8154   488.8170
  471.9921   488.8589
  473.0120   490.3322
  474.0099   491.3322
  475.0049   493.2936
  475.0215   494.2915
  475.5423   495.2359
  474.9377   497.2270
  473.9377   497.2306
  472.9395   498.2301
  471.4693   499.1489
  471.4729   499.1544
  470.9732   499.1974
  469.9473   502.2097
  464.0000   510.0000
  462.0000   514.0000
  455.0000   520.0000
  447.0000   526.0000
  441.0000   529.0000
  440.0000   528.0000
  438.0000   528.0000
  435.0000   531.0000
  434.0000   528.0000
  434.0000   526.0000
  432.0000   529.0000
  434.0000   525.0000
  435.0000   517.0000
  441.0000   509.0000
  450.0000   497.0000
  454.9862   487.9874
  457.2635   483.3517
  457.8485   482.6729
  457.9904   482.5303
  458.9591   483.5302
  459.9573   484.1054
  461.9511   485.0545
  464.9291   485.6412
  466.9514   485.6842
  468.9867   485.7074
  470.9644   484.7025
  470.9769   484.6745
  471.9759   483.6726
  471.9528   482.7013
  465.0000   485.0000
  464.7787   485.0000
  463.9763   485.3756
  463.6206   485.1094
  463.6206   485.1094
  463.0207   484.9378
  464.0833   485.0453
  466.3928   485.1108
  468.4042   484.9545
  471.0490   484.3776
  472.0536   484.2739
  472.0590   484.7721
  471.4522   484.6853
  470.5757   485.2219
  470.5757   485.2219
  471.8707   485.7907
  472.0452   485.6367
  473.0735   485.6679
  474.0716   485.6695
  475.3691   486.1234
  476.1606   486.5517
  477.1477   487.5645
  478.1477   488.5645
  479.0819   488.6329
  480.1438   489.6290
  480.1570   490.6164
  480.7837   491.5082
  480.7837   491.5082
  481.0967   491.5082
  481.1076   491.4980
