# Supplementary material for: Semi-automatic tracking, smoothing and segmentation of hyoid bone motion from videofluoroscopic swallowing study
Source: PLoS One. 2017 Nov 28;12(11):e0188684. doi: 10.1371/journal.pone.0188684 (PMC5705154; doi:10.1371/journal.pone.0188684)
Supplement: S2 File — (ZIP) [file pone.0188684.s002.zip › 12_axis_fr1to210.txt]

  597.7709   659.4283   609.7650   513.9993
  597.7709   659.4283   609.7650   513.9993
  597.7709   659.4283   609.7650   513.9993
  597.7709   659.4283   609.7650   513.9993
  597.7709   659.4283   609.7650   513.9993
  597.7709   659.9283   609.3435   513.9993
  597.0616   658.7910   609.3435   513.9993
  597.0616   658.7910   609.3435   513.9993
  597.1066   658.7504   609.2687   513.9913
  597.1068   658.7504   609.2781   513.9839
  596.9714   658.7504   609.7325   513.9945
  596.8226   659.7657   609.7325   513.9953
  596.8721   659.6200   609.7325   513.9953
  596.8831   659.5983   609.7403   514.0066
  597.5066   659.0897   609.7324   514.0074
  597.5066   659.0897   609.7324   514.0065
  597.5066   659.0897   609.7323   514.0061
  597.5066   659.9700   609.7323   514.0061
  597.5066   659.9700   609.7323   514.0061
  597.5066   659.9700   609.7423   513.9959
  598.1219   660.1620   609.7423   513.9959
  597.3061   659.3863   609.2676   514.2558
  597.3061   659.3863   609.2676   514.2558
  597.3061   659.3863   609.2676   514.2558
  597.3107   659.3947   609.2676   514.2558
  598.3658   659.4203   609.2676   514.2558
  598.3658   659.4204   608.9610   514.0055
  598.4239   659.4269   610.0292   514.0219
  599.0980   659.4222   610.0373   514.0261
  599.6524   659.6590   610.0374   514.0259
  600.6661   660.0145   611.4333   515.0293
  601.4239   660.4267   612.4393   515.0404
  602.1664   660.4383   613.6117   515.0620
  602.4246   660.8452   614.5835   515.9579
  603.6148   660.8663   615.1440   515.9693
  604.6148   660.8663   616.2964   516.0675
  604.6148   660.8663   616.2964   516.0665
  604.6148   660.8663   616.2964   516.0665
  604.5108   660.8879   616.3623   515.9894
  604.5216   660.8782   616.3623   515.9892
  604.5110   660.8878   616.3648   515.9807
  603.3330   660.8878   616.4907   516.0646
  603.3442   660.8792   616.4957   516.0542
  602.8130   660.8789   616.4957   516.0545
  602.7920   660.8885   615.6072   516.0547
  602.7395   660.8788   615.6161   516.0439
  602.7395   660.8788   615.6161   516.0439
  602.2615   660.8909   615.6161   516.0437
  602.7277   660.8918   615.6151   516.0444
  602.6372   660.8813   615.6151   516.0442
  602.7809   660.8726   615.6151   516.0442
  602.9164   660.8214   615.6151   516.0441
  602.8403   660.8433   615.6198   515.9604
  602.8573   660.8433   615.6160   515.9606
  602.9823   660.8432   615.6160   515.9606
  603.2450   660.8326   615.1416   516.0653
  603.2450   660.8326   615.1416   516.0651
  604.2662   661.1907   615.1504   516.0545
  604.2581   661.1942   615.1582   515.9358
  605.2747   661.2031   616.2697   516.0523
  605.2751   661.1955   616.2687   516.0623
  606.2761   661.1942   616.3652   515.9483
  607.2761   661.1943   617.5081   516.0413
  607.2761   661.1943   617.2619   516.3358
  607.3386   661.1985   618.2619   516.3358
  607.3476   661.1905   618.5160   516.0306
  607.3508   661.1949   619.1752   516.0525
  607.3475   661.2038   619.1761   516.0516
  607.9965   661.1949   619.2927   516.0602
  607.9965   661.1950   619.1315   515.9811
  607.4340   661.2102   619.5331   516.0092
  606.2156   661.2014   619.5234   516.0129
  606.2156   661.1994   617.7110   516.2582
  606.2445   661.2622   617.7110   516.2582
  605.6759   661.1587   615.9603   516.3410
  605.7072   661.1513   615.9603   516.3410
  605.7063   661.1618   615.9603   516.3410
  604.0948   661.1645   617.3119   517.0212
  605.1027   661.1572   617.2355   517.0258
  605.1057   661.1625   617.2355   516.5258
  605.1057   661.1625   617.2355   516.5258
  605.1019   661.1584   617.7349   516.5252
  605.1117   661.1677   617.7349   516.5252
  605.1156   661.1704   617.7595   516.5878
  606.2407   661.0497   618.6013   516.2056
  606.7327   661.0550   618.6013   516.2056
  606.7327   661.0485   618.6013   516.2056
  606.7327   661.0559   618.6013   516.2056
  606.7020   661.0559   618.6013   516.2056
  606.7021   661.0559   618.6013   516.2056
  605.8410   661.0558   618.9828   515.9982
  605.8190   661.0558   618.9830   515.9973
  605.7883   661.1732   618.9830   515.9973
  605.3237   661.1168   618.9830   517.4317
  604.8270   661.1170   618.9830   517.4317
  604.8707   661.1595   620.6083   517.9569
  605.8328   661.1861   620.8119   518.1321
  606.8272   661.2431   621.8056   518.2424
  607.8272   661.2432   623.6833   518.2769
  608.8272   661.2553   624.6730   518.3316
  609.8194   661.2713   625.6262   518.3397
  610.8198   661.2717   626.6262   518.3392
  611.8237   661.2878   626.8049   519.1427
  611.8248   661.2743   628.2888   519.3032
  611.8248   661.2607   628.3200   519.3296
  612.8216   662.2240   627.8291   519.3189
  612.8138   662.2031   627.8150   519.3531
  612.8139   662.1959   628.6545   519.4412
  612.8139   662.1959   628.6546   519.3823
  612.8143   662.1962   628.8091   519.3769
  612.8145   662.1891   628.8096   519.4080
  612.8145   662.1959   628.8093   519.4100
  612.8164   662.2022   629.6548   519.4618
  612.8164   662.2030   629.7347   520.2521
  612.8050   662.2787   629.8192   520.2627
  612.8128   662.2858   629.8241   520.1749
  611.8095   661.3284   629.8241   520.2076
  611.8095   661.3410   629.8231   520.2627
  610.8156   661.3214   629.7021   520.2970
  607.5590   660.3017   629.7021   520.2970
  607.8013   660.3017   628.7131   519.7840
  606.8173   660.3017   628.7150   519.4752
  606.8172   660.3017   628.7072   519.4742
  606.8168   660.2966   628.7087   519.4766
  606.8164   660.2966   628.6101   519.3768
  606.8164   660.2966   628.6082   519.4544
  606.8164   660.2966   627.8359   519.4396
  606.8042   660.2966   627.8218   519.3654
  605.8226   660.2919   627.8220   519.3770
  605.8114   660.2920   627.7039   519.4509
  605.8119   660.2965   627.6548   519.4509
  605.8119   660.2965   627.1692   519.3821
  605.8119   660.2967   626.6965   519.4688
  604.8119   660.2965   626.7048   519.4522
  604.8119   660.2965   626.6110   519.4522
  604.8119   660.2974   625.8411   519.2443
  604.8117   660.2974   625.6956   519.3908
  604.8107   660.3122   625.6380   519.4083
  604.8055   660.3120   624.8314   519.2147
  604.8055   660.3076   624.8412   519.3906
  604.8057   660.3070   624.8424   519.3488
  604.8038   660.3077   623.8346   518.8868
  604.8078   660.3393   623.8346   518.8880
  604.8080   660.3224   623.8346   518.8880
  604.8048   660.3182   623.8371   518.8826
  603.8085   660.3018   623.8293   518.8817
  603.8085   660.3018   623.8332   518.8819
  603.8083   660.3075   623.8489   518.8817
  603.8083   660.3019   623.8333   518.8795
  603.8095   660.3075   623.6531   518.8795
  603.8098   660.3129   623.8298   518.7568
  603.8139   660.3129   623.8262   518.7818
  603.8171   660.2939   623.8100   518.7842
  603.8169   660.2972   623.8293   518.7842
  604.8095   660.3123   623.8293   518.8858
  604.8090   660.3021   623.8415   518.8707
  605.8053   660.3122   623.8424   518.8826
  605.8053   660.2973   623.8424   518.8836
  606.8116   661.2814   623.8502   518.8836
  606.8116   661.2735   625.0481   519.2212
  607.8040   661.2815   625.0648   519.2202
  608.8042   661.2815   624.8221   518.5333
  608.8074   661.2811   624.8402   518.7526
  609.8104   662.2380   624.8080   518.5612
  610.7948   662.2380   624.8080   518.6318
  610.8081   662.2380   624.8079   518.5731
  610.8020   662.2487   624.7225   518.5753
  610.8020   662.2487   624.7076   518.5871
  610.8120   662.2864   624.6919   518.5871
  611.7895   662.2919   624.6944   518.5871
  611.8120   662.2920   624.6944   518.5871
  612.7866   662.2971   625.5819   518.6317
  612.8225   662.2972   625.6799   518.5925
  613.7893   662.2813   625.6657   518.6319
  614.7627   662.3039   625.7266   518.6205
  614.7786   662.2481   626.5467   518.6979
  614.8167   662.2321   626.6093   518.6335
  615.7912   662.9592   626.6093   518.6835
  615.7439   662.9554   626.6093   518.5037
  614.8749   662.3741   625.8274   518.4885
  614.7851   662.3656   625.7078   518.5350
  613.8008   662.1494   625.6092   518.5194
  612.8879   662.8099   624.6870   518.4887
  612.7473   662.8096   623.8274   518.4509
  610.8546   662.1234   623.6406   518.4826
  610.8155   662.1175   623.5970   518.4512
  610.7491   661.9648   623.3572   518.3709
  609.8250   661.9490   622.6261   518.2420
  609.8560   661.9662   621.8318   517.7673
  609.8548   661.9662   621.8304   517.8293
  609.8009   661.9584   621.6077   517.7840
  608.8247   661.2063   621.5203   517.7613
  608.8164   661.2232   621.5405   517.7320
  608.7529   660.9755   620.8537   517.3556
  608.4121   661.0599   620.6965   517.3341
  607.8108   661.0776   620.4630   517.2441
  606.8894   660.8236   619.7393   516.7952
  606.8783   660.8340   619.8018   516.9445
  606.8597   660.8228   619.5051   516.8775
  606.7097   660.3322   619.5049   516.8925
  606.7077   660.3322   619.3056   516.5753
  605.7966   660.1909   619.1813   516.6929
  605.7966   660.1906   618.9062   516.7241
  604.8501   659.9410   618.8491   516.5764
  604.8570   660.0038   618.8474   516.6928
  604.8571   660.0107   618.8641   516.7221
  604.8457   660.0104   618.8646   516.8963
  604.8458   660.0116   618.8668   516.7054
  604.8302   660.1693   618.8667   516.7054
  604.8184   660.1693   618.8467   516.7385
