# Supplementary material for: Semi-automatic tracking, smoothing and segmentation of hyoid bone motion from videofluoroscopic swallowing study
Source: PLoS One. 2017 Nov 28;12(11):e0188684. doi: 10.1371/journal.pone.0188684 (PMC5705154; doi:10.1371/journal.pone.0188684)
Supplement: S2 File — (ZIP) [file pone.0188684.s002.zip › 12_axis_fr211to387.txt]

  603.7679   657.9290   618.7606   515.4985
  603.7679   657.9290   618.7606   515.4985
  603.7679   657.9290   618.7606   515.4985
  603.2679   657.9290   618.7606   515.4985
  603.2679   657.9290   617.7606   515.4985
  603.2679   657.9290   617.7606   515.4985
  603.2679   657.9290   617.7606   515.4985
  603.2679   657.9290   617.7606   515.4985
  602.2679   657.9290   617.7606   515.4985
  601.2679   657.9290   617.4375   514.4712
  601.2679   657.9290   617.4379   514.4704
  600.7006   657.8186   617.5052   514.5161
  599.3058   656.2240   616.3256   514.4488
  598.3058   656.2240   616.3881   514.4959
  597.9754   656.8388   615.8407   514.5253
  597.9754   656.8432   615.8329   514.5294
  597.7675   656.8471   615.8329   514.5294
  597.7537   656.8374   615.8331   514.5295
  597.2537   656.8019   615.7921   514.6765
  597.1912   656.8177   615.4648   514.3863
  596.7518   656.8247   615.7468   514.4998
  596.7474   656.8247   615.7392   514.4864
  596.7475   656.8248   615.7217   514.4886
  595.7907   656.2128   615.7374   514.4935
  595.7907   656.2128   615.7354   514.4937
  596.0979   655.9257   615.7354   514.4935
  595.7899   656.2066   615.7374   514.4931
  595.2091   655.8584   615.7354   514.4931
  595.2106   655.8636   615.7380   514.4925
  595.2106   655.8607   615.7380   514.4925
  595.2167   655.9100   615.7289   514.4925
  595.2167   655.9100   615.7290   514.4925
  596.6318   655.9251   615.4107   514.2856
  596.6583   655.9513   615.4107   514.2856
  596.7465   656.8098   615.3869   514.3035
  596.7491   656.8080   615.3869   514.2488
  596.7491   656.8080   615.2619   514.2097
  596.7493   656.8080   615.2622   514.1150
  596.7493   656.8078   615.1132   514.2909
  596.7493   656.8120   615.1132   514.2831
  596.7454   656.8109   614.9960   514.2519
  596.7449   656.8109   614.8753   514.1112
  595.7538   656.8109   614.6734   514.0210
  595.7518   656.2401   614.6734   514.0087
  595.7604   656.8082   614.7617   514.0211
  595.8229   656.8080   614.7542   514.0783
  595.8344   655.9274   614.6853   513.8999
  595.8266   655.9234   614.7479   513.9000
  596.5919   655.9452   614.7479   513.8883
  596.5915   655.9543   614.8807   513.9781
  597.6104   655.9423   614.8976   513.9646
  597.5058   655.9394   614.9366   513.4892
  597.5979   655.8563   614.9680   513.4891
  597.5979   655.8563   615.4177   513.3421
  598.6016   655.8173   615.4333   513.2956
  599.4638   655.9429   615.9261   513.2624
  598.9681   655.6675   616.1761   513.2149
  600.1045   655.7631   616.1761   513.1993
  600.1045   655.2631   616.8908   513.1600
  601.3237   655.2631   617.3233   513.2184
  602.3690   656.1935   617.3244   513.1393
  602.3690   656.1935   617.4972   512.5921
  602.3690   655.1935   617.2478   512.8924
  602.3690   655.1935   617.2478   512.8924
  602.3690   655.1935   617.3259   512.4281
  602.3690   655.1935   617.3337   512.3960
  602.3690   655.1935   617.4374   512.3560
  602.3690   655.1935   617.9349   512.8441
  602.3690   655.1935   617.4856   512.3859
  602.3690   655.1935   617.4856   512.3859
  602.3690   655.1935   617.4825   512.3879
  602.3690   655.1935   617.4820   512.3964
  602.3690   655.1935   617.5163   512.6051
  602.3690   655.1935   617.5250   512.5955
  602.3690   655.1935   617.6730   512.6734
  602.3690   655.1935   617.6722   512.6744
  602.3690   655.1935   617.6407   512.5627
  602.3690   655.1935   617.6407   512.5627
  602.3690   655.1935   616.0892   512.3487
  602.3690   655.1935   616.0887   512.3478
  602.3690   655.1935   616.1199   512.3556
  602.3690   655.1935   617.6467   512.5419
  603.3690   655.1935   616.8329   513.1712
  603.3690   655.1935   616.8377   513.1652
  603.3690   655.1935   616.8377   513.1652
  604.3690   655.1935   616.8425   513.1596
  604.3690   655.1935   617.3425   513.1596
  605.3690   656.1935   617.3425   513.1596
  605.3690   656.1935   617.3425   513.1596
  605.3690   656.1935   616.3425   513.1596
  605.3690   656.1935   616.2972   513.2150
  605.3690   656.1935   616.2971   513.2145
  605.3690   656.1935   616.2971   513.2145
  605.3690   656.1935   616.6513   512.5438
  605.3690   656.1935   616.6513   512.5439
  604.3690   656.1935   616.6513   512.5483
  604.3690   656.1935   616.6480   512.5528
  604.3690   656.1935   615.1973   512.5482
  603.6700   656.1499   615.1973   512.5481
  603.6622   656.1499   615.1353   512.5482
  603.6622   656.1499   615.1353   512.5483
  602.6697   656.1428   615.1353   512.5483
  602.5890   656.1428   615.0207   513.8663
  602.6201   655.9888   615.0207   513.8663
  601.5977   655.0941   615.0207   513.8663
  600.5977   655.0941   615.0207   513.8663
  600.5977   655.0941   615.7408   513.6788
  600.1182   655.5347   615.8608   513.5597
  600.1182   655.5351   616.0007   513.5934
  600.1182   655.5351   616.0007   513.5933
  600.1182   655.5351   616.0007   513.5933
  599.8007   655.8641   616.3107   514.0860
  599.8109   655.8776   617.1927   514.4380
  599.7989   655.8800   617.1861   514.4715
  599.7955   655.8776   617.1864   514.4377
  600.0456   655.8790   618.0848   514.7479
  600.0534   655.8806   618.2551   514.5422
  600.0534   655.8806   619.2881   514.6278
  601.0529   655.8823   619.2881   514.6278
  601.0544   655.8807   619.5047   514.8683
  601.7833   655.8824   619.9881   515.7534
  601.7831   655.8824   621.3491   515.5524
  602.7832   655.8933   621.5276   515.5271
  602.7884   655.8918   622.5311   515.5449
  602.7923   655.8918   623.2546   515.5715
  604.7751   656.8973   624.2848   516.5461
  604.7780   656.8886   624.2914   516.5264
  604.7789   656.8944   625.2766   516.5436
  604.7831   656.8944   625.3414   516.5266
  604.7831   656.8991   625.9939   516.5741
  605.7792   656.9035   625.9931   516.5653
  605.7802   656.9007   627.6382   516.5723
  606.7795   656.9058   628.1382   517.8223
  606.7785   656.9039   628.1559   517.5729
  606.7815   656.9024   629.4749   517.5480
  606.7817   656.9058   629.4818   517.5326
  606.7806   656.9028   629.4818   517.5326
  606.7806   656.9029   629.4896   517.5328
  606.7780   656.9008   629.4896   517.5328
  606.7777   656.9008   629.4947   517.5266
  606.7777   656.9028   629.4928   517.5726
  606.7758   656.9018   629.4928   517.5729
  606.7753   656.9018   629.4928   517.5726
  605.7773   656.9008   629.4639   517.5324
  605.7773   656.9008   629.5225   517.5323
  605.7773   656.9008   629.5249   517.5338
  605.7773   656.9029   629.5244   517.5341
  605.7787   656.9039   629.5272   517.5354
  605.7766   656.9039   629.5272   517.5354
  605.7766   656.9029   629.5272   517.5393
  605.7766   656.9029   629.5335   517.5471
  605.7766   656.9028   628.8956   517.5514
  605.7766   656.9028   628.8721   517.5458
  605.7766   656.9018   628.4734   517.5331
  605.7745   656.9008   628.4734   517.5409
  605.7734   656.9028   628.4739   517.5419
  605.7734   656.9028   627.2397   516.5449
  605.7749   656.9049   627.4997   517.5597
  605.7713   656.9057   626.1612   516.5386
  605.7712   656.9068   626.5693   516.5944
  605.7709   656.9128   626.5854   516.5489
  605.7709   656.9117   626.2238   516.6739
  605.7709   656.9117   625.9356   516.5876
  603.0293   656.9008   625.3209   516.5876
  602.7782   656.8992   625.3360   516.5691
  602.7772   656.8965   624.0397   516.0466
  601.7778   656.8954   624.0994   515.5810
  601.7768   656.9018   623.1961   516.0136
  600.7786   656.8997   623.3836   515.8844
  600.7740   655.9072   623.3902   515.8961
  600.7761   655.9093   623.4012   515.4078
  600.7761   655.9092   623.4631   515.3977
  600.7762   655.9107   623.4631   515.3975
  600.7762   655.9103   623.4670   515.4089
  600.7766   655.9071   623.4866   515.3866
  600.7766   655.9039   623.4896   515.3871
  600.7766   655.9019   623.4901   515.3873
