# Supplementary material for: Semi-automatic tracking, smoothing and segmentation of hyoid bone motion from videofluoroscopic swallowing study
Source: PLoS One. 2017 Nov 28;12(11):e0188684. doi: 10.1371/journal.pone.0188684 (PMC5705154; doi:10.1371/journal.pone.0188684)
Supplement: S2 File — (ZIP) [file pone.0188684.s002.zip › 12_hyoid_fr1to210.txt]

  434.3507   600.9568
  436.3069   599.9568
  436.6467   598.7096
  436.6467   598.7096
  436.7985   597.8235
  436.3599   597.8264
  436.3580   596.8269
  436.3591   596.8902
  436.3600   596.8980
  437.1617   595.5306
  436.4307   595.2825
  436.4341   595.2826
  436.3987   594.4379
  436.3987   594.4379
  436.3987   594.4379
  436.3987   594.4379
  437.3948   593.6879
  437.3960   593.6870
  437.3960   593.6870
  437.3960   593.6870
  438.3547   593.7144
  438.3504   593.7183
  438.3953   593.7185
  438.3953   593.7185
  438.4031   593.7227
  438.3953   592.7255
  438.3953   592.7313
  438.3953   592.7313
  438.3552   592.7607
  436.3934   592.7763
  435.3852   592.8159
  432.6480   593.0036
  429.3404   594.2349
  426.3288   594.9380
  422.2943   594.7696
  421.2728   594.7282
  419.6469   592.9081
  422.2692   590.8341
  424.4822   588.8348
  431.3160   586.9166
  433.3213   586.8418
  435.2759   586.9375
  435.6559   587.8560
  435.8165   588.7669
  436.5033   588.7825
  437.1123   588.9284
  437.0967   588.9284
  437.0615   588.9128
  436.9255   588.9094
  437.4411   588.9094
  437.4684   588.9088
  437.4997   588.9088
  437.9181   588.9088
  438.4522   589.8888
  438.4839   589.8889
  438.5061   589.8410
  439.0732   588.9102
  440.0040   588.7169
  441.5544   586.8474
  444.4668   584.7246
  447.2770   582.7344
  450.2547   579.7059
  451.2547   578.7578
  452.2251   577.7747
  452.2308   577.7884
  452.2347   577.8128
  452.2347   577.7679
  452.2345   577.8155
  453.0272   578.7931
  453.2445   579.8326
  452.2527   581.8476
  449.7799   583.9358
  448.5435   585.9268
  447.3849   587.8258
  445.7051   589.3169
  445.6646   590.3090
  444.6823   591.2638
  444.8170   591.2636
  444.8170   592.2636
  445.7585   593.2724
  445.7573   593.2734
  445.7854   593.2609
  446.6529   593.1897
  447.6529   592.1897
  448.6850   591.8260
  449.6850   591.7518
  450.6147   592.6893
  451.6077   593.7888
  452.1605   595.7552
  452.6756   598.6345
  454.7067   600.9715
  455.6181   602.9253
  457.7544   604.0760
  457.6370   604.9503
  458.7382   604.0190
  460.2086   604.0246
  461.2234   603.1154
  463.9204   602.0508
  464.4836   602.0807
  465.4834   601.0816
  464.3360   599.4575
  465.3526   598.3747
  466.4187   596.4153
  470.3331   596.4590
  467.3346   594.9597
  464.3360   590.4619
  468.8338   591.9612
  468.8338   587.4634
  470.3331   588.9627
  470.3331   590.4619
  471.8324   590.4619
  471.8324   593.4605
  468.8338   593.4605
  461.3375   590.4619
  455.3404   588.9627
  444.8455   590.4619
  432.8514   587.4634
  429.8529   588.9627
  426.8543   587.4634
  419.3580   584.4649
  416.3594   584.4649
  413.3609   579.9671
  411.8616   578.4678
  410.3624   579.9671
  408.8631   578.4678
  408.8631   578.4678
  408.8631   576.9685
  410.3624   578.4678
  410.3624   578.4678
  410.3624   578.4678
  410.3624   579.9671
  411.8616   578.4678
  411.8616   579.9671
  414.8602   576.9685
  417.8854   576.5984
  419.8905   575.9553
  420.8856   576.1231
  423.9777   576.9439
  428.3536   578.4678
  430.1892   577.5204
  430.3710   578.0575
  431.3632   578.1903
  432.3505   578.3248
  435.3172   578.6750
  437.7661   578.6750
  440.5760   578.4954
  442.5536   577.5424
  444.4201   576.6550
  445.4320   576.6216
  447.4207   578.4137
  447.4305   578.4890
  448.4220   578.4927
  451.4265   581.3273
  451.4454   581.3276
  451.4284   581.3097
  455.3404   573.9700
  456.6529   573.4224
  456.6876   572.9565
  458.1847   572.8243
  458.1005   571.9612
  458.6897   569.9129
  458.4846   565.8951
  458.4556   562.5431
  458.4797   560.4897
  459.0196   558.9447
  458.3922   556.9202
  458.5125   554.8652
  459.3628   553.5122
  459.3239   552.6509
  459.3895   551.6510
  459.5340   550.6946
  459.5341   550.4427
  459.5187   550.4103
  459.5191   550.4106
  459.5035   550.4264
  460.0977   551.8213
  460.3681   552.5966
  459.3782   554.7498
  460.3779   555.7498
  460.3779   556.6772
  460.3777   557.2473
  459.7408   557.2702
  459.4285   558.2578
  458.4372   558.3161
  457.4420   558.3143
  456.3945   558.3538
  455.3978   559.3184
  454.3977   559.3269
  453.3977   559.3414
  452.3977   560.3414
  452.3832   560.3337
  452.0099   561.8526
  451.4664   562.3452
  450.4664   562.9284
  449.4610   563.2860
  449.4862   564.3559
  448.4784   566.9420
  448.6488   568.5682
  447.6495   570.3335
  447.8741   572.1992
  447.9327   573.2719
  447.9652   574.2469
  446.7385   575.0532
  446.8657   575.1526
  446.8662   576.1320
  446.1198   578.0759
  446.0779   578.1386
  446.1566   580.0643
  445.7131   581.1118
  445.2183   584.0288
