# Supplementary material for: Semi-automatic tracking, smoothing and segmentation of hyoid bone motion from videofluoroscopic swallowing study
Source: PLoS One. 2017 Nov 28;12(11):e0188684. doi: 10.1371/journal.pone.0188684 (PMC5705154; doi:10.1371/journal.pone.0188684)
Supplement: S2 File — (ZIP) [file pone.0188684.s002.zip › 12_hyoid_fr211to387.txt]

  441.8470   585.9641
  440.8470   587.9641
  440.8470   589.9641
  441.4961   591.0123
  441.7114   592.2058
  441.3020   593.8370
  441.3020   594.8370
  441.4549   594.9725
  441.4549   595.8212
  441.4549   595.8212
  441.4549   596.8212
  441.2519   596.9712
  440.2640   596.9334
  438.8597   596.3582
  438.8597   596.3582
  438.0505   596.5654
  438.8093   595.7243
  438.8105   595.7094
  438.8184   595.6939
  438.8144   593.3724
  439.8144   592.8724
  440.8144   591.8722
  439.8754   589.2032
  440.8868   587.9058
  442.8954   587.9058
  444.2560   585.8715
  444.1467   584.9690
  443.9432   582.3692
  443.9432   580.9688
  443.9433   580.9370
  444.5041   579.9358
  444.4416   579.9631
  444.4416   579.9411
  443.8599   578.9655
  442.8565   578.9653
  441.8593   578.9652
  440.8556   577.9676
  440.8527   577.9676
  439.8559   576.9676
  438.8629   575.9673
  438.8551   573.4052
  437.8627   571.4052
  436.8591   569.9637
  435.8660   568.9642
  435.8662   567.9611
  435.8589   565.9619
  435.8512   565.9582
  434.8598   566.5323
  433.8742   565.9583
  433.8705   567.2310
  434.8649   569.1004
  434.8777   571.8708
  435.8764   571.9253
  435.9057   572.9255
  435.9685   574.8552
  436.9685   574.8837
  437.9217   575.8837
  437.9252   576.8697
  438.8823   576.8717
  438.9338   577.8414
  439.0751   577.8707
  439.8672   578.8713
  439.8661   579.8574
  439.8730   579.8714
  438.9043   581.7958
  437.8852   582.8005
  436.9040   583.8011
  435.9551   585.8016
  434.9600   586.8294
  434.8672   586.8384
  434.8340   587.8704
  434.8174   587.8897
  434.8366   588.8952
  434.8561   588.8952
  434.8785   588.8355
  434.8717   588.8336
  434.8793   588.8804
  435.8403   588.8961
  435.8821   589.8951
  437.6621   590.8532
  438.0952   592.8213
  439.2451   594.8402
  440.5409   597.8142
  440.4779   599.7599
  441.6364   602.4247
  441.6544   603.4107
  442.2950   604.0970
  442.6700   604.1166
  442.6882   605.0969
  442.2123   605.0793
  442.2400   604.0971
  443.1606   603.0975
  443.8840   603.1125
  444.8275   602.9975
  444.8275   602.9828
  444.8275   602.7045
  444.7963   602.7045
  444.8094   602.7225
  444.8090   602.7222
  445.6829   601.7771
  445.7240   601.2468
  445.7240   600.6731
  445.7645   598.8596
  445.7917   597.8187
  445.8470   596.4779
  446.0697   595.9456
  446.0735   594.9467
  447.0424   593.9519
  447.5103   591.9851
  447.5103   591.9851
  448.0103   591.6750
  448.0103   590.8028
  449.0103   590.8028
  449.0102   590.9868
  450.8139   590.0995
  450.8194   589.1288
  450.8116   587.0644
  450.2608   584.4267
  449.9348   582.8495
  450.9373   580.9353
  451.3392   579.6176
  452.3392   578.6176
  453.6983   578.3417
  453.9284   578.3573
  456.7070   579.5052
  456.7419   579.5052
  457.7590   579.4916
  459.7551   579.7602
  461.7053   578.6761
  462.7059   578.7684
  463.7054   577.4687
  465.6730   578.7180
  468.6729   579.5874
  469.6730   580.5874
  470.6686   582.5931
  468.8338   587.4634
  452.3419   590.4619
  446.3448   588.9627
  441.8470   590.4619
  437.3492   588.9627
  428.3536   587.4634
  425.3551   582.9656
  423.8558   584.4649
  428.3536   581.4663
  413.3609   575.4693
  411.8616   573.9700
  411.8616   575.4693
  411.8616   573.9700
  410.3624   570.9714
  408.8631   570.9714
  408.8631   572.4707
  413.3609   572.4707
  413.3609   570.9714
  413.3609   572.4707
  417.8587   569.4722
  420.8572   567.9729
  423.7235   566.9939
  426.5000   566.9946
  427.8774   566.9907
  428.8599   566.9958
  428.8618   566.9982
  428.8618   567.0038
  428.8618   567.0037
  438.0318   564.0697
  441.8470   558.9773
  441.9808   556.8890
  443.5325   552.8200
  443.1272   548.0761
  444.1684   546.0858
  445.1587   545.0445
  445.1946   545.0440
  446.1563   543.1046
  446.1432   542.1137
  447.1495   542.1137
  447.9888   541.0909
  448.0239   541.0915
  448.9689   541.0916
