# Supplementary material for: Semi-automatic tracking, smoothing and segmentation of hyoid bone motion from videofluoroscopic swallowing study
Source: PLoS One. 2017 Nov 28;12(11):e0188684. doi: 10.1371/journal.pone.0188684 (PMC5705154; doi:10.1371/journal.pone.0188684)
Supplement: S2 File — (ZIP) [file pone.0188684.s002.zip › 13_axis_fr1to200.txt]

  771.0000   508.0000   840.0000   323.0000
  770.7500   508.0000   839.0000   323.0000
  769.6834   507.9734   838.0000   323.0000
  769.9334   507.8484   837.9387   322.0201
  767.5757   507.8484   836.9387   321.9853
  767.5757   507.8484   836.0768   322.2447
  766.0094   506.1893   835.5143   322.0150
  766.0055   507.8764   835.5143   321.9876
  766.0036   507.8782   835.0358   321.9529
  766.0043   507.8782   835.5811   321.9902
  766.3852   507.2702   835.5813   321.9282
  768.0003   507.8330   835.3593   321.8359
  768.0011   507.8350   836.3578   321.9908
  768.1922   507.8350   837.3593   321.9927
  768.1922   506.8350   837.6015   321.0084
  769.0057   507.4745   838.3530   322.7455
  769.0068   507.7245   838.3530   322.7455
  769.0058   507.8636   838.3530   322.7455
  768.9995   507.8708   838.3530   322.7455
  768.9966   507.8713   837.8530   322.7455
  767.9967   507.8720   837.8530   322.7455
  767.9966   507.8722   836.8530   321.7455
  766.4966   507.8722   836.8530   322.7455
  766.0009   507.8658   835.7311   321.3052
  766.0004   507.8766   834.4890   321.9061
  765.9966   507.8786   834.4892   321.9161
  765.0014   507.8804   834.9898   321.9637
  764.5369   507.2544   834.9921   323.0227
  764.8500   510.6094   834.5009   325.9573
  762.7911   517.8161   834.1914   331.2399
  764.0000   531.0000   836.0000   339.0000
  764.0000   540.0000   836.0000   348.0000
  764.0000   552.0000   833.0000   366.0000
  759.0000   568.0000   833.0000   380.0000
  759.0000   585.0000   834.0000   395.0000
  759.0000   600.0000   834.0000   413.0000
  764.0000   615.0000   833.0000   425.0000
  759.0000   625.0000   831.0000   434.0000
  761.0000   628.0000   831.0000   440.0000
  759.0000   637.0000   831.0000   444.0000
  759.0000   637.0000   831.5486   448.6727
  759.0000   637.0000   831.8005   451.9417
  759.0000   637.0000   831.5396   453.8608
  759.0000   637.0000   830.8085   453.4370
  759.0000   637.0000   830.6913   454.1897
  759.0000   637.0000   830.6962   455.1181
  759.0000   637.0000   829.8451   455.1810
  759.0000   637.0000   829.8451   455.1805
  759.0000   637.0000   829.8453   455.1139
  759.0000   637.0000   829.8352   455.1140
  759.0000   637.0000   829.8283   455.1140
  759.0000   637.0000   829.8073   454.2450
  759.0000   637.0000   829.8392   454.1837
  759.0000   637.0000   829.8409   454.1849
  759.0000   637.0000   829.8408   453.4342
  759.0000   637.0000   829.8578   453.4025
  759.0000   637.0000   830.5629   454.1069
  759.0000   637.0000   829.8927   453.5665
  759.0000   637.0000   829.4780   453.1657
  759.0000   637.0000   829.4799   454.0928
  759.0000   637.0000   829.4799   454.0930
  759.0000   637.0000   828.8605   453.1667
  759.0000   637.0000   828.8475   454.1609
  759.0000   637.0000   828.8475   453.9187
  759.0000   637.0000   827.5323   453.5550
  759.0000   637.0000   827.5323   453.5525
  759.0000   637.0000   827.5452   453.5296
  759.0000   637.0000   827.7954   454.0713
  759.0000   637.0000   826.9284   453.5719
  759.0000   637.0000   826.9093   453.5734
  759.0000   637.0000   826.9093   453.5735
  759.0000   637.0000   826.9250   453.5735
  759.0000   637.0000   827.5808   453.6223
  759.0000   637.0000   827.9058   453.2141
  759.0000   637.0000   828.6558   453.1536
  759.0000   637.0000   828.6558   453.1492
  759.0000   637.0000   829.8392   453.9003
  759.0000   637.0000   829.7878   454.5622
  759.0000   637.0000   829.7921   454.1237
  759.0000   637.0000   829.7940   454.1231
  759.0000   637.0000   829.8311   454.0652
  759.0000   637.0000   829.8314   454.0664
  759.0000   637.0000   829.8728   453.9922
  759.0000   637.0000   828.4270   454.0985
  759.0000   637.0000   828.4273   454.0961
  759.0000   637.0000   828.4519   454.0518
  759.0000   637.0000   828.4277   454.0959
  759.0000   637.0000   828.4565   454.0432
  759.0000   637.0000   828.4620   454.0503
  759.0000   637.0000   828.2746   454.0986
  759.0000   637.0000   828.3371   454.0517
  759.0000   637.0000   827.9568   453.0891
  759.0000   637.0000   827.9568   453.0891
  759.0000   637.0000   828.5066   454.0107
  759.0000   637.0000   828.6316   454.0233
  759.0000   637.0000   828.6317   453.0267
  759.0000   637.0000   828.5691   453.3865
  759.0000   637.0000   828.5691   453.3865
  759.0000   637.0000   828.7592   453.0393
  759.0000   637.0000   828.7592   453.0394
  759.0000   637.0000   828.2592   453.5394
  759.0000   637.0000   828.2592   454.3621
  759.0000   637.0000   827.9941   453.6413
  759.0000   637.0000   827.4941   453.6413
  759.0000   637.0000   827.5508   454.0523
  759.0000   637.0000   827.5669   454.0242
  759.0000   637.0000   826.9586   453.7426
  759.0000   637.0000   826.9605   453.7113
  759.0000   637.0000   826.9642   453.7172
  759.0000   637.0000   826.9642   453.7799
  759.0000   637.0000   826.9642   453.7799
  759.0000   637.0000   826.9642   452.7802
  759.0000   637.0000   827.5075   453.0701
  759.0000   637.0000   827.5867   453.1025
  759.0000   637.0000   827.9060   453.1006
  759.0000   637.0000   827.9216   453.1075
  759.0000   637.0000   827.9079   453.1075
  759.0000   637.0000   827.9392   453.1073
  759.0000   637.0000   827.9392   453.1073
  759.0000   637.0000   828.4394   453.1052
  759.0000   637.0000   828.4394   453.1057
  759.0000   637.0000   827.9276   452.1078
  759.0000   637.0000   827.8964   452.1078
  759.0000   637.0000   827.9058   453.1076
  759.0000   637.0000   827.9058   453.1076
  759.0000   637.0000   827.7852   453.1004
  759.0000   637.0000   827.7862   453.0972
  759.0000   637.0000   827.7794   452.5289
  759.0000   637.0000   827.8310   453.0956
  759.0000   637.0000   827.8313   453.0833
  759.0000   637.0000   827.8311   453.0835
  759.0000   637.0000   827.8311   453.0835
  759.0000   637.0000   826.8993   452.1410
  759.0000   637.0000   826.8994   452.1397
  759.0000   637.0000   826.8994   452.1302
  759.0000   637.0000   827.6814   453.1340
  759.0000   637.0000   827.6855   453.1329
  759.0000   637.0000   827.9042   453.1329
  759.0000   637.0000   827.9043   452.1348
  759.0000   637.0000   827.9120   452.1346
  759.0000   637.0000   828.5830   453.1336
  759.0000   637.0000   828.5664   453.1342
  759.0000   637.0000   828.5664   453.0736
  759.0000   637.0000   827.7414   453.0877
  759.0000   637.0000   827.6569   452.1055
  759.0000   637.0000   827.7727   453.0536
  759.0000   637.0000   827.7728   453.0538
  759.0000   637.0000   826.9135   452.5664
  759.0000   637.0000   826.8596   452.1216
  759.0000   637.0000   826.8596   452.1255
  759.0000   637.0000   826.8596   452.1255
  759.0000   637.0000   826.6242   453.0710
  759.0000   637.0000   826.6789   453.0714
  759.0000   637.0000   826.5647   452.1454
  759.0000   637.0000   826.6988   452.1376
  759.0000   637.0000   826.8785   452.1447
  759.0000   637.0000   827.6966   453.1731
  759.0000   637.0000   827.5716   453.1712
  759.0000   637.0000   827.8802   452.1868
  759.0000   637.0000   827.8982   452.1873
  759.0000   637.0000   828.6424   453.0951
  759.0000   637.0000   828.6424   453.0948
  759.0000   637.0000   828.6458   453.0949
  759.0000   637.0000   827.8958   452.3077
  759.0000   637.0000   827.8721   452.3192
  759.0000   637.0000   827.8643   452.3192
  759.0000   637.0000   827.7393   452.3192
  759.0000   637.0000   827.7504   453.0948
  759.0000   637.0000   826.8374   452.1724
  759.0000   637.0000   826.7124   452.4165
  759.0000   637.0000   826.7124   452.4165
  759.0000   637.0000   825.8554   452.2207
  759.0000   637.0000   825.8556   452.2250
  759.0000   637.0000   825.8681   452.2245
  759.0000   637.0000   825.8681   452.2240
  759.0000   637.0000   825.8683   452.2244
  759.0000   637.0000   825.9122   452.2244
  759.0000   637.0000   826.8249   452.2255
  759.0000   637.0000   826.8729   452.1974
  759.0000   637.0000   826.8713   452.1896
  759.0000   637.0000   827.8349   452.1545
  759.0000   637.0000   827.7032   452.1699
  759.0000   637.0000   827.7032   452.1699
  759.0000   637.0000   827.7032   452.1696
  759.0000   637.0000   826.8877   452.1558
  759.0000   637.0000   826.8289   452.2622
  759.0000   637.0000   826.5260   452.3590
  759.0000   637.0000   825.8539   452.2655
  759.0000   637.0000   825.6890   452.3471
  759.0000   637.0000   825.7552   452.2342
  759.0000   637.0000   825.7571   452.3118
  759.0000   637.0000   825.7884   452.3116
  759.0000   637.0000   825.7573   452.3116
  759.0000   637.0000   825.7779   452.2750
  759.0000   637.0000   825.7782   452.2750
  759.0000   637.0000   825.7785   452.2756
  759.0000   637.0000   825.7785   452.2756
  759.0000   637.0000   825.7944   452.2756
  759.0000   637.0000   825.8375   452.2362
  759.0000   637.0000   825.8649   452.2357
