# Supplementary material for: Semi-automatic tracking, smoothing and segmentation of hyoid bone motion from videofluoroscopic swallowing study
Source: PLoS One. 2017 Nov 28;12(11):e0188684. doi: 10.1371/journal.pone.0188684 (PMC5705154; doi:10.1371/journal.pone.0188684)
Supplement: S2 File — (ZIP) [file pone.0188684.s002.zip › 13_axis_fr555to728.txt]

  716.0000   624.0000   797.0000   443.0000
  716.0000   624.0000   797.0000   443.0000
  715.7079   622.3927   797.0000   443.0000
  715.7079   622.3927   797.0000   443.0000
  715.7079   622.3927   796.9497   441.9875
  715.7079   622.3927   796.9497   441.9875
  714.8770   621.9651   796.9497   441.9875
  715.7636   623.0299   796.9497   442.4875
  715.7636   622.9706   796.9497   442.4875
  715.7636   622.9706   796.9497   441.4875
  715.7580   622.9796   796.9497   441.4875
  715.7560   622.9978   796.9497   441.4875
  715.7561   622.9978   796.9497   441.4875
  715.6311   623.0251   797.1452   442.9205
  715.3818   623.0250   797.1452   442.9205
  715.4131   622.9000   797.7378   441.8558
  715.9838   622.9010   797.7378   441.8558
  715.9839   622.8897   797.7378   441.8558
  715.5823   622.8895   797.7378   441.8558
  715.5801   622.9004   797.2781   442.6847
  715.0016   622.8956   797.2781   442.6847
  715.0016   622.9889   796.3729   441.6889
  714.4695   622.9892   796.3729   441.6889
  713.5605   622.8853   795.4804   441.4956
  713.1033   622.7303   795.4807   441.4955
  712.2714   622.7225   794.3911   441.4954
  711.4254   621.8473   794.3911   441.5579
  711.2691   621.8873   794.3911   442.6721
  710.9994   621.7838   794.3911   442.6721
  710.2607   621.8146   793.5148   442.4781
  709.2582   621.7636   792.4101   442.5860
  709.1573   621.7636   792.4218   442.6046
  709.1569   621.7636   791.7528   441.6827
  708.4069   621.7634   791.7528   441.6827
  708.4069   621.7634   791.7528   441.6827
  708.5208   621.7426   791.7528   441.6827
  708.1959   621.7430   791.7528   441.6827
  708.1957   621.3055   791.7528   441.6827
  708.1831   621.4128   791.7528   441.6827
  708.2221   621.5222   791.7528   441.6827
  708.2221   621.3051   791.2577   441.6003
  709.2092   621.7578   792.6967   441.8129
  709.9908   621.7885   792.6967   441.8129
  710.1628   621.8012   792.7091   441.6720
  710.8190   621.8138   792.6586   441.8879
  710.8199   621.8150   793.6586   441.8801
  710.8623   621.7901   793.6586   441.8801
  710.8623   621.8086   792.1584   440.8781
  710.1511   621.7374   792.1644   441.8603
  709.9713   621.7595   792.1644   441.8603
  709.1358   621.7056   791.6645   441.8601
  709.0680   621.9314   791.5512   441.8306
  709.0655   622.0564   791.2395   441.8572
  708.9871   622.0366   791.2317   441.8602
  708.9857   621.9703   791.2317   441.8602
  709.0755   622.0328   791.2464   441.8604
  709.8835   622.0489   791.2464   441.8602
  710.1335   622.0489   792.3719   441.8602
  710.1789   621.7391   792.3719   441.8602
  710.8835   621.7381   793.7379   441.6754
  710.9891   621.7003   793.7379   441.6754
  711.2548   621.6655   793.7379   441.6754
  711.9949   621.7151   794.7379   441.6754
  711.9870   621.5900   794.7379   441.6754
  712.0612   621.5353   794.7379   441.6754
  712.9661   621.6105   795.7379   441.6754
  712.9395   620.9686   795.7379   441.6754
  712.9862   620.9031   795.7379   441.6754
  712.9864   620.8752   795.5867   441.5387
  713.0703   620.8450   795.6465   441.5562
  713.2818   621.4843   795.6465   441.5562
  713.2818   621.4838   795.6328   441.5563
  713.2818   621.4838   795.6328   441.5561
  713.1025   621.4448   795.6368   441.5562
  712.9619   621.4842   795.6368   441.5562
  712.9624   621.4837   795.6368   441.6558
  712.5874   621.5306   795.6368   441.6558
  712.5698   621.4790   795.6368   441.6558
  712.9893   621.6743   795.6368   441.6558
  712.9902   621.5386   795.6884   441.5632
  712.9887   621.5955   795.6884   441.5632
  713.0173   621.6443   795.6884   441.5631
  713.0161   621.5899   795.6887   441.5631
  712.8359   621.5957   795.6887   441.5631
  713.8109   621.6438   795.4445   442.0036
  713.8100   621.6250   795.3821   442.0193
  713.9626   621.6267   795.3920   442.0013
  714.9587   622.6257   796.8330   442.8997
  714.9589   622.4831   796.8152   442.9323
  714.9605   622.4543   797.2221   442.9333
  715.4121   622.4538   797.2221   442.9333
  715.0254   622.4543   797.2221   442.9333
  715.0252   622.4543   797.2221   442.9333
  714.9898   622.4543   796.2221   442.8708
  714.9605   622.4832   796.2221   442.8708
  714.9609   622.5983   796.2221   442.8708
  713.9623   622.4547   795.7979   442.7543
  713.9618   622.4548   795.7979   442.7543
  713.9618   622.4548   795.7979   442.7543
  713.5712   622.3298   795.3914   442.4338
  713.5712   622.4421   795.4784   442.5228
  713.5712   622.4421   795.4784   442.5228
  713.5740   622.4599   795.2622   442.9123
  714.2239   622.4575   795.2622   442.9143
  713.9897   622.4543   795.2622   442.6643
  713.9855   622.4548   795.2622   442.9143
  714.7546   622.6677   795.2651   442.9766
  714.9592   622.5100   796.3564   442.9144
  714.9880   622.5081   796.3433   442.9270
  714.9882   622.5105   796.2785   442.9157
  714.9882   622.5086   796.2785   442.9157
  714.9877   622.5103   796.2775   442.9159
  714.9877   622.5103   796.2775   442.9158
  714.9877   622.4793   796.2775   442.9158
  714.9884   622.5107   796.2775   442.9159
  714.9614   622.5117   795.1838   441.9904
  714.5636   622.7328   795.1941   441.9765
  714.5727   622.7316   795.1901   441.9555
  714.0734   622.7233   795.0536   442.5589
  714.0729   622.7233   795.5536   442.5589
  714.0737   622.7240   795.5536   442.5589
  714.0736   622.7240   795.7304   442.3477
  714.0731   622.7207   795.7304   442.3477
  714.4500   622.7529   795.7304   442.3477
  714.4602   622.7416   795.7304   442.3477
  714.4784   622.7212   795.7304   442.3477
  714.9172   622.7212   796.1311   442.3477
  714.9171   622.7246   796.1311   442.3477
  714.9171   622.7417   796.1376   443.2734
  714.9173   622.7416   796.1376   442.8984
  714.9173   622.7419   796.1376   442.8984
  714.9173   622.7419   796.1376   442.8984
  714.8854   622.7416   796.1376   442.8984
  714.9402   622.7421   796.1376   442.8984
  714.9207   622.7419   796.1239   442.9238
  714.9895   622.7426   796.1241   442.9236
  714.9895   622.7426   796.1241   442.9236
  714.9895   622.7426   796.1162   442.9239
  714.8643   622.7420   796.1142   442.9237
  714.9388   622.7420   796.1142   442.9237
  714.9388   622.7420   796.1142   442.9239
  714.6851   622.7217   796.1142   442.9238
  714.8858   622.7217   796.1142   442.9238
  714.9173   622.7216   796.1142   442.9239
  714.9170   622.7216   796.1142   442.9236
  714.9170   622.7216   796.1145   442.9238
  714.9173   622.7216   796.6083   442.9239
  714.9172   622.7421   796.6085   442.9238
  714.9172   622.7421   796.6085   442.9238
  714.9172   622.7424   796.6083   442.9239
  714.9171   622.7424   796.6083   442.9236
  714.9171   622.7424   796.6083   442.9236
  714.9174   622.7424   796.7574   442.9239
  714.9171   622.7424   796.7574   442.9237
  714.9171   622.7424   796.7574   442.9238
  714.9173   622.7424   796.7574   442.9239
  714.9171   622.7424   796.7574   442.9238
  714.9171   622.7424   796.7574   442.9238
  714.9210   622.7424   796.7594   442.9239
  714.9210   622.7424   796.7516   442.9238
  714.9210   622.7424   796.7516   442.9238
  714.9210   622.7424   796.7535   442.9239
  714.9173   622.7422   796.7536   442.9238
  714.8111   622.7224   796.7536   442.9238
  714.9210   622.7219   796.7539   442.9238
  714.9389   622.7219   796.7541   442.9236
  714.9389   622.7426   796.7541   442.9238
  714.9389   622.7426   796.7541   442.9238
  714.4566   622.7225   796.7580   442.9237
  714.4566   622.7220   796.7580   442.9237
  714.4566   622.7220   796.7590   442.9239
  714.4546   622.7226   796.7590   442.9238
  714.5796   622.7222   796.7590   442.9238
  714.5796   622.7222   796.7581   442.9238
