# Supplementary material for: Semi-automatic tracking, smoothing and segmentation of hyoid bone motion from videofluoroscopic swallowing study
Source: PLoS One. 2017 Nov 28;12(11):e0188684. doi: 10.1371/journal.pone.0188684 (PMC5705154; doi:10.1371/journal.pone.0188684)
Supplement: S2 File — (ZIP) [file pone.0188684.s002.zip › 13_hyoid_fr1to200.txt]

  642.0000   349.0000
  641.5037   347.0046
  640.5037   345.1417
  639.0480   343.3622
  637.4257   342.6044
  635.0326   342.6523
  633.4537   342.7966
  631.9027   342.6699
  630.4027   342.6699
  630.3407   342.6679
  630.3408   341.6465
  631.1421   340.8896
  631.1539   340.0331
  631.6466   338.7199
  632.6547   337.8413
  632.6547   336.6408
  633.0948   336.0763
  633.0949   335.0843
  632.3972   334.0378
  632.4129   334.0286
  632.9047   333.0968
  632.0151   333.0884
  631.0014   333.0761
  628.2653   335.7606
  626.1399   337.0393
  624.6528   341.2325
  623.2598   345.2609
  622.4229   349.8588
  622.5480   356.1408
  620.2374   369.9366
  619.3286   380.1185
  618.2115   390.4837
  617.3263   403.6461
  618.0000   422.0000
  618.0000   437.0000
  618.1070   446.4854
  620.7143   453.1225
  620.2016   461.7591
  619.2048   474.6956
  618.0000   483.0000
  618.6472   485.9800
  618.7576   487.9852
  618.0133   488.0032
  617.6653   488.4435
  617.4167   488.0012
  616.2714   486.8609
  615.9641   485.8943
  615.3533   484.9984
  614.9955   483.7553
  614.2893   482.2668
  614.2442   481.2668
  613.9748   481.2800
  613.9813   481.3503
  613.1150   480.7796
  612.6150   480.7796
  612.1103   480.5098
  611.8923   480.9543
  610.5588   481.9972
  609.2225   482.9789
  608.6987   484.3818
  607.7617   485.9842
  606.2642   487.4842
  605.7736   488.7066
  605.1809   488.7972
  604.1809   487.9790
  604.2229   488.1775
  604.2234   489.1778
  603.8262   492.6369
  602.4944   495.3918
  601.4470   496.3572
  601.1970   496.3699
  601.4450   499.3696
  600.3650   502.6704
  598.3267   502.8778
  597.2269   504.6459
  591.3754   504.7036
  582.3075   504.8746
  572.3844   505.5379
  560.9605   507.7225
  556.1405   511.5612
  555.4514   514.6326
  555.4513   518.2629
  555.4613   520.6293
  555.9784   523.3058
  555.9806   526.3133
  555.7994   527.2509
  555.1725   527.2483
  555.1725   527.5598
  555.1725   526.5842
  555.1103   524.9595
  555.2289   522.2022
  555.3368   519.1055
  556.0715   516.0478
  556.8147   512.6610
  558.7820   508.6110
  561.7130   505.5914
  563.8072   502.5575
  565.9015   499.4929
  566.9817   496.4532
  568.6447   493.4536
  569.8225   488.7380
  570.6525   484.1988
  572.1454   479.3182
  574.7129   472.0738
  577.6621   464.9438
  579.7981   459.8991
  581.8831   456.8247
  583.7284   455.5933
  584.7279   454.7469
  584.8433   453.8279
  586.7454   452.7055
  586.8236   451.7504
  587.8274   451.7579
  589.7125   451.7494
  590.7893   451.7469
  591.7893   451.7469
  592.7893   451.7469
  593.7893   451.7469
  594.7893   451.7469
  595.7967   451.6447
  596.7908   451.6918
  596.8894   451.6893
  597.7879   451.6548
  598.7460   451.6616
  598.8407   451.6616
  599.7887   451.6557
  600.7888   451.6529
  600.7888   450.6556
  600.7966   450.6613
  600.9236   450.7922
  601.7088   451.6594
  601.7967   451.6535
  601.8389   451.2371
  602.7022   451.2815
  602.8371   451.2815
  602.9243   451.2815
  603.7882   451.2850
  603.8351   451.2817
  604.7443   451.6705
  604.7964   451.6551
  604.8821   451.6522
  604.8844   451.6496
  604.8824   451.6491
  604.8819   451.6523
  604.8406   451.7070
  604.8407   451.6996
  604.7527   451.6572
  604.6927   451.6616
  603.8378   451.6528
  603.8741   451.7700
  603.8772   451.7700
  603.8783   451.7723
  603.8157   451.8297
  603.8223   451.8307
  604.7066   451.7689
  604.7837   452.7230
  604.8217   452.7234
  605.7196   452.7553
  605.7515   452.7491
  605.8062   452.7491
  605.8082   452.8288
  605.8083   452.8288
  605.8082   452.8288
  605.7905   451.8771
  605.7997   451.8784
  605.7997   451.8784
  605.7997   451.8774
  605.7836   451.8775
  605.7601   451.8787
  605.7356   451.7487
  605.7089   451.7487
  605.7085   451.7487
  605.7085   451.7487
  604.8028   451.8755
  604.8028   451.8661
  605.7403   451.7484
  605.7720   451.7630
  606.7374   451.7984
  606.7720   451.7999
  606.7851   451.0001
  607.7536   450.9387
  607.8021   450.9154
  607.8024   450.9354
  607.8024   450.9332
  607.8024   450.9230
  607.8024   450.9252
  607.8022   450.9252
  607.8022   450.9208
  607.8022   450.9208
  607.5309   449.9228
  607.5314   449.9189
  607.7809   449.9354
  607.8025   449.9962
  607.8025   449.9943
  607.8025   449.9943
  607.8268   449.9611
  607.8264   449.9953
  607.8264   449.9953
  607.8264   449.9973
  608.7818   449.9195
