# Supplementary material for: Semi-automatic tracking, smoothing and segmentation of hyoid bone motion from videofluoroscopic swallowing study
Source: PLoS One. 2017 Nov 28;12(11):e0188684. doi: 10.1371/journal.pone.0188684 (PMC5705154; doi:10.1371/journal.pone.0188684)
Supplement: S2 File — (ZIP) [file pone.0188684.s002.zip › 13_hyoid_fr555to728.txt]

  576.0000   475.0000
  576.9104   472.8298
  575.9975   467.7236
  575.0456   461.7105
  573.0251   455.6096
  571.7444   452.3485
  570.6987   451.5030
  569.7109   450.5081
  568.6082   449.4498
  567.7879   449.2639
  567.6610   448.4829
  567.0824   449.3540
  567.0675   450.3518
  567.0587   452.1445
  566.8415   453.9870
  566.7820   455.4373
  566.8370   456.3261
  566.0233   457.3255
  565.1330   457.3356
  564.6699   457.7631
  564.0367   458.7632
  563.4015   458.0554
  561.4231   458.9945
  560.4230   458.9932
  559.5071   458.9932
  559.5071   458.9932
  558.1645   460.7973
  558.5098   461.7519
  558.5098   461.7519
  558.5098   462.7519
  558.5390   462.0478
  559.0236   462.3589
  559.0686   462.5474
  560.0725   460.0413
  561.0959   459.0771
  563.0363   457.2721
  564.1316   456.1689
  565.0788   455.2823
  565.0788   455.2823
  565.0788   455.2823
  565.0787   455.2274
  564.1561   455.2402
  563.1428   455.2407
  562.1589   456.4647
  561.1112   457.2219
  560.0456   458.1921
  558.2052   459.2824
  557.2027   459.2691
  556.2409   460.2320
  555.2197   460.2619
  555.0738   460.2588
  554.1275   460.2588
  553.1545   461.2348
  552.2365   461.3130
  552.1496   461.3435
  552.1721   461.2819
  553.1096   461.2839
  553.2441   461.5311
  554.2440   461.2848
  555.2440   461.2848
  557.0899   460.2712
  557.1946   460.2747
  558.1946   459.3060
  559.1218   459.2127
  559.2571   459.2122
  560.0896   458.3958
  560.1332   458.5799
  560.1332   458.5799
  560.1624   458.5448
  560.1951   459.3192
  561.1228   460.2750
  560.0815   463.1495
  559.0918   466.1355
  558.1099   468.1867
  557.1458   469.4806
  557.0772   470.2339
  556.0930   471.2033
  556.0889   471.1845
  556.0884   471.1845
  555.1247   473.2273
  553.1569   477.2096
  549.4011   480.1086
  546.2389   480.8853
  535.7994   484.9223
  526.6069   485.8595
  519.4362   484.0448
  511.2300   487.8749
  508.4504   493.5864
  507.3718   497.5373
  507.3753   500.5812
  507.4334   502.5653
  507.4360   504.5655
  507.4383   505.5655
  506.4759   505.6595
  506.4751   505.6033
  506.2552   504.5172
  505.3535   502.6136
  506.3932   499.5012
  506.3194   496.4925
  507.3849   493.5018
  509.1239   490.4546
  511.4960   488.4553
  514.1105   485.3744
  518.0013   482.3786
  522.9579   477.1617
  526.9474   472.0493
  531.8974   462.8999
  537.4760   450.6619
  542.3849   438.4597
  546.1807   433.4400
  548.7191   430.5661
  550.4427   430.3985
  551.0778   431.4125
  551.4711   432.5633
  552.0025   432.6321
  552.4390   432.6387
  552.6022   432.7264
  553.3957   432.6389
  553.6002   432.6390
  554.3274   432.7443
  555.0810   432.7174
  555.5204   433.5793
  556.2306   433.6602
  557.1707   433.7345
  557.8299   433.7350
  559.1450   433.7350
  560.2575   433.7357
  560.1100   433.7334
  560.1248   433.7831
  560.1246   433.8483
  560.0693   433.8826
  560.0693   433.8826
  560.1027   433.8826
  560.1047   433.8834
  560.1047   433.8834
  560.1047   433.8834
  560.1047   433.8834
  560.0662   433.8844
  560.0662   433.8844
  560.0662   433.8844
  560.0662   433.8844
  560.0662   433.8844
  560.0662   433.8844
  560.0662   433.8844
  560.0662   433.8844
  560.0662   433.8844
  560.0662   433.8844
  560.0662   433.8843
  560.0662   433.8844
  560.0662   433.8844
  560.0662   433.8844
  560.1119   433.8769
  560.1119   433.8769
  560.1119   433.8769
  560.1124   433.8769
  560.1124   433.8769
  560.1124   433.8769
  560.1124   433.8769
  560.1124   433.8769
  560.1124   433.8928
  560.0541   433.8826
  560.0541   433.8826
  560.0541   433.8826
  560.0541   433.8826
  560.0541   433.8821
  560.0541   433.8821
  560.0541   433.8821
  560.0541   433.8821
  560.0541   433.8821
  560.0541   433.8821
  560.0541   433.8821
  560.0541   433.8821
  560.0541   433.8821
  560.0541   433.8821
