# Supplementary material for: Semi-automatic tracking, smoothing and segmentation of hyoid bone motion from videofluoroscopic swallowing study
Source: PLoS One. 2017 Nov 28;12(11):e0188684. doi: 10.1371/journal.pone.0188684 (PMC5705154; doi:10.1371/journal.pone.0188684)
Supplement: S2 File — (ZIP) [file pone.0188684.s002.zip › 14_axis_fr190to380.txt]

  588.0000   602.0000   681.0000   439.0000
  587.2559   600.4500   681.0000   439.0000
  587.4683   601.1991   680.0000   438.0000
  585.8333   599.4965   679.0800   438.0000
  584.8926   599.0721   678.9342   436.5496
  583.5272   598.9904   677.7761   436.5496
  582.4068   598.1514   677.7761   436.5496
  582.2982   598.0029   677.7761   436.5496
  581.2379   597.7298   677.7761   436.5496
  581.2380   597.7299   676.6326   435.3817
  580.7441   596.7476   676.1712   434.6403
  579.7431   595.8950   675.0666   434.0835
  578.9323   594.9176   675.4857   433.9213
  577.8080   594.3083   674.7269   432.9260
  576.2324   593.6245   674.0051   432.8252
  575.2154   592.9933   672.5495   431.8583
  573.6559   591.5886   672.5808   431.8544
  572.2103   589.9857   671.8119   429.9180
  571.2563   589.9615   671.8140   429.9112
  569.8242   587.9606   670.8257   428.9030
  568.8763   586.9390   669.9843   426.9043
  565.8735   583.6920   669.0187   426.9077
  563.9522   582.5896   667.4166   424.8213
  562.2996   581.3665   667.0901   424.8347
  561.9715   580.5867   667.0745   424.8347
  562.2537   580.5242   668.0311   424.8433
  564.2378   582.5751   669.0741   425.8273
  567.2175   583.8545   671.0947   426.7978
  570.2500   585.6258   673.1787   427.7079
  573.8813   587.5372   676.1185   428.7708
  576.2963   588.7723   678.1835   429.7346
  577.3397   589.8152   680.4365   431.7244
  582.5463   593.0334   682.0387   432.8446
  582.0000   592.0000   681.0000   434.0000
  582.0000   592.0000   681.0000   434.0000
  583.5229   592.3819   681.0000   434.0000
  582.7265   592.3819   680.0000   434.0000
  582.7265   593.9267   680.1367   434.6460
  582.7265   594.9267   679.3555   434.7694
  582.7265   594.9267   679.3555   435.8270
  583.7040   595.4267   679.3555   435.8270
  583.7872   594.6643   679.3555   435.8270
  583.7872   595.6643   679.3555   435.8270
  583.7872   595.6643   679.3555   435.8270
  583.7872   596.4480   678.8555   435.8270
  583.3452   597.0034   677.9583   435.3844
  583.3452   597.0581   677.9583   435.3844
  584.3377   597.0666   677.9583   436.0528
  584.3380   597.0667   677.9583   435.0528
  585.4852   598.0542   678.5712   437.0190
  586.5243   599.0150   678.5694   437.0156
  587.2221   599.0611   679.0861   437.0483
  587.2221   599.0611   679.0861   437.0492
  588.2970   600.2262   679.0867   437.0483
  587.9621   600.1793   679.0795   437.0500
  587.9621   600.1793   678.8441   437.0617
  587.7189   600.1925   677.2949   436.0700
  587.7189   600.1925   677.6468   437.0566
  587.8850   601.1845   676.2737   437.0227
  587.8889   601.1845   676.2435   437.0522
  587.9524   601.1844   676.3060   437.0568
  588.9524   602.1765   676.3146   437.0522
  589.9525   602.1764   677.4599   437.0684
  590.9524   603.1764   678.4614   438.0645
  590.9604   603.1764   678.4646   438.0593
  591.8786   603.1764   678.9604   438.0546
  591.8714   603.1924   678.9604   438.0546
  591.8735   603.1844   678.9603   438.0546
  591.8732   603.1924   678.9603   438.0546
  591.8734   603.1923   678.9603   438.0546
  591.8732   603.1923   678.4603   438.0546
  591.8752   603.1923   678.4515   438.0656
  591.8752   603.1845   678.9495   438.0656
  591.8752   603.1977   678.9505   438.0651
  591.8752   603.1932   678.9762   438.0570
  591.8752   603.1844   678.9762   438.0570
  591.8752   603.1765   678.7333   438.0569
  590.9674   603.1765   678.7353   438.0546
  590.9675   603.1764   678.7354   438.0636
  590.9682   603.1767   678.7362   438.0665
  590.9682   603.1765   678.7363   438.0663
  590.0385   602.1767   678.7394   438.0591
  590.0451   602.1904   678.7417   438.0568
  590.0451   602.1904   678.9772   438.0588
  590.0451   602.1826   678.9772   438.0548
  590.0529   602.1826   678.9772   438.0611
  590.0316   602.1803   678.9772   438.0650
  590.0315   602.1802   678.7273   438.0611
  590.0315   602.1801   678.7281   438.0629
  590.8751   602.1920   678.9795   438.0635
  590.8909   602.1920   679.4346   439.0595
  590.9538   602.1920   679.4272   439.0618
  590.9538   602.1920   679.4285   439.0594
  590.9538   602.1816   679.4287   439.0593
  590.9538   602.1816   679.9603   439.0571
  590.9603   602.1752   679.9583   439.0604
  591.8990   603.1768   679.9574   439.0571
  591.8908   603.1768   679.9574   439.0610
  591.8829   603.1768   679.9574   439.0618
  591.8829   603.1768   679.9574   439.0618
  591.8811   603.1767   679.9007   439.0618
  591.8829   603.1767   679.9007   439.0681
  591.8809   603.1786   679.9007   439.0681
  591.9525   603.1767   679.9588   439.0637
  592.8811   603.1768   679.9794   439.0574
  592.8812   603.1848   679.9951   439.0573
  592.9603   603.1865   679.9975   439.0559
  592.9524   603.1860   679.9977   439.0560
  593.0305   604.1809   679.9822   439.0551
  593.0305   604.1809   679.9767   439.0574
  592.8829   604.1808   679.8517   439.0574
  592.8670   604.1767   679.8208   439.0617
  592.8651   604.1860   679.8208   439.0617
  592.8829   604.1775   679.8211   439.0656
  592.8829   604.1776   679.8213   439.0668
  592.8829   604.1767   679.0116   439.0621
  592.8829   604.1688   678.9977   439.0278
  592.8908   604.1688   678.9977   439.0256
  592.8908   604.1688   679.9855   439.0618
  592.8908   604.1687   679.9817   439.0672
  592.8908   604.1687   679.9817   439.0672
  592.8890   604.1687   678.9909   439.0572
  592.8812   604.1767   678.9909   439.0572
  591.8968   604.1767   678.9831   439.0572
  591.8968   604.1688   678.9831   439.0572
  592.0553   604.1696   678.9909   439.0561
  592.0558   604.1616   678.9909   439.0325
  592.0479   604.1772   679.9710   440.0549
  592.3087   604.1617   679.9840   440.0527
  592.0512   604.1535   679.9840   440.0408
  592.0434   604.1535   679.9840   440.0525
  592.0639   604.1795   679.9840   440.0525
  592.0381   604.1849   679.9726   440.0522
  592.0395   604.1849   679.9654   440.0549
  592.0480   604.1850   679.9703   440.0521
  591.9699   604.1856   679.9703   440.0523
  591.9617   604.1856   679.9663   440.0546
  591.9617   604.1856   679.9703   440.0546
  591.9617   604.1774   679.9771   440.0527
  591.9617   604.1694   679.9693   440.0547
  592.0400   604.1615   679.9693   440.0547
  591.9889   604.1615   679.9694   440.0549
  592.0098   604.1616   679.9606   440.0551
  591.9998   604.1615   679.9605   440.0549
  591.9998   604.1774   679.9565   440.0546
  591.9617   604.1774   678.9680   439.0593
  591.9617   604.1813   678.9641   440.0546
  591.9618   604.1849   678.9621   440.0546
  591.9764   604.1849   678.9535   439.0637
  592.9627   604.1849   678.9679   439.0570
  593.9589   605.1848   678.9852   439.0551
  593.9602   605.1769   678.9852   439.0551
  593.9523   605.1768   678.9817   439.0546
  593.9523   605.1768   678.9817   439.0544
  593.9523   605.1769   678.9817   439.0550
  593.9522   605.1769   678.9602   439.0554
  593.9046   605.1688   678.9602   439.0553
  592.9046   604.1848   678.4488   439.0574
  592.9085   605.1809   677.9672   439.0566
  592.9046   605.1861   677.7638   439.0570
  592.9008   605.1866   676.9745   439.0436
  592.8966   605.1867   676.9702   439.0523
  590.9682   604.1862   676.9730   439.0545
  590.9682   604.1861   677.1759   439.0551
  591.9602   604.1786   677.1759   439.0551
  591.9602   604.1786   677.1759   439.0551
  592.0316   604.1707   677.1807   439.0255
  592.0395   604.1688   677.9794   439.0574
  592.0395   604.1688   677.9794   439.0574
  592.0397   604.1688   677.9794   439.0574
  592.0400   604.1688   677.9718   439.0570
  591.0395   604.1457   677.9601   439.0570
  590.9682   604.1768   677.9574   439.0594
  590.8959   604.1456   676.9574   438.0618
  590.9029   604.1618   676.6973   438.0620
  589.9046   603.1618   675.6173   438.0442
  589.8891   603.1836   675.6176   438.0377
  589.8967   603.1785   675.9695   438.0941
  589.8967   603.1786   675.9695   438.1028
  589.8967   603.1785   675.9695   438.0984
  589.8891   603.1787   675.9695   438.0984
  589.9602   603.1707   676.0174   438.1219
  591.6193   604.1617   676.9869   439.1056
  591.8905   604.1691   677.4869   439.1056
  591.8969   604.1691   677.4869   439.1072
  591.9672   604.1691   677.4880   439.1028
  591.9523   604.1691   677.9738   439.0984
  591.9523   604.1691   677.9426   439.0984
  591.9523   604.1691   677.9389   439.1024
  591.8937   604.1691   677.9389   439.1024
  591.8702   604.1691   677.0247   439.0984
