# Supplementary material for: Semi-automatic tracking, smoothing and segmentation of hyoid bone motion from videofluoroscopic swallowing study
Source: PLoS One. 2017 Nov 28;12(11):e0188684. doi: 10.1371/journal.pone.0188684 (PMC5705154; doi:10.1371/journal.pone.0188684)
Supplement: S2 File — (ZIP) [file pone.0188684.s002.zip › 14_axis_fr1to190.txt]

  582.0000   591.0000   683.0000   431.0000
  584.9532   591.1169   685.0762   431.9769
  589.8123   595.6075   687.5555   433.0232
  591.9800   596.4270   689.5093   434.1288
  594.0152   597.4270   691.3075   436.0627
  598.2876   601.0301   693.4862   438.0333
  600.5445   603.0320   694.4974   439.1515
  603.4705   605.1500   696.9292   442.1365
  605.9874   608.0662   698.0324   444.1746
  610.6250   611.2460   700.3961   446.0202
  612.9545   612.1116   703.5902   446.1732
  618.8581   614.4736   706.4709   447.9962
  620.8435   614.5454   709.5853   449.1152
  621.0734   614.5454   709.5697   448.1393
  620.8399   614.4323   709.9322   448.1300
  620.8089   614.4318   708.6138   448.1278
  618.0837   613.5446   708.3806   449.6377
  616.8679   613.4358   706.8264   448.1509
  615.2387   613.3863   704.5556   447.1480
  613.8805   612.3374   702.9833   447.0354
  612.8851   612.3388   702.0050   447.0352
  611.0023   611.1902   701.9268   447.1026
  610.9261   611.4082   700.4120   446.3350
  609.9261   611.3847   700.0024   446.3165
  608.9411   611.1662   698.9389   446.1318
  607.9411   610.1895   697.8468   445.1360
  606.9410   610.1583   697.0065   445.0881
  606.9411   610.4080   696.7812   445.1169
  604.9432   609.1247   695.7846   444.3899
  604.4276   608.3755   694.9496   444.0485
  604.2343   608.3399   693.9024   443.0485
  603.8142   608.3275   693.8719   443.0685
  603.3148   608.3281   693.7430   443.0690
  602.8756   607.3296   693.7045   443.1297
  602.8756   607.3295   693.7201   443.3641
  602.8755   607.3296   692.8220   442.1236
  600.9186   605.3400   692.0740   442.1163
  600.8409   606.3164   691.9128   442.1476
  599.1449   605.3283   691.1305   442.1163
  598.9403   605.3152   690.0373   441.1736
  598.8059   605.3152   689.6685   441.1570
  598.8059   605.3620   689.0382   441.1160
  598.3293   605.3426   689.0379   441.1165
  597.9300   605.2805   689.0382   441.0892
  598.8419   605.2804   690.0376   442.0899
  598.8906   605.2929   690.6156   442.1466
  599.8905   605.3095   691.0815   442.2099
  599.9401   605.3173   691.3958   442.2801
  600.8426   605.3530   691.6282   442.1696
  600.9034   605.3684   691.8784   441.9494
  600.8430   605.3523   691.8789   441.9484
  600.8429   605.3448   691.2923   441.9484
  598.9033   604.3453   690.4820   441.7530
  598.8430   604.3456   689.4029   441.1921
  596.8679   603.2558   688.6128   441.1855
  596.8501   603.2710   688.2279   441.3273
  596.8462   603.2711   688.2825   441.2432
  596.8470   603.2712   689.2164   441.9672
  597.0090   603.2360   689.4867   441.9699
  597.0091   603.1268   690.1781   441.9689
  597.9644   603.2731   690.3846   442.0333
  597.9734   603.2724   690.8524   442.0887
  598.4737   603.2723   690.8524   442.0887
  598.5056   603.2717   691.1340   442.0853
  598.0180   603.2359   691.1970   442.0853
  597.8473   602.2730   691.1345   442.0853
  597.3473   602.2729   691.0890   442.1411
  596.8473   602.2178   690.2473   442.0390
  596.8277   602.2731   690.0967   442.2675
  595.0829   601.9998   689.6887   442.2114
  595.5566   601.5272   689.6086   442.2114
  595.6288   601.3872   689.6086   442.2114
  595.6307   601.3721   690.1465   442.3203
  595.7090   601.2886   690.1465   442.3203
  595.7167   601.2797   690.1448   442.3193
  595.7011   601.3001   689.2984   442.0131
  594.7110   601.2607   689.1782   442.2706
  593.4453   600.9540   688.1413   441.3730
  593.4453   601.0771   688.1413   441.3725
  594.3876   601.3510   689.1517   442.2182
  595.3877   602.3508   689.3464   442.0152
  596.3367   603.0185   690.2305   442.4016
  597.3174   603.3082   690.2319   442.4030
  597.7545   604.3002   690.1786   442.5710
  597.7547   604.2978   689.6473   442.5244
  596.2859   603.3313   689.1786   442.5262
  596.0439   603.3472   689.0717   442.5243
  595.9250   603.3565   688.8541   442.4041
  595.8308   603.3311   688.7424   442.4061
  595.8412   603.3207   688.2854   442.3438
  595.8257   603.3189   688.2854   442.3458
  595.8056   603.3393   688.2854   442.2852
  595.8266   603.3192   689.0572   442.5617
  595.8180   603.3188   689.0572   442.5663
  595.2680   603.3418   689.0572   442.5669
  595.2735   603.3308   688.2039   441.9993
  595.2772   603.3303   688.1131   441.9993
  595.4649   603.3538   688.1142   441.9993
  594.3098   602.4051   688.1142   441.9993
  594.7805   602.5065   688.1148   442.1243
  594.7805   602.5031   688.1148   441.8764
  594.7805   602.3823   688.1148   441.8764
  595.7933   603.3978   688.1148   441.8764
  595.3062   603.4834   688.1148   442.0014
  595.8028   603.3308   688.1648   442.5685
  595.5884   603.4833   688.1648   442.5685
  595.6473   603.3237   688.1148   442.1410
  595.5157   603.4851   688.1148   442.5306
  595.5157   603.5063   688.1130   442.5704
  594.1410   603.3205   687.1135   441.8175
  594.1410   603.3190   687.1148   442.0607
  594.1429   603.3298   687.1148   442.0607
  594.1431   603.3295   687.1148   442.0607
  594.1431   603.3295   687.1148   442.1940
  594.1609   603.3067   687.0555   442.1242
  594.0366   603.2944   686.6279   441.4857
  594.0366   603.2944   686.6280   441.4876
  593.0354   602.3079   686.0213   441.4854
  592.8136   602.3064   685.7950   441.4855
  592.3136   602.3064   685.2720   441.4854
  592.3136   602.3064   685.1423   441.3939
  591.3136   602.3064   685.0334   441.3914
  591.3136   602.3064   684.2931   441.2810
  591.3136   602.3064   684.0988   440.5103
  591.3136   602.3181   683.7901   440.5026
  591.0707   602.3130   683.7901   440.5026
  591.0708   602.3066   683.7901   440.5026
  591.3208   602.3066   684.0583   440.3483
  591.8074   602.3066   683.7927   440.2289
  591.8252   602.3186   684.0992   440.4238
  591.8252   602.3186   684.0992   440.4276
  590.1937   601.4275   684.1015   440.4238
  590.1937   601.4197   684.2008   440.2949
  590.7553   601.4197   684.2023   440.3489
  590.7699   601.4200   684.1516   440.3465
  590.7699   601.4197   684.1502   440.3484
  590.9028   601.4200   684.1521   440.3484
  592.0356   602.4197   685.1502   441.3523
  592.0178   602.4222   685.1502   441.2865
  593.0022   602.4222   685.1502   440.4119
  593.0332   602.4197   685.7068   440.3494
  593.0332   602.4035   685.7069   440.3489
  593.0333   602.3726   685.8028   440.4231
  593.0174   602.4040   685.3126   440.4241
  592.3921   602.4042   685.0472   440.4221
  591.7729   602.3881   684.2543   440.4221
  590.4763   601.4105   684.0610   440.4299
  589.7645   601.4101   683.3031   440.2893
  589.7645   601.4096   682.9064   440.0644
  588.7340   600.3609   682.9065   440.0564
  588.7334   600.3447   683.1329   439.4086
  589.1745   600.6067   683.3204   439.9789
  589.6282   600.4083   683.6347   439.2560
  589.6988   600.4085   683.8235   439.2542
  589.7323   600.3466   683.8157   439.0941
  589.7324   600.3468   683.7821   439.2067
  589.3300   600.4083   683.8644   439.4256
  588.3300   599.6134   682.8644   438.9948
  588.5306   599.4161   682.8644   438.9948
  587.7725   599.3832   682.8644   438.9948
  587.5383   599.3515   681.9893   438.8976
  587.4914   599.4167   681.8682   438.9454
  587.4914   599.4167   681.8689   438.9458
  587.4926   599.4172   681.8689   438.9472
  587.4926   599.4334   681.6814   438.2043
  587.4933   599.4168   681.8221   438.1437
  588.2298   599.7827   682.3884   438.9027
  588.2444   599.7909   683.0585   438.9012
  588.5160   599.5111   683.0903   438.9072
  589.5157   600.5106   683.6355   438.9472
  590.0248   600.5081   683.9202   438.9473
  590.0244   600.5081   683.9251   438.9454
  590.0220   600.5081   683.9260   438.9462
  590.0217   600.5081   684.0063   439.1923
  590.0253   600.5384   683.9672   439.3968
  589.2128   600.5296   683.2054   438.9084
  589.2128   600.5296   683.0819   438.9111
  588.7152   600.5247   683.0819   438.9111
  588.7054   600.5081   683.1060   438.9716
  588.7054   600.5079   683.0399   438.8292
  588.7054   600.4565   683.0399   438.8292
  588.7052   600.4726   683.0399   438.8292
  588.7053   600.4809   683.0521   438.8292
  588.2508   599.5074   683.2460   438.9430
  588.2352   599.5072   683.0524   438.8316
  588.2038   599.5294   683.0524   438.6159
  587.2041   598.5325   683.0480   438.6159
  587.2041   598.5325   682.0838   437.6674
  586.2038   597.5334   682.0829   437.6694
  586.2003   598.5347   680.6670   436.9097
