# Supplementary material for: Semi-automatic tracking, smoothing and segmentation of hyoid bone motion from videofluoroscopic swallowing study
Source: PLoS One. 2017 Nov 28;12(11):e0188684. doi: 10.1371/journal.pone.0188684 (PMC5705154; doi:10.1371/journal.pone.0188684)
Supplement: S2 File — (ZIP) [file pone.0188684.s002.zip › 14_hyoid_fr190to380.txt]

  434.0000   377.0000
  433.4001   376.5216
  432.9613   376.3476
  431.9682   375.6502
  430.9681   375.6501
  429.4681   375.6501
  429.3575   374.6501
  428.9681   374.6518
  427.9432   373.6179
  425.9819   372.7150
  423.8838   371.0110
  419.1767   370.7610
  416.0160   369.2863
  413.0092   369.1130
  410.0206   369.7005
  409.0126   369.4509
  409.0202   370.0278
  408.7610   370.2824
  409.9955   369.7840
  409.9862   367.7956
  408.8859   364.0237
  408.2159   359.0615
  407.7351   355.5831
  408.6379   349.1418
  411.4548   343.2875
  414.9339   337.6982
  419.3669   333.6441
  423.6462   330.8760
  425.9254   329.8337
  428.7257   333.5226
  432.0000   344.0000
  434.0000   356.0000
  438.0000   362.0000
  441.9995   365.3742
  444.9963   368.1835
  447.9461   370.6943
  449.4220   374.7282
  449.5215   377.0605
  448.5215   377.0600
  447.5871   377.2086
  445.8764   371.9874
  445.0819   370.9285
  445.0608   372.9122
  436.9165   374.2266
  433.5169   378.3293
  430.4552   381.4171
  430.4547   382.4479
  430.4897   384.4917
  430.7760   388.4622
  431.8418   393.5045
  432.8517   398.5055
  434.8459   400.6155
  435.8037   401.5664
  436.8269   399.5579
  436.8259   398.5640
  436.8259   397.5619
  435.8270   396.5607
  435.8270   395.5612
  434.2203   396.5607
  434.2198   397.5639
  432.1756   402.7319
  431.2257   407.6749
  429.4861   411.9795
  427.7122   413.8802
  427.2785   413.8889
  425.2766   413.8889
  423.5388   411.9205
  424.7277   406.7060
  424.7115   402.8510
  424.8234   397.6145
  426.8459   393.5478
  428.8588   390.5911
  430.8129   387.5533
  431.8236   385.5781
  433.8988   382.4671
  433.8988   380.4671
  435.8909   377.4952
  435.9007   376.4940
  435.9007   376.4940
  435.9007   376.4940
  437.9017   374.4093
  437.9017   374.4015
  444.3067   369.3723
  446.2986   367.4951
  446.2987   367.4745
  446.2987   367.4584
  443.3471   369.4749
  442.9128   370.5228
  442.4293   371.5150
  439.8682   375.6408
  439.8881   378.4102
  438.8097   382.1944
  437.7942   384.8477
  436.7115   386.8169
  436.7098   387.8248
  436.7098   387.8248
  436.7118   386.8444
  436.7611   385.8481
  435.7612   385.8446
  435.7360   384.8623
  437.7124   382.9232
  439.7604   380.8881
  441.7559   377.7800
  445.8031   374.7598
  448.8303   371.6920
  450.3345   369.5694
  450.3480   368.6056
  450.3538   368.6049
  450.3538   368.6073
  450.3528   368.6100
  450.3528   368.6100
  450.3528   368.6100
  450.3528   368.6100
  451.2765   368.5960
  451.2748   368.5980
  452.2748   368.5970
  454.5170   367.5862
  455.5170   366.5862
  455.5188   366.5804
  455.5188   366.5804
  455.5188   365.5804
  455.5188   364.5804
  456.3352   363.5699
  453.6629   366.5499
  455.0400   369.5827
  452.1476   373.9115
  447.2020   382.0752
  445.1904   387.2625
  442.2538   390.2899
  442.2538   390.2899
  442.1923   390.3571
  440.6910   391.2539
  439.6904   391.2568
  439.6904   391.2568
  439.6880   391.2606
  438.2949   392.3797
  438.3696   392.5208
  438.3696   393.5169
  436.4491   397.5753
  438.1254   401.6082
  437.2229   406.5620
  436.0857   412.2983
  434.4313   415.3921
  433.2195   419.4589
  432.3198   421.4280
  430.2879   424.3194
  429.4126   427.3091
  429.0758   431.4318
  429.3286   434.8752
  430.0515   438.5673
  427.9810   443.9209
  424.4421   447.7245
  419.1272   450.4986
  415.0732   452.3566
  407.8035   452.0665
  400.1404   450.3923
  393.6103   446.8352
  386.5900   443.7372
  381.5778   441.7182
  379.5318   441.6969
  373.1823   439.1614
  371.1841   438.8904
  370.1823   438.9533
  370.1662   438.9748
  370.0078   438.9748
  370.1805   437.8284
  370.0036   437.9468
  370.1770   436.9221
  370.1803   435.7217
  370.9692   433.6705
  370.9693   432.6736
  373.7078   429.6840
  376.6526   427.2867
  380.5240   425.1844
  384.5863   422.2804
  388.3430   419.9334
  394.7369   415.7585
  399.5953   410.5446
  404.5936   404.2613
  410.4028   397.3490
  416.3563   389.3210
  420.2166   383.0228
  421.2997   382.0252
  421.3434   382.0316
  421.3437   384.0316
  421.3039   386.0380
  421.3048   388.0448
  421.2277   390.0822
  420.2763   392.0650
  419.9178   393.0133
  418.9129   395.0299
