# Supplementary material for: Semi-automatic tracking, smoothing and segmentation of hyoid bone motion from videofluoroscopic swallowing study
Source: PLoS One. 2017 Nov 28;12(11):e0188684. doi: 10.1371/journal.pone.0188684 (PMC5705154; doi:10.1371/journal.pone.0188684)
Supplement: S2 File — (ZIP) [file pone.0188684.s002.zip › 14_hyoid_fr1to190.txt]

  440.0000   340.0000
  444.5180   339.9967
  449.4386   341.2467
  453.4040   345.1336
  453.8391   345.9979
  461.0000   360.0000
  473.0000   368.0000
  476.0000   380.0000
  479.0239   387.2020
  478.4372   392.6853
  477.0332   394.2191
  475.0447   394.0532
  474.0471   393.0532
  474.0771   390.0644
  474.0588   389.0122
  474.0205   387.0519
  472.0454   387.0507
  472.0152   387.5646
  471.3744   389.1481
  468.1346   394.0717
  466.0892   398.7736
  463.1884   404.2409
  456.3286   413.4824
  453.3727   416.8765
  450.4472   419.0367
  448.4856   420.1376
  447.4632   421.1678
  447.4356   421.1759
  447.5311   420.2045
  448.4160   418.1399
  448.4924   415.9686
  449.4234   413.0276
  449.3619   410.1684
  448.4234   407.1030
  447.4867   402.1721
  447.2930   398.9058
  448.4844   394.3567
  449.4025   389.8387
  450.3063   386.8637
  450.3113   384.7979
  450.3113   384.7979
  450.3114   385.7994
  449.5099   388.4959
  448.5006   398.0214
  447.3668   403.2880
  446.5922   405.9805
  446.5965   405.2342
  443.0000   399.0000
  444.9016   386.2069
  447.0018   374.4106
  451.6417   367.6507
  453.5778   362.7533
  455.7251   358.7854
  455.7543   357.8084
  455.7577   357.9471
  455.7577   359.5949
  454.7692   361.6725
  454.7666   363.8998
  454.6784   364.5810
  453.7959   367.0814
  453.8713   367.9883
  453.4524   368.8358
  454.6859   368.7222
  454.7884   368.8394
  456.8012   367.6155
  455.8014   367.8173
  456.8014   365.8200
  455.8015   365.8167
  455.4812   365.7410
  455.5106   365.2010
  455.5340   365.3357
  455.5318   365.3357
  455.5347   365.3320
  455.4813   364.3783
  455.7376   363.6904
  455.7436   363.7271
  456.4087   362.1063
  458.6579   360.2642
  459.6538   359.2640
  460.6539   359.2637
  459.5063   360.3798
  456.6872   364.9137
  452.0000   380.0000
  447.9905   386.0583
  449.1056   382.7946
  447.1222   381.2417
  450.1010   375.0487
  451.0760   374.0402
  452.0040   371.4044
  451.0909   376.0809
  448.5269   389.6589
  445.0334   404.0413
  439.0765   411.2656
  435.3145   415.1320
  431.9131   418.2399
  427.9171   418.6196
  421.5746   419.5336
  414.6959   420.1384
  396.0000   417.0000
  392.8931   416.5233
  388.0863   416.7361
  384.8974   416.7613
  381.9366   416.8228
  377.4808   415.7846
  376.5494   414.3027
  375.3604   413.9813
  376.4209   413.0732
  375.3821   413.0182
  375.3900   413.0103
  376.2251   413.0442
  376.2251   412.6927
  377.1968   412.6936
  377.2593   412.5661
  379.1978   411.5147
  380.1978   411.5147
  382.1978   410.5147
  384.1439   409.8341
  388.0821   408.3625
  391.8956   407.0832
  401.3096   401.9393
  409.9181   395.7999
  415.7459   389.0165
  420.7256   383.0237
  423.8743   380.2344
  426.8928   378.0569
  428.8691   376.4035
  429.8686   375.9740
  430.7553   374.6872
  432.3154   372.8340
  433.9275   370.7070
  435.1204   368.5308
  435.1257   367.5405
  435.1244   367.7256
  435.1248   367.9672
  435.2919   368.5694
  435.2069   368.7519
  435.8033   367.7038
  437.0220   365.4489
  438.6645   363.5660
  440.1059   361.5674
  441.8929   359.4684
  442.9854   357.4242
  442.9882   356.4405
  442.8917   354.8006
  441.8928   354.3092
  441.8925   353.4238
  441.0096   352.6940
  441.0038   352.6901
  440.0038   352.6932
  440.0084   352.6932
  441.0094   352.6932
  441.0104   353.2030
  441.0087   353.8202
  441.0087   354.6679
  441.0009   355.5472
  440.1037   357.3296
  439.1037   358.3403
  438.9832   359.3406
  438.1009   360.4575
  436.9954   361.5755
  436.0012   362.5774
  435.0012   363.5774
  435.0012   363.5774
  435.0012   364.5774
  434.9983   365.3313
  434.9968   366.3318
  434.9959   367.4764
  434.9959   368.4788
  434.9951   369.6977
  435.8730   371.4640
  436.8114   372.5654
  436.8934   374.3924
  436.8895   374.9022
  437.6499   375.3866
  437.6499   375.5025
  437.6533   375.4980
  437.6533   375.4946
  437.6546   374.7018
  437.0104   375.3870
  437.0104   375.3821
  437.0046   375.6251
  437.1511   376.3825
  437.1530   376.4899
  437.1549   377.3827
  437.1518   377.3826
  437.1049   378.1744
  437.1054   378.2762
  436.0031   378.5728
  435.1098   378.4620
  434.1098   378.3585
