# Supplementary material for: Semi-automatic tracking, smoothing and segmentation of hyoid bone motion from videofluoroscopic swallowing study
Source: PLoS One. 2017 Nov 28;12(11):e0188684. doi: 10.1371/journal.pone.0188684 (PMC5705154; doi:10.1371/journal.pone.0188684)
Supplement: S2 File — (ZIP) [file pone.0188684.s002.zip › 15_hyoid_manualtracking_fr1to300.txt]

  312.9100   446.5322
  312.9100   445.0329
  312.9100   440.5351
  315.9085   431.5395
  320.4063   428.5410
  323.4048   431.5395
  326.4034   433.0388
  324.9041   428.5410
  326.4034   433.0388
  327.9026   431.5395
  327.9026   433.0388
  324.9041   433.0388
  324.9041   434.5381
  323.4048   433.0388
  323.4048   433.0388
  318.9070   428.5410
  318.9070   430.0403
  318.9070   433.0388
  321.9056   431.5395
  321.9056   428.5410
  320.4063   425.5425
  320.4063   427.0417
  320.4063   431.5395
  327.9026   430.0403
  326.4034   428.5410
  323.4048   430.0403
  323.4048   434.5381
  318.9070   439.0359
  315.9085   439.0359
  311.4107   437.5366
  306.9129   439.0359
  305.4136   439.0359
  303.9143   440.5351
  303.9143   443.5337
  299.4165   443.5337
  299.4165   440.5351
  299.4165   437.5366
  296.4180   431.5395
  291.9202   431.5395
  291.9202   430.0403
  290.4209   427.0417
  288.9217   427.0417
  293.4195   422.5439
  300.9158   422.5439
  300.9158   424.0432
  300.9158   427.0417
  300.9158   430.0403
  300.9158   434.5381
  300.9158   436.0373
  302.4151   436.0373
  302.4151   439.0359
  302.4151   437.5366
  303.9143   436.0373
  306.9129   433.0388
  306.9129   431.5395
  309.9114   431.5395
  312.9100   428.5410
  308.4122   425.5425
  312.9100   424.0432
  312.9100   422.5439
  312.9100   424.0432
  312.9100   425.5425
  311.4107   425.5425
  312.9100   427.0417
  312.9100   425.5425
  312.9100   424.0432
  317.4078   424.0432
  317.4078   422.5439
  318.9070   424.0432
  318.9070   427.0417
  320.4063   428.5410
  318.9070   428.5410
  318.9070   430.0403
  318.9070   434.5381
  317.4078   436.0373
  306.9129   439.0359
  311.4107   439.0359
  308.4122   439.0359
  305.4136   440.5351
  305.4136   442.0344
  305.4136   440.5351
  305.4136   439.0359
  305.4136   434.5381
  305.4136   433.0388
  303.9143   431.5395
  302.4151   433.0388
  303.9143   428.5410
  305.4136   425.5425
  308.4122   427.0417
  312.9100   422.5439
  317.4078   424.0432
  320.4063   428.5410
  320.4063   425.5425
  320.4063   424.0432
  318.9070   422.5439
  320.4063   422.5439
  323.4048   422.5439
  324.9041   424.0432
  324.9041   425.5425
  324.9041   425.5425
  321.9056   424.0432
  323.4048   425.5425
  323.4048   430.0403
  323.4048   427.0417
  320.4063   428.5410
  320.4063   424.0432
  321.9056   424.0432
  323.4048   422.5439
  324.9041   428.5410
  324.9041   427.0417
  324.9041   428.5410
  324.9041   434.5381
  321.9056   439.0359
  318.9070   442.0344
  317.4078   445.0329
  312.9100   449.5307
  312.9100   449.5307
  314.4092   451.0300
  311.4107   451.0300
  308.4122   452.5293
  306.9129   449.5307
  297.9173   449.5307
  299.4165   445.0329
  299.4165   442.0344
  299.4165   440.5351
  299.4165   436.0373
  303.9143   431.5395
  305.4136   428.5410
  314.4092   413.5483
  314.4092   406.0520
  312.9100   397.0564
  315.9085   382.0637
  315.9085   361.0739
  317.4078   353.5776
  315.9085   347.5805
  315.9085   347.5805
  318.9070   347.5805
  318.9070   347.5805
  318.9070   344.5820
  318.9070   347.5805
  320.4063   347.5805
  318.9070   347.5805
  318.9070   349.0798
  318.9070   350.5791
  323.4048   350.5791
  321.9056   349.0798
  321.9056   349.0798
  321.9056   349.0798
  321.9056   353.5776
  321.9056   352.0783
  321.9056   353.5776
  324.9041   355.0769
  323.4048   355.0769
  324.9041   353.5776
  326.4034   355.0769
  326.4034   356.5761
  324.9041   356.5761
  324.9041   350.5791
  326.4034   350.5791
  326.4034   346.0813
  330.9012   344.5820
  330.9012   341.5835
  330.9012   341.5835
  327.9026   338.5849
  326.4034   337.0857
  324.9041   335.5864
  323.4048   334.0871
  321.9056   332.5878
  320.4063   334.0871
  321.9056   335.5864
  320.4063   335.5864
  320.4063   338.5849
  326.4034   337.0857
  326.4034   338.5849
  321.9056   335.5864
  323.4048   334.0871
  323.4048   329.5893
  323.4048   328.0900
  320.4063   325.0915
  320.4063   323.5922
  320.4063   320.5937
  317.4078   314.5966
  311.4107   310.0988
  308.4122   305.6010
  302.4151   301.1032
  300.9158   301.1032
  297.9173   299.6040
  299.4165   302.6025
  297.9173   301.1032
  297.9173   302.6025
  299.4165   301.1032
  299.4165   310.0988
  303.9143   319.0944
  309.9114   323.5922
  312.9100   334.0871
  315.9085   343.0827
  317.4078   349.0798
  317.4078   355.0769
  320.4063   361.0739
  320.4063   365.5717
  321.9056   371.5688
  321.9056   374.5673
  321.9056   377.5659
  323.4048   383.5630
  323.4048   397.0564
  314.4092   410.5498
  311.4107   409.0505
  309.9114   415.0476
  308.4122   421.0447
  306.9129   425.5425
  306.9129   430.0403
  291.9202   433.0388
  294.9187   430.0403
  297.9173   416.5469
  296.4180   397.0564
  287.4224   376.0666
  284.4239   353.5776
  282.9246   343.0827
  287.4224   331.0886
  297.9173   331.0886
  303.9143   334.0871
  306.9129   340.0842
  308.4122   344.5820
  308.4122   346.0813
  308.4122   347.5805
  308.4122   350.5791
  306.9129   350.5791
  305.4136   350.5791
  306.9129   353.5776
  306.9129   356.5761
  308.4122   362.5732
  306.9129   359.5747
  309.9114   365.5717
  309.9114   365.5717
  311.4107   370.0695
  312.9100   371.5688
  312.9100   373.0681
  312.9100   370.0695
  312.9100   368.5703
  309.9114   367.0710
  312.9100   370.0695
  314.4092   370.0695
  315.9085   374.5673
  314.4092   379.0652
  309.9114   382.0637
  315.9085   388.0608
  311.4107   398.5556
  309.9114   406.0520
  312.9100   409.0505
  315.9085   406.0520
  315.9085   401.5542
  314.4092   382.0637
  314.4092   377.5659
  311.4107   385.0622
  308.4122   389.5600
  302.4151   397.0564
  297.9173   404.5527
  297.9173   406.0520
  297.9173   407.5512
  309.9114   404.5527
  306.9129   403.0534
  305.4136   403.0534
  305.4136   407.5512
  306.9129   409.0505
  305.4136   413.5483
  305.4136   416.5469
  300.9158   419.5454
  299.4165   418.0461
  297.9173   407.5512
  297.9173   401.5542
  297.9173   397.0564
  297.9173   394.0578
  302.4151   392.5586
  311.4107   391.0593
  312.9100   389.5600
  312.9100   385.0622
  315.9085   382.0637
  314.4092   379.0652
  314.4092   371.5688
  308.4122   374.5673
  305.4136   373.0681
  306.9129   373.0681
  305.4136   374.5673
  305.4136   379.0652
  306.9129   379.0652
  311.4107   379.0652
  312.9100   380.5644
  309.9114   377.5659
  312.9100   374.5673
  312.9100   374.5673
  311.4107   374.5673
  311.4107   371.5688
  315.9085   373.0681
  312.9100   376.0666
  312.9100   371.5688
  311.4107   371.5688
  311.4107   373.0681
  312.9100   373.0681
  314.4092   371.5688
  315.9085   370.0695
