# Supplementary material for: Semi-automatic tracking, smoothing and segmentation of hyoid bone motion from videofluoroscopic swallowing study
Source: PLoS One. 2017 Nov 28;12(11):e0188684. doi: 10.1371/journal.pone.0188684 (PMC5705154; doi:10.1371/journal.pone.0188684)
Supplement: S2 File — (ZIP) [file pone.0188684.s002.zip › 16_axis_fr1to300.txt]

  602.2687   530.4912   699.7211   392.5586
  602.2687   530.4912   699.7211   392.5586
  601.7687   530.4912   699.7211   392.5586
  601.6584   529.1283   699.7211   392.5586
  600.4536   527.8695   698.8263   391.2945
  600.0269   527.3916   698.8263   391.2945
  600.0269   527.3916   698.8263   391.2945
  600.0269   527.3916   698.4259   390.4760
  598.9699   527.3916   698.4259   390.4760
  598.9699   527.3916   698.4259   391.0118
  599.8753   528.2145   698.4511   390.9671
  599.8763   528.2267   699.5150   392.0062
  603.0057   530.3057   699.9787   392.9862
  607.1393   533.1056   701.9775   394.0207
  609.7554   533.7417   701.9775   394.0207
  611.7318   534.9087   704.0145   395.2085
  613.7068   534.9092   706.4468   396.1200
  617.8963   537.8780   706.9712   395.5559
  622.5613   540.3110   709.7113   397.6102
  627.6570   543.3446   711.7189   399.4792
  631.5755   544.8269   715.7100   400.7390
  647.2467   564.9744   723.7094   407.5512
  650.2452   563.4751   723.7094   409.0505
  654.7430   560.4766   728.2072   407.5512
  651.7445   560.4766   728.2072   409.0505
  648.7460   554.4795   726.7079   407.5512
  644.2482   552.9802   723.7094   404.5527
  641.2496   551.4810   720.7108   403.0534
  642.7489   551.4810   719.2116   401.5542
  636.7518   548.4824   717.7123   401.5542
  633.1623   546.7740   714.8228   400.7281
  630.3052   547.0873   712.8360   401.0171
  628.6035   547.5863   710.6802   400.5529
  623.7930   545.5420   708.6768   400.4573
  620.9598   544.7564   706.6538   400.3329
  618.8806   543.5505   703.0693   398.5422
  615.9557   542.9610   701.5176   397.7111
  613.7986   541.9444   698.9896   397.1747
  611.0055   540.9132   698.4896   397.1747
  610.8578   540.9190   698.4896   397.8415
  609.8621   540.9095   697.0031   397.4931
  609.8967   540.9952   698.3532   397.5360
  611.8501   541.8153   698.3533   397.5329
  611.9038   541.9192   697.8533   397.4861
  611.9043   541.4189   698.8500   397.5259
  612.9039   542.3837   699.8500   397.5380
  613.9040   542.3931   699.8505   397.5329
  614.0036   542.5801   699.8507   397.5283
  614.0033   542.0494   700.7517   397.5260
  614.0385   541.9236   700.7517   397.5260
  615.0575   542.0298   701.7517   397.5260
  615.0731   542.0443   702.7517   398.5067
  616.0731   541.8285   703.7519   398.4991
  617.0026   541.9221   705.2479   398.8755
  617.0042   541.7973   705.2479   398.3755
  617.9420   541.9220   705.2479   398.3755
  615.7771   540.2227   705.2479   398.3755
  615.9135   541.1786   703.7342   397.8130
  615.8466   541.7960   703.5452   397.2624
  614.8878   541.7960   703.2544   397.7770
  614.7345   541.8004   702.5815   397.7770
  613.8734   542.0504   701.5815   397.7770
  613.7342   542.0583   701.5815   397.7770
  613.7221   541.8984   701.5815   397.7770
  612.9680   541.9632   701.0365   398.4906
  613.8092   542.0626   701.0366   398.4887
  613.8092   542.0586   702.0364   397.5473
  612.8393   541.1040   702.0380   397.5441
  611.9219   540.1017   702.0380   397.5441
  611.9226   540.1020   702.0380   397.5441
  611.8360   540.1428   702.5948   397.5457
  611.8466   540.1270   701.7361   397.5408
  610.8657   539.1811   701.7048   397.5119
  610.8533   539.1964   699.9874   396.4962
  610.8532   539.4245   700.7154   396.5170
  610.8539   540.1168   700.7151   396.5168
  610.8538   540.1175   700.7151   396.5167
  610.8539   540.1175   700.7151   396.5108
  610.8540   540.1175   700.7994   396.5088
  610.9498   540.1175   700.8082   396.4628
  610.9622   539.2205   701.8133   396.5200
  611.8661   539.2057   702.7210   396.5145
  611.8895   539.1745   703.2892   396.5408
  611.8895   539.1104   703.7730   397.5454
  612.9035   540.0860   703.7730   397.4980
  612.9035   540.0860   703.7730   397.4979
  612.8418   540.0860   705.2021   398.5392
  612.8418   540.1009   705.2023   398.5424
  612.8423   540.1009   705.2023   398.5424
  612.8545   540.1009   704.7107   398.5342
  611.8662   539.1184   704.7109   398.5327
  611.8664   539.1184   704.7145   398.5327
  611.8784   539.1033   704.7145   398.5326
  611.9270   539.1171   704.7633   398.5326
  611.9497   539.1191   704.7633   398.5326
  612.6968   538.2532   704.7664   398.4993
  612.7195   538.2454   704.7704   398.4928
  612.7183   538.2383   704.7727   398.4899
  612.7183   538.2384   704.7728   398.4897
  612.8734   539.1757   704.7760   398.4839
  612.8853   539.1660   704.7695   398.4888
  612.8626   539.1660   704.7695   398.4888
  612.8626   539.1982   704.7631   398.5327
  612.8423   539.1626   704.7631   398.5327
  612.8423   539.1716   704.7629   398.5328
  612.8421   539.1715   704.7629   398.5327
  612.8424   539.2412   704.7609   398.5327
  612.8125   539.2325   704.7139   397.5362
  612.8124   539.2248   704.7140   397.5362
  612.8125   539.1624   704.7181   397.5340
  612.8124   539.1864   704.7181   397.5309
  612.8124   539.1708   704.7572   397.5360
  612.8124   539.1317   704.7572   397.5358
  612.8124   539.1478   703.7631   396.5328
  611.8124   538.1829   703.7629   396.5345
  611.8321   539.1693   702.9287   396.5363
  611.8311   539.1693   702.7661   396.5344
  611.8215   539.1799   702.7661   396.5342
  610.8749   539.1565   702.7661   396.5344
  610.8746   539.1663   702.7661   396.5344
  610.8935   539.1295   702.7622   396.5344
  610.8646   538.1773   702.7630   396.5329
  610.8632   538.1764   702.7279   396.5329
  609.8875   537.0298   701.5106   394.5362
  608.8663   535.8897   701.5131   394.5426
  606.9815   534.8840   700.7467   394.5390
  606.7306   533.9034   699.7584   394.5328
  604.7267   533.0284   698.6027   393.2301
  601.7459   532.0628   696.0779   393.0304
  599.9231   533.0588   694.2815   394.4886
  596.8064   533.0378   692.5768   394.5401
  593.7377   532.8569   688.0583   393.5548
  589.9442   532.7747   684.8498   394.3179
  585.0303   530.3109   682.7580   394.5357
  581.9129   530.3881   678.7951   393.5252
  577.9777   529.3285   675.8506   393.4667
  573.1305   527.0801   671.7872   391.4902
  570.1622   526.3296   667.9457   390.2359
  565.8662   525.4245   663.9551   389.2338
  562.8649   525.3303   661.0283   388.4964
  558.6670   524.2144   657.7930   387.4845
  553.9926   520.7390   654.8463   387.4169
  550.8447   519.4366   652.7791   386.4896
  548.7581   518.4646   650.8714   385.4765
  545.8548   516.3743   649.8967   385.4739
  544.7295   515.4796   647.0205   381.4201
  540.7434   512.3907   645.8197   381.4158
  539.2994   508.0022   642.7489   377.5659
  539.2475   507.7846   640.8037   376.2634
  538.2460   507.7846   639.9156   376.1715
  536.5832   507.0014   639.4577   374.9547
  536.0832   506.5014   638.4589   374.9528
  536.0832   506.5014   637.4084   374.3618
  535.1285   505.2539   637.4084   374.3618
  535.1441   505.2408   637.4084   374.3618
  535.1442   505.2444   637.4084   374.3618
  535.1442   505.2444   637.4084   374.3618
  536.1130   505.2793   638.3229   374.2575
  536.1177   505.2060   638.6011   374.0893
  536.7874   505.2061   639.6011   374.0893
  538.0374   505.3166   639.7528   374.5431
  538.0042   505.2393   640.8700   374.1315
  538.5165   505.3453   640.8700   374.1315
  539.5217   505.3610   642.0008   374.5127
  541.2769   505.3619   643.8181   374.3201
  541.8095   505.3344   644.8559   374.3201
  543.2917   505.1702   645.9471   374.3201
  546.2996   507.0678   648.1049   375.0979
  548.6748   507.0434   650.6308   375.4277
  552.3264   509.0410   652.8350   376.5707
  555.6579   510.0354   656.2725   376.9602
  561.2898   513.0953   658.9700   377.9600
  565.7047   515.1058   662.3166   378.9643
  567.9773   515.1038   664.4150   379.0459
  569.2899   516.0982   665.4159   379.9202
  568.2893   516.0931   664.4151   379.6425
  567.3059   516.0930   663.7906   379.9634
  567.2416   516.1008   662.5552   379.8752
  567.0534   517.1043   660.4948   379.9924
  564.4062   518.0687   657.6074   379.7875
  562.2995   517.1649   655.6013   379.8837
  561.2475   518.1195   654.5878   379.9090
  561.2394   518.1532   653.8423   379.8979
  560.3086   519.0678   654.5036   379.9917
  560.3087   519.0694   655.0193   380.9917
  563.2370   520.2385   655.6022   380.8485
  563.2911   520.2716   656.6198   381.7902
  565.2442   521.2716   656.6860   381.7051
  565.2520   521.2716   657.6022   381.9595
  566.2998   522.2878   657.6297   381.7575
  567.2999   523.3344   657.6160   381.9030
  569.2489   525.2561   657.6158   381.8646
  569.2411   525.2561   657.6160   381.7910
  570.2998   526.2379   657.6159   381.7910
  572.1851   527.3243   657.6160   381.7759
  572.3002   527.3004   657.6296   381.7533
  572.3003   527.3004   658.6015   381.8047
  573.2426   527.3347   659.6015   382.7915
  573.2426   527.3269   659.6477   382.7056
  574.2386   527.3546   660.6372   382.7460
  576.2515   528.5024   661.5421   382.8781
  576.2480   528.4039   661.6518   382.8216
  576.1934   527.4695   662.6134   382.8797
  577.1913   527.5018   662.6253   382.8834
  577.1902   527.4864   662.6369   382.8443
  577.1905   527.4864   662.6369   382.7201
  577.1905   527.4855   662.6369   382.7201
  576.2057   527.5206   662.6369   382.7201
  578.2804   534.9890   663.7387   386.5615
  578.2804   534.9890   663.6137   386.5615
  578.0332   534.3284   663.6137   386.5615
  577.9810   535.2740   662.6137   386.5615
  576.9810   535.2584   661.6137   386.5615
  575.9438   535.2428   660.6137   386.5615
  574.4270   535.2115   659.5666   385.0836
  573.8917   535.2230   658.7258   385.0836
  573.8917   535.2230   657.7264   384.6824
  571.4616   534.2400   656.7229   384.5637
  570.4616   534.2400   655.0308   383.9896
  569.4727   534.2302   654.0308   383.9896
  569.4736   534.2326   654.0308   383.9896
  568.4736   534.2324   653.5308   384.2396
  568.4736   534.2432   653.5308   384.2396
  568.4795   534.2588   653.5308   384.2396
  567.6259   533.2510   654.0308   384.2396
  567.6303   533.2041   654.0308   384.2396
  567.6616   532.6309   654.8409   384.0049
  568.6820   532.6093   655.8409   385.0049
  567.6566   531.8324   656.8409   385.0049
  567.6566   531.8280   656.8409   385.0049
  567.6566   531.8280   656.8409   385.0049
  567.6566   531.3003   658.1376   385.4461
  567.6566   531.3003   658.2144   384.9100
  567.6574   530.8487   658.7901   385.9100
  567.5949   530.8277   659.7598   385.5511
  566.4747   529.8817   660.0802   385.5497
  568.5397   530.7440   660.8880   386.1078
  569.8518   530.6618   662.3123   387.1033
  569.8518   530.6618   664.6746   387.5762
  570.7185   531.6216   664.2716   387.9655
  570.7185   531.6216   664.3662   388.1989
  570.7185   531.6216   664.3662   388.1842
  570.7185   531.6216   664.3689   388.1762
  568.5142   530.6216   664.5535   388.5221
  568.5142   530.6216   664.5858   388.5415
  566.6589   529.9131   663.5508   387.7610
  566.6667   529.9040   662.8878   387.5610
  566.6696   529.9308   662.3369   387.9852
  566.6530   529.9230   662.3369   388.0109
  567.8310   530.7604   663.1258   388.1177
  568.8169   530.7053   664.0956   388.5274
  569.7861   530.7074   664.9044   388.5217
  571.7486   531.8727   665.6146   388.5173
  572.8241   532.8102   665.8985   388.5448
  572.8241   532.8102   666.3986   388.4037
  573.4491   532.7696   666.8677   388.2873
  572.8042   531.7613   667.1265   388.3201
  572.8042   530.3067   667.2628   388.0384
  572.6321   530.8871   667.2654   388.0215
  572.6245   530.8785   667.2810   388.0225
  572.6253   530.8757   667.2732   388.0223
  572.6258   530.8738   667.2737   388.0061
  572.6258   530.8781   667.4621   387.5167
  572.6336   530.8740   667.2246   387.4987
  572.6355   530.8806   667.2033   387.5628
  572.3537   530.8675   667.2255   387.4987
  572.3543   530.8676   667.2492   387.5148
  572.3543   530.8688   667.2495   387.5152
  573.3542   530.8832   667.2493   387.5207
  573.3543   530.8795   667.2488   387.5363
  573.3578   530.8763   667.2709   387.5208
  573.3578   530.8759   667.5472   387.5163
  573.6109   530.8730   667.5474   386.7709
  573.6109   530.8657   667.5476   386.7905
  573.6175   530.8646   667.5475   386.8027
  573.6028   530.8689   667.5476   386.8110
  573.6028   530.8717   667.2481   387.2400
  573.6038   530.8787   667.4829   387.5505
  573.6058   530.8832   667.4829   387.5517
  573.3467   530.8848   667.4972   387.5078
  573.3502   530.8797   666.8826   387.2727
  573.3501   530.8885   666.8884   387.2747
  573.3501   530.8880   666.9000   387.2751
  573.3540   530.8880   667.1293   387.5212
  573.3540   530.8790   667.1259   387.5807
  573.0324   531.8667   666.3808   387.8184
  573.0347   531.8804   666.3098   388.5256
  571.8394   531.8767   665.8611   388.7791
  571.3496   532.8827   665.4784   389.5127
  570.3496   532.8752   664.9097   389.5400
  570.7869   533.6632   664.4796   389.2909
  570.2686   533.6575   664.5315   390.0554
  570.0418   533.8966   664.5315   391.0554
  570.2503   534.8651   664.8859   391.2779
  570.2503   535.8651   665.6359   393.0292
  570.2405   536.8753   666.6431   395.0581
  570.2615   538.8227   667.2520   397.9711
  570.5508   541.7764   667.8601   401.1545
  570.6476   546.2369   667.5322   403.7189
  569.7760   549.1558   666.8278   406.5831
