# Supplementary material for: Semi-automatic tracking, smoothing and segmentation of hyoid bone motion from videofluoroscopic swallowing study
Source: PLoS One. 2017 Nov 28;12(11):e0188684. doi: 10.1371/journal.pone.0188684 (PMC5705154; doi:10.1371/journal.pone.0188684)
Supplement: S2 File — (ZIP) [file pone.0188684.s002.zip › 16_hyoid_fr1to300.txt]

  507.8148   340.0842
  507.3849   340.6907
  503.8533   343.6426
  499.9169   347.7710
  494.9147   351.4555
  493.7398   354.6337
  492.6608   358.1176
  492.4547   360.4974
  492.4562   362.4987
  492.6805   364.5777
  494.6032   364.5620
  499.4894   365.1612
  505.4312   364.3744
  511.7982   363.8216
  514.8388   362.8333
  519.2024   361.4369
  523.7770   361.5808
  533.2687   358.3501
  543.0233   350.4734
  567.7855   344.5820
  573.7826   349.0798
  576.0963   350.6844
  575.4397   355.1241
  573.3887   358.1854
  564.7870   364.0725
  557.8788   368.8033
  549.8477   372.3071
  545.8177   374.3885
  538.9351   378.4914
  538.1626   378.5568
  518.3097   392.5586
  516.5404   392.5444
  513.1678   391.5594
  510.6632   390.5645
  509.2492   388.1354
  509.2845   387.1353
  508.2845   385.0647
  503.9319   382.4833
  501.7134   379.0644
  501.7134   379.0644
  502.3030   379.0644
  502.3098   378.5081
  503.2888   379.5117
  502.2964   380.4950
  501.3198   380.6815
  501.3198   380.6815
  501.3042   380.6815
  503.1138   383.5002
  507.2890   386.0689
  513.3282   387.1259
  519.5259   388.1395
  524.5178   389.1035
  527.9409   389.0687
  522.8075   392.5586
  525.8060   392.5586
  527.3053   392.5586
  531.8031   392.5586
  530.3038   392.5586
  531.8031   394.0578
  530.3038   394.0578
  533.3023   397.0564
  530.3038   398.5556
  530.3038   398.5556
  531.8031   400.0549
  527.3053   392.5586
  534.8016   380.5644
  539.2994   361.0739
  542.2980   341.5835
  541.2692   330.2093
  541.1868   329.1463
  537.8001   329.5893
  532.8342   333.0833
  527.5519   335.9251
  526.3457   338.3497
  525.4486   340.1917
  525.4560   342.1444
  524.5250   344.1683
  523.5146   345.7891
  512.1960   355.2450
  501.8177   364.0725
  492.8221   379.0652
  488.3243   383.5630
  476.3302   389.5600
  477.8294   397.0564
  471.8324   400.0549
  467.3346   397.0564
  467.3346   395.5571
  464.3360   395.5571
  464.3360   395.5571
  461.3375   394.0578
  459.8382   391.0593
  459.8382   392.5586
  455.3404   391.0593
  459.8382   386.5615
  459.8382   386.5615
  459.8382   388.0608
  462.8367   386.5615
  462.8367   385.0622
  467.3346   386.5615
  467.3346   385.0622
  467.3346   386.5615
  471.8324   385.0622
  471.8324   383.5630
  476.3302   382.0637
  474.8309   374.5673
  477.8294   373.0681
  480.8280   370.0695
  483.8265   367.0710
  485.3258   362.5732
  487.2919   359.7167
  489.3672   356.9399
  493.2419   351.5379
  495.8213   348.5651
  498.1683   343.5370
  500.5062   341.4901
  502.4058   339.4467
  503.3787   339.4861
  503.4720   340.5096
  503.4717   341.0096
  504.4698   341.0682
  504.4717   341.3207
  505.4712   341.0785
  505.4684   341.0265
  504.4689   341.0265
  504.4698   339.3216
  504.4689   339.0781
  503.4415   338.8848
  503.4425   338.9818
  501.5264   339.9662
  495.5839   344.6364
  493.0632   346.6984
  480.3293   354.5210
  476.3302   358.0754
  472.1818   358.9774
  465.7412   358.0973
  460.8630   357.1260
  457.2746   354.1534
  452.2452   353.1434
  447.1103   352.1576
  442.3474   352.3576
  438.1904   352.4655
  434.5697   352.5424
  429.9506   351.4873
  428.1009   349.7074
  426.5426   345.6332
  424.6871   342.5074
  423.6294   341.3190
  423.4814   340.2357
  422.3519   338.6902
  421.5692   337.1494
  421.4105   335.2783
  421.4095   334.2776
  425.1502   329.2485
  431.0973   323.5073
  434.1899   321.1010
  436.6963   320.3410
  440.0063   318.7357
  442.0985   317.0154
  444.7991   314.9492
  445.7991   314.6316
  448.7470   313.0330
  449.8267   313.0005
  449.3433   313.0974
  449.3433   313.0974
  450.3433   313.0974
  454.4499   313.9542
  458.3033   314.2131
  463.2724   314.7230
  466.3299   316.3435
  470.2836   318.3906
  474.2988   319.3945
  476.1825   320.5568
  476.3146   323.1601
  476.3241   324.6880
  473.5239   328.1406
  469.5627   332.3579
  465.8012   337.5979
  464.9282   340.9051
  464.9238   341.8637
  464.9199   341.8640
  464.9199   341.9265
  464.8729   343.9588
  465.9212   345.5677
  467.1107   346.3144
  465.9878   348.1056
  464.1591   350.9875
  462.0335   354.0083
  454.8349   363.2238
  452.9863   367.3283
  448.8449   373.6745
  447.8235   376.8434
  447.8074   376.9874
  447.8054   377.0499
  448.1628   376.6554
  450.9415   376.3615
  454.9911   376.1911
  458.9836   376.6270
  463.0051   377.1073
  469.2820   377.7334
  470.2820   377.9236
  471.2820   377.8943
  471.2820   377.8963
  470.2820   378.0173
  469.2810   379.7054
  467.2936   382.3728
  464.3530   385.3861
  459.2049   387.1486
  456.2604   386.1838
  458.3716   380.9182
  460.2570   377.8287
  461.2570   376.8512
  464.0677   374.8295
  465.9614   372.8032
  467.9101   371.7789
  467.9445   371.8121
  467.0947   371.7834
  465.0364   370.8101
  462.0757   370.8185
  458.2500   370.9230
  456.1913   371.8713
  454.0372   372.0644
  453.0592   373.0332
  454.0849   373.9627
  455.1142   375.9616
  455.8137   377.9426
  456.8354   378.9746
  456.8496   378.9537
  457.8596   378.9476
  457.8711   378.8669
  458.8613   378.9543
  456.8901   381.2617
  451.0557   388.0432
  446.7834   391.9110
  444.3201   394.6774
  434.3507   400.0549
  433.4168   400.0549
  430.3209   396.8697
  427.7491   393.0354
  425.3096   390.0232
  424.3149   386.0980
  424.2866   384.5605
  424.2274   381.6326
  424.2286   379.5739
  423.0848   374.9949
  422.7339   373.7080
  422.7351   371.9390
  421.6310   371.1109
  422.7278   371.3300
  422.7136   370.9470
  424.8444   369.9494
  426.6906   369.9337
  429.6399   368.9362
  432.7044   368.9596
  436.6027   370.8871
  442.3035   371.0496
  446.2578   372.0048
  452.3419   364.0725
  455.0563   364.1524
  456.7108   363.9852
  458.6002   363.9611
  460.5466   360.1157
  463.2073   357.9176
  466.7129   354.2208
  468.6553   351.1941
  474.9099   344.3907
  477.8011   340.4420
  480.1872   337.5665
  481.3672   337.2315
  481.9693   336.6058
  482.9767   336.7191
  485.7149   336.7191
  487.7366   337.4982
  489.7313   336.8460
  490.4576   337.4063
  491.3228   338.5849
  491.3228   338.5849
  491.3228   338.5849
  491.3228   338.5849
  491.6071   334.4842
  492.6603   329.8630
  492.0521   328.7012
  491.6321   325.3599
  490.5094   322.7414
  488.9676   322.3585
  486.7046   320.7231
  483.7490   321.7223
  481.9740   321.7552
  480.1273   323.6938
  478.1822   326.5800
  477.8427   327.6036
  477.5389   326.6340
  477.2831   326.6456
  477.5367   326.6388
  480.0481   324.6388
  482.0655   322.6452
  482.1191   322.5335
  483.1513   322.6527
  483.3236   325.9126
  483.3357   327.8124
  482.3255   331.3237
