# Supplementary material for: Semi-automatic tracking, smoothing and segmentation of hyoid bone motion from videofluoroscopic swallowing study
Source: PLoS One. 2017 Nov 28;12(11):e0188684. doi: 10.1371/journal.pone.0188684 (PMC5705154; doi:10.1371/journal.pone.0188684)
Supplement: S2 File — (ZIP) [file pone.0188684.s002.zip › 17_axis_fr1to200.txt]

  641.0000   597.0000   651.0000   433.0000
  641.0000   597.0000   651.0000   433.0000
  641.0000   597.0000   651.0000   433.0000
  641.0000   597.0000   651.0000   433.0000
  641.0000   597.0000   651.0000   433.0000
  641.0000   597.0000   651.0000   433.0000
  641.0000   597.0000   652.7518   433.0000
  641.0000   597.0000   652.7518   433.0000
  641.0000   597.0000   652.7518   433.0000
  640.7500   596.5000   652.7518   433.0000
  640.7500   596.5000   651.2438   432.2390
  640.7500   596.5000   651.2438   432.2390
  640.7500   596.5000   652.7617   432.2390
  639.3757   596.5000   651.2792   432.1408
  639.0210   596.5220   651.2792   432.1408
  640.0024   596.5242   651.2792   432.1408
  640.0037   596.5282   651.2792   432.1408
  640.0037   596.5282   650.3506   432.1837
  640.0037   596.5282   650.3506   432.1837
  640.0034   596.5282   650.3506   432.1837
  640.0045   596.5282   650.3506   432.1837
  641.0032   596.5264   650.3506   432.1837
  641.0032   596.5264   650.3506   432.1837
  641.0067   596.5264   650.3506   432.1837
  641.0065   596.5264   651.6032   432.1837
  642.0026   596.5287   651.6032   432.1837
  642.0046   596.5287   651.6032   432.1837
  643.0060   597.9297   652.6032   432.1837
  644.0041   597.4817   652.6032   432.1837
  644.0041   597.4817   652.6032   432.1837
  644.0050   597.4680   652.6032   432.1837
  644.0040   597.4680   652.6032   432.1837
  644.0040   597.4680   652.6032   433.1837
  644.0040   597.4680   653.6516   433.1078
  644.3229   596.9993   652.2103   433.0581
  644.3168   596.9994   652.9940   433.6184
  644.3182   596.9983   652.9939   433.6186
  644.3182   596.9983   652.9939   433.6186
  644.3182   596.9989   652.9978   433.6186
  646.3187   598.0012   652.9947   433.6207
  646.3187   598.0012   652.9947   433.6207
  646.3195   598.0012   652.9927   433.6225
  646.3195   598.0012   652.9954   433.5600
  646.3194   598.0012   652.9954   433.0565
  645.6807   597.0060   652.9954   433.0575
  645.6499   597.0074   653.0055   433.0520
  645.6498   597.0075   653.0055   433.5520
  644.9370   596.9996   653.0055   433.5520
  644.9369   596.9996   653.9678   434.1324
  645.0058   596.9996   653.9679   434.1355
  645.0058   596.9976   653.9679   434.1364
  645.5074   597.0035   653.9685   434.1356
  646.0048   596.9996   654.0307   434.1357
  646.0064   596.9996   654.9684   434.1410
  648.0027   597.0035   654.9680   434.1410
  648.0039   597.0015   655.0305   434.1410
  648.0050   597.0054   655.9840   434.1626
  648.0023   597.0035   655.9678   434.1763
  648.0042   597.0035   655.9571   434.1729
  647.0043   596.9996   655.9624   434.1707
  647.0062   596.9996   655.9630   434.1700
  647.0042   596.9996   655.9630   434.1700
  647.0042   596.9996   655.8362   434.1628
  647.0042   596.9996   654.9732   434.1432
  648.0040   598.4999   654.9732   434.1510
  648.0040   598.4999   654.9732   434.1786
  648.0121   598.4980   656.2532   434.1955
  648.0368   598.4721   657.2532   434.1955
  649.0147   598.8089   657.2574   434.1904
  650.0300   598.4901   657.2631   434.1799
  651.0152   598.5038   658.2593   434.1963
  651.0492   598.5007   658.2593   434.1963
  651.0179   598.5007   658.2593   434.1963
  651.0413   598.5096   659.5186   434.1963
  651.0472   598.5253   659.5275   434.1832
  652.0159   598.4239   659.5276   434.1861
  652.0149   598.4239   659.5294   435.1379
  652.0110   598.4239   659.5915   435.1699
  652.0110   598.4239   658.5188   435.1380
  652.0073   598.4161   657.9838   435.1380
  652.0070   598.4239   658.0324   435.1482
  652.0146   598.4546   658.2017   435.1688
  652.0142   597.9972   659.5717   435.1847
  652.0186   597.9970   660.2784   435.1867
  652.0253   597.9899   660.2785   435.1846
  653.2294   598.9899   660.2049   435.1957
  653.2294   598.9899   661.3729   436.0574
  654.0154   599.2190   662.4355   435.1441
  654.1976   598.9745   662.4336   435.1481
  654.1976   598.9745   663.0492   436.1232
  656.0107   598.9818   663.0540   436.0685
  656.0224   598.9818   664.0636   436.0899
  656.2769   598.9892   664.0713   436.0778
  657.9714   599.0113   665.8320   436.0950
  658.0182   599.0112   665.8320   436.1018
  658.0197   598.9967   665.3380   436.1098
  658.0276   598.9891   665.3383   436.1137
  658.0197   598.9970   665.3310   436.1216
  657.0123   598.9820   665.2685   436.1372
  656.8874   598.9966   664.3057   436.1216
  656.8874   598.9969   663.3131   436.0986
  656.0025   599.5931   663.3444   436.1231
  655.9795   599.6091   663.4232   436.1276
  655.0068   599.6127   663.4232   436.1276
  654.0088   598.0707   663.4232   436.1276
  653.5646   598.8885   663.4232   436.1276
  654.8006   598.9886   663.4259   436.1237
  655.0050   598.9933   663.4259   436.1237
  655.0051   598.9910   663.4259   436.1237
  655.0094   598.9888   663.9718   436.1277
  655.0153   598.9888   663.9718   436.1209
  656.0056   598.9934   664.0288   436.1385
  656.0056   598.9934   664.0288   436.1385
  656.0056   598.9934   664.0288   436.1346
  656.0056   598.9934   664.0288   436.1346
  656.0046   598.9935   664.7967   436.1502
  656.0067   598.9960   664.7986   436.1484
  656.0048   598.9960   664.7986   436.1484
  657.0045   599.9935   664.8097   436.1321
  657.0046   598.9933   665.0609   436.1403
  657.0047   598.9933   665.0731   436.1280
  656.0114   598.9913   664.3801   436.1278
  656.0070   598.9912   664.3879   436.1444
  656.0070   598.9912   664.3963   436.1525
  656.0070   598.9935   664.2713   436.1526
  656.0070   598.9935   664.2713   436.1526
  658.0011   598.9959   665.2088   436.1526
  658.0010   598.9958   665.2114   436.1487
  657.0132   599.6991   665.2119   436.1487
  657.0132   599.6991   664.3083   436.1001
  657.0095   599.6948   664.3104   436.1208
  657.0088   599.6957   664.2946   436.1283
  657.0131   599.6908   664.2960   436.1245
  657.0131   600.6283   664.2960   436.1283
  657.0088   600.5970   664.2961   436.1208
  657.0088   600.5970   664.2961   436.1241
  657.0087   600.5971   664.3021   436.1154
  657.0135   600.6911   664.3332   436.1174
  657.0100   599.6833   664.3356   436.1138
  657.0088   599.6834   664.3355   436.1213
  657.0091   599.6829   664.3403   436.1141
  657.0090   599.6829   664.3407   436.1179
  657.0091   599.6830   664.3412   436.1179
  657.0174   599.6831   664.3412   436.1179
  658.0045   600.7146   664.3412   436.1179
  658.0015   600.7107   664.2787   436.1315
  657.0132   600.6244   664.2795   436.1330
  658.0014   600.2065   664.2794   436.1292
  658.0014   600.2065   665.2828   436.1368
  658.1933   599.9996   666.2750   436.1379
  658.1933   599.9996   666.2750   436.1379
  659.0023   599.9996   667.9134   437.1159
  659.0028   599.9998   667.8966   437.1330
  660.0028   599.9998   667.8718   437.0627
  660.0037   599.9998   668.1379   437.1329
  661.0021   600.0009   668.1596   437.1000
  661.0021   600.0010   669.2221   437.1039
  661.0021   600.0001   669.2553   437.1304
  662.0062   599.9999   670.2632   437.1385
  663.0043   599.9999   670.2712   437.1270
  663.0052   599.9999   670.2712   437.1270
  662.0035   599.9999   669.2712   437.1343
  662.0008   600.0021   668.2083   437.1194
  660.0017   599.9999   667.9734   437.1055
  660.0017   600.0009   667.9734   437.1155
  658.0432   600.0009   666.9772   437.1047
  657.0432   599.9998   666.9772   437.1086
  658.0026   599.9998   666.9772   437.1125
  658.0021   599.9999   666.9810   437.1126
  658.0021   600.0000   666.9810   437.1116
  658.0071   599.9986   667.9838   437.1454
  659.0021   599.9976   667.9810   437.1302
  659.0067   599.9966   667.9772   437.1125
  660.5144   600.4478   667.9772   437.1460
  661.9622   601.0930   668.9694   437.1460
  661.9487   601.0856   668.9460   437.1460
  660.4196   600.8879   668.9775   437.1460
  661.5866   601.0108   669.4775   437.1460
  661.2655   601.0109   668.2374   437.1460
  660.2638   601.0035   668.2488   437.1384
  660.2638   601.0034   668.2488   437.1384
  660.2638   601.0105   668.2487   437.1384
  660.2638   601.0105   668.2486   437.1422
  660.0082   601.0081   668.2486   437.1422
  659.0069   600.0059   668.2466   437.1362
  659.0088   600.0036   668.3170   437.1422
  660.0029   600.0081   668.3171   437.1422
  660.0069   600.0081   669.4567   437.1422
  660.0069   600.0081   669.4579   437.1460
  660.0068   600.0102   668.7764   437.1315
  660.0049   600.0103   668.5250   437.1430
  660.0068   600.0107   668.5251   437.1353
  660.0069   600.0108   668.5254   437.1348
  660.0069   600.0129   668.5287   437.1315
  660.0069   600.0130   668.3971   437.1391
  660.0069   600.0130   668.3971   437.1391
  660.0069   600.0755   668.3971   437.1391
  660.0069   600.0755   668.3970   437.1315
  660.0069   600.0755   668.8970   437.1276
  660.0070   600.1066   668.8971   437.1237
