# Supplementary material for: Semi-automatic tracking, smoothing and segmentation of hyoid bone motion from videofluoroscopic swallowing study
Source: PLoS One. 2017 Nov 28;12(11):e0188684. doi: 10.1371/journal.pone.0188684 (PMC5705154; doi:10.1371/journal.pone.0188684)
Supplement: S2 File — (ZIP) [file pone.0188684.s002.zip › 17_hyoid_fr1to200.txt]

  464.0000   406.0000
  464.0000   404.0012
  464.6589   402.9863
  464.4655   400.9049
  464.4310   397.9555
  464.5226   396.8394
  465.5226   394.4513
  465.5776   393.5960
  465.4883   391.4195
  465.5653   389.7263
  465.5213   388.6397
  465.5323   387.6273
  464.3763   387.6726
  462.3051   388.2194
  460.7100   391.8639
  457.8626   396.0700
  454.2989   402.9469
  453.5337   405.4423
  451.7219   410.5602
  451.7061   411.5482
  450.6887   414.4461
  450.6983   418.5752
  451.5688   424.0675
  453.5379   428.3209
  453.6115   433.0617
  454.5898   436.1025
  454.6598   439.1984
  454.6588   442.2293
  453.8517   445.2170
  453.8567   449.1138
  454.8557   452.2329
  456.6740   453.2076
  456.6740   450.4327
  454.6660   449.2418
  454.7247   439.1505
  455.8469   428.9615
  457.6005   421.7161
  460.6848   408.4686
  459.1346   412.1589
  459.0000   417.0000
  461.0000   422.0000
  468.0000   435.0000
  480.0000   456.0000
  480.0000   467.0000
  482.0000   476.0000
  479.0000   486.0000
  479.0000   497.0000
  478.7299   503.0381
  477.0260   509.0026
  473.0749   515.2824
  466.2626   516.3030
  460.6451   513.3473
  455.9126   512.4690
  452.0720   508.5564
  448.1142   508.5287
  442.9290   513.5795
  437.0000   510.0000
  434.9690   508.1550
  431.9861   506.9418
  430.2478   502.8571
  429.2328   497.9493
  429.0000   488.0000
  429.0475   479.4400
  429.2436   474.7774
  431.4401   464.6495
  432.3819   458.7510
  435.0025   447.1856
  437.9043   437.5012
  442.4132   423.1479
  446.0865   412.6293
  448.9307   409.7545
  451.9755   407.9837
  453.1675   407.1073
  454.1714   408.8314
  456.0467   413.8041
  458.6036   419.6905
  461.1941   424.8433
  461.3057   427.6724
  462.1905   428.1771
  463.2943   432.1018
  464.6305   437.7474
  467.8219   443.9585
  470.0932   451.8150
  472.0110   458.3455
  473.4643   466.9508
  474.5265   475.3302
  475.5277   481.5689
  478.3796   486.4038
  482.4316   491.3422
  485.5883   496.3910
  486.9177   504.7137
  486.9974   511.7526
  485.9982   516.6836
  484.0635   522.5923
  479.0000   535.0000
  473.0000   538.0000
  468.0000   541.0000
  458.0000   540.0000
  447.0000   540.0000
  444.0000   537.0000
  434.0000   534.0000
  431.0000   535.0000
  431.0000   535.0000
  428.0000   532.0000
  428.0000   523.0000
  428.0000   516.0000
  428.9975   511.9377
  431.0000   500.0000
  434.6139   491.8826
  437.8744   481.6354
  440.8414   477.5675
  443.8258   472.3703
  446.7177   468.5464
  448.6885   464.4615
  448.7673   464.5396
  450.4075   462.5642
  451.8533   462.5178
  454.6960   458.3136
  456.7309   458.3055
  459.6795   456.2941
  460.8041   455.5148
  461.7497   453.3832
  461.8052   453.5025
  462.8032   454.4888
  463.7615   455.4414
  465.5044   454.2966
  466.6443   453.3467
  468.5211   448.1693
  468.6510   449.1771
  468.5367   446.2188
  467.6841   444.3305
  468.5186   436.1603
  470.2857   431.0467
  471.2999   429.1404
  472.1113   425.9290
  472.9044   421.7366
  472.9044   421.8187
  473.9039   421.7526
  473.9043   422.7526
  474.1703   424.7654
  475.0473   427.7358
  476.3739   431.4921
  477.6958   438.7441
  479.4403   445.1558
  480.2906   449.1336
  481.0972   454.2324
  481.8354   459.2146
  481.8674   464.2601
  481.3030   469.2261
  481.1142   472.2105
  482.0689   474.2117
  483.1124   478.4929
  489.0000   497.0000
  491.0139   501.0356
  492.7250   508.0752
  492.1063   516.0483
  491.0000   525.0000
  485.0000   534.0000
  471.0000   547.0000
  465.0000   543.0000
  462.0000   544.0000
  450.0000   544.0000
  444.0000   541.0000
  434.0000   537.0000
  432.0000   538.0000
  428.0000   538.0000
  422.0000   535.0000
  425.0000   534.0000
  425.0000   526.0000
  425.0000   522.0000
  428.0000   516.0000
  429.9909   512.3141
  432.8354   501.7223
  434.7242   495.2902
  438.5235   483.6809
  441.5800   473.6986
  444.4068   469.1979
  448.7877   468.2524
  451.5816   470.2189
  455.2800   470.3375
  458.2444   471.2970
  461.3878   472.3424
  464.1253   472.3575
  465.2743   471.4779
  466.2769   470.4224
  467.4289   469.3158
  468.3836   465.4731
  469.2602   462.4096
  469.3120   458.4564
  470.3261   449.9718
  471.2086   444.9786
  471.4728   440.0359
  473.0855   432.9173
  473.0163   429.9029
  473.0936   428.0403
  473.0941   426.8838
  474.0874   423.9759
  473.8727   423.9053
  474.9324   420.8018
  475.0079   420.9034
