# Supplementary material for: Semi-automatic tracking, smoothing and segmentation of hyoid bone motion from videofluoroscopic swallowing study
Source: PLoS One. 2017 Nov 28;12(11):e0188684. doi: 10.1371/journal.pone.0188684 (PMC5705154; doi:10.1371/journal.pone.0188684)
Supplement: S2 File — (ZIP) [file pone.0188684.s002.zip › 18_axis_fr1to260.txt]

  620.0000   602.0000   642.0000   433.0000
  619.5000   602.0000   641.2486   433.0000
  617.6931   602.0000   640.7785   433.0000
  614.4532   600.9340   638.0249   433.0000
  613.8622   601.0457   637.0249   433.0000
  610.6245   600.4765   635.3897   432.7834
  608.1143   600.4480   633.8033   432.0806
  604.1994   599.2826   629.2524   431.9970
  598.6052   597.6493   628.4745   431.9989
  596.3237   596.6319   626.8565   430.5563
  595.9025   596.6183   625.9439   429.8164
  594.9034   595.6052   625.9439   428.8320
  594.0392   593.6260   625.7685   427.7506
  593.8839   592.6064   626.7873   426.7749
  592.9043   590.7143   627.0767   424.7924
  592.1652   588.6858   627.0768   422.7864
  591.2494   587.6390   627.2456   421.7807
  591.2507   587.6390   628.0486   421.7799
  588.7054   585.6675   627.0798   420.7800
  585.3139   584.6557   625.2354   420.7800
  583.2903   585.6536   624.8279   420.8168
  580.3072   585.6973   621.7534   420.8050
  579.7672   586.6973   619.7735   421.7756
  577.7816   586.6829   617.0784   420.8229
  573.2948   585.6025   615.8284   420.8151
  572.2819   585.5857   614.0574   420.8296
  571.2822   585.5232   611.0532   419.8634
  569.3028   584.6376   611.0274   419.8762
  569.3025   584.6375   611.0274   419.8762
  568.3008   583.6966   611.0429   419.8792
  568.3010   583.6751   611.0351   419.8714
  568.3010   583.6517   611.0366   418.8753
  569.3008   583.6832   612.0240   418.8805
  569.3217   583.6638   612.0319   418.8784
  570.3215   583.7033   613.0309   418.8823
  571.3215   583.7047   613.0407   418.8823
  572.3215   584.6446   613.0742   418.8793
  573.3203   584.7013   613.0772   418.8774
  573.3203   584.7016   614.0708   418.9108
  574.2998   584.7631   614.0394   418.8796
  575.2579   585.7738   614.0355   418.8833
  576.2581   586.7766   614.0403   419.8794
  576.2579   586.7807   614.0394   419.8794
  575.2582   586.7337   614.0396   420.8769
  576.2582   587.7337   614.0396   420.8771
  576.2581   587.7599   614.0318   420.8809
  576.2579   587.7833   614.0276   420.8867
  577.2579   588.7521   614.0278   421.8557
  577.2579   588.8126   614.0396   421.8779
  580.2934   590.7412   614.0786   421.8976
  581.2384   590.7600   615.0786   421.8862
  582.2231   590.7633   616.0747   421.8902
  585.2883   591.7326   618.0746   422.9052
  586.2611   591.7572   619.0785   422.8836
  587.3106   591.7182   620.3089   422.8206
  589.3067   591.7495   621.1884   422.7660
  590.3067   591.7339   621.1877   421.7670
  590.3067   591.7392   621.1877   421.7670
  590.3067   591.7470   621.1685   421.7546
  590.0510   591.7404   620.1778   421.7542
  589.0341   591.7462   619.1785   422.5641
  589.0341   592.7229   618.1210   422.5718
  589.0338   593.7239   616.9737   423.4223
  588.8988   594.7296   615.9600   423.4617
  588.0494   594.7295   614.8805   423.3953
  588.0510   594.7295   614.9171   424.3611
  589.9331   595.7081   615.1964   424.3611
  590.4354   595.7068   615.3571   424.3608
  592.6332   596.1629   616.9321   424.3608
  594.6176   596.1658   617.9872   424.3608
  596.0637   595.7534   619.7992   424.7897
  597.0653   595.6929   620.5476   424.7641
  598.0653   595.6924   620.9130   424.3216
  598.1747   595.6954   620.9384   424.3217
  601.9524   597.0136   620.9357   424.3217
  602.0657   597.0136   621.8692   425.0185
  604.8883   598.1519   622.8848   426.0210
  607.0797   599.0284   623.8975   427.0274
  611.0303   601.0017   624.9012   427.0485
  611.0437   600.0421   626.9481   428.0981
  613.0461   600.9913   627.4553   428.4629
  613.0494   601.0030   628.4553   428.4629
  613.0416   601.1362   628.9651   429.4629
  613.0406   601.1365   628.7151   429.4629
  613.0299   602.6783   627.4378   429.0470
  613.0221   602.6854   627.4489   430.0305
  613.6086   603.3903   625.9843   429.2541
  613.0089   603.2785   625.4462   430.0206
  613.0089   603.2785   626.4775   431.0234
  614.4899   604.1092   625.8143   430.0156
  616.9921   605.1124   627.6768   432.0398
  618.0000   610.0000   630.0000   435.0000
  630.0000   616.0000   633.0000   443.0000
  630.0000   613.0000   639.0000   446.0000
  648.0000   625.0000   654.0000   455.0000
  677.0000   631.0000   678.0000   465.0000
  690.0000   633.0000   686.0000   464.0000
  689.0000   628.0000   698.0000   459.0000
  693.0000   627.0000   695.0000   453.0000
  693.9359   623.7144   697.7490   449.5849
  689.0000   619.0000   696.0000   446.0000
  689.2040   617.2473   697.6392   444.0705
  689.2040   617.2473   697.6392   444.0705
  689.2040   618.2473   696.4364   445.4671
  686.5601   618.5722   694.4120   446.6285
  682.5145   619.6463   688.7971   446.0096
  679.4484   622.0850   681.2655   447.1486
  675.1432   623.6211   678.2516   449.1366
  672.7663   624.8299   675.5319   450.8429
  670.0624   625.8781   673.7016   451.5662
  667.7749   625.2451   673.5605   452.5360
  665.4362   625.7749   672.6979   452.5962
  664.4362   625.7670   673.5914   453.5113
  662.7474   624.7427   673.6769   453.4787
  662.7518   624.7129   674.6979   453.4866
  662.8436   624.7131   676.6923   453.7453
  662.7650   623.6764   678.4640   453.4640
  663.7439   623.5183   680.3976   453.4686
  664.2252   623.4405   681.4253   453.4681
  665.2323   623.4405   683.4244   453.4689
  665.0000   624.0000   686.0000   455.0000
  666.3625   624.0000   687.0000   455.0000
  668.0029   623.4408   687.0000   453.8899
  667.8317   622.4408   689.1959   454.2484
  668.0104   622.1283   690.1959   454.2484
  668.0104   621.5031   689.5041   452.9963
  668.0104   621.5031   689.5039   452.9968
  666.9995   620.5050   689.0039   452.9968
  665.0115   620.0011   688.5137   452.9949
  665.0125   620.0246   687.7722   452.9913
  665.0140   620.0225   686.9519   452.9874
  665.0062   620.0205   685.8894   452.9913
  665.0071   620.0233   685.0126   453.1955
  664.0051   619.0422   684.0280   453.1145
  664.0029   619.0266   683.8715   453.1120
  663.0024   618.0345   682.1267   452.1479
  662.4188   617.0428   681.8145   452.1479
  660.5312   617.0428   681.7524   452.1124
  660.5311   617.0428   681.7727   452.1516
  660.5342   617.0389   681.7956   452.1175
  660.0069   617.0413   680.7751   452.1487
  659.8831   617.0432   681.0260   452.1098
  660.1331   617.0412   681.0260   452.1097
  662.0000   616.0000   681.0000   449.0000
  662.0000   616.0000   681.0000   449.0000
  663.0000   617.0000   681.0000   449.0000
  664.5979   616.0245   682.0000   449.0000
  666.5760   616.2226   683.5671   449.0000
  668.6385   616.2265   684.5671   449.0000
  670.8398   616.2421   685.5671   449.0000
  671.0898   616.2343   686.0671   449.0000
  671.0905   616.2531   686.0671   447.0453
  672.9626   616.3266   686.0671   447.0453
  672.9539   616.3355   686.0671   447.0453
  673.9536   616.3324   686.0671   447.0453
  672.2996   617.0077   685.5967   447.0014
  673.2918   617.0068   684.0630   447.0008
  673.9608   617.7961   684.0625   447.0009
  674.6423   618.0077   683.0626   447.0007
  674.9146   617.4006   683.0633   447.0008
  675.8617   617.3945   683.0624   447.0009
  676.5189   617.5990   683.0625   447.0009
  677.7472   617.5792   683.0625   447.0007
  678.1776   617.5791   684.4881   446.0013
  680.1895   617.6497   685.4882   446.0011
  680.2017   617.6816   685.4884   446.0008
  681.2261   617.6816   688.4411   446.0011
  683.2261   617.6821   689.1740   446.0010
  683.2109   616.6821   690.4981   446.0010
  683.2109   616.6782   689.9989   445.0011
  683.2109   616.6782   689.9988   445.0012
  683.2147   616.6909   688.9991   445.0011
  682.2112   616.6909   688.8114   445.0011
  681.2315   616.6727   686.9527   445.0011
  681.2151   616.6751   686.9527   445.0011
  680.3159   617.0469   685.0898   446.0011
  679.3044   617.5718   684.5898   446.0011
  678.3194   617.6186   683.6467   446.0011
  678.3027   617.6372   681.7582   444.0480
  677.3274   616.8559   681.7597   444.0446
  677.2951   616.8559   681.7604   444.0445
  677.3200   616.8311   681.7603   444.0445
  677.3204   616.8623   681.7602   444.0446
  677.3172   616.8745   680.9679   444.0444
  677.3016   616.8745   681.4676   444.0446
  677.2945   616.8747   681.4731   444.0359
  677.2957   616.8742   682.4575   444.0459
  677.3197   616.0455   682.4575   443.0459
  677.3009   616.0894   682.4603   443.0420
  677.2944   616.0228   682.4642   443.0361
  677.2899   616.0235   682.9566   443.0421
  678.2945   616.0201   683.4566   443.0421
  678.2945   616.0181   683.4566   443.0421
  678.2946   616.0195   683.4566   443.0421
  678.2945   616.0204   683.4566   443.0421
  678.2956   616.0191   683.4540   443.0464
  678.3272   616.8514   682.9647   443.0464
  677.0000   618.0000   681.0000   450.0000
  677.0000   618.0000   681.0000   450.0000
  677.0000   618.0000   681.0000   450.0000
  677.0000   618.0000   681.0000   450.0000
  676.7131   617.9015   681.0000   450.0000
  677.0607   617.9015   681.0000   450.0000
  677.0079   617.9595   681.0000   450.0000
  677.0079   617.9596   681.0000   450.0000
  677.2579   617.4596   681.0000   450.0000
  677.2579   617.4596   682.1735   449.9177
  678.0079   617.4596   682.1740   449.9150
  678.9833   617.9723   683.0842   449.9189
  679.1261   617.8154   683.0837   449.9123
  679.1261   617.8154   683.0853   449.9162
  679.1261   617.8154   684.9063   449.9156
  679.8683   617.9995   684.9063   449.9156
  679.8683   617.9956   684.8750   449.9195
  679.8695   618.0011   684.8753   449.9175
  679.9242   618.0096   684.8743   449.9173
  678.9348   617.6273   683.8902   448.9287
  678.7281   617.8565   683.9068   449.9144
  678.6658   617.8631   683.6568   449.9203
  677.5856   617.9522   682.2284   449.9227
  677.6736   617.8665   683.8251   449.9227
  677.6736   617.8662   683.8250   449.9245
  677.6763   617.8634   682.9590   449.9215
  677.6763   617.8634   682.5274   448.9393
  677.6763   617.8634   682.5275   448.9393
  677.6764   617.8633   682.5275   448.9393
  677.6644   617.8537   682.5283   448.9247
  677.6644   617.8537   682.5283   448.9247
  677.6644   617.6037   682.5283   448.9247
  677.7269   617.8537   682.5296   448.9227
  677.7269   617.3537   682.5297   448.9248
  677.7269   617.3537   682.5297   448.9248
  676.3398   616.8958   682.5297   448.9248
  676.2148   616.8919   681.1580   448.9248
  676.2148   617.3919   681.1580   448.9248
  675.2119   616.8889   680.4552   448.9219
  674.1337   616.8921   680.4552   448.9219
  674.3841   616.8902   679.9552   447.9723
  674.3870   616.8872   678.9552   447.9401
  673.5557   616.8853   678.9286   447.9522
  673.5557   616.8853   678.6525   448.7243
  672.7778   616.8882   677.8242   447.6447
  672.7778   616.8882   677.6973   447.6713
  671.9817   616.8883   677.2248   447.6715
  671.9700   615.9000   676.5341   447.7720
  671.9647   616.8649   676.5341   447.7731
  671.9791   615.2274   676.5341   447.8204
  671.9791   615.2195   676.2602   447.7697
  671.9791   615.2195   676.2602   447.7696
  671.9738   615.0076   676.2602   446.8204
  671.9738   615.0075   676.2921   446.7709
  671.7199   614.9811   676.7165   446.7704
  671.7824   614.9299   676.7209   446.7640
  670.7853   614.9260   677.2436   446.9121
  670.7853   614.9221   677.3058   446.9039
  670.7853   614.9299   676.4328   446.6830
  670.7955   614.9155   676.7339   446.7857
  669.8140   614.8956   675.8548   446.8528
  668.7922   614.9191   675.8543   446.7850
  667.6757   614.9230   675.8543   446.7848
