# Supplementary material for: Semi-automatic tracking, smoothing and segmentation of hyoid bone motion from videofluoroscopic swallowing study
Source: PLoS One. 2017 Nov 28;12(11):e0188684. doi: 10.1371/journal.pone.0188684 (PMC5705154; doi:10.1371/journal.pone.0188684)
Supplement: S2 File — (ZIP) [file pone.0188684.s002.zip › 18_axis_fr261to486.txt]

  666.0000   615.0000   677.0000   442.0000
  665.9991   614.9330   677.0000   442.0000
  665.4991   614.9330   676.9164   441.6349
  664.4991   614.9330   676.9164   441.6349
  663.4991   613.1261   676.9164   441.6349
  663.2964   613.0102   676.9164   441.6349
  662.5628   613.1280   676.9164   441.6349
  662.0192   613.0479   676.9164   441.6349
  661.0204   613.0479   675.7030   440.9858
  660.4684   612.9884   675.4530   441.0483
  659.5810   613.9464   674.5432   440.7574
  659.5811   613.9462   675.8305   440.9519
  658.5813   612.9481   674.9620   440.7329
  658.6438   612.9482   674.9209   440.7334
  657.6444   612.9472   674.8896   440.7480
  656.6097   612.9481   673.4967   440.6008
  656.6109   612.9491   673.4983   440.5963
  655.6149   612.9481   673.5174   440.6151
  654.3101   612.9975   672.5795   440.6065
  652.4004   611.9987   672.5795   440.6064
  651.4003   611.9955   671.0795   440.6064
  649.3104   611.2788   670.5795   440.6064
  647.8280   610.7788   669.0755   439.6148
  644.2251   610.0334   668.0595   439.5284
  640.0257   608.4845   665.1918   438.6081
  633.9988   606.6420   663.0563   437.7056
  629.9744   605.6305   660.2934   436.6349
  629.8494   604.7399   655.7752   433.7828
  622.6837   602.8692   650.5956   431.4963
  608.0000   597.0000   639.0000   425.0000
  604.7780   595.8396   634.9927   423.4241
  599.9975   594.7637   631.9870   422.6171
  594.8188   592.6882   627.0277   421.2602
  590.8445   591.8548   625.9791   422.4775
  587.3915   590.9422   620.9854   420.0926
  584.8803   590.7078   616.9680   417.9993
  584.8945   591.6844   614.0333   416.8896
  583.0318   591.7033   614.0319   417.8903
  583.0318   591.7026   613.9397   417.9183
  582.8695   591.7039   612.9479   417.8931
  581.8695   591.7039   612.9225   417.9227
  581.8686   591.6881   612.9214   417.9378
  581.8686   591.6881   612.9387   417.8990
  581.8686   591.6881   612.9389   417.8990
  582.1515   591.8553   612.9346   417.8990
  583.1514   591.9372   612.9875   417.8990
  586.0402   593.8010   613.9496   417.9309
  587.0319   593.8253   614.0001   417.8729
  589.7918   594.8445   615.0001   417.9512
  593.2901   596.0666   615.8669   417.9886
  594.5454   595.4697   617.0153   417.9947
  597.9468   596.5080   621.0001   420.3882
  599.9061   596.7495   621.0135   419.0007
  601.9246   598.0923   622.6779   419.1453
  609.0000   598.0000   627.0000   425.0000
  610.2753   597.4395   627.0000   425.0000
  611.2753   597.4395   628.2616   424.9840
  611.2128   597.9933   628.2772   424.9901
  612.2130   598.9934   628.4022   425.0644
  612.2131   598.9935   627.7011   425.0573
  612.6224   599.0307   627.7013   426.0573
  612.6224   599.2807   626.7012   426.0573
  613.6827   600.1136   625.8090   426.0680
  614.6827   601.1102   624.4833   426.0576
  615.0546   601.1151   624.4794   426.0647
  617.0407   602.1442   624.4794   426.0647
  619.1576   603.1344   627.2711   428.0667
  621.1575   603.1390   628.2712   428.0707
  624.9089   603.1439   629.1711   427.0962
  627.5717   604.1273   630.6712   427.0634
  630.9200   604.1391   633.3333   428.0854
  631.4200   604.1391   634.2059   428.0854
  634.8177   604.3303   634.1905   428.0708
  636.7788   605.4691   636.3896   429.1033
  638.2147   605.5335   636.3580   429.1144
  640.2239   606.4920   639.6301   431.0711
  644.7971   607.4619   640.9667   431.1334
  648.8100   608.3329   641.9668   431.1344
  651.3050   609.3479   642.9667   431.1343
  654.3050   609.3474   645.9585   431.1401
  657.7841   609.3628   648.9210   431.1421
  660.6985   609.5025   650.2978   431.1344
  662.6854   609.5893   653.9465   432.1780
  665.5506   609.6154   656.9339   433.1497
  669.8399   611.4473   658.3565   433.1554
  674.0000   618.0000   669.0000   444.0000
  687.0000   624.0000   678.0000   453.0000
  696.0000   624.0000   687.0000   455.0000
  705.0000   625.0000   699.0000   459.0000
  710.0000   627.0000   699.0000   458.0000
  711.5788   626.0000   702.4296   456.0908
  712.0006   625.5206   702.9410   454.8984
  711.9490   624.3235   703.8399   454.8890
  711.9897   624.5082   702.9257   453.8577
  709.0305   623.5082   702.9258   453.8576
  709.0364   624.5082   702.9259   454.8439
  709.0356   625.9837   699.8070   454.8439
  707.7858   625.9839   700.1082   456.6721
  703.5851   625.2846   696.0794   455.7633
  690.0000   625.0000   690.0000   455.0000
  687.7206   623.9985   687.3366   455.0000
  682.5770   622.9698   683.0967   453.9551
  678.7816   621.9982   681.7949   453.9551
  674.9015   620.9982   677.6612   452.9551
  671.1746   620.0073   674.9934   451.6318
  668.0374   620.1676   671.0826   450.4418
  664.0080   618.6127   670.0498   450.4663
  661.0659   617.8911   668.5243   450.5460
  659.0112   617.1307   666.0225   449.1837
  656.6557   616.8901   664.9308   448.8999
  656.6559   616.8952   663.8869   448.8716
  654.1242   616.8952   662.9308   448.8621
  654.4707   615.9657   661.1836   447.9262
  651.0420   615.0852   661.0482   447.9262
  651.0465   615.0876   660.9246   447.8750
  650.0430   615.0729   660.0770   447.8329
  650.0274   615.0952   660.0541   447.8349
  649.0425   615.0878   659.1495   447.8340
  649.0342   615.0962   659.1495   447.8552
  649.0342   615.3656   659.1495   447.8552
  648.0541   615.3821   659.1523   446.8868
  648.0541   615.3623   660.1502   447.8410
  649.0766   615.3631   660.1649   447.6232
  649.0893   615.4096   661.9854   447.8321
  649.0893   615.3846   662.0907   447.8035
  649.0896   615.2931   662.1219   446.9119
  650.0583   614.6759   663.0870   446.9047
  650.0892   614.6945   664.0870   446.9047
  650.0891   614.6945   664.0873   446.7795
  651.0890   614.6947   665.9510   447.7793
  651.1525   614.6943   666.0995   447.8038
  651.1525   614.6787   667.0008   447.8041
  651.1525   614.6523   667.0687   447.8039
  651.1621   614.6943   667.1855   447.8041
  652.1621   614.7440   668.1234   447.8659
  652.0899   614.7457   668.1245   447.8039
  656.8231   615.5424   668.1253   447.8041
  656.0366   615.5426   668.1694   447.8041
  659.0000   609.0000   671.0000   446.0000
  659.0000   609.0000   671.0000   446.0000
  658.5000   609.0000   670.5450   446.0000
  657.8750   609.0000   670.5450   446.0000
  657.8750   609.0000   670.5450   446.0000
  656.0118   609.0000   669.5450   446.0000
  655.0118   607.4069   669.5450   446.0000
  655.0118   607.4069   668.5996   446.0000
  654.8868   607.4069   666.4627   444.1834
  654.8868   607.4069   664.2582   444.2849
  653.0514   606.1894   663.0037   443.4544
  653.0516   606.1971   663.2842   443.0341
  653.0514   605.1971   663.2845   443.0339
  655.0008   605.9166   664.2845   443.0339
  656.0008   605.9166   665.8331   444.0337
  657.0006   604.9100   666.8253   444.0395
  657.0007   603.9102   667.8269   443.0339
  657.0008   603.9102   668.8269   443.0339
  657.8408   602.0647   668.8260   443.0348
  657.0485   602.1385   669.8260   443.0348
  656.0537   601.6228   669.8260   443.0348
  655.0641   601.6824   669.8260   443.0348
  654.1110   601.7433   668.9510   443.0348
  650.0934   601.6395   668.9510   444.0348
  647.0977   600.9787   667.0119   444.0348
  644.1065   600.9725   664.9351   443.0818
  640.1536   600.9275   661.2233   443.0810
  638.2191   601.0112   656.0480   442.2922
  633.7882   600.4638   653.0481   441.3823
  631.3617   601.0201   650.8850   442.0325
  628.9880   600.6503   646.3683   441.5325
  628.0064   601.1384   645.0901   441.9604
  626.1668   601.1231   643.5887   441.9592
  626.4085   601.1231   642.1521   442.1176
  626.0918   601.1432   642.1271   442.1143
  626.4007   601.1254   642.1199   442.1765
  627.1658   600.8469   642.1199   441.8871
  629.3375   601.9137   644.1154   442.8112
  632.1723   602.1133   646.0486   441.3692
  636.0205   602.8306   649.0739   442.2218
  640.0172   601.1311   651.3440   441.3728
  642.5536   601.1597   655.0018   441.3207
  646.7774   603.1655   656.0449   440.4526
  649.0910   603.1637   659.0668   440.9524
  652.6631   603.1599   661.0991   441.1899
  653.1363   602.1660   662.0738   440.1030
  654.6364   602.1659   662.0737   439.6029
  654.6366   602.1659   662.0737   439.9644
  654.0656   602.3035   662.0737   440.0874
  652.0497   601.3140   661.0543   440.0895
  651.8595   601.2529   660.0543   440.2145
  649.0448   602.2529   658.0569   440.4946
  647.0438   602.2518   655.7959   440.4946
  645.5434   603.2465   654.0715   441.5514
  642.4754   603.2632   652.0638   441.1451
  642.4754   604.2632   651.0694   442.1602
  640.1746   604.2952   650.0694   442.1602
  639.4380   604.3102   650.0919   443.1602
  639.5551   604.2339   650.1002   443.1482
  639.0551   604.2341   649.0589   442.5307
  639.0543   604.2018   650.0354   441.5381
  642.0558   603.3371   650.0588   440.3883
  642.0619   603.3422   651.3342   440.6184
  643.0699   603.2358   653.0326   440.6184
  645.0486   603.2358   655.0297   440.6230
  646.0481   603.2384   656.0448   440.6962
  647.0486   603.2379   657.0448   440.7120
  647.0572   603.2225   657.6173   440.7120
  647.0572   603.2225   658.0423   440.7042
  647.1360   602.6133   658.0404   440.7059
  647.1398   602.6088   657.9546   440.6301
  646.1398   602.6088   656.0480   439.8823
  646.1414   602.6373   656.0373   440.6421
  645.6065   603.4981   655.1254   440.4892
  644.1986   603.4966   654.1254   440.4892
  643.1669   603.5310   654.0196   440.1108
  641.1857   603.4381   653.1034   440.1177
  640.2404   603.4547   652.8534   440.2427
  640.2053   603.6381   652.0293   440.3619
  639.2034   603.4832   651.0196   440.3622
  638.1990   603.4759   650.1154   440.4904
  638.1990   603.3368   650.1154   440.4904
  638.1990   603.4716   650.1154   440.4904
  638.1990   603.4755   650.1154   440.4904
  638.1990   603.4716   650.1154   440.4904
  638.1789   603.2954   650.1154   440.4906
  638.1789   603.2954   650.1153   440.4906
  638.1789   603.2954   650.1154   440.4907
