# Supplementary material for: Semi-automatic tracking, smoothing and segmentation of hyoid bone motion from videofluoroscopic swallowing study
Source: PLoS One. 2017 Nov 28;12(11):e0188684. doi: 10.1371/journal.pone.0188684 (PMC5705154; doi:10.1371/journal.pone.0188684)
Supplement: S2 File — (ZIP) [file pone.0188684.s002.zip › 18_hyoid_fr1to260.txt]

  431.0000   386.0000
  430.1509   384.4809
  429.1260   383.7121
  427.7916   383.7424
  421.0443   385.7215
  416.0459   388.2337
  408.1391   392.4155
  397.7281   404.8780
  395.8492   414.8990
  396.1118   417.8914
  399.1667   417.8810
  402.8450   415.0507
  405.7484   412.0185
  408.5991   406.0691
  411.5938   400.0432
  413.4426   396.0057
  415.3277   390.8542
  415.2173   388.4962
  413.1526   386.5699
  410.2446   385.5241
  408.1427   384.6601
  405.0792   385.6754
  401.1385   385.6923
  399.2258   385.5422
  395.2368   385.4726
  393.2585   384.3644
  391.2992   382.6897
  391.2669   381.7255
  391.2991   380.4774
  392.2326   378.7036
  393.1744   377.4536
  394.1530   377.4581
  395.1512   376.5008
  395.2528   376.5333
  398.0593   376.4214
  398.0528   377.4402
  399.0492   377.7761
  400.0328   379.5037
  399.3517   381.5325
  401.0798   382.3863
  401.0887   383.6234
  401.0715   385.6383
  399.7405   388.2223
  400.0838   389.4883
  398.4168   392.3660
  397.2382   395.3503
  395.6292   398.8854
  393.6333   402.2864
  391.5777   406.1732
  390.7076   409.5763
  389.9527   412.2620
  389.6957   413.4964
  388.5495   414.5275
  387.0599   416.5131
  385.8620   418.5692
  383.9661   422.4413
  382.9788   424.4812
  381.7988   427.6154
  380.2206   430.5570
  380.0405   431.6010
  379.1371   434.5172
  377.8726   438.6171
  378.7752   439.6071
  379.2622   442.6206
  379.9145   443.6196
  380.8987   444.6206
  382.1509   443.7476
  382.9475   444.8050
  383.5699   445.5651
  384.2493   446.6688
  384.6370   447.6522
  383.6370   450.4518
  383.2498   452.3958
  381.9946   454.9046
  380.2522   458.7439
  378.7257   463.6462
  379.7948   467.8077
  381.6677   469.1764
  391.2170   465.5518
  393.3082   464.7899
  396.0000   465.0000
  396.0370   463.5265
  396.4747   462.6664
  397.1484   460.6214
  398.2182   457.6929
  399.2661   455.4049
  399.2385   454.3562
  400.1939   452.3867
  402.2578   450.3031
  404.6120   448.3754
  409.3633   445.4558
  417.5801   443.2882
  427.5208   440.9917
  438.5303   439.1359
  455.0000   440.0000
  471.0000   452.0000
  482.0000   474.0000
  491.0000   485.0000
  492.8009   488.4031
  491.8365   492.3419
  489.0617   491.9903
  485.1624   490.0308
  484.0653   485.0306
  481.0865   484.0334
  479.3519   482.0616
  472.8093   481.0967
  466.1374   483.4413
  463.0801   487.7190
  459.1966   491.8821
  458.4505   495.0678
  458.3372   497.1540
  458.3352   498.0860
  458.1966   496.0878
  457.4943   492.2147
  458.2111   489.1346
  462.6462   479.5914
  464.4817   473.6772
  466.3541   469.3674
  467.3421   467.3843
  468.2825   464.5863
  469.2814   461.6061
  470.2715   459.4189
  471.2648   457.4216
  471.2648   454.3972
  471.2751   453.4095
  471.2782   451.6258
  471.2782   450.6286
  470.2782   451.6277
  470.2781   451.6611
  469.2586   452.6636
  469.2745   453.6433
  466.4811   457.7590
  465.4811   458.8318
  464.5733   459.8556
  463.5428   460.8613
  463.5180   460.8613
  455.0000   468.0000
  455.8640   468.0468
  453.0000   491.0000
  453.0000   498.0000
  452.0342   502.9629
  451.0288   504.9041
  450.0538   504.8750
  448.0540   504.8483
  445.1209   505.5407
  442.1367   505.3623
  437.1972   505.3620
  433.3348   506.3939
  430.1571   507.3391
  426.4847   506.9833
  424.5370   506.0002
  422.5369   506.0657
  422.4201   506.2053
  422.4767   506.3223
  425.2734   499.3137
  426.2704   499.3226
  429.0000   501.0000
  430.4240   499.8389
  432.2329   498.5971
  434.7632   496.4575
  435.3813   494.9356
  436.5510   491.6024
  438.3654   487.8142
  440.0254   483.9474
  441.4803   481.6137
  443.5431   477.7274
  446.2298   474.4559
  449.8107   470.3076
  451.6880   467.1044
  453.5576   463.1131
  453.7653   462.1356
  454.5766   460.1391
  454.4194   459.9782
  454.2935   458.8450
  454.2896   458.8462
  454.2896   457.7632
  454.2896   456.7710
  454.2896   456.6806
  455.1178   454.7749
  455.2029   454.6780
  455.9039   453.4387
  456.9218   452.8359
  457.7697   451.9209
  458.0880   451.9993
  458.9926   451.8942
  459.9924   451.7868
  461.0060   451.0438
  462.0060   450.9500
  462.6604   450.5744
  463.3148   449.9722
  463.8446   449.8099
  464.1686   449.6671
  464.6318   449.5305
  464.7898   449.3922
  465.0065   448.8964
  465.0065   448.8978
  465.0065   448.8978
  465.1548   448.7284
  465.1689   448.7284
  465.4812   448.4568
  465.3384   448.4098
  465.3384   448.4090
  465.6007   448.4085
  465.9109   448.3850
  466.3504   448.2039
  466.8488   447.5646
  467.1591   447.5671
  467.7869   447.2058
  467.9730   447.2058
  468.5687   447.0778
  468.9709   446.5644
  469.3384   446.3825
  469.6355   446.0643
  469.7739   445.5804
  469.7688   445.4063
  469.3841   445.0645
  469.3680   444.5802
  469.1889   444.5802
  468.7787   444.0803
  468.7777   444.0803
  468.5609   443.5803
  468.5648   443.0803
  468.1976   442.9077
  468.1976   442.4085
  468.1971   442.0938
  468.1886   441.5900
  468.1679   441.0856
  468.1823   441.0693
  468.1823   440.3798
  468.1736   440.3792
  467.9337   440.0895
  467.4091   440.0890
  467.1993   439.9493
  466.9106   439.9023
  466.3803   439.7419
  466.2130   439.4978
  465.9188   439.1448
  465.3746   438.9803
  465.0093   438.5723
  464.6868   438.2152
  464.1336   437.9003
  463.7107   437.9164
  463.2170   437.5492
  462.5618   437.1551
  462.1404   437.0321
  462.1119   436.5035
  462.1120   435.9734
  462.1119   435.6775
  462.1119   434.9845
  462.1119   434.5166
  462.2696   434.3384
  462.1875   433.9788
  462.0935   433.5201
  462.0892   433.5200
  461.7947   433.0921
  461.2636   433.0887
  461.1386   432.8229
  460.3915   432.6916
  460.1009   432.1433
  459.9038   431.6114
