# Supplementary material for: Semi-automatic tracking, smoothing and segmentation of hyoid bone motion from videofluoroscopic swallowing study
Source: PLoS One. 2017 Nov 28;12(11):e0188684. doi: 10.1371/journal.pone.0188684 (PMC5705154; doi:10.1371/journal.pone.0188684)
Supplement: S2 File — (ZIP) [file pone.0188684.s002.zip › 18_hyoid_fr261to486.txt]

  459.0000   427.0000
  459.0000   426.0000
  458.0000   426.0000
  458.0000   426.0000
  457.9103   424.2824
  457.2730   423.7824
  457.2730   422.7824
  456.9222   422.7311
  456.8829   421.7322
  456.8204   421.7322
  456.7145   419.8178
  456.7145   419.5678
  456.7145   418.5678
  456.7145   417.5678
  455.5874   416.7132
  455.5874   416.6245
  455.5876   416.6151
  454.6149   417.6091
  452.9396   419.4503
  450.9329   422.8641
  448.9822   426.9530
  447.0569   430.2835
  445.0640   432.3437
  443.0759   433.7947
  441.1032   433.3601
  437.1939   433.4216
  434.0195   432.3550
  421.6792   435.9383
  415.8796   436.1511
  408.0000   435.0000
  401.1863   433.4489
  395.8200   432.2876
  390.8648   430.2554
  386.8759   429.2852
  383.5957   428.8062
  381.2268   428.3253
  379.5073   427.2410
  379.2599   426.8484
  378.5099   425.8335
  378.4097   424.6618
  378.4096   424.6629
  378.3421   423.8477
  378.4184   422.9011
  379.4441   422.8680
  380.3397   423.8843
  381.3766   424.7662
  383.4228   425.6451
  385.4353   426.2211
  387.6174   427.2035
  390.6410   428.2035
  394.2155   428.8351
  397.5421   429.8623
  401.2794   429.2025
  404.0413   429.2993
  405.5319   429.1604
  406.9908   430.3669
  407.0221   431.1603
  406.0145   433.4980
  406.9404   435.6592
  405.0634   438.2132
  403.3744   441.1978
  403.3588   443.1993
  402.6944   446.2125
  404.0448   448.2131
  405.0570   450.1637
  406.0012   452.7116
  407.6656   453.1911
  409.5917   454.1791
  412.1285   454.2570
  416.0889   455.2628
  418.0829   456.2741
  419.0746   456.2917
  421.0596   460.2633
  422.0609   462.2792
  424.0585   466.2819
  425.0935   470.3048
  425.0555   474.2694
  426.6170   477.2601
  427.2506   480.2095
  431.8233   481.2112
  432.0000   486.0000
  434.9119   485.1119
  437.3557   485.9520
  439.9626   484.9263
  441.9536   483.8803
  445.9536   481.2922
  451.7623   478.0011
  470.7795   468.7865
  480.0000   462.0000
  482.5641   457.9258
  482.2317   454.2172
  482.2317   451.7325
  482.2317   449.2269
  481.2317   448.6099
  480.5628   448.6099
  480.5628   448.6099
  480.0064   451.2112
  479.0370   456.3379
  479.0920   464.4132
  478.2334   469.7146
  476.7504   473.8584
  472.5554   474.9531
  468.6538   473.2021
  463.6247   470.1499
  459.6118   466.0494
  457.2315   463.1410
  455.6420   462.0135
  454.2912   460.0302
  452.6420   460.0153
  451.7201   459.4645
  451.3052   459.4069
  451.3169   459.4657
  451.3452   459.4293
  452.2663   458.4228
  452.2663   458.4258
  452.2664   458.4248
  451.2345   459.1394
  451.2343   458.4290
  450.3385   459.4736
  450.3824   460.9993
  450.4216   461.0009
  450.4216   462.0009
  450.3930   464.1180
  450.3913   463.8310
  450.3510   464.9091
  450.3510   465.5374
  450.4224   465.5886
  450.4224   465.5906
  450.3891   465.5340
  449.6926   465.9513
  449.6936   465.9517
  449.6780   465.9517
  449.6780   465.9517
  449.6781   465.9460
  449.6786   465.9463
  448.7223   466.7518
  448.5568   467.7185
  447.7106   468.9562
  446.6039   470.9251
  445.5347   472.0730
  444.4375   472.9677
  442.4998   473.9131
  441.5265   470.8898
  439.7061   463.0447
  438.0000   452.0000
  437.9863   448.6867
  437.0300   446.6082
  436.9987   446.6426
  437.0004   446.7539
  437.7504   447.7539
  438.0300   448.0374
  439.0320   448.0359
  440.0398   449.0359
  441.8185   450.2732
  441.2020   451.5533
  440.2902   453.2807
  439.3306   455.6133
  432.0000   477.0000
  426.0000   498.0000
  423.2444   506.0979
  421.0083   510.1491
  417.9961   511.1482
  410.9496   511.1911
  405.0000   510.0000
  398.2945   508.7955
  390.0182   506.6310
  384.8451   504.0322
  376.7714   502.8831
  370.6592   500.7335
  366.9233   498.8822
  365.8131   496.9147
  366.3443   495.8825
  367.7370   493.9383
  369.9896   492.7774
  374.0017   489.6396
  379.7030   488.1845
  385.5616   485.1127
  389.2016   483.1066
  394.7600   476.3705
  398.7180   472.7733
  400.1672   470.6920
  409.5227   467.1352
  413.2004   461.9146
  415.6524   456.6811
  418.2238   451.4598
  420.2434   446.4477
  420.2171   443.3250
  419.4086   441.5330
  416.6127   441.5707
  413.7318   440.9057
  409.8408   440.7734
  406.4120   440.0931
  404.2128   440.1439
  403.2385   439.3090
  403.1805   438.2458
  404.3176   436.4555
  407.5876   433.3797
  411.3081   431.3978
  414.3258   428.4511
  418.2775   425.3836
  420.9796   422.8999
  422.4765   421.3963
  423.8700   419.8452
  425.7178   417.6523
  427.6975   416.2886
  428.9375   415.2964
  429.8177   414.4111
  430.5479   414.3933
  430.5552   414.0630
  430.5552   414.0641
  430.7120   414.0641
  430.7117   413.3718
  430.7080   412.4945
  430.4594   412.0747
  430.1384   411.3419
  429.1384   411.3434
  428.4270   411.0853
  428.0535   410.4953
  427.9475   410.5989
  427.6353   410.5990
  427.6342   410.5995
  427.6342   410.5995
  427.6342   410.5995
  427.6342   410.5995
  427.6342   410.5995
  427.6352   410.5995
