# Supplementary material for: Semi-automatic tracking, smoothing and segmentation of hyoid bone motion from videofluoroscopic swallowing study
Source: PLoS One. 2017 Nov 28;12(11):e0188684. doi: 10.1371/journal.pone.0188684 (PMC5705154; doi:10.1371/journal.pone.0188684)
Supplement: S2 File — (ZIP) [file pone.0188684.s002.zip › 19_axis_fr1to250.txt]

  647.0000   602.0000   666.0000   412.0000
  647.0000   602.0000   666.0000   412.0000
  646.7500   602.0000   665.0000   412.0000
  645.7500   602.0000   665.0000   412.0000
  644.7390   602.0000   664.0000   412.0000
  644.7390   602.0000   663.0000   412.0000
  642.3276   601.4019   663.0000   412.0000
  642.3276   601.4019   663.0000   412.0000
  642.3276   601.4019   663.0000   412.0000
  642.0854   601.6942   663.0000   412.0000
  643.2984   601.7028   663.0000   412.0000
  643.2974   601.7033   663.0000   412.0000
  644.1544   601.6851   663.0000   412.0000
  644.1544   601.6850   665.5440   412.0000
  645.9976   601.4522   665.5440   412.0000
  646.6593   601.4522   666.0247   411.4009
  647.7438   601.1045   666.7807   412.0362
  647.7438   602.0401   666.6568   412.0230
  647.9968   602.0400   667.8744   412.0532
  648.7459   602.0415   667.8723   412.0183
  648.7440   602.0380   667.3900   412.0183
  649.2441   602.0416   667.3900   412.0905
  649.2441   602.0418   667.4369   412.0749
  649.1821   602.0400   668.4369   412.3249
  650.8822   603.0399   668.0964   412.9794
  650.8822   603.0399   668.0780   413.0092
  650.8822   603.0399   668.0781   413.0114
  651.8822   603.0399   668.0783   413.0116
  651.9959   603.0414   668.0783   413.0116
  652.9959   603.0436   668.0783   413.0116
  653.0920   603.0436   669.4506   413.0477
  653.0921   603.0435   669.4511   413.0393
  654.0916   604.0420   670.4053   413.0514
  655.0916   604.0420   670.4684   413.0753
  655.0930   604.0402   671.4706   413.0713
  656.1009   604.0417   671.4706   413.0636
  656.1009   604.0417   671.4706   413.0636
  656.1018   604.0403   671.4706   413.0636
  657.1016   604.0417   671.4706   413.0755
  657.1015   604.0418   672.4866   413.6240
  657.1015   604.0417   672.4866   413.6240
  658.2046   604.0417   672.7185   413.2463
  658.2046   604.0419   672.4953   413.2495
  658.2046   604.0419   672.4989   413.9932
  658.2046   604.0417   673.4953   413.6377
  658.2046   604.0417   672.4433   413.0803
  658.2046   604.0417   672.9705   414.0827
  659.2367   605.0417   672.9705   414.0866
  659.2377   605.0404   672.9705   414.0866
  659.2455   605.0405   673.1705   414.0827
  659.2455   605.0402   673.1705   414.0827
  659.2571   605.0405   673.1705   414.0827
  659.6828   605.0402   673.1705   414.0829
  659.6829   605.0403   673.2953   414.0831
  660.6829   605.0403   673.3000   414.0771
  660.6829   605.0403   674.0485   414.0784
  660.6829   605.0403   673.9301   414.0807
  660.6819   605.0419   673.9479   414.0807
  660.6819   605.0419   673.9450   414.0774
  661.6802   605.0419   674.7672   413.2835
  661.6811   605.0389   674.7203   414.0861
  661.3081   605.0420   674.7204   414.0861
  662.3257   605.0388   674.8895   414.0745
  662.3257   605.0388   675.3895   414.1112
  662.3277   605.0406   675.3817   414.0838
  662.3321   605.0389   675.3835   414.0801
  662.3311   605.0368   676.8044   414.0801
  662.3311   605.0380   676.8055   414.0804
  662.3292   605.0388   676.8055   414.0804
  662.3292   605.0389   676.7977   414.0820
  662.3292   605.0388   675.7977   414.0781
  661.8292   605.0388   675.7352   414.0898
  661.8289   605.0390   674.5395   414.0746
  661.8289   605.0404   674.5394   414.0747
  661.8914   605.0406   674.4979   414.0786
  661.9973   605.0406   675.4979   414.2212
  662.4973   605.0402   675.5028   414.0800
  662.4973   605.0402   676.1825   414.1205
  663.4976   605.0405   676.2168   414.0811
  663.9973   605.0403   677.2168   414.0816
  664.4973   605.0402   677.2168   414.0814
  664.4985   605.0387   677.2168   414.0814
  665.9014   605.0403   677.2168   414.0814
  665.9015   605.0405   678.3435   414.1458
  665.9013   605.0405   678.3422   414.1753
  665.9013   605.0421   678.3440   414.2456
  665.9028   605.0405   678.3509   414.0813
  665.9030   605.0406   678.3534   414.0987
  665.9030   605.0406   678.3534   414.1046
  665.9030   605.0405   678.5995   414.0927
  665.9030   605.0420   678.6030   414.0820
  665.9030   605.0420   677.9783   414.0819
  665.9044   605.0405   677.9787   414.0820
  665.9044   605.0405   677.9318   414.0820
  665.9045   605.0404   677.8990   414.0819
  664.6937   605.0403   677.8990   414.0818
  664.0015   605.0402   677.2406   413.2988
  663.7516   605.0405   677.2406   413.2988
  663.7516   605.0405   676.3888   413.8691
  663.9973   605.0388   676.3888   413.8691
  663.9973   605.0392   676.3888   414.5113
  664.9816   605.0406   676.3888   414.5113
  664.9836   605.0418   676.1863   414.8418
  665.2863   605.0421   677.1863   414.8419
  664.0377   605.0405   677.1821   413.8419
  665.8425   605.0406   677.9797   413.6232
  665.8405   605.0421   678.4797   413.6232
  665.8421   605.0406   678.7972   414.0313
  665.8422   605.0405   678.7972   414.0313
  666.8025   605.0407   678.7972   414.0313
  665.8025   605.0406   678.7979   414.0303
  664.2472   605.0406   677.8037   414.0234
  664.2472   605.0406   677.7722   414.0313
  664.2472   605.0406   677.7725   414.0315
  664.2472   605.0406   677.7990   413.0623
  664.2482   605.0404   676.9719   414.0878
  663.9952   605.0417   676.8962   413.5454
  663.9942   605.0417   676.3962   413.5064
  664.5709   605.0432   676.7944   413.5557
  664.5719   605.0420   676.7525   413.5943
  664.5709   605.0422   676.7528   414.1082
  664.5709   605.0420   676.7525   414.1067
  664.5704   605.0421   676.7527   414.1865
  665.5717   606.0375   677.1433   414.1933
  666.0717   606.0375   677.1581   414.1726
  666.0717   606.0393   677.9591   414.2165
  667.3819   607.0379   678.3341   414.2246
  669.5101   607.0379   678.9562   414.4448
  671.9966   608.0375   679.9427   415.1696
  673.5354   608.0433   680.1918   415.1542
  675.3757   608.0982   681.1918   415.1542
  677.9775   609.1022   682.8714   415.2485
  678.8294   608.1791   683.8478   415.2515
  678.8686   608.1587   683.9728   415.2039
  677.8786   608.1476   683.8338   415.1376
  677.7409   607.2144   682.8479   414.2891
  672.9667   606.1548   680.9614   413.2112
  670.5042   606.1549   678.9567   413.1817
  667.6399   605.1662   676.9288   412.1604
  663.9655   604.1422   675.8683   412.1657
  662.6556   603.1546   673.9427   411.2265
  659.3310   602.1546   673.9047   411.1952
  657.9568   602.1467   672.1447   410.2067
  656.9169   601.6445   671.8988   410.1915
  655.9160   601.5267   671.4356   409.8732
  655.9161   601.5927   671.4354   409.8729
  654.2584   601.8292   671.6084   409.1440
  653.2584   601.8292   670.0890   409.1214
  653.2584   601.8292   670.0890   409.1214
  652.9616   601.5987   669.9797   408.6334
  652.9535   601.6034   669.2963   408.6334
  651.9535   600.8534   669.2963   408.6334
  651.9535   600.8534   669.2963   408.6334
  651.9681   600.8691   670.4826   408.9482
  652.9610   601.8613   670.8613   408.9682
  653.9688   601.8613   671.9591   408.9696
  654.9688   601.8613   673.4468   408.2581
  655.9533   600.6807   673.9312   408.2647
  656.9533   600.3682   674.8574   408.2647
  656.9581   601.0073   675.6350   408.2444
  658.9308   600.6378   675.8808   407.3712
  658.9445   600.6284   675.9494   407.2861
  657.9444   599.8393   675.9493   407.3335
  657.9445   600.8394   675.3498   407.2843
  656.9445   600.8394   674.1236   407.8820
  654.9919   600.8545   673.1070   408.8224
  653.9859   601.8604   671.8507   409.8304
  652.2426   601.3124   669.3978   410.0888
  650.5032   601.8124   668.3797   411.0487
  650.3110   602.1204   667.3581   411.1470
  649.2878   602.1129   667.6529   410.7836
  649.5461   602.1159   667.6529   410.9086
  649.5461   601.6159   667.6376   410.9164
  650.8700   601.5463   667.8738   410.1908
  650.8700   601.5463   668.1136   409.8736
  651.8700   601.4981   669.1135   409.8736
  652.3700   601.4981   669.8625   410.0914
  653.0670   601.4981   670.2840   410.1554
  653.0670   601.4981   671.2838   410.1675
  654.6934   601.8977   672.2474   410.8219
  654.6934   601.8977   671.5397   410.1935
  654.6934   601.8977   671.5397   410.8428
  654.6934   601.8977   671.5397   410.8404
  653.9730   601.8437   671.5397   410.8404
  653.9659   601.7184   671.3503   410.2151
  653.9659   601.7184   670.8386   410.2007
  653.6536   601.7184   670.4062   410.1069
  652.9691   601.7125   670.4062   410.2163
  651.7157   601.5562   669.7156   409.6826
  651.7157   601.5562   669.7156   409.6826
  651.9970   601.5236   668.2515   409.6826
  651.8353   601.5236   668.2515   409.6826
  650.7536   601.5236   668.2515   409.6826
  649.1885   601.9984   667.9233   409.7080
  650.6212   602.0389   667.8999   409.7275
  650.6212   602.0389   667.7287   409.9049
  650.6212   602.0389   667.8775   409.6716
  650.9623   601.6718   668.3775   409.9216
  650.9911   601.6813   668.3775   409.9216
  651.9584   601.4996   668.8970   409.9358
  651.9737   601.4954   669.5147   409.7182
  651.9737   601.4957   669.5147   409.7182
  652.9584   601.4960   669.5147   409.7182
  652.9857   601.4335   670.5147   410.8877
  652.9857   601.4335   670.6397   410.9346
  653.4857   601.4335   670.6534   410.0751
  653.9584   601.4345   671.5954   410.9050
  653.9877   601.4970   671.5954   410.9050
  653.6112   601.3647   671.5764   410.9364
  653.6121   601.3828   670.8698   410.9219
  652.9642   601.6718   670.4752   409.7458
  651.9876   601.7031   670.3947   410.9085
  651.9591   601.7030   669.1596   410.8929
  650.9621   601.5314   668.2381   410.8929
  650.2768   601.3563   668.2381   410.8929
  649.5723   601.3147   667.2301   410.9059
  648.9509   601.4084   666.6491   409.9253
  647.9604   601.4745   665.5870   410.0894
  647.9604   601.4745   665.5948   410.0901
  647.1913   601.8662   665.5952   409.9251
  647.1913   601.8662   665.5952   409.9256
  646.9514   601.8236   665.5957   409.9247
  647.6093   601.4178   665.5957   409.9237
  647.5468   601.4266   665.5996   409.9254
  647.5468   601.4267   665.8320   409.9314
  648.5468   601.4040   666.3898   409.9092
  648.9370   601.3446   666.4382   409.9241
  648.9586   601.3779   667.5815   409.9241
  648.9642   601.3696   667.5909   409.9098
  649.9502   601.3618   667.5909   409.9245
  649.9676   601.3699   667.5909   409.9245
  649.9657   601.3696   667.5909   409.9245
  650.4652   601.3698   667.5909   409.9245
  649.9730   601.6510   667.9109   409.9245
  649.9760   601.4209   667.9109   409.9235
  649.9676   601.7740   667.6609   409.9108
  649.9676   601.7740   667.8075   409.6756
  649.9657   601.7740   668.8075   409.6756
  649.9662   601.4211   667.3623   409.8928
  649.9506   601.4018   667.3623   409.8928
  649.9387   601.9146   667.3623   409.8928
  648.9614   601.0267   666.6683   409.6500
  647.9621   601.0347   666.6683   409.6500
  647.9624   601.0350   666.6683   409.6500
  647.9550   601.0263   666.6683   409.6500
  647.9394   601.0263   666.6683   408.4399
  647.9550   601.0263   666.3196   409.0152
  647.9550   601.0263   666.3196   409.0155
  647.9161   601.0259   666.3207   409.0135
  647.9196   601.0177   666.3208   408.9890
