# Supplementary material for: Semi-automatic tracking, smoothing and segmentation of hyoid bone motion from videofluoroscopic swallowing study
Source: PLoS One. 2017 Nov 28;12(11):e0188684. doi: 10.1371/journal.pone.0188684 (PMC5705154; doi:10.1371/journal.pone.0188684)
Supplement: S2 File — (ZIP) [file pone.0188684.s002.zip › 19_axis_fr251to559.txt]

  645.0000   600.0000   663.0000   409.0000
  645.0000   600.0000   663.0000   409.0000
  645.0000   600.0000   663.0000   409.0000
  645.0000   600.0000   663.0000   409.0000
  645.8515   599.0835   663.0000   409.0000
  645.8493   599.0716   663.0000   409.0000
  645.8461   599.0804   663.0000   409.0000
  645.8461   599.0804   663.0000   409.0000
  644.0481   599.4896   663.0000   409.0000
  644.0481   599.4896   663.0000   409.0000
  644.0481   599.4896   663.0000   409.0000
  644.0481   599.4896   663.0000   409.0000
  644.0481   599.4896   663.0000   409.0000
  643.5216   599.8308   663.0000   409.0000
  643.2719   599.8425   663.0000   409.0000
  642.3680   599.8425   662.0000   409.0000
  642.3763   599.8308   662.0000   409.0000
  642.3764   599.8345   662.0000   409.0000
  641.8768   599.8346   662.0000   409.0000
  641.8767   599.8347   662.0000   409.0000
  641.8142   599.8388   662.6037   408.9897
  641.8151   599.8380   662.6042   408.9965
  642.8463   599.8440   663.3969   408.8459
  642.9758   599.8379   663.3969   408.8459
  643.1095   599.8966   663.3969   408.8459
  643.5640   598.9301   664.5806   408.8459
  643.3154   598.9262   664.5806   408.8459
  643.5654   599.1137   664.5806   408.8459
  644.5654   599.1137   664.5806   408.8459
  644.5654   599.1137   664.5806   408.8459
  644.5654   599.1137   664.5806   408.8459
  644.5654   599.1137   664.5806   408.8459
  645.5654   599.1137   664.4897   409.0834
  645.5654   599.1137   664.4897   409.5834
  645.9879   599.1059   664.4897   409.5834
  646.0635   599.6922   664.4897   409.5834
  646.0760   599.6784   665.4879   409.5834
  647.8903   600.0539   665.4879   410.0991
  647.8905   600.0566   666.2824   410.1176
  648.5290   600.0439   666.1753   410.1763
  649.2117   600.0439   667.7606   410.0108
  649.2117   600.0439   668.7611   410.0092
  649.2117   600.0471   668.4760   410.4739
  651.3531   601.0158   669.7589   410.4739
  651.3531   600.0405   669.7589   410.4739
  651.3531   600.0405   669.7589   410.4739
  651.3531   600.0405   668.7589   410.4739
  650.8612   600.0555   668.7589   410.4739
  650.8889   600.0100   668.7589   410.4739
  649.8483   600.0446   667.7589   410.4739
  650.8548   600.0337   667.7589   410.4739
  650.8864   600.0562   668.7589   410.4739
  651.0583   600.0367   668.7589   410.4739
  650.5585   600.0435   668.7589   410.4739
  650.0261   600.0286   667.7589   410.4739
  648.8799   600.0246   666.4484   410.4739
  647.3818   600.0331   666.7357   410.0067
  648.3799   600.0184   666.7356   410.0089
  647.8813   600.0294   666.7434   410.0058
  647.8813   600.0338   666.8688   410.0023
  647.7696   599.8080   666.8693   410.0021
  647.7696   599.8080   666.8693   410.0021
  647.7696   599.8080   666.5940   409.5046
  647.7696   599.8080   666.5940   409.5046
  647.7696   599.8080   666.5940   409.5046
  647.7696   599.8080   666.5940   409.5046
  647.7845   599.7915   666.5940   409.5046
  647.7845   599.7915   665.1912   409.5046
  647.7850   599.7264   665.1912   409.5046
  647.7538   599.7293   665.6949   409.9832
  647.1938   599.2957   666.6968   409.9800
  647.1938   599.2957   666.6969   409.9799
  647.1938   599.2957   666.7301   409.9862
  648.1049   599.6372   666.7320   409.9769
  647.1049   599.6372   666.7088   409.9842
  647.1049   599.6372   666.7088   409.9862
  648.3930   600.7999   666.6645   410.0605
  648.3930   600.7999   666.1645   409.8105
  648.3930   600.7999   666.1645   409.8105
  648.6245   599.9910   667.3588   410.0638
  649.0169   599.5185   667.3588   409.8138
  649.0169   599.5185   668.2458   409.0850
  650.3304   599.5185   668.2457   409.0840
  650.3304   599.5185   669.0015   409.9552
  650.8053   600.0503   669.5015   409.9552
  651.8838   600.0261   669.5026   409.9964
  651.8765   600.0127   669.5022   409.9940
  650.4374   599.8179   668.5018   409.9937
  650.4374   599.6929   668.4939   409.9947
  648.2819   599.6929   667.6569   409.9962
  648.0316   599.6933   666.6569   409.4962
  647.2816   599.6933   666.6569   409.4962
  647.0316   599.8417   665.9069   409.9949
  646.0316   599.4805   664.7874   409.8557
  645.0318   599.4806   664.7874   409.8557
  645.0316   599.4809   663.7874   409.8557
  645.0317   599.4811   663.7874   409.8557
  645.0318   599.4810   664.1877   409.2076
  646.4663   600.0329   664.1877   409.2076
  646.4663   599.6337   664.1877   409.2076
  647.4663   599.6337   665.3132   409.0896
  647.4663   599.6337   665.3565   409.0194
  648.7421   600.0323   666.0419   409.0192
  648.7421   600.0276   666.2111   409.4255
  649.3487   600.1138   667.0639   409.0105
  649.6903   599.8016   667.0703   409.0107
  649.7343   599.7540   667.7154   409.0107
  649.7647   600.2200   666.1459   409.0384
  649.7647   600.2200   666.1459   409.0384
  648.3385   600.2036   666.1761   408.9884
  648.4359   600.2348   666.1762   408.9884
  648.4381   600.2212   665.6678   409.0125
  648.4381   600.2212   665.4523   409.0194
  648.4381   600.2212   665.4523   409.0194
  647.9602   600.2209   665.4523   409.0194
  647.9602   600.2343   665.4523   409.0194
  648.4602   600.2343   666.0048   409.8196
  649.4602   600.2343   666.2548   409.8821
  649.4563   600.2351   667.2019   409.9441
  650.3248   600.2345   667.2022   409.9442
  650.3789   600.2348   668.7569   409.9448
  651.3789   600.2348   668.7636   409.9688
  652.1133   600.2347   669.3574   409.7724
  652.4886   600.2347   669.2573   409.9355
  653.0419   600.2487   669.2144   410.0051
  653.9737   600.2487   669.2144   410.0050
  653.9737   601.1932   670.0325   410.1300
  654.1565   601.2063   670.0325   410.1300
  654.1096   601.2063   670.0352   410.1373
  654.1174   601.2063   670.0352   410.1237
  654.1174   601.2063   670.2813   410.1301
  655.1174   601.2063   670.2500   410.1849
  655.0080   601.2063   670.2500   410.1849
  654.9863   601.2063   670.2766   410.1377
  654.9863   601.2063   670.5353   410.1933
  654.9875   601.2063   670.5353   410.6933
  655.2993   602.1653   670.7854   410.2150
  655.2993   602.1653   670.9552   410.3068
  655.2371   601.1931   670.9552   410.2152
  656.2371   601.1926   671.4065   410.2951
  656.1238   601.1931   671.3990   410.2085
  656.4324   602.1789   671.3990   410.2111
  656.9593   602.1789   672.4766   410.3338
  656.9595   602.1789   672.0415   410.8319
  656.9595   602.1789   672.3634   410.2893
  657.9180   602.1790   672.1345   410.7494
  657.9180   602.1790   672.5686   410.0603
  657.9182   602.1790   672.5686   410.5603
  657.9180   602.1791   672.5686   410.5603
  657.9184   602.1791   672.6156   410.0495
  657.9320   602.1656   672.3696   411.0127
  657.9316   602.1922   672.1088   410.7627
  657.9316   602.1925   672.8963   410.1106
  657.4448   602.1784   672.8992   410.0956
  657.4253   602.1932   672.8992   410.1581
  657.0831   602.1781   672.9123   410.1119
  657.0839   602.1797   672.9181   410.1117
  657.0842   602.1797   672.9299   410.0935
  657.0837   602.1797   672.9290   410.1129
  657.0837   601.2353   672.9310   410.0939
  657.0831   602.1799   672.9308   410.0946
  657.0693   602.1799   672.4814   410.0759
  656.9599   601.1931   672.4829   410.0720
  656.9590   601.1931   671.9952   410.0906
  656.9591   601.1938   671.4994   410.0545
  656.0528   601.1938   670.9995   410.0699
  655.9825   601.2032   670.9956   410.0750
  655.4974   601.1941   670.4956   409.5750
  654.9738   601.1898   670.4492   410.0516
  654.9600   601.1898   670.4493   410.0543
  654.9600   601.1908   669.7524   409.9861
  654.6240   601.2071   669.7259   409.5241
  653.9843   601.1937   669.5285   409.9616
  653.4537   601.1911   668.5256   409.9995
  653.4462   601.1770   668.5256   410.0060
  653.4462   601.1770   668.5285   409.9996
  653.3623   601.1941   668.5301   409.9953
  652.9748   601.1798   668.5301   409.9947
  653.0024   601.1798   668.5574   409.1636
  653.9749   601.1935   668.5652   409.0941
  653.9749   601.1935   668.5652   409.0941
  653.7249   601.1935   669.0007   409.3989
  653.9732   601.1938   669.0014   409.3981
  653.9732   601.1938   669.8063   409.1870
  654.0038   601.2073   669.5160   409.4241
  654.0182   601.2072   669.5160   409.4241
  653.9886   601.1799   669.5160   409.4241
  653.9901   601.1486   669.5160   409.4241
  653.9967   601.1761   668.5160   409.4241
  653.0670   601.1764   668.7726   409.0039
  653.0684   601.1837   668.4938   409.0055
  653.0687   601.1839   668.4938   409.0055
  653.0161   601.1938   668.6255   409.3195
  653.0356   601.1938   668.7923   409.0470
  653.0313   601.1938   669.9321   410.2541
  653.0311   601.1938   669.6821   410.2541
  653.0411   601.1940   669.8025   410.0591
  653.0546   601.2211   669.8063   410.0663
  653.5293   601.2074   669.8203   410.0686
  653.9593   601.2076   668.8322   409.0690
  653.9726   601.2076   668.8302   409.0802
  653.9455   601.2080   668.9054   409.0823
  653.9456   601.2075   668.1284   409.0677
  652.9456   601.1909   667.6974   409.0886
  652.0404   601.2038   667.6896   409.0896
  652.0079   601.1898   666.7286   409.0898
  651.0000   601.1898   666.7374   409.0778
  650.9454   601.1904   665.7414   409.0762
  650.0125   601.1526   665.7414   409.0762
  649.0125   600.1528   665.8030   409.0975
  649.0469   600.1973   665.8336   409.0729
  650.0068   600.1744   665.7120   409.2803
  649.9602   600.1881   665.8374   409.0772
  650.0016   600.2020   665.8374   409.0772
  650.0021   601.1526   665.8374   409.0850
  650.0019   600.2151   665.8446   409.0739
  650.0329   600.2151   666.8603   409.0805
  651.0018   600.2178   666.8608   409.0769
  651.9737   601.1943   667.3920   409.0778
  652.9736   600.2496   667.5064   409.0737
  653.1126   600.2223   667.5073   409.0755
  653.9558   600.2406   668.7352   409.3731
  653.9558   601.1866   668.7352   409.3731
  654.0175   601.2084   668.7352   409.3731
  653.9723   601.1920   668.7352   409.3731
  653.9558   601.2074   668.7352   409.3731
  653.9560   601.2113   668.7352   409.3731
  653.9558   600.2418   668.7352   409.3731
  653.4740   601.2279   668.7352   409.3731
  652.9559   601.2276   667.7352   409.3731
  652.9553   600.2616   667.9711   408.9802
  652.7324   600.2616   667.4711   408.9802
  651.3156   600.2611   666.9683   409.4717
  651.0110   600.2614   666.4683   409.4717
  650.5107   600.2610   666.9683   409.4717
  651.5107   601.2298   666.7183   409.4717
  651.5107   601.1819   667.5487   409.1880
  651.9954   601.2295   667.5954   409.1115
  652.9956   601.2300   668.0954   409.5660
  654.5703   601.2300   669.0865   410.0684
  655.0961   601.2451   670.2021   410.0658
  656.1149   601.2451   670.2042   410.0610
  657.0842   601.2451   671.0166   410.0632
  657.0533   601.2301   671.3233   410.0629
  657.0399   600.2763   671.3233   410.0595
  657.0622   600.3068   672.6894   410.0657
  657.0616   600.3069   672.6909   410.0633
  656.1243   600.2756   672.6909   410.0633
  656.1243   600.2756   671.7534   409.1091
  656.1391   600.2606   671.7534   409.1091
  655.0791   600.2450   670.7534   409.1091
  654.1123   600.2606   669.8042   409.2652
  653.6123   600.2611   668.9598   410.0178
  652.6123   600.2767   667.9598   410.0182
  651.2400   600.2457   667.8406   409.3676
  650.1646   600.2608   666.6285   409.2499
  650.1646   600.2608   666.6077   409.3022
  650.1646   600.2608   666.6077   409.8022
  650.1646   600.2608   666.6077   409.8022
  650.1712   600.2457   666.4689   410.0285
  651.1869   600.2613   666.4689   410.0285
  651.1876   600.2603   666.9560   409.4808
  651.9843   600.2613   667.9372   409.9887
  652.4484   601.2475   667.7007   409.2736
  653.4484   601.2319   668.2007   409.7736
  653.9562   601.2323   668.2282   410.0142
  653.9541   601.2323   668.2262   410.0137
  654.0359   601.2323   668.2502   410.0276
  654.0281   601.2323   668.2385   410.0987
  654.0195   601.2124   668.2394   410.0922
  653.9583   601.2124   668.2355   410.0986
  653.9545   601.2324   668.2355   410.0803
  654.0797   601.2324   667.9662   410.0926
  653.9547   601.2480   668.3569   410.0086
  653.9548   601.2481   668.6109   410.1418
  653.9548   601.2325   668.6109   410.1349
  653.9550   601.2328   668.6444   410.0778
  654.1191   601.2172   668.6124   410.1310
  654.1254   601.1964   668.6085   410.1349
  654.9689   601.2173   669.6419   410.1429
  655.9689   601.2173   669.1445   410.1318
  656.1412   601.2326   669.1751   410.0842
  657.1096   601.2328   670.6300   410.2924
  657.1257   601.2328   671.3956   410.4755
  658.4440   601.2328   671.4073   410.3290
  658.9550   602.1852   672.4193   410.4888
  658.9540   602.1858   672.4624   410.4078
  659.9227   602.2014   673.0268   410.5324
  659.9385   602.2014   673.7338   411.1302
  660.9383   602.1858   674.6836   411.3157
  660.9384   602.2014   674.6930   411.3015
  660.9384   602.2014   674.6930   411.3026
  660.9384   602.2003   674.6932   411.2895
  661.2982   602.2065   674.8682   411.4816
  661.3294   602.2075   674.9320   411.4722
  661.3294   602.2075   674.9600   411.4782
  662.3314   602.2086   675.0675   411.3210
  662.3314   602.2066   674.9870   411.2859
  662.3314   602.2066   675.3693   411.3162
  662.3323   602.2073   675.3771   411.2850
  662.3491   603.1892   675.3771   411.3087
  663.3491   603.1892   675.3905   411.2812
  663.3491   603.1892   675.4107   411.3080
  663.3491   603.1892   675.9261   411.5111
  663.1616   603.1892   675.9573   411.5502
  663.0142   603.1896   675.9499   411.5370
  663.9783   603.1906   675.9301   411.5370
  663.4969   602.2091   675.9145   411.4569
  663.4826   602.2250   675.9184   411.2992
