# Supplementary material for: Semi-automatic tracking, smoothing and segmentation of hyoid bone motion from videofluoroscopic swallowing study
Source: PLoS One. 2017 Nov 28;12(11):e0188684. doi: 10.1371/journal.pone.0188684 (PMC5705154; doi:10.1371/journal.pone.0188684)
Supplement: S2 File — (ZIP) [file pone.0188684.s002.zip › 19_hyoid_fr1to250.txt]

  482.0000   436.0000
  482.0000   435.0000
  482.0000   431.3699
  481.9015   430.2628
  480.8735   429.2628
  479.1540   427.8709
  478.7891   427.0228
  478.7705   426.0447
  478.7920   425.8401
  479.0545   423.8842
  480.2285   421.9406
  480.9833   419.9528
  482.1179   417.7804
  483.1180   415.9095
  485.6215   412.9110
  486.7261   410.8604
  487.6940   408.8710
  487.7249   407.8823
  488.7133   406.8452
  488.7170   406.7634
  488.6775   406.8165
  488.6785   406.8395
  488.6789   406.8258
  488.6797   405.8395
  488.2373   405.8746
  488.2353   405.8810
  488.2696   405.8398
  488.2758   406.8403
  488.2144   407.8403
  488.2105   408.5672
  486.8248   411.9228
  486.7479   412.9648
  486.7752   414.8899
  486.7732   415.9502
  487.1300   417.7216
  487.0800   419.7219
  485.7546   422.9598
  484.6917   424.9588
  483.5906   429.6482
  482.6963   432.6740
  482.6653   433.6955
  481.7750   436.7961
  479.8951   440.9166
  479.8829   441.9352
  479.8570   442.9292
  478.8570   444.3179
  478.8074   445.9052
  478.8327   445.9301
  478.8328   446.9301
  478.8709   446.9331
  479.8452   446.9251
  479.8452   447.9309
  479.8452   446.9319
  479.8452   446.9352
  476.8658   445.4413
  473.8886   443.9666
  471.8601   442.4943
  471.8602   442.4948
  476.0000   452.0000
  473.0000   468.0000
  467.0000   492.0000
  468.0000   503.0000
  467.0000   513.0000
  464.0000   522.0000
  464.1715   527.9303
  464.7779   531.8001
  464.1107   534.7501
  464.1096   534.7655
  464.0827   535.7657
  464.0825   536.7656
  463.0746   537.8279
  463.0839   538.8156
  463.0839   539.8147
  464.0839   540.8147
  465.0563   541.8163
  465.0839   542.3162
  466.0284   544.4037
  466.0284   546.4037
  466.8585   546.9940
  466.8202   547.0044
  466.6896   546.0054
  466.6897   546.0045
  466.6897   546.0045
  466.7028   545.9995
  465.0696   546.0047
  465.0573   546.0044
  462.8775   548.0064
  451.0506   560.2236
  446.0000   561.0000
  448.0656   559.9193
  451.0864   557.0002
  451.9598   554.9250
  450.9096   553.9158
  447.9244   554.8679
  441.0945   554.6228
  430.6542   555.0859
  421.0376   556.0313
  413.8892   554.1411
  409.9957   551.9881
  408.0441   551.6111
  407.0147   550.9370
  407.0501   550.9024
  408.2104   548.8088
  410.0149   548.9614
  412.0403   546.5863
  414.0224   543.6139
  415.0468   540.1287
  416.0960   532.7121
  419.7305   523.0689
  424.4990   515.1610
  429.3541   505.5253
  432.2149   499.5963
  435.0694   494.5656
  437.8351   492.3828
  439.8172   490.1163
  441.8254   489.2514
  443.6773   488.2124
  445.4245   488.1993
  446.5022   489.0582
  446.5813   489.0621
  447.4277   488.2178
  447.7377   489.2373
  448.5031   491.2167
  449.5031   492.2167
  450.5841   492.9831
  453.0951   494.2629
  455.2794   496.2120
  458.4115   498.2017
  461.1812   500.2962
  463.4966   501.2945
  466.4072   504.2111
  468.5165   506.0377
  470.4397   507.2903
  471.4988   508.2756
  471.5005   509.1468
  470.4956   509.1469
  468.4966   507.3036
  466.4867   504.1891
  465.4004   496.1594
  466.2548   485.6204
  468.0462   474.0169
  469.8352   465.5463
  470.8407   459.6873
  470.8588   456.0379
  470.8660   453.3198
  470.8587   450.8597
  471.6121   449.5628
  471.7245   447.7613
  471.7284   446.1333
  470.8430   444.9191
  470.8311   443.9079
  470.4636   443.6527
  470.7105   442.7781
  470.8756   442.7781
  472.2523   442.7665
  472.8490   442.6419
  473.8383   441.7757
  475.0740   440.9096
  475.8304   440.0797
  476.8343   439.0807
  477.7496   438.6428
  477.8410   437.7630
  477.1298   437.1946
  476.8810   436.9367
  475.6831   436.5509
  473.4101   436.7819
  470.6834   437.7457
  467.8489   438.6919
  466.3317   439.2111
  465.5305   438.9082
  464.6760   439.5447
  464.8226   438.4549
  464.8206   437.4534
  465.8206   436.4534
  466.3536   436.3047
  467.3534   436.3047
  467.8186   435.9101
  467.8274   435.9101
  468.6932   436.2953
  468.6932   435.7684
  468.6865   435.6270
  467.6843   433.9201
  466.5855   431.7863
  465.5840   429.4304
  464.6604   427.4307
  463.6767   426.5334
  462.8689   426.3077
  461.8722   425.6839
  460.7082   424.5580
  460.0278   424.4144
  459.6915   423.5423
  459.6915   423.4104
  458.8124   423.0416
  458.6976   422.4313
  458.6978   422.2952
  458.6978   421.5499
  458.6977   421.5499
  458.6958   420.7833
  458.7073   420.7950
  459.6918   420.5378
  459.6878   420.5378
  459.6958   420.5378
  459.6992   419.7888
  459.7060   419.7888
  459.7060   419.7888
  460.6974   419.6494
  460.6973   419.5167
  460.6973   419.5230
  460.7002   418.7738
  460.7002   418.7738
  460.7002   419.4368
  460.7574   420.5526
  459.8883   422.3405
  459.8880   423.6039
  459.8880   424.3461
  459.8800   424.3583
  458.8868   424.4874
  458.8859   424.4874
  458.8861   424.4777
  458.8861   424.4777
  458.8861   424.4777
  458.8909   425.4778
  459.8723   425.2675
  459.8801   425.4991
  460.8791   425.3780
  461.7686   425.4715
  462.7686   425.4698
  462.8887   425.7063
  463.8927   425.8938
  463.8927   425.8938
  464.8913   425.8844
  464.8924   426.1178
  465.3625   426.4517
  465.8914   425.7029
  465.8914   425.7024
  465.7687   425.7054
  465.8923   425.5782
  465.8913   424.7064
  465.8913   424.7064
  465.8913   424.4596
  465.8913   423.7062
  465.8913   423.7062
  465.7702   423.7062
  464.8924   423.5880
  464.8924   423.8380
  464.8924   423.8380
  464.8924   423.7150
  465.6408   423.7163
  465.8863   424.3535
  465.8931   424.3463
