# Supplementary material for: Semi-automatic tracking, smoothing and segmentation of hyoid bone motion from videofluoroscopic swallowing study
Source: PLoS One. 2017 Nov 28;12(11):e0188684. doi: 10.1371/journal.pone.0188684 (PMC5705154; doi:10.1371/journal.pone.0188684)
Supplement: S2 File — (ZIP) [file pone.0188684.s002.zip › 19_hyoid_fr251to559.txt]

  468.0000   421.0000
  468.0000   421.0000
  468.0000   421.0340
  469.3074   422.8967
  469.1891   425.9036
  470.1891   430.5513
  471.0967   436.9764
  473.2714   439.0250
  475.6617   436.1511
  476.6586   434.0191
  477.0905   431.9984
  477.1376   430.3089
  477.1491   430.3345
  476.1569   430.9705
  476.0243   429.9688
  475.0244   428.9688
  474.0244   427.9688
  474.0243   425.9597
  474.0243   423.2952
  474.3879   419.8942
  474.4036   415.8982
  475.0291   410.8515
  477.0404   404.8277
  479.0517   400.9600
  479.9394   397.0348
  478.9980   394.9781
  478.8635   393.9514
  477.8481   393.9514
  476.8840   393.9518
  475.8879   394.0143
  474.9848   394.8258
  473.9328   395.9061
  473.1840   397.0029
  472.1211   399.0512
  471.6434   401.6568
  469.5865   405.5781
  468.2931   408.5906
  467.4808   411.2030
  466.3803   413.2242
  465.5026   415.1867
  464.9488   418.2945
  462.1428   421.7022
  458.7075   434.0069
  456.0000   443.0000
  456.0000   450.0000
  456.0000   459.0000
  458.0000   464.0000
  459.9233   464.0491
  461.0333   463.9579
  461.1956   461.9460
  460.6019   464.9110
  455.0000   479.0000
  453.0000   498.0000
  455.0000   507.0000
  453.0000   517.0000
  455.0000   516.0000
  455.0000   516.7344
  456.3908   516.9911
  456.3927   516.9917
  457.7561   515.9927
  457.6290   514.9821
  457.0245   512.9584
  457.0337   512.9493
  457.1378   512.9442
  457.1525   512.9497
  458.1213   512.9496
  458.1415   512.9385
  459.0538   511.9441
  460.0263   511.0813
  461.0263   510.9565
  462.3503   510.2508
  463.5030   510.2508
  464.6143   510.4432
  465.4547   510.4432
  465.4547   510.4432
  465.6426   511.9880
  465.9079   512.9901
  464.7740   516.5942
  464.1504   516.3237
  462.6170   517.4850
  459.6554   516.5044
  457.0415   515.9317
  454.6664   515.9294
  451.5588   517.9255
  445.1269   521.9497
  437.6392   524.8527
  430.8850   525.1292
  424.6469   525.2299
  417.9803   525.2758
  413.9879   524.4464
  411.0374   523.4563
  409.1083   522.4565
  408.2192   521.4294
  408.2173   520.4309
  407.6807   516.4771
  407.6430   513.4090
  408.6399   507.4938
  411.7224   496.8148
  414.7059   489.2205
  418.4143   484.0570
  424.2642   477.8654
  428.8138   473.7970
  436.0872   469.9471
  441.4600   465.9387
  445.4262   464.3166
  447.2168   464.1168
  450.2093   467.5217
  452.3351   466.1109
  452.3352   466.0780
  453.3721   465.1279
  453.2435   464.0756
  454.3139   462.4036
  455.2442   461.5057
  456.3149   460.1237
  458.3119   460.4351
  461.3479   458.1291
  464.2293   455.1653
  467.2766   452.0967
  468.1588   451.1356
  470.1670   450.1176
  471.1420   449.1694
  471.1420   449.1715
  471.1416   450.1715
  471.1605   451.5571
  471.1420   452.5571
  471.1373   454.5013
  470.1813   455.9442
  469.2882   457.0896
  469.2452   457.1457
  469.2007   458.1057
  469.2046   458.4924
  470.2034   458.0654
  471.2028   458.0654
  471.3493   457.8886
  471.3488   458.0988
  471.2383   459.7353
  471.2540   462.1558
  470.6133   466.7948
  469.6243   470.8255
  469.6497   471.7398
  469.6495   471.8550
  469.5821   472.1089
  469.5206   472.8612
  469.5206   471.8895
  470.5486   471.0602
  470.5358   470.8668
  471.6632   469.8026
  471.6796   468.8522
  471.6796   468.8522
  471.6088   467.8527
  472.6088   467.1110
  472.5337   466.7361
  472.5842   465.0599
  471.5383   464.0385
  471.5283   462.7862
  471.5100   460.7690
  471.5100   459.7608
  470.5082   458.7937
  470.2999   457.8145
  470.5638   456.7933
  469.1511   454.8357
  468.1516   452.8147
  467.1285   450.8266
  465.1617   447.9001
  463.1759   444.9077
  462.1657   442.9613
  461.1313   441.7570
  459.1789   439.6828
  458.1814   437.6981
  457.2145   436.6905
  456.4879   435.6993
  456.4879   434.7022
  455.4473   433.7101
  455.4483   432.7122
  455.4478   431.6758
  455.4483   431.6733
  455.4298   430.7069
  456.4385   429.6751
  456.4405   429.7068
  456.4409   428.7123
  456.4458   428.7435
  457.4448   428.7435
  457.4404   428.7435
  457.4404   427.6738
  457.4406   427.7095
  457.4406   427.7095
  457.4407   426.6768
  457.4037   426.7101
  457.4037   426.7081
  457.4540   426.7082
  458.4480   426.6718
  458.4399   426.6718
  458.4625   426.6678
  458.4564   426.6641
  458.4623   426.6641
  458.4623   426.6641
  458.4679   426.6675
  458.4676   426.7008
  458.4676   426.7008
  458.3657   426.7978
  458.3852   427.7688
  458.3852   427.7688
  458.5656   428.8303
  459.5954   429.7079
  459.5644   430.6946
  460.6186   432.7804
  460.3741   433.8105
  460.6441   434.8105
  460.6441   434.8138
  460.6455   434.8138
  460.1394   434.7797
  459.6201   434.8139
  459.6123   435.7838
  459.2378   435.7764
  459.2139   435.8096
  460.5805   435.8109
  461.3598   437.8233
  462.0000   450.0000
  464.0000   461.0000
  462.0000   473.0000
  465.0000   477.0000
  467.7838   478.0000
  469.8330   478.8512
  470.8330   479.8512
  471.0047   479.6827
  471.0047   480.6057
  471.0083   483.7765
  471.1873   487.0002
  470.9398   494.8858
  470.1137   501.1692
  470.1200   505.2288
  470.0218   509.3635
  468.7376   517.8783
  467.7169   523.3968
  466.7194   528.3579
  465.6579   534.6416
  464.9877   539.6230
  465.0150   541.5244
  465.2975   541.5698
  466.0549   542.5258
  467.0550   542.5694
  467.0548   542.5694
  469.0815   541.5788
  470.0815   539.6380
  470.0820   538.6370
  469.7946   539.0169
  467.7461   535.1467
  465.7635   533.0146
  462.7184   529.0583
  458.7824   525.8867
  454.0161   525.7471
  444.3702   529.7326
  434.4006   529.8596
  426.1937   531.1514
  418.6810   531.2813
  414.0895   532.4104
  408.8856   528.9143
  406.1287   526.4928
  405.8458   526.2526
  406.1109   525.3772
  408.0200   524.4012
  409.8241   522.5354
  411.7271   520.4333
  415.3601   516.4129
  419.8115   505.5768
  422.7922   498.7885
  426.5856   490.5393
  429.5691   485.7076
  432.6442   479.5230
  435.8702   471.7878
  439.9343   464.7232
  442.0671   457.8018
  444.0853   455.5499
  445.4169   453.9869
  447.1389   453.0070
  450.4912   450.9952
  451.6802   450.1212
  453.4478   449.3182
  456.5715   450.0369
  458.6105   450.0543
  461.6504   450.9918
  463.6408   451.0087
  464.4935   451.1794
  466.1130   452.0532
  468.1118   452.0275
  469.1075   452.0938
  471.1070   451.1012
  471.1070   451.1014
  472.6755   451.0930
  473.5537   451.0897
  473.3059   450.9266
  473.8062   450.1123
  473.8107   450.1078
  474.7163   450.0882
  474.7163   449.1041
  474.7284   449.0909
  474.7167   448.1017
  475.6716   447.1385
  475.6812   447.1277
  475.1218   447.1043
  475.1241   446.1249
  475.3845   446.0301
  476.5785   446.0282
  476.5839   446.0219
  476.5839   446.0219
  476.5993   446.0060
  477.5683   446.0253
  476.5592   444.9965
  476.5614   443.9989
