# Supplementary material for: Semi-automatic tracking, smoothing and segmentation of hyoid bone motion from videofluoroscopic swallowing study
Source: PLoS One. 2017 Nov 28;12(11):e0188684. doi: 10.1371/journal.pone.0188684 (PMC5705154; doi:10.1371/journal.pone.0188684)
Supplement: S2 File — (ZIP) [file pone.0188684.s002.zip › 1_axis_fr45to190.txt]

  546.0000   587.0000   552.0000   427.0000
  547.2008   586.5481   552.0000   427.0000
  547.7735   586.0134   552.0000   427.0000
  547.7735   586.1175   553.1899   427.0000
  547.7735   586.1175   552.5884   427.0000
  547.7735   586.1175   553.0633   427.0000
  547.8846   586.0137   553.0633   427.0000
  548.0722   586.0137   553.0633   427.0000
  548.0665   586.0155   553.0633   427.0000
  548.0743   586.0136   553.0633   427.0000
  548.0795   586.0096   553.0633   427.0000
  548.0760   586.0099   553.0633   427.0000
  549.0721   586.0099   553.0633   427.0000
  549.2816   586.2819   554.0633   427.0000
  549.2816   586.2819   554.0633   427.0000
  550.4060   587.0402   555.1931   427.0000
  550.3775   587.0486   555.1931   427.0000
  550.3775   587.0386   555.1931   427.0000
  550.3786   587.0452   555.1931   427.0000
  550.9917   586.4647   555.1931   427.0000
  550.9955   586.4646   555.1931   427.0000
  551.3671   586.4646   555.1931   427.0000
  551.3671   586.4646   555.1931   427.0000
  551.3671   586.4646   555.1931   427.0000
  551.3671   586.4646   555.1931   427.0000
  551.3671   586.4646   555.1931   427.0000
  550.9689   586.4646   555.1931   427.0000
  550.9598   586.4654   555.1931   427.0000
  550.5232   587.0847   554.9431   427.0000
  550.5194   587.0938   554.9431   427.0000
  550.5197   587.0847   554.9431   427.0000
  550.5195   587.0847   554.9431   427.0000
  549.5215   586.9880   554.9431   427.0000
  549.3492   586.9944   554.9431   427.0000
  549.3284   586.9924   554.9431   427.0000
  548.6826   587.0390   554.9431   427.0000
  548.6269   586.4213   554.9431   427.0000
  547.2000   586.4143   553.6315   426.0489
  546.3065   586.7759   553.6315   426.0489
  545.9977   586.7784   553.6315   426.0489
  545.9977   586.7785   552.6315   426.0489
  545.9977   586.7785   552.6315   426.0489
  545.9977   586.7785   552.6315   426.0489
  544.1408   585.5795   552.7632   425.9883
  544.1300   585.1149   552.7633   425.9888
  543.9749   585.1143   552.7643   425.9849
  544.1278   584.8920   552.5143   425.9844
  544.3363   584.8998   553.0254   425.0551
  544.9786   584.6749   553.5254   425.0551
  545.1241   584.6754   553.5255   425.0291
  545.1241   584.6754   553.5255   425.5116
  544.6241   584.6751   553.5255   425.5116
  545.8582   584.6967   553.5255   425.5116
  545.9209   584.6381   554.5255   425.5116
  546.9208   584.6428   555.5255   425.5116
  546.9163   584.4909   555.9409   424.9706
  547.0806   584.4488   555.9410   424.9831
  546.8306   584.4488   555.9398   424.9828
  546.0827   584.4815   555.0529   425.3258
  546.0514   584.6531   554.2712   425.3258
  546.5538   584.9037   554.2956   425.0534
  547.1006   584.8893   554.2956   425.0534
  547.7871   584.8429   555.2961   425.0567
  548.4809   585.0163   555.3116   425.0320
  550.2363   584.8657   557.3988   425.5320
  552.1775   584.8221   558.3988   425.5320
  552.3418   584.8515   559.2677   425.3064
  553.3155   584.8364   559.2677   425.3064
  552.3785   584.1076   559.2801   425.0194
  552.4114   584.2742   560.0101   425.2208
  552.3903   584.8393   559.2303   425.2206
  551.7033   584.5564   559.1793   425.2278
  550.7464   584.5208   559.2015   426.1158
  550.7558   584.8435   558.4441   426.1848
  550.3847   584.8279   559.0188   426.1110
  550.2981   584.8269   559.0178   426.0107
  550.2194   584.8280   558.6327   425.5831
  550.1223   584.5223   559.6330   425.9574
  550.3438   584.5464   559.3867   425.9651
  550.2341   584.2651   560.4735   425.9386
  551.3330   584.5388   560.7396   426.0413
  551.3421   584.5415   560.9368   426.0411
  552.2947   585.2547   560.9366   426.0411
  553.2361   585.1849   561.4366   426.0411
  554.2359   585.2044   561.4368   426.0406
  555.4412   584.9154   563.4368   426.0449
  557.3580   584.9124   564.4640   426.1167
  558.3575   584.9129   564.5073   426.0618
  559.2949   584.9129   565.5073   426.0622
  559.3354   584.7572   565.7568   426.0608
  559.3357   584.9369   565.7568   426.1858
  559.2935   584.9812   565.7568   426.1858
  559.2308   584.9852   565.8081   426.1177
  558.3810   584.9657   564.8056   426.1145
  557.3970   584.9850   564.8056   426.1223
  557.3970   585.0443   564.8089   426.1175
  557.2722   585.0439   564.8089   426.1800
  556.8765   585.3700   563.4077   426.0237
  556.7203   585.3537   563.5988   426.0275
  556.7203   585.3541   563.4617   426.0168
  557.4489   585.6571   563.4617   426.5168
  557.4613   585.6609   563.5450   426.0277
  558.7073   585.9041   563.5470   426.0274
  558.7144   585.9151   563.5470   426.0274
  559.1905   585.9314   563.8589   426.0178
  558.8819   586.0241   563.8589   426.0276
  559.2607   585.9468   563.7339   426.0588
  559.2001   586.0281   563.7339   426.0588
  558.8971   586.0318   563.7339   426.0588
  558.9050   586.0315   563.7339   426.0588
  558.9050   586.0315   562.5856   425.9924
  558.9212   586.0315   562.2390   426.8213
  558.5864   586.0315   562.4649   426.9856
  558.5910   586.0302   562.4689   426.9923
  559.0370   585.9647   562.4689   426.9923
  559.0372   586.0331   562.4689   426.9923
  558.9756   586.0403   562.4689   426.9923
  559.7164   586.0401   562.4690   426.9921
  559.7154   586.0403   562.4833   426.9736
  559.7154   586.0403   562.0403   426.9751
  558.9756   586.0306   562.0717   426.9928
  559.4834   586.0378   562.0639   426.9949
  559.4834   586.0411   562.0800   426.9942
  559.4839   586.0405   562.0800   426.9939
  559.4839   586.0405   562.0923   427.0040
  558.4829   586.0410   562.8624   426.9949
  558.4929   586.0312   562.8624   426.9949
  558.4929   586.0283   562.8670   426.9958
  559.3671   586.0328   562.8631   427.0010
  558.7860   586.0285   562.8851   427.0012
  558.7893   586.0326   562.0658   426.9961
  558.7737   586.0365   562.0023   427.0022
  558.7737   586.0331   562.0013   427.0013
  558.7737   586.0340   561.9940   427.0032
  558.5419   586.0319   562.0013   426.9959
  558.5419   586.0399   561.9395   426.9941
  558.5112   586.0434   561.9396   426.9939
  558.8674   586.4824   561.9396   426.9939
  558.8674   586.4824   562.0010   427.0103
  558.8674   586.4824   562.0009   427.0059
  558.8691   586.0672   561.9766   426.9933
  558.8697   586.0397   561.9800   426.9897
  558.8697   586.0397   562.0011   427.0055
  557.2310   586.0236   562.0011   427.0055
  558.2975   586.0355   561.4959   427.0046
  558.2975   586.0394   561.4960   426.9963
