# Supplementary material for: Semi-automatic tracking, smoothing and segmentation of hyoid bone motion from videofluoroscopic swallowing study
Source: PLoS One. 2017 Nov 28;12(11):e0188684. doi: 10.1371/journal.pone.0188684 (PMC5705154; doi:10.1371/journal.pone.0188684)
Supplement: S2 File — (ZIP) [file pone.0188684.s002.zip › 1_hyoid_fr45to190.txt]

  401.0000   473.0000
  401.3547   472.1019
  402.4536   472.0498
  402.4536   472.5498
  402.4536   472.5498
  403.0036   472.5442
  403.0367   472.0450
  403.0059   472.0463
  404.0264   472.0912
  404.0082   472.1070
  405.0067   472.9968
  406.9450   473.3411
  407.9935   474.2973
  408.9867   474.3019
  408.9925   475.2863
  407.7048   476.1279
  405.9905   478.1957
  404.9775   480.0325
  405.0089   480.0352
  405.5248   479.0352
  406.5875   477.8717
  406.3161   476.7047
  406.4288   475.5317
  406.4288   474.8494
  406.3709   474.9032
  407.8234   471.4419
  406.9012   471.3653
  406.9012   470.3653
  406.9012   470.3653
  405.1333   471.3657
  405.5731   473.8116
  402.0000   477.0000
  407.0000   486.0000
  407.0000   491.0000
  407.0000   494.0000
  410.0000   491.0000
  414.0000   489.0000
  414.0000   488.0000
  413.0000   489.0000
  414.0000   492.0000
  414.0000   491.0000
  414.0000   489.0000
  417.0000   491.0000
  414.0000   491.0000
  414.0000   488.0000
  416.0000   482.0000
  410.0000   471.0000
  408.0000   465.0000
  407.0000   462.0000
  406.5490   459.9411
  406.6643   457.9398
  406.6971   456.9662
  406.6971   457.9662
  406.9417   459.9486
  407.0575   462.4709
  410.6846   467.1680
  409.6643   476.2236
  408.0000   480.0000
  410.0000   498.0000
  410.0000   506.0000
  411.0000   509.0000
  410.0000   507.0000
  416.0000   506.0000
  419.0000   509.0000
  420.0000   509.0000
  423.0000   512.0000
  425.0000   510.0000
  423.0000   513.0000
  423.0000   513.0000
  422.0000   516.0000
  423.0000   516.0000
  422.0000   519.0000
  419.0000   517.0000
  420.0000   519.0000
  422.0000   517.0000
  419.0000   522.0000
  402.0000   532.0000
  392.0000   528.0000
  381.0000   523.0000
  372.0000   520.0000
  372.0000   512.0000
  365.0000   517.0000
  365.0000   516.0000
  360.0000   523.0000
  363.0000   522.0000
  360.0000   523.0000
  366.0000   519.0000
  365.0000   519.0000
  363.0000   519.0000
  366.0000   517.0000
  369.0000   514.0000
  368.0000   513.0000
  371.0000   509.0000
  372.0000   507.0000
  380.0000   504.0000
  381.0000   501.0000
  381.0000   498.0000
  382.0198   492.1155
  383.9266   487.4968
  383.9832   486.3059
  383.9833   484.4006
  384.0000   479.0000
  384.0000   479.0000
  385.5099   477.0125
  385.9661   476.1100
  386.1018   476.0286
  387.0465   475.1525
  387.0562   475.1150
  388.0484   475.1150
  389.0004   475.1934
  390.0004   475.2012
  390.9463   475.1835
  392.5152   475.1999
  392.8707   475.1654
  393.0855   474.2358
  394.0183   474.2351
  395.0317   473.3252
  396.0319   472.3672
  397.4229   471.8305
  398.0420   471.4480
  399.0087   471.4470
  400.0012   471.4481
  400.8287   471.4481
  402.0457   470.4506
  402.2007   470.4478
  403.0302   470.4145
  403.6768   469.9222
  404.2658   469.8241
  405.3268   469.6300
  405.9553   469.3784
  406.3259   469.5018
  406.7296   469.3785
  407.0141   468.8948
  407.3685   468.8931
  407.3690   468.8404
  407.8713   468.8404
  407.9145   468.8018
  407.9145   468.8026
  408.4617   468.7619
  408.3173   468.7728
  408.6845   468.5228
  408.6177   468.7209
  408.6993   468.4721
  408.6993   468.5082
  408.6857   468.5089
  408.7462   468.4559
