# Supplementary material for: Semi-automatic tracking, smoothing and segmentation of hyoid bone motion from videofluoroscopic swallowing study
Source: PLoS One. 2017 Nov 28;12(11):e0188684. doi: 10.1371/journal.pone.0188684 (PMC5705154; doi:10.1371/journal.pone.0188684)
Supplement: S2 File — (ZIP) [file pone.0188684.s002.zip › 20_axis_fr1to229.txt]

  480.0000   508.0000   461.0000   353.0000
  481.9644   508.0000   461.0000   353.0000
  482.0277   507.1305   462.0019   353.0000
  482.9867   507.0830   462.9831   352.4848
  483.6123   507.0830   462.9840   353.0004
  484.7336   507.0422   463.0062   352.9102
  485.7620   507.1855   463.5062   352.9102
  485.7620   507.1855   463.9672   352.5423
  486.7620   507.1855   464.5789   352.9727
  487.2620   507.1855   465.0638   353.4321
  487.2620   507.1855   466.0312   353.4135
  489.1047   508.4865   466.0310   353.4319
  489.6047   507.4865   466.0310   353.4319
  490.6047   508.4865   466.0310   353.1653
  490.6047   508.4865   466.7379   353.3366
  490.6047   508.4865   467.0449   353.3448
  491.0029   508.0812   467.0371   353.3448
  491.5029   508.3312   467.0353   353.2637
  491.5029   508.3312   468.0236   353.3228
  491.5029   508.3312   468.0236   353.3239
  490.8213   508.0245   467.7436   353.3170
  490.8256   508.0242   467.7618   353.3248
  490.8256   508.5242   467.7624   353.3243
  490.8256   508.5242   467.8249   353.3325
  489.8256   507.2846   467.8250   353.3167
  489.8256   507.2846   467.8251   353.2874
  489.8256   507.2846   467.8251   353.2801
  490.4633   508.5145   467.8876   353.2951
  489.6607   508.0113   467.8251   353.3025
  489.6625   508.0086   467.8251   353.1306
  489.6625   508.0087   467.8251   353.1414
  489.6625   508.0106   467.8251   353.3233
  489.6927   508.0103   467.8251   353.3243
  489.6927   508.0088   467.8251   353.3243
  490.9127   508.1392   466.8652   353.2459
  490.9127   508.1381   466.8655   353.2539
  490.9127   508.1379   466.8357   353.2686
  490.9198   508.1259   466.8207   353.2534
  490.9125   508.1426   466.8207   353.2531
  489.1471   508.0336   466.8059   353.0731
  490.6853   508.1515   466.8059   353.0731
  490.6925   508.1435   466.7909   353.0748
  490.6925   508.1435   466.7807   353.2472
  490.6965   508.1395   466.7799   353.2491
  490.6965   508.1395   466.7237   353.0737
  489.2342   507.1986   466.7884   353.1232
  489.3773   507.1615   466.7849   353.1872
  489.3734   507.1741   466.7887   353.2003
  489.3736   507.2032   466.7887   353.0675
  489.3745   507.2034   466.8037   353.0883
  489.8355   507.2117   466.8038   353.0726
  489.9722   507.2118   466.8039   353.0881
  489.9722   507.4618   466.8039   353.0748
  489.9774   507.2126   466.8039   353.0902
  489.9915   507.2117   466.8156   353.0902
  490.9759   507.2117   466.8156   353.0902
  490.9842   507.2038   466.8156   353.0902
  490.9842   507.2038   466.8234   353.0902
  490.9873   507.1915   466.8655   353.1701
  490.9169   507.1704   466.8038   353.1342
  490.9128   507.1705   466.8038   353.1342
  489.9746   507.1622   466.8038   353.0750
  489.9745   507.1789   466.8037   353.0750
  489.9176   507.1791   466.8038   353.0750
  489.9176   507.1788   466.7741   352.8265
  489.9176   507.1788   466.7738   352.8109
  489.9176   507.1788   466.8090   353.1853
  489.9109   507.2126   466.7933   353.0681
  489.9109   507.1788   466.7695   353.2069
  489.9109   507.1788   466.7695   353.1757
  489.9109   507.1788   466.7695   352.7067
  489.9109   507.1750   466.8125   353.2091
  489.9109   507.1787   466.8134   353.1868
  489.9171   507.2181   466.7996   353.1868
  489.9717   507.1578   466.8076   353.0696
  489.9678   507.1579   466.7998   353.0755
  489.9734   507.2136   466.8031   353.0755
  489.9745   507.2135   466.8648   353.0754
  489.9830   507.2131   466.7568   353.1070
  489.9830   507.1957   466.7569   353.1065
  489.9873   507.2243   466.7532   353.1067
  490.9716   507.1579   466.8119   353.1066
  490.9711   507.2046   467.0863   353.1067
  490.9693   507.2044   467.0863   353.1067
  490.9735   507.2003   467.7171   353.1225
  490.9744   507.1537   467.7171   353.1037
  490.9156   508.0125   467.7171   353.1688
  490.9109   508.0084   467.7418   353.1254
  490.9744   507.2041   467.7155   353.1093
  490.9744   507.2042   467.7116   353.1143
  490.9744   507.1745   467.6941   353.1314
  490.9744   507.1787   467.6943   353.1312
  490.9659   507.1748   467.6943   353.0052
  490.9659   507.1668   467.6941   353.0872
  490.9659   507.1667   466.8249   352.9875
  490.9659   507.1669   466.8250   353.0984
  490.9659   507.1669   466.8230   353.0984
  490.9737   507.1669   467.6940   352.8950
  490.9737   507.1667   467.7380   352.9286
  491.9744   507.1668   467.8234   352.9412
  491.9744   507.1668   467.8382   352.9176
  491.9744   507.1707   467.7341   352.9176
  491.9702   507.1745   467.0938   352.9369
  491.9617   507.1668   467.0938   353.0324
  490.9704   507.1668   466.7921   353.0195
  490.9701   507.1668   466.7921   353.0195
  490.9701   507.1668   467.0675   352.9091
  490.9701   507.1669   467.0859   352.8795
  489.9702   507.1669   467.0856   352.8795
  489.9702   507.1667   467.0858   352.8795
  489.9702   507.1668   466.7108   352.8795
  489.9780   507.1668   467.1267   352.8590
  489.9702   507.1583   467.1266   352.8594
  489.9702   507.1583   467.1264   352.8519
  489.9702   507.1583   467.1266   352.8519
  489.9702   507.1583   467.1265   352.8186
  489.9702   507.1583   467.1340   352.8186
  489.9702   507.1583   467.1190   352.7567
  489.9702   507.1583   467.1340   352.7567
  489.9706   507.1485   467.1340   352.8179
  489.9707   507.1540   467.1485   352.7122
  489.9706   507.1540   466.0972   352.1651
  489.9748   507.1500   466.6619   352.1363
  489.9748   507.1500   466.7272   352.1288
  489.9748   507.1372   466.7389   352.1240
  489.9743   507.1543   466.7311   352.1240
  489.9743   507.1458   466.7396   352.1240
  489.9743   507.1458   466.7391   352.1241
  489.9743   507.1458   466.7489   352.0861
  488.9743   507.1458   466.7489   352.0861
  488.9743   507.1458   466.6864   352.0861
  487.7359   506.2465   466.0645   352.0617
  487.9632   506.6388   466.0860   352.0798
  487.9631   506.6388   465.5949   352.4351
  487.9452   506.6565   465.5949   352.4635
  487.9512   506.6504   466.1412   352.4601
  488.9511   506.6505   466.1412   352.4635
  488.9512   506.6507   466.1814   352.2316
  488.9633   506.6624   467.1814   352.4821
  488.9756   506.6528   467.1814   352.4821
  488.9632   506.6498   467.1814   352.4821
  488.9632   506.6498   467.1816   352.4821
  488.9509   506.6501   465.8292   352.1273
  488.9509   506.6501   465.8200   352.1491
  487.9633   506.6384   465.8120   352.1491
  488.9390   506.6343   465.8120   352.2795
  488.9505   506.6233   466.0880   352.3096
  489.9761   507.8825   466.7031   352.2966
  491.5576   507.2807   466.8286   352.2654
  491.5716   507.2687   467.1151   352.3541
  491.9348   507.2688   468.1112   352.7877
  491.9348   507.2688   468.0937   352.8654
  491.9344   507.2836   468.0937   352.8654
  491.9334   507.2836   468.0719   352.9137
  490.9407   507.2767   467.0719   352.8484
  490.9407   507.2915   467.0719   352.8484
  490.9407   507.2915   466.7157   352.8479
  490.9407   507.2915   466.4503   352.8686
  490.9407   507.2915   466.7166   352.8034
  491.9348   507.2915   466.7722   352.8034
  492.9348   507.2915   468.0717   352.8691
  492.9628   507.2870   468.0717   352.8686
  494.9332   507.2994   468.6967   352.8688
  494.9332   507.2994   469.0455   352.8683
  494.9478   507.2856   469.0461   352.8902
  495.9239   507.2931   469.0503   352.8902
  495.9199   507.2931   469.1128   352.8903
  494.9404   507.2931   469.1128   352.8903
  494.9257   507.3000   469.0503   352.8903
  493.9257   507.3000   468.7166   352.8901
  493.9257   507.3000   468.0668   352.8251
  492.4330   507.5193   468.0504   352.7626
  492.4330   507.5242   468.0504   352.8251
  490.9055   507.5242   467.7055   352.8051
  490.9055   507.5239   467.6412   352.8484
  490.9055   507.5241   467.0939   352.8284
  490.9053   507.5241   466.8090   352.3819
  490.9055   507.5239   467.7178   352.8481
  490.9055   507.5242   467.7110   352.8500
  491.9055   507.5240   467.7263   352.9125
  491.9055   507.5240   468.0933   352.8256
  492.8786   507.5243   468.0502   352.8829
  492.8786   507.5243   468.3172   352.8036
  491.9593   507.5603   468.0693   352.8383
  491.9109   507.4946   468.0690   352.8387
  491.9265   507.4946   468.0690   352.8387
  492.8795   507.4947   468.0694   352.8387
  492.9193   507.4864   468.7355   352.9036
  494.8406   507.5592   469.0691   352.8110
  494.8562   507.5961   469.7279   352.8741
  494.8562   507.5961   469.7357   352.8733
  494.8880   507.5961   469.7357   352.8110
  494.8880   507.5961   470.1089   352.8830
  493.9037   507.5813   470.0690   352.9082
  493.8878   507.5971   470.0689   352.8827
  492.9037   507.6134   469.0691   352.8827
  492.8877   507.6132   469.0691   352.8947
  492.8876   507.6132   469.0691   352.8947
  491.9036   507.6132   469.0691   352.7777
  491.9034   507.5973   468.1289   352.3402
  491.8876   507.5973   468.1289   352.3402
  490.8945   507.5973   468.0664   352.3785
  490.8945   507.5973   467.7601   352.0833
  490.8943   507.5655   467.8382   352.1331
  490.8944   507.5654   467.7747   352.1879
  491.8717   507.6192   469.1092   352.7807
  492.8558   507.6299   470.0464   352.8256
  492.8558   507.5662   470.8458   352.8088
  492.8876   507.5662   471.0660   352.8089
  492.8876   507.5662   471.8780   352.8089
  492.8876   507.5662   472.8380   352.8089
  492.8876   507.6297   473.8380   352.8089
  492.8875   507.5821   473.8382   352.8089
  492.8875   507.5821   473.8847   352.8089
  492.8720   507.5967   475.8002   352.6344
  492.8720   507.6288   475.8627   352.6226
  492.8718   507.6288   475.8627   352.6272
  492.8718   507.6288   475.8626   352.6119
  492.8560   507.6288   475.8005   352.6119
  492.8560   507.6288   474.8627   352.6119
  492.8629   507.6288   474.7992   352.5499
  491.9196   507.6286   474.7992   352.5812
  491.9196   507.5968   473.7994   352.5812
  491.9196   507.5968   473.2994   352.6115
  491.9196   507.5968   471.3757   352.3010
  492.8630   507.6286   471.3767   352.3173
  492.8630   507.6286   471.3771   352.3330
  492.8630   507.6286   471.8787   352.3169
  492.8630   507.6286   471.8787   352.3173
