# Supplementary material for: Semi-automatic tracking, smoothing and segmentation of hyoid bone motion from videofluoroscopic swallowing study
Source: PLoS One. 2017 Nov 28;12(11):e0188684. doi: 10.1371/journal.pone.0188684 (PMC5705154; doi:10.1371/journal.pone.0188684)
Supplement: S2 File — (ZIP) [file pone.0188684.s002.zip › 20_hyoid_fr1to229.txt]

  327.0000   439.0000
  328.6493   440.0006
  329.9670   441.3369
  329.9827   442.9762
  330.0018   443.0081
  328.0243   442.7501
  328.0242   443.7501
  327.0203   444.7501
  326.0242   445.7501
  322.0409   443.1859
  323.0409   444.1859
  323.0567   444.1940
  327.0335   447.2499
  330.9983   450.6410
  334.0050   454.5942
  336.0107   455.5904
  336.0419   455.5904
  337.1766   456.6224
  337.0954   456.6239
  338.0579   457.5899
  338.4665   458.0259
  339.0201   459.1915
  339.8246   460.8539
  340.0154   462.1000
  339.0139   462.0143
  336.0481   459.7975
  335.0385   458.8190
  334.0385   458.8306
  331.0392   456.1250
  329.0464   455.2911
  329.0501   455.0886
  330.9782   456.0306
  332.0407   459.0433
  333.9414   460.0441
  334.6778   461.0458
  334.6778   461.0458
  334.6817   461.0467
  334.6778   461.0440
  334.6778   462.0401
  334.6784   462.0411
  334.6818   462.0415
  334.6740   462.0445
  334.6428   463.0441
  334.6433   463.0428
  334.6456   463.0441
  333.3108   463.0407
  333.3143   463.0417
  333.3124   463.0418
  332.3138   463.0398
  332.3060   462.0424
  333.5488   462.0444
  333.5488   462.0444
  333.5332   462.0458
  334.5351   463.0463
  334.5351   463.0474
  334.6092   463.0494
  337.9994   467.5588
  339.6121   469.2883
  339.6121   469.2883
  336.0280   464.7064
  336.0280   464.7064
  335.9486   463.9200
  333.0246   461.5746
  333.6685   460.0333
  333.6728   461.0354
  333.6732   461.0348
  332.6734   461.0347
  332.7099   462.0397
  332.5689   462.0411
  333.0911   463.0401
  336.8710   465.4856
  338.3254   467.3743
  339.6334   467.6646
  340.7091   467.1016
  340.7777   467.1029
  339.4380   466.0834
  339.6242   467.0432
  338.6242   467.0476
  337.6781   467.0388
  338.8806   468.4331
  338.8806   468.4331
  341.0167   469.2081
  342.0167   469.2082
  343.0167   470.7083
  343.0167   472.7082
  342.0551   472.2698
  342.0669   473.1988
  342.7678   475.1449
  339.6602   470.1396
  335.8708   466.0542
  334.1632   465.0797
  331.1876   462.1223
  331.1487   461.1450
  331.1644   461.1450
  327.1145   458.1138
  328.0995   459.1470
  329.1140   461.1246
  331.1177   463.1286
