# Supplementary material for: Semi-automatic tracking, smoothing and segmentation of hyoid bone motion from videofluoroscopic swallowing study
Source: PLoS One. 2017 Nov 28;12(11):e0188684. doi: 10.1371/journal.pone.0188684 (PMC5705154; doi:10.1371/journal.pone.0188684)
Supplement: S2 File — (ZIP) [file pone.0188684.s002.zip › 21_axis_fr1to621.txt]

  349.0000   252.0000   377.0000   168.0000
  349.0000   252.0000   377.0000   168.0000
  349.0000   252.0000   377.0000   168.0000
  349.0000   252.0000   377.0000   168.0000
  348.0000   251.7011   377.0000   168.0000
  348.0000   251.7011   377.0000   168.0000
  348.0000   251.7011   377.0000   168.0000
  348.0000   251.7011   377.0000   168.0000
  348.0000   251.7011   377.0000   168.0000
  348.0000   251.7011   377.0000   168.0000
  348.0000   251.7011   377.0000   168.0000
  347.0000   251.7011   377.0000   168.0000
  347.0000   251.7011   376.2023   167.5754
  347.0000   251.7011   376.2023   167.5754
  346.5316   250.9749   376.2023   167.5754
  346.5316   250.9749   376.0001   167.5384
  346.5296   250.9762   375.9903   167.5385
  346.5296   250.9958   375.9915   167.5542
  346.5425   250.9779   376.1165   167.5698
  346.5425   250.9784   376.1165   167.5698
  346.5307   250.9950   376.1165   167.5698
  346.5288   250.9959   376.1165   167.5698
  346.9974   250.9944   376.1165   167.5698
  346.1460   250.8904   376.1165   167.5698
  346.1382   250.8946   376.1165   167.5698
  347.0122   250.8946   376.2163   167.3457
  347.2622   250.8976   376.2162   167.3456
  347.2622   250.8976   376.2162   167.3457
  347.5758   250.9955   376.2162   167.3456
  347.0774   250.9915   376.2162   167.3417
  347.0774   250.9915   376.2162   167.4667
  347.0774   250.9906   376.2162   167.4667
  347.9909   251.7725   376.2162   167.4667
  347.9672   251.7757   376.2162   167.4667
  347.9864   251.3055   376.2162   167.4667
  347.9862   251.3005   376.2162   167.4667
  347.7362   251.3005   376.9595   167.7089
  347.9644   251.5806   376.2326   167.7089
  347.9644   251.5806   376.3717   167.3967
  347.8431   251.7485   376.5592   167.6467
  347.9690   251.7798   376.5592   167.6467
  347.9651   251.7798   376.5592   167.6467
  347.9690   251.7798   376.5592   167.6467
  347.9809   251.7798   376.5592   167.6467
  347.9844   251.7859   376.5592   167.6467
  347.9903   251.3907   376.4120   167.9900
  348.4903   251.3907   376.3817   168.1938
  348.8800   251.1509   377.7362   168.2401
  349.2801   251.1296   377.7343   168.1086
  349.2801   251.1296   377.7443   168.0863
  349.2801   251.1296   377.9461   167.7513
  349.2995   251.8069   378.4799   168.2050
  349.7557   251.4532   378.4954   168.1933
  349.7547   251.4496   378.4954   168.1932
  349.7454   251.2099   377.4954   167.7757
  349.7415   251.4645   377.4019   167.9836
  348.2832   251.4247   377.4014   168.1151
  348.3546   251.3817   377.3871   168.2022
  348.3624   251.3823   377.3871   168.2022
  348.3883   251.3470   377.3856   168.1857
  348.3186   251.4451   377.3877   168.1211
  348.3224   251.4422   377.3863   168.1209
  348.3224   251.4158   377.7298   167.4384
  348.3234   251.3750   377.8614   167.7436
  349.7231   251.3907   377.9867   167.7611
  349.9810   251.3884   378.6980   167.9047
  350.4911   251.3606   378.3302   168.0877
  350.6282   251.2285   378.3927   167.7127
  350.8938   251.3068   378.3927   167.7127
  351.2922   251.3657   379.2354   168.0686
  351.2922   251.3657   378.9904   168.0980
  351.2922   251.3657   379.0019   168.0632
  351.9794   252.4184   378.4780   168.3544
  351.6045   252.4154   378.6037   168.3349
  351.6058   252.4026   378.6043   168.3427
  351.6064   252.5754   378.6354   168.3507
  351.6064   252.5754   378.6836   168.2709
  351.8390   252.4343   378.4032   168.3637
  351.8391   252.5082   378.4034   168.3550
  351.8387   252.4013   378.4027   168.3526
  350.9377   253.1562   378.4027   168.3526
  350.9149   253.1827   377.8135   168.3056
  350.6679   253.1866   377.8135   168.3017
  350.6755   253.1937   377.5005   168.2416
  349.8461   252.7541   377.5005   168.2416
  349.4633   253.3852   376.4803   169.1027
  348.4936   253.3409   376.4805   169.1030
  348.5089   253.3824   376.0002   169.1039
  348.1367   253.4214   375.5024   169.1000
  347.6530   253.3988   375.0029   169.1000
  346.4939   253.3949   374.2060   169.2537
  346.4939   253.3949   374.3106   168.9787
  345.6619   253.3979   373.6210   169.7505
  345.6599   253.3979   373.6210   169.7505
  345.2219   253.4628   372.2130   169.7505
  344.1686   253.4518   372.2130   169.7505
  344.4438   253.4743   372.2130   169.7505
  343.7017   253.2521   372.2130   169.7505
  343.7005   253.3395   371.9630   169.5630
  343.5442   253.3573   371.9630   169.5630
  343.5442   253.3920   371.9630   169.5630
  342.4192   253.3588   370.9994   169.4809
  342.4226   253.3452   370.9961   169.4811
  342.2962   253.7728   370.9995   169.4815
  343.1820   253.7501   371.1893   169.4815
  343.2445   253.8087   372.4439   169.4815
  344.2314   253.8087   372.4439   169.4815
  345.5617   253.7584   373.4439   169.4815
  345.5617   253.7584   373.4439   169.4815
  345.7960   253.2494   373.4439   169.4815
  345.7960   253.2452   374.8795   169.4815
  345.7958   253.2306   374.8795   169.4815
  345.2159   253.2771   373.8795   169.4815
  345.2159   253.5271   373.8795   169.4815
  345.2159   253.5271   373.8795   169.4815
  345.3409   254.0749   372.9563   169.3702
  344.8327   253.4051   372.4751   169.3298
  344.8327   253.4051   372.0662   170.0033
  344.8327   253.4051   372.0662   169.5033
  344.8327   253.4051   372.9174   169.4433
  344.8327   253.4051   372.6674   169.4433
  344.8327   253.4051   372.7654   169.2457
  344.8371   253.3993   372.2654   169.4957
  344.2316   253.0702   372.2654   169.4957
  344.2629   253.0907   372.2654   169.4957
  345.2629   253.0946   373.0087   169.8712
  345.3951   254.0143   373.0001   169.8713
  345.8968   253.2547   372.7069   169.7735
  345.9274   253.1951   372.7069   169.7735
  344.5538   253.2909   372.7069   169.7735
  344.6441   253.2492   372.7069   169.7735
  344.6129   253.2648   372.7070   169.5267
  344.6136   253.2658   372.6065   169.4604
  344.6136   253.2658   372.6065   169.4604
  344.5553   253.2806   372.6065   169.4604
  344.5758   253.2442   372.6065   169.4604
  344.5758   253.2129   372.7449   169.1587
  344.5797   253.2149   372.6826   169.1648
  344.7763   253.2308   372.6839   169.1619
  344.7754   253.2678   372.5603   169.1624
  344.7757   253.2825   372.5604   169.1621
  344.7763   252.9284   372.8480   169.0218
  344.8448   252.6824   372.5998   169.0215
  344.8714   252.6452   372.5998   168.9512
  344.2544   252.6452   372.6067   168.9520
  344.2938   253.1404   372.5982   168.9581
  344.2859   253.1130   372.5963   168.9590
  344.2903   253.1033   372.5963   168.9590
  344.2903   252.6033   372.6033   168.9551
  344.2903   252.6033   373.9262   168.9882
  344.2903   252.6033   373.9279   168.9691
  344.2903   252.6033   373.9283   168.9687
  345.4301   252.9051   373.9351   168.9715
  345.4298   253.1532   373.9352   168.9566
  345.4309   253.1531   373.9352   168.9566
  345.4309   253.1531   373.9354   168.9820
  345.4306   253.1533   373.9439   168.9591
  345.4306   253.1493   373.8816   168.9721
  345.0152   252.9806   373.8826   168.9596
  345.4234   252.4229   373.4456   168.9865
  345.0195   252.9811   373.5604   168.9523
  345.0274   252.9828   373.5315   169.6736
  345.0274   252.3178   373.5315   169.6736
  345.0274   252.3178   373.5315   169.6736
  345.2774   253.0186   373.5315   169.6736
  345.2726   253.0238   373.7815   169.9236
  345.4986   252.0083   373.8933   169.0012
  345.0824   253.0342   373.8985   168.9898
  345.0569   253.0412   373.9014   168.9863
  345.4656   253.1146   373.9036   169.0014
  345.5475   253.1362   373.9037   169.0017
  345.8762   252.5997   373.9027   169.0011
  345.5114   253.1006   373.9022   169.0007
  345.5114   252.8506   373.9129   168.9795
  345.5114   252.8506   373.9129   168.9795
  345.5114   252.8506   373.9715   168.9893
  345.5114   252.8506   373.7106   168.9800
  345.5114   252.8506   373.7419   169.0006
  346.6699   253.2971   373.7592   168.9802
  346.7324   253.3570   373.7592   168.9796
  346.7246   253.3083   373.2643   169.0366
  346.7428   253.3017   373.9505   169.0357
  346.1649   253.3081   373.7186   168.7278
  346.1649   253.3079   374.3474   169.0277
  346.1648   253.3096   374.3317   169.0235
  346.1648   253.3233   374.3361   169.0364
  346.7431   253.2959   374.3651   168.9531
  346.7431   253.3242   374.3857   169.5740
  346.7431   253.3554   374.3857   169.5740
  346.7432   253.3564   374.3857   169.5740
  346.7430   253.3024   374.3857   169.5740
  346.7425   253.3389   374.6903   168.9887
  346.2547   253.3224   374.6942   168.9790
  346.2508   253.3239   373.7422   168.9716
  346.2508   253.2614   373.7412   168.9732
  346.2620   253.2445   374.2415   168.9731
  346.2737   253.2916   374.3241   169.0138
  346.3049   253.3092   374.7265   169.8108
  346.3279   253.3414   374.2218   169.0869
  346.3005   253.3499   374.2195   169.0938
  346.3026   253.2221   374.2059   169.0892
  346.3302   253.3269   374.1492   169.1083
  346.4982   253.3544   374.1566   169.0914
  346.5089   253.3596   374.7733   168.9926
  346.5098   253.3116   373.9818   169.4489
  346.5411   253.3106   373.8472   169.5663
  346.5411   253.3097   373.8472   169.5663
  346.5489   253.3280   373.1626   168.4150
  346.5489   253.3270   373.1626   169.5540
  346.5536   253.3423   373.1626   169.5540
  346.4064   253.3276   373.6127   168.2364
  346.4091   253.3520   373.7504   169.1683
  346.4716   253.3677   373.7485   169.1687
  346.4871   253.3306   373.9833   169.1181
  346.4871   253.3306   374.1046   169.1268
  346.7396   253.3140   374.1080   169.1186
  346.7398   253.3140   373.9411   168.3311
  346.7398   253.3300   373.6149   169.0443
  346.7398   253.3261   373.5996   169.0461
  346.7398   253.3222   373.3044   169.1367
  346.7398   253.3125   373.5544   169.6367
  346.7391   253.3248   373.9966   169.6367
  346.7405   253.3290   374.0054   169.1337
  346.7690   253.3196   373.9956   169.1308
  346.7400   253.3263   374.2417   169.1317
  346.7400   253.3263   374.0054   169.1317
  346.7569   253.3034   373.9973   169.1318
  346.7567   253.3385   373.9973   169.6318
  346.7567   253.3466   373.9973   169.1291
  346.2567   253.3466   373.3515   169.1317
  346.2580   253.3290   373.9768   169.6358
  346.2711   253.3273   374.0002   169.6442
  346.9282   253.3312   374.0002   169.6442
  347.2407   253.3605   374.0054   169.5049
  347.2407   253.3585   374.6423   169.1769
  347.7560   253.3702   374.6576   169.0181
  347.7390   253.3517   374.9076   169.5181
  347.7395   253.3597   374.9076   169.5181
  347.6775   253.8352   374.9076   169.5181
  347.7844   253.2506   374.9076   169.5181
  347.7954   253.2920   374.9076   169.5181
  347.7915   253.2998   374.9076   169.5181
  347.6687   253.3158   374.9076   169.5181
  347.6773   253.3042   374.9424   169.0170
  347.6773   253.3042   374.0258   169.1047
  347.4649   253.3121   374.0258   169.1047
  347.4649   253.3121   374.0258   169.1047
  347.5009   253.4368   373.0222   169.1047
  347.6965   253.4548   373.0222   169.1047
  347.6961   253.4593   373.0222   169.1047
  347.6850   253.4593   373.0222   169.1047
  347.6585   253.4023   373.0222   169.1047
  347.6926   253.4375   373.0222   169.1047
  347.1886   253.4219   373.0749   168.9908
  347.6950   253.4237   373.0454   168.9910
  347.4497   253.4173   373.0493   168.9825
  346.4106   253.4245   373.6382   168.8080
  346.3950   253.4599   373.7085   168.8395
  346.3052   253.4187   373.7187   168.8187
  346.3052   253.4258   373.7187   168.8574
  346.3052   253.4258   373.7187   168.8176
  345.3049   253.3487   373.7204   168.8005
  345.3343   253.4047   373.6891   168.8401
  345.3577   253.2949   373.6803   168.8120
  345.3734   253.3618   373.7170   168.8431
  345.3421   253.4055   373.7744   168.9208
  345.3421   253.3898   373.7110   168.9332
  345.3448   253.3864   373.5909   169.0424
  345.3448   253.3629   373.5284   168.9437
  345.2440   253.3921   373.5323   168.8822
  345.2870   253.3645   373.5377   168.8552
  345.7142   253.3704   373.6038   168.8014
  346.3393   253.4021   373.6761   168.5055
  346.3471   253.4067   373.8402   168.6318
  346.4231   253.3649   374.2675   168.9454
  346.7482   253.4308   374.9962   168.9879
  347.3006   253.3395   374.7067   169.3305
  347.4264   253.3658   374.7067   169.3305
  347.1621   253.3388   374.7067   169.3305
  347.8626   253.3375   374.7067   169.3305
  348.4395   253.3492   375.4510   169.7055
  348.7736   253.3649   375.4510   169.7055
  348.7744   253.3644   375.4510   169.7055
  349.7631   253.3658   375.4510   169.7055
  349.8431   253.3784   375.3234   169.7624
  349.8694   253.3999   376.5592   169.2400
  350.3769   254.3368   376.5592   169.2400
  350.8456   254.3222   376.5592   169.2400
  351.2183   254.3304   377.5718   169.9598
  350.8646   254.4269   376.2938   169.3181
  350.3268   254.4249   376.2938   169.3181
  349.3268   254.4268   376.4151   169.0500
  349.4864   254.4111   375.9151   169.0500
  348.5176   254.4238   374.8672   169.4585
  347.7792   254.4241   374.8672   169.4585
  346.3338   254.4249   373.6949   169.0464
  346.5364   254.3041   373.8030   169.0578
  345.5531   253.5026   373.8030   169.3078
  345.5658   253.5009   373.8030   169.3078
  344.6476   253.4963   373.8030   169.3078
  344.6491   253.4845   372.8714   169.9625
  345.6478   253.5041   372.8714   169.9625
  345.6473   253.4875   373.8714   169.9625
  346.4772   254.4774   374.9059   169.9866
  347.7627   254.2812   374.1483   169.6460
  348.2540   254.1856   375.8804   169.3800
  349.1378   253.8134   376.3550   169.9560
  349.1378   253.8134   376.9475   169.9552
  350.1417   254.0313   377.2469   169.3839
  350.3683   253.9755   377.2482   169.3908
  350.3546   254.0395   377.3088   169.3991
  350.3571   254.0384   377.3114   169.3939
  350.3571   254.0384   377.3187   169.4058
  350.4240   254.0510   377.0083   169.4053
  350.4260   254.0614   376.9345   169.4077
  349.4826   254.0575   376.4032   169.4363
  349.4821   254.0420   376.3936   170.2420
  349.9151   254.0386   376.3781   170.2464
  348.7290   253.9519   376.8781   170.2503
  349.5629   254.2703   376.9553   170.2299
  349.5526   254.2782   376.9553   170.1664
  348.2323   254.0104   376.8951   170.1668
  348.2323   254.0107   376.3951   170.0408
  348.2323   254.0105   376.3839   170.2366
  348.6197   253.8510   376.3842   170.2356
  348.6197   253.8510   376.3869   170.2465
  347.4598   253.6813   375.4689   169.8049
  347.4598   253.6813   375.4689   169.8049
  347.4892   253.0336   375.4689   169.8049
  347.4906   253.0336   375.4689   169.8049
  347.9906   253.0338   375.9911   169.2385
  347.9906   253.0337   375.4443   169.2385
  347.9906   253.0337   375.5102   169.0923
  347.0001   253.0336   375.3858   169.0925
  347.0001   253.0335   375.8072   170.0375
  347.0001   253.0336   374.9454   169.1652
  347.0001   253.0334   374.9380   169.1815
  347.0001   253.0335   374.9381   169.1698
  347.0001   253.0335   374.9381   169.1698
  347.0001   253.0337   374.9381   169.1698
  347.0001   253.0338   374.9381   169.1698
  346.5000   253.0338   374.9381   169.1699
  346.5000   253.0339   374.9381   169.1699
  346.5000   253.0338   374.6877   169.1699
  346.5000   253.0338   374.9031   169.0764
  346.0004   253.0338   373.8443   169.2068
  346.0004   253.0338   374.8462   169.0826
  346.0004   253.0338   373.7837   169.5979
  346.2271   253.0338   374.2463   169.5380
  346.2270   253.0337   373.8697   169.6483
  346.2270   253.0337   374.5459   169.1265
  346.2270   253.0336   374.5224   169.1279
  346.2269   253.0337   374.5233   169.1057
  346.2270   253.0316   374.8402   169.1717
  346.2271   253.0297   374.8643   169.1262
  346.2271   253.0294   374.8564   169.1773
  347.4776   253.0337   374.8567   169.1779
  347.4776   253.0337   374.1935   169.3595
  347.4776   253.0337   374.1935   169.3595
  347.4777   253.0338   374.1935   169.3595
  347.4777   253.0338   374.1935   169.3595
  346.9777   253.0338   374.1935   169.3595
  346.9515   253.0255   374.2086   169.0395
  346.9515   253.0254   374.2086   169.2817
  346.9515   253.0253   374.4567   169.4828
  346.9513   253.0235   374.3160   169.4273
  346.9474   253.0245   374.4710   169.4114
  346.9515   253.0144   374.4416   169.3967
  346.4454   253.0158   374.4350   169.4130
  346.4445   253.0159   374.6845   169.4155
  346.4446   253.0236   374.6845   169.4212
  346.4544   253.0159   374.5077   169.8116
  346.4549   253.0162   374.7029   169.3882
  346.4549   253.0162   374.6077   169.3810
  346.4470   253.0272   374.6390   169.4035
  346.4591   253.0147   374.6230   169.4204
  346.4602   253.0238   374.5917   169.4322
  347.4951   253.0193   374.5944   169.4273
  346.4954   253.0194   374.5944   169.4273
  347.5739   253.0272   374.6101   169.4346
  347.5796   253.0200   374.6107   169.4275
  347.5755   253.0255   375.3002   169.8008
  347.0865   253.0172   374.1782   169.8478
  347.0825   253.0201   375.4768   169.8401
  347.0888   253.0299   375.4414   169.8709
  347.1012   253.0200   374.9735   169.8401
  347.1900   252.9910   374.9753   169.8392
  347.1907   252.9906   374.9755   169.8470
  347.1908   252.9905   374.9788   169.8301
  347.1908   252.9906   374.9734   169.8517
  347.1765   253.0146   374.9734   169.8530
  347.1765   253.0175   375.0008   169.8642
  347.1789   252.9862   375.0055   169.8464
  347.1783   252.9910   374.9026   169.0788
  347.1706   252.9916   374.8859   169.0788
  347.1774   252.9913   375.4544   169.7275
  347.5749   252.9919   375.4895   169.8257
  347.5753   252.9912   375.6113   169.3693
  347.5753   252.9910   375.4457   169.7468
  347.5756   252.9906   375.6339   169.2741
  347.5779   252.9872   375.5027   169.6529
  347.5779   252.9857   374.9793   169.0282
  347.5790   252.9848   374.9839   169.0628
  348.5861   252.9904   375.4404   169.2919
  348.9202   253.0443   375.2824   169.5642
  348.8891   253.0487   375.3630   169.3484
  348.8896   253.0468   375.3693   169.6112
  348.9525   253.0509   375.5568   169.7206
  348.9525   253.0509   375.6540   169.6984
  348.9525   253.0509   375.6542   169.6169
  348.9546   253.0480   375.4120   169.6638
  348.4987   253.1302   375.4120   169.6638
  348.5611   253.1420   375.4120   169.6638
  348.5611   253.1342   375.4120   169.8248
  348.5611   253.1302   375.5409   169.6010
  348.5650   253.1327   375.5409   169.6032
  348.5611   253.1365   375.5725   169.6457
  348.5216   253.1276   375.6285   169.6200
  348.5216   253.1308   375.6288   169.6279
  348.5216   253.1229   375.6291   169.6279
  348.5087   253.1415   375.8741   169.5966
  348.5096   253.1200   375.8742   169.5966
  348.4471   253.1278   375.8585   169.6643
  349.5631   253.1459   375.3612   169.8548
  349.5644   253.1318   375.3743   169.8322
  348.9515   253.1306   375.3745   169.8489
  348.9476   253.1206   375.8875   169.8196
  348.5741   253.1343   375.8906   169.8191
  348.5741   253.1343   375.8907   169.8529
  348.5741   253.1343   375.9588   169.8384
  349.5908   253.1343   375.9846   169.8551
  349.5451   253.2283   375.9844   169.8560
  349.0451   253.2040   375.9846   169.8560
  349.0324   253.2099   375.8738   169.8556
  349.0363   253.1355   375.8738   169.8526
  349.4164   253.3586   375.9870   169.8672
  349.4164   253.3684   376.0182   170.0088
  349.4164   253.3684   376.0022   169.9919
  349.4172   253.3673   376.0169   169.8650
  350.2198   254.3615   376.0170   169.8585
  350.2232   254.3260   376.0171   169.8577
  350.2391   254.3478   376.2671   169.8421
  350.2391   254.3447   376.0170   169.8734
  350.1671   254.3673   376.2513   169.8559
  350.1654   254.3693   376.2555   169.8657
  350.0873   254.3615   375.9816   170.0352
  349.8310   254.3430   376.0210   170.0314
  349.7598   254.3380   375.9742   170.0198
  349.7769   254.3380   375.8932   170.0444
  349.7767   254.3381   376.0205   169.8440
  349.7769   254.3381   376.0192   170.5390
  349.7769   254.3323   376.0168   170.1563
  349.7769   254.3379   375.8559   170.1075
  349.7769   254.3379   375.8603   170.0421
  349.7769   254.3069   375.8079   170.0444
  349.7769   254.3452   375.9643   169.8458
  350.7305   254.3461   375.9804   169.8755
  350.7305   254.3461   375.8083   170.0935
  350.7601   254.3667   376.0054   169.8442
  349.7601   254.3376   375.9751   169.8520
  349.7599   254.3220   376.0166   170.2485
  350.3517   254.3483   375.8551   170.0637
  350.3528   254.3468   375.8551   170.0637
  349.7771   254.3485   375.9801   170.3449
  349.7777   254.3518   375.9842   170.3133
  350.7579   254.3421   375.9822   170.3612
  350.7581   254.3514   375.9745   170.2997
  350.7581   254.3475   376.0060   170.0183
  350.7581   254.3476   376.0060   170.0194
  350.7575   254.3696   376.0217   169.8679
  350.7575   254.3535   376.2624   170.3907
  350.7577   254.3506   376.0218   170.3853
  350.7582   254.3652   375.9739   170.4483
  350.7565   254.3633   376.5835   170.3658
  350.7582   254.3514   376.6320   170.4941
  350.7556   254.3469   376.4971   170.3607
  350.7868   254.3672   376.5047   170.3446
  350.7564   254.3467   376.5368   170.3065
  350.7865   254.3483   376.4528   170.0451
  350.7718   254.3483   376.7179   169.4940
  351.3095   254.6220   377.7189   169.6092
  352.3133   254.6173   378.0360   170.3723
  352.3133   254.6173   378.2860   170.3555
  353.1980   254.6173   378.8560   170.3559
  353.1300   254.5089   378.3023   170.3600
  352.3988   254.5105   378.0080   170.3466
  351.4016   254.5144   377.8153   170.4965
  351.4016   254.5241   376.9920   170.7739
  350.2784   254.5241   376.9882   170.7739
  349.7030   254.3702   376.0023   170.7967
  349.5936   254.4226   375.9711   170.7967
  349.5936   254.4226   375.9778   170.7983
  349.5638   254.4362   375.9778   170.7973
  349.8456   254.4546   376.4598   170.7998
  350.3456   254.4253   376.9869   170.7720
  350.3768   254.4380   377.0316   170.7723
  351.4440   254.4060   377.7852   170.6473
  351.4835   254.4080   377.9419   170.5451
  351.7980   254.4060   377.9673   170.7959
  352.2980   254.4060   378.0324   170.4803
  352.2995   254.4822   378.3795   170.3787
  352.3034   254.4863   378.7162   170.7803
  351.3359   254.4394   378.7167   170.7803
  351.3444   254.4519   377.9340   170.7798
  351.3425   254.4538   377.9340   170.5298
  351.3519   254.4421   377.9261   170.7180
  351.3519   254.4734   377.7959   170.7818
  351.3817   254.4327   377.7920   170.7746
  351.3817   254.4328   377.9526   170.8050
  351.6186   254.4752   377.9786   170.7843
  351.6045   254.4865   378.8130   170.6109
  353.2834   255.5341   379.0065   170.9640
  354.4343   255.6462   380.0018   170.9139
  355.4656   255.6511   380.8433   170.9337
  356.3270   255.6596   381.0279   171.2678
  356.3203   255.6765   381.5872   171.2815
  357.5742   255.7087   382.0250   171.0033
  357.6052   255.7072   382.0257   171.0033
  358.1892   255.6772   382.7342   170.9168
  358.1543   255.7024   382.0504   170.9803
  358.7067   256.4199   382.0671   171.6200
  358.1673   256.4550   382.0033   171.6433
  358.1302   255.5634   381.9713   171.5889
  358.2609   256.4282   381.9719   171.5811
  358.7272   256.5086   381.9727   171.6108
  358.7270   256.5003   381.7279   171.6108
  358.7313   256.4571   381.9404   171.6430
  358.7621   256.0244   381.9716   171.6412
  358.1754   255.6168   381.7529   171.6427
  358.7326   256.4656   381.0853   171.7520
  358.7306   256.5281   381.0972   171.7193
  359.1681   256.4681   381.7542   171.7184
  359.1998   256.4837   382.0822   171.7184
  359.7607   256.4674   382.0797   171.7170
  360.2068   256.4666   382.0374   171.3951
  360.2068   256.4666   382.0770   171.2897
  360.2068   256.4676   382.5870   171.3249
  360.5010   256.4688   382.9201   171.4707
  360.5635   256.5616   382.6391   171.4883
  359.2671   256.4676   382.6704   171.3662
  359.7593   256.5340   382.3732   171.4884
  359.7602   256.4891   382.0047   171.4249
  359.7294   256.5044   381.9213   171.4249
  358.7587   256.5044   381.8851   171.4271
  358.7587   256.4417   381.8841   171.4276
  358.7592   256.4710   381.6714   171.1895
  358.7299   256.4840   381.0393   171.4669
  358.7585   256.4840   381.0536   171.4516
  358.7581   256.5037   381.0027   171.6135
  358.7587   256.5047   381.0590   171.9348
  358.7597   256.5047   380.9604   171.8823
  358.7880   256.5129   381.0050   171.8222
  359.1474   256.5754   381.0050   171.8186
  359.1412   256.5602   381.3878   171.8215
  359.1461   256.4684   381.5803   171.8564
  359.2372   256.4684   381.5431   171.8691
  359.2103   256.4570   381.5429   171.8723
  359.2079   256.4353   381.1239   171.8548
  359.1410   256.4410   381.1773   171.9104
  358.7874   256.4413   381.1462   171.8983
  358.7968   255.6146   381.1185   171.9603
  359.0587   255.6216   381.0503   171.8698
  359.0587   255.6221   381.8838   171.7623
  359.6547   256.5238   381.5934   171.8628
  359.6549   256.5216   381.8302   171.8223
  359.6579   256.5216   381.8864   171.8788
  359.8471   256.5360   381.8883   172.2423
  360.3516   256.8334   381.8921   172.2180
  360.1797   256.7436   381.8906   172.2180
  359.6849   256.9586   381.9572   172.2180
  359.6838   256.9732   381.9650   172.2014
  359.6825   256.9969   381.9670   172.2053
  360.2902   257.2440   381.9670   172.2053
  360.3036   257.2380   381.9670   172.2053
  360.3964   257.2971   382.1428   172.3105
  360.2904   257.2995   382.0759   172.3109
  360.2908   257.2371   381.9528   172.2015
  359.7631   257.2361   381.8903   172.2035
  359.7972   257.1790   381.8903   172.2178
  359.8187   257.1793   381.7999   171.9903
  359.4945   257.0001   381.2316   172.1922
  359.4948   257.0313   381.2004   172.1873
  359.4948   257.1329   381.2004   172.1873
  359.4928   257.1329   381.1970   172.1896
  359.3864   256.9968   381.3454   172.1252
  359.4914   257.1804   381.3454   172.1287
  359.8232   257.2448   381.2629   172.1893
  359.9735   257.2409   381.2590   172.2518
  360.1637   257.3021   381.2832   172.1903
  359.5595   257.4337   381.8916   172.1894
  359.8742   257.4337   381.9471   172.1191
  360.7961   257.5935   381.9354   172.1886
  360.7685   257.7420   381.9364   172.1890
  360.7880   257.7420   381.9263   172.2453
  360.6641   257.8358   381.8700   172.2490
  360.4019   257.6776   381.8934   172.2475
  360.4117   257.6635   381.8537   172.2420
  360.3429   257.7630   381.8515   172.2464
  360.3468   257.7417   381.9257   172.3083
  360.4054   257.7466   381.8236   172.3122
  360.4049   257.7466   381.7639   172.3127
  360.4098   257.8033   381.7644   172.3122
  360.4098   257.8037   381.7028   172.3129
  360.6724   257.8061   381.9338   172.3171
  360.6568   257.8061   381.8703   172.3233
  360.7090   257.9833   381.5805   172.3888
  360.9199   258.3077   381.5247   172.4234
  361.0073   258.4011   381.8927   172.4234
  360.8862   258.3992   382.0109   172.4236
  360.8815   258.4796   382.0109   172.3135
  361.0046   258.4796   382.0110   172.3120
  361.3956   258.5495   382.1234   172.4371
  361.1047   258.3967   382.1234   172.4196
  360.9210   258.3977   382.1793   172.3031
  360.8759   258.1477   382.1367   172.4186
  360.8222   258.4719   382.0122   172.4186
  361.2792   258.4715   382.0083   172.3930
  361.3739   258.4715   382.0080   172.4024
  360.8781   258.3943   382.0086   173.0679
  360.6238   258.3946   382.0024   173.0874
  360.7321   258.2488   382.0636   172.7744
