# Supplementary material for: Semi-automatic tracking, smoothing and segmentation of hyoid bone motion from videofluoroscopic swallowing study
Source: PLoS One. 2017 Nov 28;12(11):e0188684. doi: 10.1371/journal.pone.0188684 (PMC5705154; doi:10.1371/journal.pone.0188684)
Supplement: S2 File — (ZIP) [file pone.0188684.s002.zip › 21_hyoid_fr1to621.txt]

  274.0000   158.0000
  274.0000   158.0000
  275.3226   158.1459
  276.1315   157.5494
  276.2796   157.4355
  276.1297   156.4635
  277.5880   156.4635
  276.2621   155.9039
  277.3137   154.7724
  277.2754   154.5163
  277.5310   153.6008
  277.3432   151.6761
  277.3432   150.6900
  277.8452   149.7940
  278.0503   147.7627
  277.6957   146.7585
  277.6146   145.8082
  277.6613   142.8466
  277.3846   141.8476
  277.5545   138.3981
  277.3156   136.6955
  277.3153   135.7289
  276.2841   135.7308
  276.2443   134.6646
  276.3458   134.6685
  275.3633   132.5996
  275.3008   132.5850
  274.2542   133.6845
  273.5009   135.7062
  272.6159   138.7879
  270.6217   140.3853
  269.5509   142.3320
  268.4014   143.3547
  266.7152   146.7460
  264.4472   147.3278
  262.4956   147.6445
  259.7565   148.0752
  257.0395   150.0456
  256.9967   150.1177
  256.0028   151.1355
  256.0018   152.1388
  255.0018   153.1339
  254.0055   153.1520
  255.0059   153.1828
  255.0212   153.1984
  256.0333   155.3202
  257.0224   157.2833
  259.0773   157.3579
  260.0862   158.4924
  261.0390   159.4659
  262.1219   161.1702
  263.1078   161.0442
  263.1978   161.8583
  263.0909   162.4198
  263.0909   162.8573
  263.0734   162.8583
  262.0266   164.8171
  262.0921   165.9362
  262.0272   164.9081
  262.2069   162.7262
  264.0724   157.9934
  265.0776   156.4762
  267.0147   155.0626
  268.1970   154.0371
  270.2018   153.0660
  271.2113   153.0710
  272.0531   153.3144
  271.4996   155.9868
  268.3464   160.3238
  266.4027   163.3436
  264.4756   168.1687
  265.1783   170.9902
  266.1399   172.2531
  267.1316   173.9090
  268.2509   175.0698
  269.3368   177.7143
  269.3683   178.8556
  269.3818   179.2480
  269.3711   178.8091
  270.2427   178.9394
  270.3323   178.1692
  271.0444   173.7215
  269.9512   172.5792
  269.8837   172.1257
  268.7203   171.8777
  268.7903   171.1773
  268.9075   170.8642
  268.6546   172.8198
  267.6729   173.8817
  263.5352   174.6974
  260.8082   175.6270
  256.8716   178.8704
  253.6800   181.1579
  250.1311   182.9728
  247.4644   183.0372
  244.0702   183.7473
  240.9617   183.4620
  239.2088   183.8988
  238.4195   183.7581
  237.2449   183.3310
  236.3813   182.3861
  236.2200   181.4616
  236.2728   180.5454
  236.2751   181.4081
  236.2126   181.4081
  235.9292   183.3656
  237.0452   182.2220
  236.8687   183.1514
  237.7437   183.1514
  237.8399   184.1483
  238.3041   183.2792
  238.6752   183.1542
  240.5887   180.3568
  243.6817   172.5898
  245.2479   165.8631
  247.1036   158.9040
  248.0126   157.8788
  248.0146   158.8205
  248.9903   158.8146
  249.9629   158.8707
  249.9645   159.8584
  250.6076   160.5076
  251.9113   160.6053
  251.9484   160.6579
  253.7830   160.5656
  253.9060   160.5660
  254.1029   160.5787
  254.9847   159.7115
  254.9856   159.7115
  255.9547   159.6600
  255.9888   159.6718
  257.0272   159.7285
  257.1040   160.8090
  257.1639   162.8660
  256.1990   164.7427
  256.2060   165.6358
  256.2040   165.6358
  256.1956   166.4648
  255.2170   166.8592
  255.2209   166.6319
  254.3290   166.6319
  254.3342   166.5383
  254.3342   166.5503
  254.3407   166.3542
  255.3402   165.3545
  255.9940   164.8764
  256.1128   164.4756
  256.3844   164.1574
  257.1270   163.4192
  257.1272   163.2984
  258.0061   163.3023
  258.0061   163.2991
  257.8855   163.2986
  258.0045   163.2988
  258.0077   163.2988
  258.1210   163.4218
  258.2486   163.4245
  258.4947   163.6940
  258.2547   163.4323
  258.3655   163.5502
  259.0081   163.1735
  259.1385   163.3155
  259.1389   163.3185
  259.3723   163.9234
  260.0103   164.4471
  260.0178   165.1695
  260.1375   165.1642
  260.2583   166.1943
  260.3872   166.1475
  260.3798   166.5732
  261.2520   165.9448
  261.2329   165.3237
  261.1206   165.3244
  260.3188   165.3244
  261.2088   165.2360
  261.1152   165.0471
  261.1614   165.2501
  261.1950   165.2117
  261.1697   165.2133
  261.1887   165.1940
  261.1771   165.1004
  261.1658   165.1182
  261.3302   165.2874
  261.5712   165.5147
  262.1119   165.7185
  262.1119   165.6562
  262.1163   165.4471
  262.1802   165.4471
  262.0363   165.9413
  262.0870   165.7070
  262.0851   165.1507
  261.9726   165.7818
  261.7280   165.5331
  261.9644   165.5956
  261.9800   165.5878
  262.0405   164.7245
  261.9822   164.5854
  261.1070   164.5425
  260.6183   164.1678
  260.7605   163.6616
  260.7566   163.6636
  260.7601   163.5966
  260.0654   163.3183
  259.9872   162.7519
  260.0341   162.7050
  260.0029   161.7675
  259.9404   161.7973
  259.7433   161.6908
  259.9933   161.6905
  259.9944   161.7765
  259.0057   161.7500
  260.0409   159.9011
  259.0420   160.8370
  259.0888   159.9015
  259.0849   159.9015
  260.0184   159.8582
  260.0382   159.8524
  259.0483   159.8524
  259.0483   159.8524
  259.9654   159.4945
  260.0448   158.9080
  259.9763   159.6730
  259.9763   159.6554
  259.9763   159.6710
  260.0443   159.9106
  260.0413   159.9120
  260.1876   159.9120
  260.9783   159.8099
  260.9861   159.8099
  261.0931   160.7380
  261.2187   161.6351
  262.0937   161.6976
  262.0511   163.6005
  262.7355   164.7381
  263.0247   164.0746
  263.0372   164.8292
  262.4841   165.0831
  262.7221   165.0637
  262.7216   164.5231
  263.0487   163.9845
  263.0174   163.8536
  262.7784   162.8575
  263.7831   160.1132
  263.1329   160.1684
  262.8360   159.9305
  262.8368   160.0278
  263.7672   158.0389
  264.0484   158.1268
  263.9962   159.7831
  263.7909   160.1017
  264.7916   159.1173
  264.7949   159.1112
  264.4584   160.0675
  264.1142   161.0233
  263.7258   161.9695
  263.6900   162.0062
  263.4430   162.9905
  263.8116   164.9622
  263.7711   165.9413
  263.6159   166.9761
  263.6867   167.9719
  264.6887   169.0305
  264.6851   168.9819
  264.5991   168.1419
  264.8185   166.0109
  265.0304   166.2642
  264.9131   167.2930
  264.8443   167.3033
  265.0827   168.5950
  265.7880   168.2879
  266.5344   167.3334
  267.3543   167.4038
  267.7046   163.7520
  266.8796   161.3729
  265.5344   159.3468
  264.5398   157.2996
  262.7448   157.1668
  261.6702   155.2375
  260.6665   154.9201
  259.5623   154.2497
  258.5114   153.3298
  257.6934   152.9242
  257.7123   152.8936
  257.8480   154.4473
  258.7650   155.9403
  259.7696   156.9326
  259.7696   156.9326
  261.4698   157.3755
  262.4788   157.3435
  262.4788   157.3435
  263.4927   157.3292
  263.5007   157.3161
  264.7255   159.1632
  263.8477   160.6162
  263.4195   161.5898
  264.5145   157.1983
  264.2514   152.8814
  264.2535   151.1829
  264.4650   151.1360
  265.7123   153.0827
  266.6314   156.1131
  266.2332   158.0386
  267.4520   161.0135
  267.5183   163.9659
  267.5199   164.9678
  267.2095   165.8278
  268.2424   165.9128
  269.2644   167.9215
  270.4097   170.7763
  271.4616   171.8453
  271.1791   172.8486
  271.1910   173.8682
  271.3639   173.8690
  271.1946   173.9723
  270.7621   172.0224
  270.7621   172.0224
  271.2046   170.8854
  272.1572   170.7942
  271.1974   173.0010
  268.3917   174.7844
  264.4616   177.0701
  261.4662   179.1035
  258.5988   180.8811
  254.6779   182.8844
  252.4178   184.3132
  248.4423   184.6590
  245.6290   184.7684
  244.5988   184.7684
  243.8601   184.7460
  243.0351   182.8788
  242.8294   181.7429
  241.8294   180.7541
  241.8214   180.7541
  240.8054   180.7541
  240.8836   179.7590
  241.0330   179.7363
  241.0484   179.7550
  241.0093   179.6964
  242.0192   177.9162
  242.0323   178.8048
  243.0325   178.6648
  244.7307   174.6698
  242.0000   181.0000
  243.7286   180.0455
  244.0000   178.0000
  244.3946   174.9783
  246.5483   168.1349
  246.7696   166.9528
  247.5024   165.7686
  248.4790   164.7688
  248.5132   164.8264
  249.4972   163.8264
  250.5776   163.8265
  252.4725   161.3598
  252.4725   161.4057
  253.4725   161.4072
  254.4656   161.3984
  254.4835   160.5491
  255.4230   160.3909
  255.4076   160.3929
  255.4710   160.3947
  255.5432   159.3615
  256.5354   159.3615
  256.4739   158.3898
  256.4720   158.3918
  256.3612   157.0622
  256.3632   156.4442
  256.0000   155.0000
  256.8232   155.0240
  257.8831   156.0991
  257.9944   158.0630
  258.2123   159.0990
  258.0631   160.1523
  257.8748   161.1209
  257.0003   161.1212
  256.9772   161.1171
  256.4396   161.1015
  256.9050   160.2077
  257.0710   160.2077
  257.0715   160.2082
  257.4728   160.1144
  258.1726   159.2719
  258.5202   159.4105
  258.2162   159.4922
  258.9726   159.1811
  258.9721   159.2435
  258.0890   159.1011
  257.9640   159.1108
  257.8699   159.1119
  257.3614   159.1316
  257.3614   159.1316
  257.1055   159.1306
  257.9607   158.1759
  258.0105   159.1773
  259.0258   159.1492
  259.8908   159.1405
  259.9997   159.1718
  260.0602   159.1718
  260.0593   159.1718
  259.9772   159.1688
  259.0462   159.2964
  259.1075   159.1972
  259.1070   159.2352
  258.9989   159.3911
  258.9999   158.4559
  258.8222   158.1824
  258.9198   157.4721
  258.8785   156.4467
  259.0630   156.4545
  258.8454   156.4535
  258.8141   156.4545
  258.8021   156.4637
  258.9122   156.3298
  258.6709   156.6169
  258.7765   156.4436
  258.7761   156.4438
  258.7800   156.5467
  258.2742   157.0698
  258.7761   157.1389
  259.3388   156.2340
  259.3409   156.2364
  259.3436   156.2325
  259.4227   156.2665
  259.4078   156.3274
  259.3283   157.1450
  258.9165   157.2270
  258.9165   157.2270
  259.1628   156.8302
  259.1628   156.8243
  259.3489   156.1949
  259.4080   156.3475
  259.3436   156.8640
  259.3377   157.2370
  259.3587   157.1597
  259.2655   157.2222
  259.2674   157.2566
  259.4045   157.2785
  259.5911   157.1421
  259.3784   157.9607
  259.4510   157.9618
  259.5207   157.9268
  259.4625   157.9349
  259.6764   157.1995
  259.6764   157.3152
  259.6608   157.3152
  259.6823   157.3152
  259.4919   158.0283
  260.0924   157.2947
  259.4171   157.9410
  259.6099   157.4231
  259.5804   157.4217
  259.5769   157.3026
  259.5104   157.1487
  259.5124   157.1487
  259.5124   157.3205
  260.2004   157.1350
  260.4950   157.4552
  261.3486   157.2439
  262.3486   157.2439
  262.3486   157.2526
  262.3486   157.2507
  261.4993   158.3807
  261.4973   158.3833
  261.4960   158.3887
  261.9909   158.0833
  261.4831   159.0872
  261.5626   159.3419
  261.8094   159.2515
  261.9671   159.2577
  262.3662   159.3171
  261.5812   160.4180
  262.0625   159.8555
  262.0079   159.9180
  262.0079   159.9258
  262.0069   160.0690
  262.5133   159.4435
  262.9202   159.2187
  263.3990   159.0821
  263.9252   159.0827
  264.7569   157.8193
  266.3010   157.2135
  268.1334   155.6942
  269.3287   153.2344
  270.0085   151.1507
  270.0124   150.2601
  269.7953   148.8825
  269.4450   147.9262
  269.1703   148.2758
  269.1575   147.8643
  268.3990   150.2387
  269.0119   151.2774
  269.8986   153.4705
  270.4696   155.7008
  272.4411   157.3904
  272.7536   160.6517
  273.1220   163.9133
  273.1224   164.8942
  272.6139   165.5744
  272.6143   165.5749
  272.6150   165.0583
  272.6644   164.0774
  272.9450   165.8620
  273.4740   170.0220
  272.6424   171.2930
  269.6520   174.5538
  265.0546   178.0025
  260.8831   181.3671
  257.5003   185.8559
  254.5036   190.3585
  251.4678   195.3702
  249.7560   197.5961
  248.9448   199.5633
  248.4373   200.5419
  249.2276   200.4701
  250.9382   199.4743
  251.9339   199.4743
  251.5795   198.5268
  252.3187   197.4501
  252.9183   197.5301
  252.9183   197.5235
  252.9056   196.4046
  252.9056   196.4046
  251.0120   199.4379
  250.8234   198.8526
  250.9536   198.1802
  251.6055   197.4762
  252.6683   197.4893
  254.0000   196.0000
  254.0000   195.0000
  256.0000   192.0000
  259.0000   183.0000
  260.0000   178.0000
  261.0000   172.0000
  262.0000   171.0000
  263.0000   169.0000
  263.3493   167.4610
  264.9439   165.3534
  265.9439   164.9578
  265.9505   163.9460
  265.9805   160.4544
  265.9805   160.4544
  265.9822   160.4700
  265.9822   160.4700
  265.9859   160.9646
  265.9859   161.4538
  265.9874   162.0084
  266.9798   163.0585
  265.9412   165.8824
  266.9338   166.4647
  267.9326   166.5741
  268.9316   167.9427
  269.9324   168.9148
  269.8795   170.5270
  269.8237   173.8922
  269.7817   175.2098
  269.7163   176.2493
  267.6048   179.2535
  266.6117   180.6994
  265.5746   181.7133
  265.5604   181.7211
  264.5622   181.7158
  264.5613   180.7041
  265.4333   179.4835
  265.4333   179.4835
  266.4344   179.4679
  267.6667   177.8245
  267.9537   177.2699
  267.6104   177.1920
  267.6193   176.5045
  267.6494   175.6133
  267.6113   175.7256
  267.6037   174.6874
  267.6028   173.7261
  267.6092   172.7247
  268.6838   170.5039
  267.6493   169.4756
  266.7641   168.4537
  266.7795   168.0197
  266.7151   166.9672
  266.7667   166.9652
  266.8104   165.9055
  266.7630   165.8858
  266.7451   164.7800
  266.7468   164.7529
  267.8533   162.8097
  267.9468   161.9395
  266.9659   160.9067
  266.8703   160.7817
  266.8703   160.8902
  266.8703   160.8336
  266.9487   159.9088
  267.9026   158.9118
  267.9026   158.9264
  267.9026   158.9264
  267.9021   158.9266
  267.9021   158.9266
  267.9024   157.9277
  267.9028   157.9507
  267.9262   157.9512
  267.9262   157.8731
  267.9262   157.8818
  267.9262   157.8594
  267.9262   157.8809
  267.9262   157.8799
  267.9262   157.9502
  267.8789   157.9502
  267.8789   157.9736
  267.9503   157.9739
  268.9503   156.9746
  268.8214   157.9821
  268.9239   157.9478
  268.9239   157.9523
  268.9249   157.7489
  268.9249   158.0614
  268.9249   157.8818
  268.9244   158.8786
  268.9250   158.8182
  268.9241   159.8463
  269.9241   159.5236
  269.9592   159.2756
  269.9241   159.4269
