# Supplementary material for: Semi-automatic tracking, smoothing and segmentation of hyoid bone motion from videofluoroscopic swallowing study
Source: PLoS One. 2017 Nov 28;12(11):e0188684. doi: 10.1371/journal.pone.0188684 (PMC5705154; doi:10.1371/journal.pone.0188684)
Supplement: S2 File — (ZIP) [file pone.0188684.s002.zip › 22_axis_fr100to531.txt]

  436.0000   225.0000   458.0000   130.0000
  436.0000   225.0000   458.0000   130.0000
  436.0000   225.0000   458.0000   130.0000
  436.0000   225.0000   458.0000   130.0000
  435.5486   225.0000   457.8035   130.0000
  434.5924   224.9487   457.9752   129.4017
  434.5924   224.9487   457.7455   129.4049
  434.5924   224.9487   457.7455   129.4049
  434.5924   224.9487   457.7455   129.4049
  434.5924   224.9487   457.7455   129.4049
  434.5924   224.9487   457.7455   129.4049
  434.5924   224.9487   457.7455   129.4049
  434.5924   224.9487   457.7455   129.4049
  433.3797   224.9487   456.7455   129.4049
  433.3580   224.9904   456.7455   129.4049
  433.3580   224.9904   456.7455   129.4049
  433.3580   224.4904   456.7455   129.4049
  433.3580   224.4904   456.7455   129.4049
  433.3580   224.4904   456.7455   129.4049
  432.3619   224.9918   456.7455   129.4049
  433.9324   224.8743   456.7455   129.4049
  433.9324   224.8743   456.7455   129.4049
  433.9324   224.8743   456.9941   129.4103
  432.0824   224.2721   456.9941   129.4103
  433.0069   224.3781   456.9348   129.5182
  432.3691   224.5444   456.9348   129.5182
  432.3691   224.5444   456.9348   129.5182
  432.3691   224.5444   456.9986   130.0006
  432.5567   224.1686   456.9986   130.0011
  432.7666   224.6444   456.3262   130.0011
  432.7666   224.6444   456.3262   130.0011
  432.7666   224.6444   456.5898   129.1846
  432.7666   224.6444   456.5898   129.1846
  432.7666   224.6444   456.1077   129.1904
  432.7666   224.6444   455.6077   129.4404
  432.7666   224.6444   455.6077   129.4404
  431.6352   224.9242   456.1301   130.1951
  431.1085   224.7877   456.3198   129.5289
  431.4555   224.9226   456.0466   129.9858
  432.5674   224.8226   456.5511   130.0045
  432.5674   224.8226   456.4730   130.0552
  432.5674   224.8226   456.4261   129.9995
  432.5674   224.8226   456.9486   129.3791
  432.5674   224.8226   456.9486   129.3791
  431.6967   224.6365   456.9486   129.3791
  431.8588   224.3897   456.9486   129.3791
  431.8355   224.3852   456.0748   130.3791
  430.8355   224.6039   455.4481   129.0982
  430.9315   223.7507   455.7662   129.1324
  430.4486   224.3787   455.7662   129.1324
  430.6964   224.3322   455.7771   129.0930
  430.8831   224.5216   455.4183   129.8808
  430.9083   224.3448   455.1489   129.9431
  430.9083   224.3448   456.1489   129.6931
  431.1583   224.3448   455.4511   129.4370
  431.1583   224.3448   455.3033   130.0006
  431.1583   224.3448   455.3033   130.0008
  431.9041   223.8806   455.4923   129.9916
  430.1240   223.8686   455.4923   129.9896
  430.1946   223.8779   455.5625   130.0056
  430.1901   223.8874   455.2329   129.7170
  430.2522   223.8965   455.2329   129.7170
  430.0010   223.8749   455.2329   129.7170
  430.0009   223.8749   455.2329   129.7170
  430.0009   223.9841   455.7403   129.9558
  429.9910   223.7617   455.7588   129.9451
  429.0908   223.7354   455.8213   129.9627
  429.0908   223.7354   455.8231   129.9482
  430.0207   223.8768   455.7919   129.9565
  430.5832   223.7831   455.7936   129.9502
  430.5832   223.7755   455.7946   129.9570
  430.5860   223.7524   455.7946   129.9570
  429.9997   224.5504   455.7945   129.9621
  430.0008   224.5504   455.7964   129.9626
  430.3465   223.8931   455.7987   129.9557
  430.3465   223.8936   455.7993   129.9543
  430.3954   223.7971   455.8687   129.9680
  430.3954   223.7952   455.8054   129.9427
  430.3954   223.7952   455.7419   129.9580
  430.7821   224.0196   455.7422   129.9587
  430.7785   223.6096   455.7422   129.9590
  430.7813   223.6174   455.7423   129.9693
  430.7813   223.6174   455.7423   129.9693
  431.0018   223.6169   455.8519   129.0851
  431.0018   223.8044   455.1547   129.0831
  430.9628   223.6325   455.1564   128.9613
  430.0020   222.8069   455.2196   129.0026
  429.9866   222.9642   455.2196   129.0026
  429.9876   223.6566   455.2710   129.0144
  429.9876   222.7113   455.2727   129.0091
  429.9574   222.7584   455.2727   129.0091
  429.5221   222.7969   455.2502   129.0364
  429.2067   223.6009   454.9920   129.9556
  429.1466   223.7720   455.0554   129.2809
  430.3341   223.5845   455.0656   129.4067
  430.3966   223.6040   454.7209   129.8702
  429.4025   223.5920   454.7247   129.8694
  429.4181   223.5529   454.7247   129.8694
  429.3768   223.7598   454.7409   129.8717
  429.4705   223.7637   454.7405   129.8720
  429.5174   223.5762   454.9737   129.0524
  429.0023   223.5432   454.9737   129.0524
  428.1126   223.5200   454.9737   129.0524
  428.6148   223.6796   453.8520   129.5910
  427.6305   223.6797   453.5168   129.5653
  427.6789   223.5882   453.1034   129.3354
  427.6008   223.7267   453.1034   129.3354
  427.4596   223.5554   453.1110   129.3088
  427.0223   223.7019   453.1110   129.3088
  426.3462   223.5925   453.0434   129.6799
  426.0120   223.5946   453.0435   129.5328
  425.7620   223.5946   453.0436   129.4080
  425.7640   223.5985   453.0436   129.4080
  425.7640   223.5985   452.0536   129.6114
  424.3191   223.5906   451.1764   129.8938
  424.4441   223.6141   451.7602   129.7246
  423.9812   223.3492   451.0737   129.6123
  423.9789   223.3169   451.0737   129.7627
  424.0258   223.3047   451.0737   129.7629
  423.0256   223.2890   451.0736   129.7922
  423.0060   222.6256   451.0737   129.7676
  422.9786   223.3109   451.0285   129.7821
  422.4299   222.5574   451.0263   129.7885
  421.9642   221.6157   451.0263   129.7885
  422.0294   222.6154   451.0178   129.7919
  422.0284   222.6177   451.0178   129.7924
  421.0106   222.3526   451.0178   129.7914
  421.0106   222.3838   451.0211   129.7644
  421.0106   222.3838   450.9920   129.7975
  421.0250   222.9907   450.9920   129.7912
  420.9563   222.3854   450.9920   129.7904
  421.9446   223.3854   451.0129   129.7889
  422.9738   223.3488   452.0090   129.7730
  422.9433   223.3494   452.0133   129.7644
  422.9439   223.1001   452.0176   129.7870
  423.0106   223.1000   452.0177   129.7850
  423.0106   223.1220   452.9962   129.7786
  423.0103   222.4326   452.9951   129.7946
  423.0103   222.4326   452.9879   129.7861
  424.0103   223.3516   452.9962   129.7738
  424.0103   223.3496   452.0320   129.7899
  422.9961   222.9710   452.0320   129.7899
  422.9774   223.0264   452.0086   129.7737
  422.9484   223.0205   452.0337   129.7700
  422.0361   222.9342   452.0001   129.7834
  422.0361   222.9342   452.0005   129.7847
  422.0355   222.9337   452.0473   128.9629
  422.0350   222.9337   452.0921   129.3785
  421.9491   222.9481   451.9996   129.3780
  421.9493   222.9935   451.9893   128.7492
  421.9384   222.9519   451.9892   128.7695
  421.9834   222.9519   451.9814   129.4625
  421.9834   222.9518   452.0452   129.4479
  422.0146   222.9519   452.0673   129.4821
  421.9720   222.9486   452.0666   128.9156
  422.9715   222.9490   452.0667   129.4802
  422.9705   222.9486   452.0665   129.4724
  422.9960   223.0819   452.0672   129.4704
  422.9493   222.9842   452.0672   129.4728
  423.0985   223.0266   452.0850   129.5821
  423.0555   222.9924   452.0770   129.5840
  421.9447   222.4862   451.9920   129.5820
  422.5096   223.2780   452.0778   129.7469
  422.8849   222.6239   452.0775   129.7473
  422.9191   222.6219   453.0131   129.4070
  422.9503   222.5885   453.0131   129.4700
  422.9498   222.6123   452.9783   129.4799
  422.9772   222.6201   453.0457   129.4193
  422.9775   222.6507   453.0457   129.4192
  423.0385   222.6145   452.9567   129.4581
  423.0385   222.6458   453.0350   129.4029
  423.0079   222.6848   452.9711   129.4033
  422.0084   222.6436   452.9811   129.4403
  422.0088   222.6441   452.0777   129.4403
  422.0078   222.6478   452.0780   129.4062
  422.0086   222.9044   452.0780   129.4692
  422.0269   223.0290   452.0458   129.4693
  422.0337   223.0283   452.0456   129.4509
  421.5807   223.0696   452.0562   129.4210
  420.9731   222.2174   451.9665   129.8342
  420.9731   222.3424   451.9667   129.8603
  421.3895   222.8048   451.9670   130.1602
  421.4469   222.8476   451.9665   130.0416
  421.4469   222.8476   451.9665   130.1589
  421.4469   222.8476   451.9685   130.1937
  421.4550   222.7734   451.9529   129.9396
  421.4559   222.7739   451.9383   129.8617
  421.3391   222.7739   451.9504   129.3536
  421.3395   222.8247   451.9382   129.8517
  421.3395   222.7739   451.9340   129.6011
  421.3316   222.8211   451.1197   129.7876
  421.3335   222.8211   451.0219   129.8558
  421.3355   222.9461   451.0219   129.8558
  421.3355   222.8494   450.9985   129.8592
  421.3371   222.8494   451.9526   130.3142
  421.3681   222.7752   452.0009   130.3230
  421.3368   222.7770   451.9996   129.3292
  421.3388   222.7770   451.9858   130.3099
  421.3388   222.7790   451.9858   130.2947
  421.3388   222.7790   452.0001   129.7552
  421.0442   222.8205   452.0176   130.3119
  421.0186   221.8031   451.9907   130.3294
  421.0657   221.8031   451.9903   130.3174
  421.0169   222.8250   451.0883   130.3214
  421.0179   222.8162   451.0839   130.3214
  419.1255   221.6737   450.9714   130.3097
  419.0201   221.5758   450.9860   130.3017
  418.0924   221.4869   450.0972   130.3063
  417.9869   221.2463   450.0978   130.3225
  417.9920   221.3837   450.0186   129.3227
  417.9920   221.6337   450.0010   130.2562
  417.9910   221.6478   450.0000   130.2396
  417.9910   221.5847   450.0206   130.2546
  417.9910   221.6472   450.0361   130.4360
  418.0338   221.1388   450.9848   130.4144
  418.0378   221.1387   450.9902   129.4295
  418.9662   221.1389   451.0204   129.4450
  418.9662   221.1516   451.1287   129.8664
  417.9116   221.2097   451.1624   129.6632
  417.8828   221.1358   451.1155   129.6774
  417.9121   221.1358   451.0936   129.8884
  418.0352   221.1358   451.0937   129.4328
  418.0362   221.1358   451.0937   129.4322
  417.9121   221.1358   451.0942   128.8791
  417.9121   221.1358   450.9899   129.6333
  418.0311   221.1358   451.0052   129.6488
  417.0358   221.1358   451.0051   129.6490
  416.9147   220.9951   451.0199   128.8782
  417.0369   220.9951   450.9993   128.8784
  417.0369   221.1514   450.9899   128.9092
  416.9121   221.1358   450.1184   128.8762
  416.8212   220.8781   450.1821   128.8153
  416.8067   221.0305   450.1821   128.8126
  416.8067   221.0286   450.1821   128.8150
  416.0410   220.9661   450.1829   128.8141
  416.0449   220.9621   450.1101   128.8162
  416.1190   220.9543   450.1099   128.8182
  416.1171   221.0138   450.2010   128.7881
  416.1171   221.0148   450.2003   128.7872
  416.7960   221.1081   450.2965   128.7872
  416.0538   220.9258   450.2968   128.4763
  416.8942   221.0037   450.9636   128.0787
  416.9030   221.0026   451.0656   128.1339
  417.0383   221.0026   451.0339   128.0723
  417.1208   221.0406   451.0339   128.6389
  418.0385   221.1039   451.0339   128.1437
  418.0385   222.1039   451.0360   129.0449
  418.0385   222.1039   450.9610   128.0492
  416.9154   220.9636   450.8831   127.9666
  416.9154   221.0331   450.9010   128.1538
  416.9154   221.0038   449.9348   128.1044
  416.9346   222.0253   449.9495   128.1042
  417.8551   222.7158   449.9531   128.6280
  417.8551   222.6494   449.9492   128.6202
  416.9938   221.6019   449.9492   128.6227
  416.9921   221.5971   449.9492   128.6535
  416.9823   221.1284   449.9506   128.6598
  415.8573   221.1265   449.9502   128.6989
  416.0370   220.9751   450.9507   128.7211
  416.0295   220.9761   450.9507   128.7201
  416.3967   221.1926   450.9476   128.6577
  416.3928   221.1926   450.8998   128.6787
  416.3928   221.1926   450.9011   128.6455
  417.0637   221.3178   450.9010   128.7091
  417.0271   221.3227   450.9010   128.7091
  417.2849   221.3384   449.9633   128.6512
  417.2810   221.3203   450.0692   128.7391
  417.0300   221.3203   450.8273   128.8578
  417.4052   222.2744   450.9327   129.5603
  416.9825   221.3848   450.8733   129.7374
  417.0395   221.2068   449.9900   129.5734
  417.0374   221.2832   449.9900   129.5758
  417.2139   222.3704   449.8579   129.5734
  417.0345   222.2494   449.7681   129.5099
  416.9192   222.3139   448.9888   128.8450
  416.4036   222.3773   449.9328   129.5322
  416.4082   222.3773   449.9328   129.0618
  416.4085   222.3732   449.9314   129.0666
  417.0845   221.6666   449.9314   129.5188
  417.0286   222.4061   449.8466   129.5188
  417.0286   222.4061   449.8661   128.7151
  416.7975   222.4071   449.9313   128.7756
  416.8619   222.4285   449.9314   128.7786
  416.3769   222.4017   449.9315   128.7158
  416.3778   222.4637   449.8685   128.7768
  416.3617   222.4656   449.9311   128.7768
  416.3617   222.4667   449.8683   128.8275
  415.9224   222.4020   448.9337   128.7157
  415.9224   222.5211   448.9869   128.7157
  415.9214   222.5211   448.9332   128.6142
  415.9247   222.5231   448.9330   128.6111
  415.4138   221.8909   448.9311   128.6111
  415.0231   221.7370   448.9311   128.7166
  415.0212   221.7448   448.9310   128.5479
  415.0226   221.8361   449.0208   128.6113
  415.9687   221.9378   449.0823   128.6171
  416.0214   221.9378   449.2528   129.1922
  415.9716   222.6213   449.2467   129.1883
  415.1392   221.5775   449.3638   128.2159
  415.3920   222.4627   449.1646   128.1603
  415.3013   222.4627   449.2886   128.1554
  415.3732   222.4618   449.0913   128.1716
  415.9298   222.4629   449.6038   128.1716
  415.9796   222.4629   449.6695   128.1638
  415.9708   222.4636   449.6850   128.1729
  416.1748   222.4636   449.7475   128.1592
  415.4041   222.1986   449.6694   128.1594
  415.3894   222.0112   449.6695   128.1595
  415.1082   221.2409   449.4575   128.0382
  415.1144   221.2672   449.4575   128.0398
  414.9738   222.0397   449.4589   128.0420
  415.4601   222.0865   449.3337   128.0420
  416.0426   222.1139   449.3906   128.0422
  416.0402   221.9659   449.3872   128.2004
  416.0373   221.9640   449.3811   128.0136
  415.2028   221.9634   448.8748   128.0131
  415.2028   221.9699   448.8173   129.0744
  415.0431   221.3164   448.8749   128.0443
  415.0570   221.9085   448.8800   128.1107
  415.0502   221.8931   448.8768   128.1153
  415.8685   221.8788   448.7999   128.1149
  415.9588   221.7346   448.7941   128.1105
  415.2528   221.9452   448.7202   127.8472
  416.1859   221.9495   448.7202   127.9335
  416.0443   221.9280   448.7185   128.0170
  416.0423   221.9260   448.7127   128.0171
  416.0465   221.9192   448.8963   127.9647
  416.0465   221.9534   449.0537   128.0347
  416.0387   221.9544   448.7411   128.0703
  417.0400   222.1468   448.7368   128.0828
  417.0400   222.1390   448.9295   127.9929
  417.1025   222.1390   449.4026   127.9919
  417.0400   221.8429   449.0159   127.9892
  417.0360   221.9248   449.0223   127.9892
  417.4347   221.8564   449.2906   128.0918
  417.5028   222.1064   449.2914   128.1833
  417.4422   222.0751   449.2914   128.1838
  417.8331   221.2834   448.9218   127.9994
  417.0474   221.2801   448.9218   127.9994
  416.9631   221.9169   448.9027   127.9994
  417.0388   221.2215   448.9174   127.9953
  416.8239   221.2235   449.0189   127.3672
  417.1068   222.1478   449.0160   127.4293
  416.8878   222.0316   448.8554   127.6611
  416.9520   221.7805   448.8548   127.7323
  417.2982   221.2572   448.8548   127.7323
  417.1097   221.2572   448.5600   127.7342
  416.2287   221.1964   449.1233   127.7296
  416.1105   221.1964   448.9963   127.7336
  416.0352   221.1283   448.6329   127.7336
  416.0391   221.1966   448.4024   127.7336
  415.9151   221.1975   448.3303   127.7336
  416.0987   221.1965   448.3303   127.7331
  416.0990   221.2680   448.3349   127.2585
  415.9909   221.1391   448.3398   127.2501
  416.1576   221.1964   448.0938   127.6736
  416.3927   221.2014   448.1182   127.6580
  416.9604   221.0012   448.1260   127.6607
  416.9632   221.1130   448.1248   127.6568
  416.8789   221.0013   448.2667   127.2467
  416.7570   221.0160   448.4093   127.6508
  416.2965   220.8414   448.3468   127.6536
  416.3797   220.9165   448.4164   127.6644
  416.9672   220.8704   448.9190   127.2019
  416.9711   220.8548   448.6993   127.4666
  416.9711   220.8548   448.6993   127.4695
  416.9148   220.8692   448.6993   127.4695
  416.7967   220.8636   448.7020   127.4735
  416.8260   220.8636   448.7000   127.4749
  416.8844   220.7756   448.1395   127.4029
  417.0380   220.7747   448.0929   127.6205
  416.9758   220.7778   448.1070   127.6205
  416.9758   220.7788   448.1080   127.6205
  416.9603   220.9658   448.1080   127.6205
  416.9758   220.9412   448.1070   127.6205
  417.0141   220.8724   448.1048   127.6130
  416.9673   220.8705   448.1715   127.6159
  416.9673   220.8812   448.1047   127.6131
  416.9673   220.8939   448.0763   127.6133
  416.9764   221.1152   448.0714   127.6133
  416.9759   221.1154   448.0714   127.6133
  417.2004   221.8962   448.0093   127.7598
  417.2004   221.8318   448.7825   127.8373
  418.0396   221.8161   448.8460   127.8965
  418.0552   221.8921   448.9359   128.0035
  418.2777   221.8161   449.5293   127.9964
  418.1453   221.8161   449.4553   128.0960
  418.1453   221.9011   449.2068   127.8872
  418.1375   221.9006   449.1430   128.0098
  418.1219   221.9798   449.5297   127.6277
  418.1233   221.9802   449.2728   127.6342
  418.1171   221.9770   449.2738   127.6342
  417.9859   221.8989   449.2738   127.7475
  418.1169   221.8270   449.5296   127.6830
  418.1357   221.8197   449.5157   127.6791
  418.1414   221.8066   449.2088   127.9315
  418.1375   221.8068   449.2088   127.8046
  418.1233   221.9269   449.0883   127.8065
  418.1194   221.9270   449.0892   127.6993
  418.1168   222.0027   449.0785   127.7367
  418.1207   222.0027   449.0120   128.5707
  418.0426   221.8191   449.0120   128.5763
  417.8815   221.8152   449.1799   128.5763
  417.7950   221.8269   449.1232   127.9280
  417.8850   221.6709   449.1310   127.9603
  417.8705   221.6709   449.1310   127.9588
  418.1205   222.0625   449.0711   127.8982
  418.1222   222.0625   449.0713   127.7176
  418.1202   222.0718   449.0713   127.8987
  418.1124   222.0810   449.7707   128.0238
  418.1124   222.0810   449.4098   128.0863
  418.1124   222.0659   449.3587   127.9351
  418.1220   222.0612   449.3655   127.9038
  418.0388   222.0573   449.4249   127.7575
  418.0388   222.0676   449.3702   128.0026
  417.9108   222.0721   449.3761   128.0026
  417.9745   221.8333   449.3732   128.0026
  418.0410   221.8226   448.8412   128.0191
  417.8970   222.1028   448.8402   127.8978
  418.1155   221.9783   448.5293   127.0273
  418.2786   221.9783   448.6895   127.0239
  418.1996   221.9940   448.8585   127.0011
  418.2810   221.8389   449.3732   127.8570
  418.2661   221.8379   449.3712   127.7736
  417.9604   221.8301   448.5346   127.7809
  417.9769   221.8291   449.1721   127.7997
  417.9918   222.0605   448.6245   127.8063
  418.0392   221.8311   448.3446   127.8063
  418.0387   221.8311   448.3455   127.6623
  417.0387   221.8311   448.3455   127.6691
  417.4800   221.0535   448.1882   127.6652
  418.0606   222.0320   448.0146   127.7118
