# Supplementary material for: Semi-automatic tracking, smoothing and segmentation of hyoid bone motion from videofluoroscopic swallowing study
Source: PLoS One. 2017 Nov 28;12(11):e0188684. doi: 10.1371/journal.pone.0188684 (PMC5705154; doi:10.1371/journal.pone.0188684)
Supplement: S2 File — (ZIP) [file pone.0188684.s002.zip › 22_hyoid_fr100to531.txt]

  340.0000   148.0000
  340.0000   148.0000
  340.0000   148.0000
  339.4350   147.0518
  339.4383   147.0439
  339.4381   147.0439
  339.9338   147.0439
  339.8088   148.0151
  339.3418   148.5820
  339.1992   148.9086
  339.7353   149.0440
  339.4945   149.1958
  339.4945   149.1958
  339.4945   149.1958
  339.8734   150.0452
  339.0061   150.1265
  339.4481   150.1265
  339.4481   150.1265
  339.4481   150.1265
  339.4481   150.1265
  339.4481   150.1265
  339.4753   150.0656
  339.4753   150.1871
  339.4753   150.1871
  339.9781   151.0539
  339.8015   151.0200
  339.4766   151.9510
  339.2680   151.0448
  339.7018   151.0449
  339.7009   151.0388
  339.6983   151.0447
  339.7121   151.0520
  339.4462   151.0516
  339.4384   151.0579
  339.4384   151.0579
  339.4398   151.0518
  339.4408   151.0562
  340.7550   151.0503
  340.2238   151.9493
  340.2096   151.9656
  340.2156   152.9538
  341.5913   152.1432
  341.6609   152.1172
  341.6609   152.1172
  341.6637   152.8711
  341.4899   153.2589
  341.4899   153.2589
  341.5383   152.1543
  341.0891   152.1543
  341.2603   152.8887
  341.3827   152.6152
  341.3926   153.4791
  341.3926   153.4791
  341.3926   153.4791
  341.3926   153.4791
  341.3926   154.5961
  341.3926   154.5961
  341.4688   153.9437
  341.6626   153.9264
  341.6587   153.9169
  341.6587   153.9171
  340.3806   153.1147
  341.0614   153.8590
  341.7506   152.9390
  341.7540   152.9345
  341.8165   151.9540
  341.0689   151.5173
  341.0536   151.5523
  341.0740   150.6426
  341.0740   150.6426
  340.6631   150.1160
  340.5816   149.9425
  340.6060   149.1389
  340.6756   149.1050
  340.6725   149.1033
  340.6788   149.0863
  340.6790   149.5906
  340.6790   149.5906
  339.5596   149.3309
  339.6836   149.0492
  339.6836   149.2992
  339.6836   149.2992
  339.6820   149.0486
  338.5950   150.1093
  338.5950   150.6093
  337.6295   151.6515
  337.6541   152.8711
  337.7010   152.9657
  337.7890   153.0494
  337.7890   153.7621
  336.9442   154.5600
  336.3837   155.7761
  336.0790   155.9342
  336.3499   157.0342
  336.6744   158.3308
  336.6740   159.4853
  336.3099   160.1270
  335.3462   160.1880
  335.3462   160.1884
  335.4039   160.1936
  334.6742   160.1941
  334.6741   160.9529
  334.6318   160.8557
  333.1131   160.2752
  332.4571   160.8750
  332.6404   161.9147
  331.6534   162.1521
  331.7061   162.3236
  331.6386   163.6302
  332.5238   163.2406
  333.3173   163.0135
  333.0481   162.8261
  332.7979   163.3261
  332.4205   164.1350
  332.4205   164.2600
  331.2486   165.3368
  331.5809   167.4571
  331.3483   173.3687
  329.1105   180.5090
  326.8017   185.7504
  325.9353   186.4828
  324.4911   186.6796
  323.0150   186.5648
  321.6281   187.1113
  320.0636   186.4748
  318.6292   186.8093
  317.0924   186.2551
  315.1459   186.4304
  313.1553   185.8959
  310.8133   185.3950
  309.6535   184.8614
  308.9115   184.7679
  307.9115   183.7770
  306.9900   183.8123
  305.7717   182.7428
  304.7717   182.8076
  304.1324   182.7352
  304.1305   182.8270
  304.1332   183.8084
  304.4086   183.8084
  304.4116   183.8162
  304.4096   184.8162
  304.7908   184.6669
  305.3759   183.7113
  304.8325   183.7519
  305.3440   182.6797
  306.0881   180.5232
  306.1838   179.5802
  306.1838   178.5900
  307.0866   177.5782
  307.0420   175.8516
  307.9882   173.9185
  309.0370   171.5638
  310.1064   170.5810
  310.1389   170.5851
  311.1623   170.5851
  312.2268   169.5373
  313.6811   168.4641
  314.0825   167.9613
  315.0517   166.9556
  316.7822   165.9809
  318.1131   164.7068
  319.0948   162.8927
  319.9298   161.0346
  319.9950   159.4944
  320.0484   160.0660
  320.3543   162.4210
  320.6901   163.3772
  320.6208   164.4521
  321.1604   166.5440
  321.1855   167.8547
  320.2152   168.7936
  320.3131   170.5538
  320.1334   170.7101
  320.5561   171.8064
  321.0012   172.5618
  323.2516   172.6581
  324.3086   174.6509
  325.1173   177.6503
  325.3445   180.5838
  325.0221   182.3878
  323.6010   184.5350
  322.4439   183.4559
  322.4153   181.2661
  322.4185   178.4203
  322.4727   177.3731
  322.4713   176.0119
  322.3130   175.3496
  322.0293   172.6604
  321.5965   171.3336
  321.5964   170.6928
  321.5652   169.8872
  321.5652   169.5122
  321.3280   169.7560
  321.3280   169.5060
  320.8976   169.8588
  320.8976   169.8588
  320.2609   169.8394
  320.5583   170.7965
  321.0793   170.8160
  321.0795   170.8366
  322.0795   170.8537
  322.1582   170.8210
  323.1057   171.7468
  324.8204   173.5815
  325.1942   179.4549
  324.2011   186.3852
  322.4824   190.0696
  319.9053   192.3701
  317.1753   193.6995
  314.1080   194.7540
  311.9488   195.4083
  310.9136   194.8588
  310.9096   194.8410
  309.9096   195.7414
  308.9358   194.7046
  307.9358   194.6890
  307.7846   194.6892
  306.9390   193.7986
  306.8003   193.6152
  306.8003   193.6152
  306.1913   193.5587
  306.1386   193.6632
  305.6698   193.6632
  305.1394   194.5460
  305.0124   194.5550
  305.0124   194.5550
  304.6163   194.6553
  304.1344   193.6553
  304.0083   194.5594
  303.3675   193.5924
  303.2658   193.5294
  302.2214   193.5294
  301.2318   193.4976
  299.4198   193.5352
  298.2961   193.5284
  296.2781   192.5607
  293.2545   193.7483
  291.4065   192.8727
  290.2568   191.8816
  290.2540   190.0963
  289.1495   188.8571
  288.2087   188.9179
  288.2092   187.7648
  288.2082   187.7648
  289.2082   186.7629
  291.7346   183.4461
  292.8290   182.5262
  294.1027   182.0778
  295.8378   180.1259
  298.7944   176.7714
  300.7538   174.8799
  302.0620   172.8427
  302.9052   172.0836
  304.0645   170.0422
  306.0630   168.0548
  308.9671   164.6923
  310.9581   163.8348
  311.6617   163.1709
  312.7596   163.1625
  313.3644   163.1245
  314.5851   161.4562
  314.5927   161.1683
  314.5515   161.0887
  315.2409   159.8705
  316.2409   160.8705
  317.8129   161.9353
  318.8129   161.9353
  318.1817   163.1494
  318.1192   163.1709
  318.2368   163.4593
  318.1894   163.5517
  319.8809   163.5671
  319.8809   163.5671
  319.1016   164.1638
  320.0843   164.1577
  320.0843   164.1533
  321.7020   164.4488
  322.8088   165.1978
  322.9319   166.1812
  321.8530   168.0745
  322.0365   169.9295
  321.4711   172.6194
  320.2208   177.7731
  319.1922   181.9834
  317.9735   184.1353
  316.9735   184.0463
  315.0224   179.8175
  312.9137   169.7704
  309.2493   163.4819
  306.4143   158.2638
  303.1318   154.3994
  299.3896   153.1012
  294.4484   151.2106
  289.0568   150.7401
  285.0263   150.5810
  283.4442   150.2257
  284.3269   150.2287
  289.1230   149.8679
  296.7479   149.6814
  303.2171   151.7226
  308.1299   155.7842
  311.9690   162.7709
  315.4938   164.9601
  316.0992   166.4322
  316.1119   166.1357
  315.4884   164.1035
  314.7470   161.0531
  313.9851   159.2946
  313.3557   159.3136
  313.3220   159.3120
  313.3559   160.2498
  313.7939   160.2354
  313.5946   160.3571
  313.7811   160.3442
  313.7811   161.1206
  314.2089   161.1657
  314.2126   161.2097
  313.9919   160.2956
  313.8391   160.2939
  314.0210   159.3601
  314.1330   159.2875
  314.9614   158.2718
  315.0805   156.1428
  315.4950   154.8815
  315.4940   152.3364
  315.1003   152.0678
  315.1431   151.2417
  315.7601   149.3479
  315.5128   149.2112
  315.5196   148.4112
  315.5196   148.3319
  315.5841   148.2858
  315.8175   148.2701
  315.8233   148.3675
  315.8200   148.3683
  315.6275   148.2816
  315.5611   148.1259
  315.4846   148.1862
  315.5196   148.1237
  315.5196   148.1276
  315.4580   148.1260
  315.3006   148.0488
  315.5174   148.1074
  315.2010   147.9882
  315.5174   148.3103
  315.1938   147.9854
  315.2039   148.0011
  315.2039   148.0011
  315.2049   147.9404
  315.2049   147.9734
  315.2049   148.0163
  315.2055   148.0120
  315.2055   147.9744
  315.2052   147.9869
  315.1566   148.9450
  315.1557   148.9724
  315.1576   148.9743
  315.1576   148.9743
  315.1566   148.9587
  315.8109   148.0137
  315.6652   148.0483
  315.8548   148.1499
  315.8512   148.3982
  316.1578   148.2951
  316.1547   148.9581
  316.1547   148.9581
  316.1547   148.9573
  316.7749   148.6291
  316.6073   149.1800
  317.0419   149.1800
  316.9217   149.2720
  317.0870   149.2564
  317.1365   150.3015
  317.2852   150.8669
  318.0012   151.3270
  318.0014   151.3110
  318.1410   151.3141
  318.3300   151.1852
  318.2175   152.2145
  318.1011   152.2176
  318.7066   152.3805
  319.0010   152.3228
  319.0090   152.3661
  319.2902   152.9911
  319.2183   152.9638
  319.2173   152.9630
  319.6406   153.2610
  319.2339   153.9465
  319.2319   153.9465
  319.3219   153.9090
  319.2433   153.9093
  319.2120   153.2218
  319.1587   153.2270
  319.2099   153.2303
  319.1677   152.9268
  318.7730   153.2665
  318.1712   152.4357
  318.1754   152.1952
  318.1500   152.1952
  318.1852   152.2775
  318.1949   151.3176
  318.1930   152.2024
  318.1617   151.9710
  318.2057   151.9371
  318.2302   152.1969
  318.2302   151.9142
  318.2017   151.3353
  318.2017   151.3353
  318.1775   151.4135
  318.1621   151.9842
  318.1934   151.9561
  318.9999   151.3258
  318.7755   151.2973
  318.2126   150.9501
  318.6028   150.2996
  318.2674   149.9759
  318.2300   149.9786
  318.9722   149.1998
  319.1692   149.1845
  319.1696   148.0830
  318.9544   147.8801
  318.1888   147.8801
  318.1890   147.8802
  318.1907   147.8808
  318.1720   147.9620
  318.1681   147.9385
  318.1681   148.0332
  317.6891   148.0485
  317.6891   148.0641
  317.6891   148.0485
  318.0402   148.8182
