# Supplementary material for: Semi-automatic tracking, smoothing and segmentation of hyoid bone motion from videofluoroscopic swallowing study
Source: PLoS One. 2017 Nov 28;12(11):e0188684. doi: 10.1371/journal.pone.0188684 (PMC5705154; doi:10.1371/journal.pone.0188684)
Supplement: S2 File — (ZIP) [file pone.0188684.s002.zip › 23_axis_fr1to430.txt]

  389.5000   291.5000   402.8333   208.8333
  389.5000   291.5000   402.8333   208.8333
  389.5000   291.5000   403.7374   207.8949
  390.1642   290.6103   403.4746   208.0207
  390.1642   290.6103   403.5293   207.9235
  389.0431   290.6220   403.5304   207.9196
  389.0452   290.6194   403.2287   208.0830
  389.0216   291.5318   402.0848   208.0294
  389.0216   291.5318   403.0038   208.0659
  388.1004   290.5552   402.8685   208.1147
  387.7630   291.5062   402.8749   208.0925
  387.8104   290.5185   401.9152   208.2145
  386.8104   290.5185   401.9152   208.2145
  386.3124   290.5186   401.8501   208.2174
  386.3146   290.5183   400.7017   207.7180
  385.3182   290.5457   400.9060   208.0222
  385.3182   290.2957   400.0383   207.4842
  384.3182   290.5318   399.9836   206.9325
  384.1572   290.5318   399.9374   207.9236
  384.2325   290.5292   399.8896   207.8149
  383.2338   290.5371   399.0453   207.4447
  383.2390   290.5566   398.9828   207.4330
  383.2432   290.5512   398.9602   207.4061
  383.2481   290.5294   398.8877   207.9052
  383.2481   290.5294   398.8956   207.9130
  383.2481   290.5294   398.9019   208.3574
  383.2481   290.5294   398.9264   208.3739
  383.2429   290.5395   398.9440   208.3424
  383.2677   290.5183   398.9674   208.3425
  383.2682   290.5184   398.9815   208.3742
  383.2683   290.5183   399.9152   208.3803
  384.1706   290.5183   399.9366   208.3831
  384.3174   290.5375   400.0015   208.3850
  383.9489   290.4747   400.8703   208.3279
  384.1008   290.4740   400.8853   208.4021
  384.1164   290.5111   400.8905   208.3917
  384.2414   290.5268   400.9315   208.4222
  384.2414   290.5268   400.9406   208.4181
  384.2489   290.4950   400.9572   208.4176
  384.2804   290.4955   400.9511   208.4911
  385.2752   291.5185   400.9359   208.5054
  384.2752   291.5185   400.9515   208.5004
  384.2752   291.5185   400.9608   209.0004
  384.2834   291.3969   400.9529   209.0037
  384.2839   291.3972   400.9376   209.0056
  384.3003   291.5295   400.8594   209.3652
  383.8704   291.2795   400.8597   209.3476
  383.9261   291.4082   400.8792   209.3552
  383.9294   291.4086   400.8654   209.3554
  383.9665   291.5074   400.8641   209.3755
  383.9665   291.5074   400.9117   208.9073
  383.9498   291.5294   400.8793   208.9051
  383.9498   291.5294   400.8793   209.3589
  383.9580   291.5185   400.8716   209.3367
  383.9580   291.5182   400.8705   209.3346
  383.9747   291.4964   400.9330   209.3815
  383.9757   291.5186   400.9377   209.1034
  383.9796   291.3959   400.9641   209.3378
  383.9721   291.5185   400.8709   208.8006
  384.1667   292.8333   397.5000   206.8333
  384.1667   292.8333   397.9568   205.9519
  384.1667   292.8333   397.9560   205.9529
  384.3969   292.8612   397.9716   205.9539
  384.5038   291.8913   397.9755   205.9475
  384.5078   291.8688   397.9759   205.9465
  384.5078   291.8688   397.9759   205.9465
  383.5587   292.4357   397.9759   206.1965
  383.5824   291.9054   397.8136   206.0398
  383.5966   291.7756   397.5092   206.6685
  383.6259   291.7902   397.5092   206.6685
  383.6259   291.7746   397.8529   206.8374
  383.6268   291.7655   397.9154   206.5874
  385.0255   291.7740   398.5716   206.8411
  384.1639   292.4363   398.5730   206.8369
  384.3816   292.1385   400.0797   206.0564
  384.8215   291.6532   400.0796   206.0565
  384.3638   291.6696   400.0527   206.1087
  384.3626   291.6969   400.0527   206.1087
  384.1096   291.3992   400.0527   206.1087
  383.5471   291.7117   400.0782   206.0602
  383.3870   291.7117   399.8904   205.8435
  383.3898   291.7118   399.5465   205.9385
  383.3780   291.6033   399.5328   206.1779
  383.3793   291.4626   399.5329   206.0845
  383.3238   291.6809   399.7764   206.0855
  383.3723   291.7239   400.5024   206.1617
  384.1186   291.7268   400.6541   206.2252
  384.1498   291.7268   401.1541   206.2399
  384.1484   291.7268   402.4595   206.2074
  384.3515   291.7033   402.4595   206.2074
  384.3515   291.7033   402.4595   206.2074
  384.3759   291.4943   402.4595   206.2074
  384.4336   291.3606   402.6136   206.2074
  383.4533   291.3353   402.6136   207.2074
  383.3162   291.4157   402.6136   207.2074
  383.1080   291.3210   402.6136   207.2074
  383.0377   291.9373   402.6136   207.2074
  383.0377   291.9373   402.6136   207.2074
  382.5351   291.9009   403.2693   207.8205
  382.4057   291.9009   403.2751   207.8468
  382.4037   292.2147   403.2332   208.8391
  382.1463   291.9007   404.3132   207.8340
  382.5226   291.6388   404.3145   207.8095
  382.5285   291.5890   404.5508   207.8800
  383.0491   291.5112   404.5507   207.5495
  383.0481   291.4951   404.5518   207.4870
  383.0453   291.4951   404.5522   207.5036
  383.6564   291.4697   405.5536   207.6442
  383.6147   291.4951   405.5536   207.6664
  383.7892   290.7000   405.5537   207.6665
  383.9059   291.4390   405.5630   207.6665
  383.9684   291.4388   404.6000   207.6665
  382.9658   290.9158   404.5612   207.4470
  383.6609   290.6758   404.5631   207.5525
  383.0515   291.4385   404.5420   207.5482
  382.9897   290.9425   404.5420   208.0482
  382.9546   291.4745   403.5613   207.5518
  382.9546   291.4784   403.5632   207.7432
  382.9547   291.4699   403.5631   207.6418
  382.9703   291.4524   403.5504   207.6448
  383.0875   290.8288   403.5589   207.3787
  382.9084   290.7956   403.5678   207.5116
  383.6473   290.7958   403.5668   207.4982
  383.3360   290.6231   403.5668   207.5152
  383.8301   290.7493   403.5826   207.4747
  383.8331   290.7455   403.5757   207.4574
  383.8907   290.8785   404.5400   207.4955
  383.8907   290.8121   404.5637   207.6049
  383.8907   291.3233   404.5637   207.5827
  384.0407   290.9430   404.5276   207.4809
  384.0797   291.1755   404.5279   207.4990
  384.3336   291.4209   404.5514   207.3764
  384.3376   291.1473   404.5513   207.3764
  384.9388   291.1510   404.5708   207.3686
  385.0573   290.4036   405.5062   207.3676
  385.9205   290.2460   405.5619   207.3521
  386.0316   290.4996   405.6169   207.4175
  386.6010   290.4819   406.5549   206.7293
  386.6010   290.4760   406.5426   207.3008
  386.8413   290.4760   406.5427   207.3979
  387.0980   290.2320   407.5425   207.4863
  387.0878   290.2242   407.5424   207.5564
  387.0884   290.2314   406.5552   207.2504
  387.0074   290.2548   406.6003   206.6884
  387.0076   290.2232   406.5424   206.9087
  386.9292   290.2232   406.5994   207.4057
  386.8970   290.2538   406.5994   207.4052
  386.6352   290.0326   406.5609   207.2794
  386.8491   290.0648   406.5638   207.3399
  386.8491   290.0638   406.5637   207.2542
  386.1320   290.0547   406.5559   207.3764
  386.1029   290.2627   406.5425   207.3838
  386.1696   290.2878   406.5716   207.3780
  386.1668   290.2276   406.7395   207.4001
  386.6152   290.0129   407.5654   207.2941
  386.1152   290.1754   407.5654   207.2785
  386.9137   289.7118   407.5657   207.4397
  386.2301   289.5347   407.5662   207.3814
  386.9109   289.6913   408.5624   207.4539
  386.9133   289.5977   408.5289   207.4773
  386.9777   289.5352   408.5886   207.2910
  386.9234   289.5319   408.5294   207.3641
  386.9199   289.5319   408.5294   207.3764
  387.1422   289.6037   408.5681   207.3764
  387.0626   289.6818   408.5539   207.3261
  387.0617   289.9594   408.5537   206.7315
  387.0626   289.8491   408.5948   207.2242
  387.0621   289.6989   408.5740   207.2418
  387.1418   289.6217   408.5739   207.1720
  387.1438   289.6227   408.5885   207.3777
  387.1438   290.3737   408.5817   207.2834
  387.1438   290.0799   408.5805   207.2829
  387.8711   289.9533   409.4928   207.0766
  387.8738   289.7033   409.6032   207.0448
  388.1248   289.9533   409.6193   207.1712
  388.1405   289.7013   409.6810   206.6990
  388.1248   290.0370   409.6492   206.5867
  388.1248   289.9136   409.6303   206.9103
  388.1248   289.8559   409.6265   206.9019
  388.0556   289.9311   409.5020   206.6734
  387.2267   289.9700   408.5623   206.3434
  387.1434   290.0368   408.5093   206.6747
  387.1434   289.5993   408.6528   206.6746
  387.1442   289.7157   407.7640   206.2954
  387.1301   289.7164   407.6664   206.5890
  386.9168   289.6206   407.6792   206.5019
  387.1434   289.6265   407.6719   206.5106
  387.0556   289.6173   408.6329   206.5351
  387.0597   289.5382   408.7061   206.5561
  387.0602   289.5264   408.7060   206.5562
  387.0607   289.5410   408.6435   206.4691
  387.1480   289.6835   408.6716   206.5434
  387.1437   289.6835   408.6330   206.5230
  387.1437   289.9494   408.6762   206.5147
  387.1438   289.7120   408.6665   206.2676
  387.2001   289.6248   408.7124   206.4765
  388.1269   289.7185   408.7211   206.4765
  388.0070   289.6209   408.6764   206.4808
  388.0851   289.6209   408.6749   206.4799
  388.1261   289.7225   408.7061   206.4799
  388.1456   289.6872   408.6427   206.5020
  388.1494   289.6872   408.7369   206.5092
  388.3052   289.7214   408.6776   206.5035
  388.1255   289.7064   408.7575   206.4820
  388.1733   289.7104   408.7497   206.4854
  388.2218   289.6958   408.7575   206.5214
  388.2218   289.7233   408.6328   206.2677
  388.2218   289.7232   408.6445   206.4864
  388.2101   289.5445   408.7646   206.5213
  389.0050   289.6341   408.7060   206.5209
  389.0552   289.6277   409.6666   206.6229
  389.1317   289.6227   409.4794   206.5233
  389.1458   289.6272   409.6654   206.5222
  389.9814   289.8688   409.7279   206.4898
  390.0188   289.8629   409.6068   206.4898
  390.0512   290.5032   409.7806   206.4551
  390.0336   290.5044   409.6996   206.4541
  390.0170   289.8825   409.6740   206.3893
  390.9514   290.7525   409.6647   206.5582
  391.0001   290.6709   410.2529   206.5270
  391.0175   290.0680   410.5029   206.5573
  391.0732   290.1267   410.6315   206.5573
  391.0129   290.0423   410.6999   206.3561
  391.0181   290.0494   410.6647   206.3209
  391.1027   289.9173   410.6650   206.3828
  391.0332   289.9749   410.6648   206.2890
  391.0007   289.9749   410.6647   206.4901
  391.0031   289.8359   410.6642   206.4900
  391.0129   290.2427   409.7735   206.0050
  390.9306   290.0943   409.8857   205.7839
  390.9306   290.0943   409.8856   206.1691
  390.9287   290.4622   409.6370   206.1621
  390.0058   290.5285   409.6370   206.1623
  390.9984   290.2985   409.8822   206.0983
  391.0140   290.2133   409.7610   206.1174
  391.0140   289.9758   409.8385   206.0893
  391.0140   290.0178   409.8431   206.0404
  391.0140   290.0217   409.7181   206.1273
  391.0123   290.0158   409.7187   206.1895
  391.0162   290.0169   410.7157   206.1263
  391.0043   290.0775   410.7157   206.1263
  391.5483   290.2177   410.7157   206.1282
  391.8947   290.3845   410.7157   206.1437
  391.8252   290.3630   410.7179   206.1336
  391.8783   290.3052   410.8404   205.7870
  391.8230   290.3835   410.8385   205.7257
  391.8244   290.3905   410.8385   205.8871
  391.8244   290.3913   410.7180   205.8744
  390.9503   290.3913   409.8410   206.1869
  391.1112   290.5018   409.8410   206.1869
  390.8679   290.4456   409.8410   206.1867
  390.8871   290.3280   408.7839   205.4372
  390.8871   290.3592   408.8522   205.4909
  389.9856   290.4147   409.7768   205.7094
  389.8891   290.4508   408.7833   205.5512
  389.7036   290.4522   408.7735   205.5512
  389.0549   290.3939   408.7795   205.4635
  389.0549   290.3892   408.6897   205.5082
  389.9113   290.5379   408.6903   205.5785
  389.9116   290.3878   408.6913   205.3568
  389.9084   290.3891   408.7338   205.1965
  389.9087   289.6469   408.7338   205.1657
  389.9082   290.3451   408.7338   205.1657
  389.7353   289.7582   408.7357   205.1657
  389.7339   289.7582   408.7357   205.2595
  389.2182   289.7582   408.7338   205.2964
  389.0394   289.7282   408.4296   205.1679
  388.8985   289.6852   407.8852   205.1987
  388.3087   289.6266   407.5131   205.1911
  388.0991   289.6638   407.5121   205.1057
  388.0447   289.7727   407.4387   205.1492
  388.0007   289.6565   407.4683   205.1507
  387.2046   289.4390   406.7104   205.1390
  386.9002   289.2031   406.8000   205.1080
  387.1502   289.2031   406.7996   204.7302
  386.9641   289.1894   405.7793   204.6391
  386.1281   289.2033   405.8384   204.5301
  386.2024   289.2201   405.8374   204.6560
  385.9999   289.2316   405.7337   204.5290
  386.0247   289.1451   405.7947   204.5290
  385.9635   289.0805   405.6719   204.4049
  385.0029   288.8606   405.6731   204.2821
  385.0029   288.8666   404.7952   204.3746
  385.0029   288.8900   404.8264   204.3754
  384.9431   288.1525   405.0182   204.3674
  384.5993   288.0822   404.6720   204.3540
  384.5370   288.0834   404.6720   204.2466
  384.1533   288.0281   404.7150   204.1904
  384.0716   288.0894   404.7140   204.0587
  383.9211   288.0896   404.7141   204.1843
  383.9211   288.0896   404.4718   204.1965
  383.9234   287.7719   404.3338   203.9633
  383.1543   287.8212   403.8094   203.9661
  382.9563   287.8435   403.8532   203.9641
  382.4568   287.6931   403.7584   204.1143
  382.0090   287.5298   403.7302   204.1126
  381.5683   287.4064   402.9177   203.7101
  381.2071   287.8661   402.6993   203.4049
  381.1324   287.7216   402.7750   203.4074
  380.9313   287.8280   402.7708   203.4100
  380.9281   287.8275   401.9122   203.2687
  380.6125   287.8302   401.9213   203.2062
  380.0600   287.7366   401.8533   203.2652
  379.9907   287.3804   401.7287   203.2057
  379.9887   287.7714   401.4206   203.2018
  379.8618   287.7719   401.4262   203.2031
  379.6490   287.7719   401.3602   203.8295
  379.7895   287.7719   401.4250   203.4367
  379.9145   287.6869   401.4840   203.3381
  379.9863   287.8197   401.4830   203.4379
  379.9863   287.7728   401.7399   203.4379
  379.9863   288.0072   401.8191   203.7028
  380.9311   288.1349   402.4727   203.9047
  381.9301   288.3068   402.5417   203.8920
  382.0480   289.0416   403.5393   203.9925
  382.9481   289.2311   403.6030   204.2663
  383.8827   289.4073   404.4422   204.3283
  384.8983   289.7014   404.4739   204.7141
  386.0047   289.7525   405.5162   204.8283
  387.0239   289.5279   406.4520   205.1201
  388.0239   289.8404   406.9346   205.0736
  389.8811   290.1870   408.6057   205.5399
  391.0086   290.8705   408.8574   205.9222
  392.1229   291.2944   410.2042   205.9210
  393.1254   291.1782   411.4991   206.0109
  394.2451   291.5935   411.5469   205.9157
  395.1207   291.5856   411.9011   206.0870
  395.2431   291.2715   413.0593   205.8901
  396.0259   291.2890   413.5047   205.8903
  397.0248   291.6273   413.6249   205.9330
  396.7133   291.4503   413.8014   206.5832
  397.1936   291.7264   413.8341   206.6379
  396.7152   291.7298   413.7703   206.9552
  396.7577   291.7282   413.4730   206.4611
  396.6893   291.7262   413.6369   206.3732
  396.2546   291.7438   413.4976   206.4814
  395.1869   291.7892   412.6890   206.7250
  395.0299   291.4168   412.7398   206.7609
  394.7509   291.7087   412.6299   206.7569
  394.1884   291.7087   412.6294   206.8289
  394.2361   291.6451   412.6294   206.8274
  394.1755   291.6450   411.8279   206.4183
  394.1765   291.6635   411.7206   206.3417
  394.1771   291.6657   411.7206   206.2312
  393.7568   291.6188   411.9638   206.3263
  393.7583   291.4589   411.7771   206.0701
  393.7583   291.4589   411.8924   206.1862
  393.2182   291.3548   411.9931   206.3825
  393.7514   291.2322   411.9057   206.5923
  392.8763   291.2592   411.5932   206.4721
  392.8763   291.3705   411.5028   206.5018
  392.7045   291.4143   411.7216   206.5829
  392.7055   291.4163   411.5966   206.4350
  392.7034   291.4167   411.6444   206.4350
  392.8869   291.4579   411.6385   206.5099
  392.8885   291.4117   412.6189   206.2899
  393.0191   291.4576   412.6189   206.1946
  392.8901   291.4197   412.6778   206.4429
  392.8910   291.4590   412.6481   206.4056
  392.8883   291.3968   412.6449   206.2017
  392.8894   290.5921   412.6446   206.3003
  392.8894   290.7786   412.6481   206.4049
  392.8904   290.7786   412.6481   206.1013
  392.8884   290.7786   412.6472   206.0134
  392.8902   290.8409   413.6477   206.5162
  393.0384   290.8334   413.8467   206.4437
  393.0384   290.5873   413.7830   206.4438
  393.0384   290.5878   413.7947   206.3573
  393.0905   290.3104   414.6188   206.2289
  393.0901   290.2399   414.6193   206.4749
  393.0824   290.2398   414.6184   206.5258
  393.0201   290.3084   414.6777   206.5595
  393.0235   290.3084   414.6772   206.6377
  393.0162   290.3085   414.6482   206.7528
  393.0094   291.2367   415.6657   206.7318
  393.0075   291.1234   415.6651   206.8995
  393.0075   291.1234   415.6761   206.8995
  393.0021   291.1229   416.6673   207.0903
  393.0126   291.1234   416.5954   207.3100
  393.0129   291.1233   416.6387   207.5898
  393.0126   291.1880   416.6387   207.5898
  393.0211   291.2594   416.6731   207.5195
  393.0246   290.9839   417.6314   208.3808
  394.0175   291.3392   417.6956   208.3854
  394.0097   291.9658   418.6457   208.4990
  394.8564   292.2258   418.6456   208.5228
  395.8516   291.7754   419.6456   208.2787
  395.9287   291.4160   419.6456   208.1815
  395.9287   291.2809   419.6458   208.1815
  395.9287   291.3362   419.6458   208.1815
  395.9287   291.2097   419.6458   208.1815
  395.9321   291.1971   419.6067   208.1805
  396.0262   291.5380   419.6743   208.2782
  396.0045   291.6701   419.6118   208.0868
  395.9871   291.5378   419.6170   208.0860
  395.9873   291.7738   418.6246   208.1629
  395.9948   291.7634   418.6449   208.3085
  395.9870   291.6960   418.6714   208.4466
  396.0213   291.6525   418.6649   208.2501
  396.0233   291.6525   418.6739   208.2519
  396.0456   291.1834   418.6117   208.2519
  396.0424   291.1879   418.6765   207.6584
  396.0462   291.1831   418.6765   207.7971
  396.0353   291.0728   418.6765   207.8503
  396.0244   291.5383   418.6765   208.1329
  395.9628   291.5383   418.6329   207.5878
  395.0915   290.9226   418.6329   207.5857
  395.0169   290.9868   417.6727   207.5504
  395.0950   291.1831   417.6727   207.5426
  395.0169   291.0581   417.6713   207.5428
  395.0169   291.0620   417.7093   207.4691
  395.0231   291.0730   417.7096   207.4710
  395.0263   291.0691   417.6751   207.5061
  395.8300   291.0702   417.6751   207.2971
  396.0273   291.0633   417.6751   207.2985
  395.5601   290.6774   417.7066   207.2975
  396.2732   290.3273   417.6757   207.4781
  396.2683   290.3195   418.6718   207.5874
  396.3616   290.3233   418.6718   207.2965
  397.0847   290.3186   418.6763   207.2966
  397.2077   290.5057   418.6763   206.8610
  397.0844   290.5057   419.6709   207.2673
  397.0825   290.5057   419.5449   207.2783
  397.1762   290.3620   419.5762   207.2941
  396.9966   290.3620   419.6709   207.2960
  397.1020   290.4123   419.6709   207.2941
  397.0879   290.4123   418.6720   207.2413
  397.1029   290.4147   418.6720   207.5519
  396.9073   290.4147   418.6720   207.5519
  396.9078   290.2901   418.6710   207.5548
