# Supplementary material for: Semi-automatic tracking, smoothing and segmentation of hyoid bone motion from videofluoroscopic swallowing study
Source: PLoS One. 2017 Nov 28;12(11):e0188684. doi: 10.1371/journal.pone.0188684 (PMC5705154; doi:10.1371/journal.pone.0188684)
Supplement: S2 File — (ZIP) [file pone.0188684.s002.zip › 23_hyoid_fr1to430.txt]

  316.8333   193.5000
  316.8333   193.5000
  316.8333   193.5000
  317.0833   193.2500
  317.7484   192.1545
  317.3735   193.4717
  316.8714   192.4672
  316.9651   192.5005
  318.0085   192.5118
  318.0066   191.5124
  318.8875   192.4665
  318.8880   191.4979
  318.8880   192.4823
  318.8568   192.4977
  319.8657   188.3053
  319.8583   188.3204
  317.8708   184.2631
  318.8410   186.1891
  319.8566   186.8445
  318.8600   187.8435
  316.9522   191.3081
  317.9232   189.4292
  316.9462   190.4771
  316.1514   189.3541
  316.8699   187.3454
  316.8690   188.3538
  316.8686   188.3450
  315.9309   186.3833
  316.8383   186.7189
  315.9516   185.6771
  315.9330   186.6311
  315.9535   187.9061
  314.8888   187.4339
  314.8849   187.4390
  315.4337   187.5516
  316.4444   189.5211
  315.9075   190.0827
  316.5458   189.5170
  316.5460   190.5094
  316.1752   190.5045
  315.2672   191.2451
  315.0133   190.8175
  314.9838   190.8401
  315.3666   191.7440
  314.7679   191.7184
  314.7679   191.7184
  313.8470   192.4707
  313.8441   192.4565
  313.9382   192.4554
  313.9340   192.4534
  313.4591   192.4536
  313.4591   192.4531
  313.2238   192.4639
  313.4504   191.4660
  313.4450   190.3495
  313.8744   185.7123
  312.1193   189.4746
  312.8333   190.8333
  312.4639   190.8333
  312.1705   196.8634
  308.8333   203.5000
  309.6397   203.5210
  308.7307   204.3190
  307.5608   204.0754
  305.5000   202.8333
  305.5010   201.9536
  304.5447   200.1519
  304.5447   199.7539
  305.6448   197.6286
  305.6213   196.2158
  306.5387   197.7981
  305.5517   197.8367
  306.5186   199.7914
  305.5246   200.2051
  305.5960   202.0513
  305.6236   202.3416
  307.1503   204.8321
  307.0876   204.9418
  307.0564   205.9583
  305.7735   207.7667
  306.5541   211.2219
  307.5656   215.6001
  307.5378   217.3863
  308.5279   218.6799
  308.7287   220.5331
  309.6074   221.3940
  309.6091   222.4466
  309.7507   223.2672
  309.7693   224.2945
  308.6427   224.2209
  306.8387   225.6033
  299.5000   227.5000
  294.1667   232.1667
  290.1667   234.1667
  287.5000   236.8333
  282.8333   235.5000
  281.5000   234.1667
  280.1667   234.8333
  277.5000   240.8333
  276.1667   238.8333
  276.8333   239.5000
  280.8333   238.1667
  276.1667   240.1667
  276.1667   238.8333
  274.8333   239.5000
  276.1667   238.8333
  280.1667   238.8333
  278.8333   236.1667
  280.1667   234.8333
  279.5000   236.8333
  277.5000   240.1667
  278.1667   238.8333
  276.8333   237.5000
  279.5000   235.5000
  278.8333   234.8333
  280.8333   232.8333
  284.8333   229.5000
  285.5000   221.5000
  290.1667   218.8333
  291.5000   218.8333
  294.1667   216.8333
  295.2368   215.9382
  297.1976   215.9389
  298.1667   212.1667
  300.0419   210.2836
  301.0419   211.2836
  300.1818   209.8090
  300.1818   209.1283
  301.5000   204.8333
  301.5000   203.8333
  302.5175   200.2912
  302.5119   197.8432
  303.5121   197.7884
  303.4887   197.7814
  303.4926   196.7822
  305.9790   197.7777
  307.1530   198.8300
  308.2867   200.8025
  309.0225   204.5913
  308.5118   204.8658
  310.5014   207.8256
  310.4994   211.7796
  310.4994   212.8172
  311.5025   215.1090
  311.4875   217.7842
  311.5014   217.8071
  311.4946   216.8112
  311.4955   216.8112
  309.5024   216.8315
  311.4966   216.9540
  311.5292   216.9506
  311.5214   216.9506
  310.5216   216.9066
  311.5019   219.3489
  310.0142   222.8712
  309.4583   224.4892
  306.3647   226.9038
  302.8915   233.5131
  301.7231   233.4686
  291.5000   240.8333
  289.5000   242.8333
  285.5000   242.1667
  282.8333   242.8333
  278.1667   243.5000
  278.8333   233.5000
  278.1667   234.1667
  276.1667   232.1667
  274.1667   234.8333
  272.1667   233.5000
  274.8333   233.5000
  272.1667   233.5000
  274.8333   231.5000
  272.8333   228.8333
  275.5000   229.5000
  275.5000   226.1667
  276.8333   227.5000
  280.8333   226.1667
  281.5000   227.5000
  287.5000   223.5000
  286.1667   218.8333
  284.1667   214.8333
  285.1548   214.7343
  286.3410   213.7195
  286.3369   212.7217
  287.3571   209.9920
  288.6929   210.8076
  288.6836   209.7773
  290.3060   208.1548
  289.6419   208.2778
  291.4104   208.1629
  293.5124   208.1371
  293.6852   208.1872
  293.7050   208.1057
  294.3555   208.6072
  295.2787   208.1208
  295.5186   208.1150
  295.5207   208.1121
  296.3996   208.1154
  296.4050   208.2951
  297.4010   208.3033
  297.4054   208.7360
  297.4409   208.5011
  298.3071   208.3458
  298.3540   207.9949
  299.3872   208.6335
  299.3785   208.5309
  299.2170   208.4457
  299.3073   208.8261
  299.3766   209.0953
  300.2195   208.2769
  300.2357   209.2720
  301.1143   208.4185
  301.0860   208.4771
  302.1238   208.3996
  301.5000   208.1667
  301.5000   208.1667
  301.5000   208.1667
  302.5690   207.4255
  303.3801   207.3693
  303.3801   207.3693
  302.8452   207.1862
  303.7280   208.1823
  303.7280   208.1823
  303.7311   208.1864
  303.7619   208.1869
  303.7619   208.1869
  303.7775   208.2019
  304.6040   207.2064
  304.1001   208.1913
  303.8346   209.1954
  302.8347   208.1951
  302.8349   208.1952
  303.8349   208.1952
  305.3656   209.2288
  306.4206   208.2354
  308.3231   208.3214
  307.9979   207.2303
  307.9979   207.4027
  308.9592   207.6105
  309.8469   207.5793
  309.8052   207.5755
  309.8141   207.6006
  310.7313   207.9627
  311.2157   207.6927
  311.2133   207.7773
  310.7568   207.5795
  310.0595   207.5795
  309.9823   207.9434
  308.9572   207.4333
  308.9494   207.3761
  309.1519   207.4650
  309.1272   207.4591
  309.1294   207.4608
  308.8353   207.6601
  307.8363   206.6757
  308.5474   207.2600
  307.9314   206.6450
  307.9171   206.4484
  307.8859   206.9816
  308.9958   207.0372
  308.4952   207.0372
  307.8885   205.0059
  307.6710   204.9537
  306.8941   203.2815
  306.9114   203.1864
  305.7627   202.7635
  305.6957   202.4242
  305.7292   202.9213
  305.0982   201.6374
  304.7701   201.6999
  305.2877   201.6384
  303.4941   202.8654
  302.4953   202.3513
  302.4656   203.9021
  302.4644   203.9626
  300.5241   203.5094
  300.6079   201.5416
  300.6235   200.4784
  300.6308   199.3947
  300.6660   199.4198
  300.9976   199.4804
  300.0922   199.3730
  301.9625   199.3526
  298.8333   200.8333
  300.0833   200.6146
  299.9550   199.8150
  302.2294   196.8530
  303.8542   195.8925
  303.8511   196.1723
  303.9293   196.2717
  303.9293   197.1598
  302.9334   195.0301
  302.9334   195.1582
  301.8718   194.2503
  301.8438   194.1459
  301.5547   193.6508
  301.6470   193.5071
  300.8824   192.8505
  300.8452   192.7954
  299.8341   192.4337
  299.6372   191.8073
  298.8434   191.8573
  298.6407   191.8273
  298.2104   193.8301
  297.2401   192.8298
  296.1108   192.8402
  296.0951   193.8402
  296.0960   193.8432
  297.6907   194.9286
  297.6907   194.9281
  297.3106   194.9446
  297.3106   194.9436
  297.1539   195.7774
  297.1382   194.8607
  297.0762   195.8627
  298.0757   196.7905
  299.4009   198.8242
  301.5635   200.0589
  301.9094   199.3047
  302.9106   199.8061
  305.7266   199.8093
  306.8571   199.9944
  308.9758   200.1775
  310.3070   198.6822
  312.3706   198.9388
  313.7317   199.5586
  320.8333   194.8333
  322.1285   194.1650
  323.8315   192.3138
  324.8318   191.4692
  323.7631   192.7555
  323.3256   192.7941
  322.7613   193.7929
  319.6159   201.2196
  316.6884   207.3674
  315.6665   210.9364
  316.1667   213.5000
  315.8503   213.2163
  312.1140   211.0216
  311.0193   210.4199
  309.1638   210.2201
  309.1638   208.9013
  309.1638   208.9013
  309.1757   207.9169
  311.1630   208.4794
  311.1675   208.4576
  310.1692   208.4802
  311.1656   206.4887
  315.8433   205.8285
  316.9424   203.5104
  317.2235   202.8778
  317.2449   203.4930
  316.2305   204.5922
  316.1993   203.7210
  316.2149   204.1897
  312.1667   203.5000
  312.1667   203.5000
  311.8815   205.1905
  311.1661   206.4237
  311.1539   208.6272
  309.7884   208.6106
  310.5205   212.1899
  310.0104   212.7569
  310.0681   214.8077
  310.6538   216.7003
  311.0413   217.6184
  314.0928   219.8046
  313.0004   220.7756
  312.9652   221.7399
  312.9652   222.7382
  313.8671   224.7583
  313.8239   226.7233
  310.9383   229.4939
  308.1315   231.4778
  301.7964   232.1256
  294.1667   238.8333
  284.1667   238.1667
  284.1667   238.8333
  282.1667   238.1667
  282.8333   236.1667
  280.8333   236.8333
  278.1667   242.1667
  279.5000   240.1667
  280.1667   237.5000
  280.1667   236.1667
  281.5000   236.1667
  284.1667   236.1667
  283.5000   236.8333
  281.5000   235.5000
  282.1667   233.5000
  282.8333   233.5000
  282.8333   232.1667
  286.1667   234.8333
  286.8333   233.5000
  286.8333   231.5000
  287.5000   229.5000
  290.1667   224.8333
  295.5000   223.5000
  296.1667   222.8333
  296.8333   222.1667
  296.8333   220.8333
  297.5000   219.5000
  298.8333   217.5000
  299.5000   219.5000
  303.5000   220.1667
  305.5100   220.2309
  309.5088   224.1860
  309.5151   224.1820
  311.5122   225.1719
  310.5582   224.2501
  309.5409   223.1525
  306.5612   219.2118
  305.6027   218.0871
  307.8393   214.0666
  308.6673   211.2652
  311.5000   209.5000
  312.0496   207.4010
  312.8309   206.4323
  314.2635   205.4169
  314.2635   204.5380
  316.3318   205.3273
  316.8288   206.4357
  317.8766   207.5344
  319.0301   209.2250
  319.1085   211.1499
  319.2647   214.0311
  319.2039   214.6121
  319.0401   215.5679
  317.7901   216.6415
  317.6629   217.6495
