# Supplementary material for: Semi-automatic tracking, smoothing and segmentation of hyoid bone motion from videofluoroscopic swallowing study
Source: PLoS One. 2017 Nov 28;12(11):e0188684. doi: 10.1371/journal.pone.0188684 (PMC5705154; doi:10.1371/journal.pone.0188684)
Supplement: S2 File — (ZIP) [file pone.0188684.s002.zip › 24_axis_fr1to774.txt]

  285.0000   238.0000   322.0000   145.0000
  286.8976   237.5512   322.0000   145.0000
  286.9268   237.5159   323.8989   144.6302
  287.6497   237.3770   323.8989   145.6302
  287.6497   237.3770   323.8989   144.4743
  287.6536   237.9116   323.8989   144.4743
  288.6421   237.7809   324.8989   144.4743
  288.6365   237.7689   324.8989   145.3248
  289.6775   237.7999   324.9862   145.1331
  288.9330   237.7947   324.2737   145.0081
  288.9330   237.7947   324.8873   145.0072
  289.9149   237.8139   324.8912   145.0078
  289.9191   237.8139   324.3912   145.0101
  289.9191   237.8139   325.2427   145.5101
  290.0271   237.9638   325.2427   145.5101
  290.5392   237.9785   325.2427   145.5101
  291.1775   237.9785   325.9886   145.7021
  291.1775   237.9785   326.0000   145.6865
  291.1775   237.9785   326.7532   145.0631
  292.8593   238.9994   326.6045   146.2744
  293.1853   238.9882   327.6427   146.4556
  293.2658   238.9651   327.3249   146.4698
  293.2658   238.9670   327.7441   146.1838
  293.2189   238.9881   327.7431   146.1815
  293.2355   238.9677   327.7431   146.5721
  294.5249   238.9677   327.7412   146.5739
  295.5262   239.9645   327.7412   146.5739
  295.9201   239.9502   328.5447   147.0874
  296.4233   239.9659   329.5887   148.1281
  298.8328   240.9365   329.6212   147.5358
  299.8644   240.9332   331.2857   148.3801
  299.8644   240.9449   331.2857   148.3801
  944.0000   727.0000   974.0000   634.0000
  304.0000   247.0000   334.0000   154.0000
  306.3130   246.8685   335.9941   154.5579
  306.3130   246.8685   335.9993   154.4915
  308.1824   246.7293   337.0007   155.4882
  308.1824   246.7293   338.4937   155.1003
  309.1824   246.7293   338.5087   155.1086
  309.1824   246.7293   339.5117   156.0734
  310.0698   246.9614   339.5131   156.0845
  312.1051   248.0153   340.5209   157.0952
  312.9380   247.9701   341.9625   157.0642
  313.9168   248.0017   342.2949   158.0483
  314.2470   249.2025   343.9450   158.0620
  317.8211   249.8322   344.9492   159.0494
  319.7977   249.9226   345.6674   159.0574
  321.7977   250.9538   347.9763   160.9946
  321.7983   251.9538   349.4113   161.0967
  323.5778   252.0198   350.4426   161.1250
  322.8539   252.0000   353.9763   163.0892
  968.0000   736.0000   996.0000   643.0000
  328.0000   256.0000   358.2493   162.9923
  328.0000   256.0000   360.8885   163.5576
  328.0000   256.0000   361.7070   163.7791
  328.0000   256.0000   362.0242   164.7214
  328.0000   256.0000   364.0232   164.7327
  328.0000   256.0000   365.0193   164.7342
  328.0000   256.0000   367.1565   164.0110
  328.0000   256.0000   368.3348   165.0239
  328.0000   256.0000   370.5184   165.0271
  328.0000   256.0000   370.6804   165.0524
  328.0000   256.0000   370.6804   165.0524
  328.0000   256.0000   370.3759   165.8426
  328.0000   256.0000   370.5310   165.8904
  328.0000   256.0000   370.8395   165.9205
  328.0000   256.0000   370.8353   165.4132
  328.0000   256.0000   370.8978   165.4279
  328.0000   256.0000   370.8898   165.2400
  328.0000   256.0000   370.8393   164.9207
  328.0000   256.0000   370.8059   165.0127
  328.0000   256.0000   370.8059   165.0401
  328.0000   256.0000   369.8649   164.9034
  328.0000   256.0000   369.0346   164.3342
  328.0000   256.0000   368.9024   163.9688
  328.0000   256.0000   368.9182   164.0016
  328.0000   256.0000   367.9999   163.9508
  328.0000   256.0000   367.9227   164.1491
  328.0000   256.0000   367.2605   164.1439
  328.0000   256.0000   367.0037   163.8808
  328.0000   256.0000   366.9766   163.9218
  328.0000   256.0000   366.8828   163.8593
  328.0000   256.0000   366.8190   163.8808
  328.0000   256.0000   366.8185   163.1503
  328.0000   256.0000   367.1029   163.8070
  328.0000   256.0000   367.2475   163.8055
  328.0000   256.0000   367.1314   163.8681
  328.0000   256.0000   367.1287   163.8855
  328.0000   256.0000   367.1254   164.4421
  328.0000   256.0000   367.1254   164.4421
  328.0000   256.0000   366.4481   163.8976
  328.0000   256.0000   367.0727   163.8961
