# Supplementary material for: Semi-automatic tracking, smoothing and segmentation of hyoid bone motion from videofluoroscopic swallowing study
Source: PLoS One. 2017 Nov 28;12(11):e0188684. doi: 10.1371/journal.pone.0188684 (PMC5705154; doi:10.1371/journal.pone.0188684)
Supplement: S2 File — (ZIP) [file pone.0188684.s002.zip › 24_hyoid_fr1to774.txt]

  209.0000   176.0000
  210.1056   175.2571
  211.7978   175.1367
  211.7310   176.2058
  211.7315   176.7058
  212.6731   176.7058
  212.7713   177.1307
  213.0635   177.1047
  214.0225   177.4259
  213.9908   178.6389
  214.0533   179.0115
  214.0365   179.6241
  214.7902   181.5923
  214.9825   183.3147
  214.9825   185.1010
  215.0074   187.0341
  215.0035   187.1016
  215.0027   187.1244
  214.9995   187.1175
  214.9995   187.0437
  215.0153   188.0152
  215.0153   187.0630
  216.0003   186.0996
  216.0106   186.0647
  216.0195   186.0074
  216.0126   185.0378
  217.0048   184.9067
  217.9518   184.1195
  219.0700   185.0032
  221.0902   185.3958
  223.2089   186.6295
  225.5368   188.4560
  228.4920   189.4233
  230.0089   191.3747
  230.9510   192.2857
  230.9363   194.1104
  230.0892   195.1107
  230.0900   195.4867
  230.0919   195.4886
  231.0672   194.3486
  234.1800   192.3336
  236.0807   190.1059
  237.1059   188.4231
  237.4555   188.3029
  239.0381   187.4252
  240.1074   188.5246
  241.3820   189.4775
  242.5125   190.3770
  243.4514   192.3130
  246.0099   193.1102
  249.0760   193.6711
  252.0937   194.1944
  254.2200   195.1693
  255.9848   195.6324
  257.1136   196.1548
  258.0165   196.6312
  259.2445   197.2158
  261.1945   196.8981
  263.2404   196.6006
  265.9515   196.3311
  267.0429   197.2412
  267.0519   197.2412
  267.3907   198.2803
  268.1126   198.1891
  268.1234   201.1769
  268.9256   202.1830
  269.1915   201.8718
  269.0698   202.2910
  269.1037   202.2905
  268.1093   202.2977
  267.3247   201.7764
  265.1004   202.1334
  264.0035   201.2885
  262.0814   200.3796
  260.9685   199.8832
  260.1675   197.9881
  259.7136   197.9813
  258.8102   197.8468
  258.5250   196.1164
  258.6468   194.9602
  258.9122   194.9379
  259.5646   194.2379
  260.2062   194.0444
  260.9034   194.0522
  261.0909   194.0270
  261.9659   193.3034
  262.4425   193.1840
  262.9040   193.9835
  263.0291   193.9825
  263.6716   194.0527
  263.6903   195.1720
  262.9153   196.5927
  262.6581   196.8075
  262.0192   196.9840
  262.0407   196.1274
  261.7662   195.7975
  261.7858   195.0145
  261.9049   194.1321
  261.8579   193.3235
  262.0290   192.9692
  261.8978   193.0339
  261.7823   193.0456
  261.7725   193.0466
  261.9756   193.9514
  261.6610   193.9580
  261.5568   195.8068
  261.5483   196.9468
  261.2067   198.9236
  261.0759   198.9236
  260.2096   199.6847
  259.8954   199.0745
  258.8013   198.0867
  258.0801   196.9749
  257.9473   196.0531
  257.9490   195.1802
  258.9097   194.0178
  259.2497   193.0740
  259.9213   192.0865
  259.9231   191.0961
  258.9258   191.0451
  258.1436   190.9878
  258.2530   190.9820
  258.9451   191.1114
  259.1430   191.1325
  259.1466   191.1481
  259.6977   191.0158
  259.5571   190.0080
  259.3978   189.9768
  259.6170   189.1609
  259.8297   189.0219
  259.8018   189.0108
  259.8018   188.8720
  259.3955   188.6915
  259.1452   188.7734
  259.1452   189.0287
  258.9328   189.9858
  258.9441   189.9707
  258.9487   190.9937
  258.9487   192.9759
  259.0289   193.8293
  258.9550   193.8608
  258.8881   193.8421
  258.6959   193.0328
  257.6936   191.9647
  256.0911   191.0305
  256.0930   190.1711
  256.1870   189.4081
  256.7477   188.3019
  257.1609   187.9315
  257.7688   187.4140
  257.5765   187.9557
  257.6893   188.4329
  256.9945   188.7267
  257.7937   188.4138
  257.8156   188.4123
  257.1190   189.6036
  257.1034   190.6009
  257.0436   191.6030
  256.0130   194.6880
  256.0236   194.9767
  256.0271   194.9825
  256.1540   194.1710
  256.8534   194.0345
  258.8021   193.7608
  260.1970   193.3675
  261.4528   193.2869
  262.4430   193.2847
  264.2768   192.1987
  264.3256   192.0076
  264.3480   191.2338
  264.3128   191.2336
  264.3130   190.2338
  264.1743   189.1057
  264.0754   187.9893
  263.3908   186.1597
  263.3498   185.1665
  263.2326   185.1665
  263.6466   184.1970
  264.2795   183.6960
  265.0763   181.6999
  266.0149   180.0661
  266.8753   179.6893
  269.2213   178.1593
  270.4468   177.8446
  271.3367   177.4361
  271.3095   177.8716
  271.3093   177.8696
  271.4186   177.0884
  270.7551   177.2259
  269.5325   176.7581
  268.2019   174.0794
  267.2937   173.0428
  266.2375   172.3603
  265.2893   172.1914
  265.4065   172.2220
  266.2131   172.4468
  265.7236   174.0133
  264.4985   176.7570
  264.7773   179.2173
  266.8705   181.8540
  267.8572   183.7237
  268.8425   183.7355
  271.5204   182.2033
  274.8322   178.7931
  277.3059   174.0482
  279.1784   170.1177
  279.3464   168.1991
  280.9647   165.2625
  280.1484   163.1689
  279.3909   161.9384
  274.0000   161.0000
  273.4868   160.3600
  271.4830   162.0416
  267.8127   164.2011
  263.8205   167.8386
  260.2467   169.8688
  257.2236   170.7843
  256.4318   170.9061
  257.4530   170.8542
  257.5745   170.8532
  262.0443   167.4393
  264.0373   165.8114
  267.0373   163.8266
  271.1379   160.9792
  273.1291   158.9354
  276.0000   156.0000
  276.0000   151.0000
  277.7256   144.2109
  278.9624   140.0509
  279.9208   135.4870
  281.2422   132.6570
  282.8781   130.4936
  283.8579   128.4647
  284.2484   126.4671
  285.2468   125.4218
  286.2468   123.4876
  287.2461   122.4876
  288.2263   120.5810
  289.9377   120.5146
  289.9377   120.5185
  289.9393   121.5146
  289.9393   121.5146
  288.9142   124.0545
  286.0393   127.2058
  282.8333   131.7939
  280.4100   134.7042
  278.8846   138.1278
  276.7137   141.1748
  275.1049   143.0972
  272.8054   146.0394
  270.4982   148.9223
  269.3204   150.9398
  268.0621   153.0351
  267.1928   154.3960
  266.9669   155.9679
  267.0472   156.9746
  266.0898   159.0748
  266.0932   159.0973
  265.9701   160.0950
  264.9670   160.1513
  263.9772   160.1575
  263.0907   161.1221
  263.0922   160.0492
  262.1868   159.0971
  261.1271   159.0202
  261.1543   158.0288
  259.2028   158.0249
  258.2275   157.9590
  256.2302   157.8503
  254.5339   157.6859
  253.1099   157.7761
  250.4776   158.6559
  249.2741   158.7124
  246.7084   158.7208
  245.7980   158.3051
  243.2749   158.5815
  242.5306   160.0925
  242.3708   159.6383
  242.4958   159.7008
  242.5771   161.0918
  242.6107   161.1231
  242.4325   160.6543
  242.5443   161.1735
  242.5448   160.6699
  242.4325   161.7480
  242.4912   161.6607
  243.3837   161.6475
  243.3878   161.6415
  243.3878   161.6476
  243.3878   161.6476
  243.3938   161.6282
  243.3938   161.6282
  244.3938   161.1238
  244.4360   160.6558
  245.5404   159.3669
  245.1126   160.9432
  245.0970   160.4025
  245.0968   160.4025
  246.0529   161.4194
  246.1264   162.4149
  246.1860   163.4196
  247.1499   164.4168
  248.1563   164.4232
  252.2956   164.4935
  255.1910   163.5651
  258.2976   162.5598
  261.4268   160.7113
  263.4008   159.6640
  265.4233   158.8630
  266.4233   158.8874
  267.6779   159.1555
  269.2780   158.6826
  269.2780   158.6826
  268.2793   158.6638
  266.3704   159.6395
  265.3235   159.5927
  263.3342   158.7412
  261.4710   158.1439
  262.2375   156.1046
  263.2375   154.7550
  263.3000   153.7472
  263.2419   153.0393
  263.1794   152.7229
  262.1325   152.6077
  261.2550   152.9706
  261.1702   153.0597
  260.0045   155.0169
  259.2805   155.9428
  259.1396   156.0996
  258.3481   156.9434
  257.4775   158.0061
  257.3937   158.0921
  257.3937   159.7761
  257.3922   159.8994
  256.4787   160.9462
  257.1408   160.9525
  256.4103   161.5944
  256.4833   162.5689
  256.4773   162.6626
  256.4831   162.9288
  256.4597   163.0069
  256.4663   162.9962
  256.4663   163.0197
  256.4633   163.9230
  256.3929   163.7523
  255.4603   163.9419
  255.4603   163.9360
  255.4603   163.9360
  255.3925   163.9914
  255.3942   163.9250
  255.3942   164.6458
  255.3942   164.7063
  255.4137   165.6360
  255.4762   165.6204
  255.4610   165.6204
  255.4766   165.6360
  255.4780   165.6301
  255.4907   165.6296
  255.4907   165.6296
  256.4609   165.6274
  256.4609   165.9915
  257.5265   165.6270
  258.4380   165.0212
  258.6260   164.9041
  259.4385   164.8335
  259.5238   165.0323
  260.3927   165.2221
  259.5103   166.8462
  259.5069   167.8677
  259.4082   169.7049
  258.4082   171.6663
  258.3011   173.6863
  258.3587   174.7020
  258.3587   174.7000
  259.3190   173.5778
  259.4253   171.7837
  259.3397   169.1262
  259.0226   164.9123
  257.8734   162.5997
  256.7087   160.7198
  254.6531   159.7667
  253.7194   159.4241
  253.6964   159.7865
  253.9105   160.7395
  254.8589   161.6375
  256.0286   163.1462
  257.0268   163.7742
  258.0086   164.8010
  259.5210   165.3932
  261.8156   165.7934
  265.3766   166.2513
  269.5570   167.0014
  276.2967   165.5431
  281.4755   162.9751
  287.2884   160.5530
  290.6758   157.1908
  291.7008   155.2157
  293.4884   152.6042
  293.1925   153.1863
  290.7796   154.3652
  290.0000   159.0000
  286.2968   165.3813
  279.9905   170.9586
  273.7959   174.8411
  269.0986   177.0132
  266.2030   178.1287
  264.0842   178.2199
  262.3996   176.1672
  260.2187   174.1942
  258.8063   172.1690
  257.8562   170.1628
  257.3321   167.8247
  257.1277   165.2172
  258.5410   161.3489
  261.8764   156.5133
  265.6844   152.3274
  270.8211   145.3004
  276.0473   138.9904
  278.7277   134.0474
  279.9007   128.0927
  279.9371   123.9117
  278.3260   121.9935
  276.6785   121.0610
  275.2356   121.1411
  269.8533   125.3467
  265.5392   128.6086
  258.9942   133.8453
  255.9315   137.0050
  254.5612   139.3418
  253.1242   141.3530
  253.9430   142.2107
  256.9028   140.4112
  259.1461   136.4451
  261.0000   131.0000
  264.7515   125.7723
  269.2670   122.6244
  274.1113   116.4799
  277.8939   114.0715
  279.1973   110.1557
  281.0888   109.4537
  282.2408   110.6903
  282.2403   110.6741
  283.2398   111.5499
  281.0000   115.0000
  280.9487   116.3110
  278.8858   119.6132
  272.4026   123.6591
  269.3597   125.6179
  265.3554   129.5036
  263.7383   131.6588
  262.5549   134.2818
  262.5125   136.7532
  262.5127   138.7938
  262.5181   139.6764
  262.5171   139.6882
  263.5171   139.6862
  266.5599   140.6709
  268.7805   140.6769
  270.7177   141.6319
  271.7619   141.5462
  273.8303   144.0159
  273.6248   144.2131
  274.7917   142.3049
  274.9816   141.5084
  275.9817   141.2893
  275.0232   141.2893
  273.0066   140.9875
  271.0030   141.1716
  269.9238   142.6126
  265.5145   145.3514
  263.9305   146.5466
  262.4187   150.0734
  260.9301   154.5856
  255.0000   150.0000
  254.8979   151.0242
  253.6783   153.0641
  253.4127   154.5674
  253.3009   157.1183
  252.1811   158.5110
  251.3006   159.9010
  250.4250   161.1122
  250.4250   161.1122
  249.6439   161.2724
  249.0211   161.0102
  249.0256   160.0000
  249.0256   160.0000
  249.0256   160.0000
  249.0256   160.0162
  249.0367   160.0000
  249.0367   160.0000
  250.0215   160.0000
  250.0212   160.0000
  250.7059   160.4916
  251.0125   159.9922
  251.0131   159.9922
  251.0198   159.9970
  251.0198   159.9970
  251.0093   160.0404
  251.0187   160.0381
  251.0187   160.0374
  251.0283   160.0361
  251.0283   160.0373
  251.0283   160.0398
  251.1089   161.9151
  252.0464   162.0241
  252.0483   163.0241
  252.0483   164.0244
  252.1245   165.0262
  253.0497   166.0245
  253.0602   166.0237
  254.0479   167.0237
  254.0481   167.0118
  254.0480   167.0108
  254.0478   167.0108
  254.0602   167.2347
  254.0600   168.0227
  254.0601   169.0218
  254.1074   169.0227
  255.0724   169.0472
  255.0804   170.0335
  256.0722   170.0339
  256.0877   170.0239
  257.0683   170.2837
  257.0683   170.0313
  257.0683   170.0303
  257.0683   170.0457
  257.0685   170.0329
  257.0683   170.0452
  257.0683   170.0303
  257.0682   170.0281
  257.0682   170.0276
  257.0543   170.0441
  257.0553   169.0739
  257.0553   169.0310
  257.0822   169.0445
  257.0822   169.0441
  257.0746   169.0568
  257.1097   169.0584
  258.1117   169.1496
  258.1058   169.6499
  258.1292   169.6499
  258.1324   169.1678
  258.1314   169.1678
  258.1590   169.1678
  258.2112   169.1391
  258.2167   170.0693
  259.1027   170.0988
  259.1029   170.0998
  259.1029   170.1074
  259.1339   170.1269
  259.1586   170.1331
  259.1556   170.1373
  259.1556   170.1061
  259.1580   170.1085
  259.1570   170.1231
  259.1295   170.1063
  259.1295   170.1058
  259.1573   170.0668
  259.1660   169.9310
  260.1574   169.1938
  260.1610   169.2340
  260.1571   169.1090
  260.1326   168.3747
  258.3425   168.4760
  258.2433   168.3481
  258.2171   167.4438
  258.2171   167.4443
  257.3819   166.9657
  257.3272   166.9967
  257.2442   166.8209
  256.4308   166.7018
  256.4323   166.8600
  256.4303   167.3892
  256.2497   168.3185
  256.0324   170.0657
  255.1506   173.1300
  254.2137   176.1086
  254.0264   179.3060
  254.0540   182.3369
  254.0801   184.0654
  255.0529   185.0369
  255.0709   185.0381
  254.0872   187.0565
  255.0000   190.0000
  255.6164   192.8967
  256.3936   196.1030
  257.4031   199.5907
  257.9187   203.9611
  257.9373   205.0437
  257.9373   204.7346
  258.9373   204.8010
  260.8478   202.8464
  262.7204   201.8591
  264.7145   201.0359
  267.7200   200.0410
  270.9756   199.1026
  272.9920   201.0724
  274.9789   199.9359
  274.9462   201.9847
  274.9462   201.9620
  273.9184   203.0311
  273.9486   201.2790
  272.9592   199.9619
  272.1088   199.0606
  271.9105   197.7536
  270.8840   197.8970
  271.3362   194.1634
  270.9533   194.0106
  271.9854   192.0118
  273.9664   190.1454
  273.9664   189.1449
  273.9323   188.0449
  270.9528   186.0278
  269.9931   182.0811
  266.9926   182.2004
  265.9211   179.9881
  264.9260   179.0326
  263.9670   175.1417
  263.9416   173.1186
  264.8621   172.1395
  267.8630   169.7865
  269.8016   168.9325
  271.9060   167.1155
  274.8212   165.0130
  274.8571   164.0812
  276.8340   162.2549
  276.9492   162.2139
  276.8872   162.2139
  277.7309   162.2165
  278.7754   161.2119
  279.7609   160.2424
  280.5566   160.9195
  282.5448   159.3050
  283.6016   158.7474
  285.6872   155.8844
  285.9367   153.0928
  285.1820   150.9865
  285.1867   147.9689
  285.0000   145.0000
  285.0000   142.1296
  286.4123   141.1011
  285.2227   141.9979
  282.0207   142.5412
  278.8780   144.7966
  275.4036   146.0055
  272.9715   148.2454
  271.7691   150.1486
  270.0502   152.1410
  268.4322   153.1467
  267.0818   155.0629
  265.1210   156.0996
  264.0694   157.9981
  263.0693   159.0302
  263.0732   161.4854
  263.8638   163.0346
  263.8538   163.0553
  264.1733   163.0812
  265.1602   163.0978
  265.1728   164.0538
  265.1843   164.0553
  266.1211   166.0667
  266.1211   167.0660
  266.1836   167.0660
  266.2122   167.0648
  266.1966   167.0648
  266.2025   168.0648
  266.1868   168.0648
  266.2041   169.0653
  267.1683   170.0972
  267.7489   170.0796
  268.1864   170.0952
  268.2291   170.0952
  269.2755   169.0792
  269.2793   169.0904
  269.2314   169.1278
  269.2309   168.1285
  269.2316   168.1246
  268.7628   168.1266
  268.2638   167.1298
  268.2638   167.1298
  268.2638   167.1337
  268.2638   167.1284
  268.2758   166.1964
  268.2758   166.1945
  268.3129   166.1616
  268.3134   166.1646
  268.2579   166.1659
  268.2625   166.1278
  268.2626   166.1278
  268.2214   166.1018
  268.4325   166.1195
  268.4684   165.1688
  268.4684   165.1649
  268.5885   165.1653
  269.3012   165.1702
  269.3012   165.2288
  269.4039   165.2288
  269.4039   165.2288
  269.4539   165.1542
  269.4539   165.2245
  269.4017   165.2331
  269.4017   165.1667
  269.4017   165.1687
  269.4007   165.2312
  269.4013   165.2253
  269.4013   165.2253
  269.4003   165.7097
  269.5717   166.1824
  270.1572   166.2234
  270.1572   166.2234
  269.4919   166.2253
  269.4919   166.2331
  270.2752   166.1331
  270.2747   166.1175
  270.2747   166.1643
  270.2747   166.1697
  270.2747   166.1502
  270.2767   166.1580
  269.6154   166.1580
  270.1165   166.1245
  270.2363   166.1248
  270.2372   166.1172
  270.2372   166.1172
  270.2362   166.1621
  270.2366   166.1672
  270.3772   166.1643
  270.3772   166.1682
  270.3756   166.1654
  270.3796   166.1558
  270.3486   166.1251
  270.2909   166.1231
  270.2922   166.1212
  270.2922   165.1212
  270.2932   165.1586
  270.4182   165.1547
  271.1965   165.1205
  271.1965   165.1185
  271.1965   165.1263
  271.1965   165.1205
  270.4951   165.1185
  270.4267   165.1137
  270.4267   165.1164
  270.4267   165.1164
  271.1173   165.1164
  271.1168   165.1191
  271.2372   164.1178
  271.3068   164.1612
  271.2365   164.1222
  271.1570   164.1261
  270.3445   164.1261
  270.3383   164.1077
  270.2671   164.1103
  270.2365   164.1161
  269.7052   164.1161
  269.7061   164.2028
  269.7061   164.2009
  269.7061   164.3259
  270.2368   164.2009
  270.1565   164.3219
  270.1569   165.1567
  270.2741   165.3273
  270.2741   165.2390
  270.3398   165.2429
  270.3427   165.2336
  270.3349   165.2402
  270.2361   166.1169
  270.2346   166.2385
  270.2346   166.2375
  270.2341   166.2390
  270.2760   167.1705
  270.2760   167.2380
  270.1976   167.1520
  270.1976   167.1520
  269.2764   167.2438
