# Supplementary material for: Semi-automatic tracking, smoothing and segmentation of hyoid bone motion from videofluoroscopic swallowing study
Source: PLoS One. 2017 Nov 28;12(11):e0188684. doi: 10.1371/journal.pone.0188684 (PMC5705154; doi:10.1371/journal.pone.0188684)
Supplement: S2 File — (ZIP) [file pone.0188684.s002.zip › 26_axis_fr1to821.txt]

  386.0000   288.0000   426.0000   202.0000
  386.0000   288.0000   426.2196   201.4557
  386.0000   288.0000   426.2201   201.4634
  386.0000   288.0000   426.3139   201.4372
  386.0000   288.0000   426.6246   201.4359
  386.0000   288.0000   426.6246   201.4359
  385.9557   287.3977   426.1236   201.6858
  386.2181   286.9928   426.1287   200.6978
  386.2181   286.9850   425.1287   201.6895
  386.0054   287.6425   426.0372   200.7659
  385.9453   287.7019   426.0071   201.0157
  385.9752   287.5857   426.0000   201.0000
  385.9752   287.5857   426.0000   200.9993
  385.9702   287.5858   426.0000   201.0123
  385.9441   287.3559   426.0015   200.4278
  385.9890   287.3558   425.8187   200.0798
  385.9385   287.8051   425.4025   201.0293
  385.9384   287.2895   425.4161   201.0347
  385.9345   287.8919   425.6115   200.6208
  385.9033   287.8919   425.6572   200.5680
  385.9238   287.8653   425.6852   200.5089
  385.9211   287.8656   425.6852   200.5089
  384.8431   286.9575   425.0092   200.8529
  384.8431   286.9575   425.1400   199.5748
  384.0875   286.9921   425.0245   199.9681
  383.0875   286.9765   424.0246   199.9659
  383.0458   287.0086   423.9947   198.9654
  382.7866   286.1511   423.1834   198.9907
  381.0732   287.0958   422.5237   198.0291
  381.1045   286.0972   422.5315   198.0202
  381.1174   286.0984   422.4847   198.0249
  381.1960   286.0974   422.5489   198.0364
  382.0802   286.1184   423.7742   199.0506
  382.1517   286.3569   423.1640   199.0779
  383.0499   286.4910   423.2356   199.5291
  383.1144   286.0519   424.1446   199.6531
  383.1144   285.9874   423.7244   199.0925
  383.1486   287.0936   424.6619   199.6002
  384.0496   287.0968   424.6737   199.0695
  384.0496   287.0968   424.8292   199.5807
  384.0496   287.2233   424.2462   200.6326
  384.8485   287.8051   424.4907   199.8664
  385.8280   287.4432   425.3657   199.0325
  385.8478   287.4237   424.9957   199.0912
  385.6872   287.0295   425.1677   200.7036
  385.0219   287.0069   425.4384   199.9952
  385.8487   287.0381   425.4388   199.9824
  386.1333   287.8262   425.4389   200.9787
  386.1329   287.8262   425.4182   201.0073
  386.7511   287.8269   425.3596   200.9802
  386.1264   287.8259   425.3655   200.9831
  386.0106   287.8259   425.8955   200.9765
  385.8944   287.8263   425.8909   200.9745
  385.8947   287.8280   425.8870   200.9749
  385.8438   287.8202   425.9666   200.7515
  386.7850   287.8202   426.0163   200.8142
  386.7848   287.8205   425.9625   200.2133
  386.8194   287.8265   425.9857   200.1725
  386.8194   287.8186   425.1128   200.0190
  386.0412   287.8191   425.1120   200.0171
  386.1653   287.8265   425.1121   200.0188
  385.8548   287.8415   425.1126   200.0140
  385.8511   287.8259   425.0670   201.0237
  386.3511   287.8259   425.5712   200.2679
  386.3405   287.8403   425.5697   201.0126
  386.0202   287.8406   425.5697   201.0087
  386.0201   287.8403   425.9976   200.1206
  386.0209   287.8404   425.7637   200.7416
  386.0198   287.8404   424.9568   200.1088
  385.8948   287.8419   425.0746   201.1019
  386.1640   287.0021   425.3761   201.0116
  386.0533   286.9915   425.0730   201.0269
  386.0759   287.8434   425.5238   199.9439
  386.0449   287.8454   426.0029   200.4311
  385.9094   287.8571   425.9799   200.4127
  385.9002   287.8604   425.1300   200.9564
  385.9165   287.8436   425.7412   200.4913
  386.0496   287.8532   425.7414   200.2741
  386.0496   287.8531   425.4771   200.0903
  386.0187   287.8533   425.4790   200.0840
  386.0341   287.8528   425.4797   200.7127
  386.0499   287.8327   425.4801   200.0961
  385.4441   286.9694   425.1785   200.3730
  385.1440   286.9769   425.2718   200.2164
  385.1401   286.9808   425.4515   200.2370
  385.1401   286.9592   425.1937   201.0303
  385.9264   286.9596   425.2034   201.0222
  385.9261   287.8519   426.0185   200.1098
  385.9250   287.8480   425.3616   200.9933
  385.9261   287.8486   425.9872   201.0179
  386.0204   287.8530   425.9872   200.7015
  386.0608   287.8535   425.9872   200.6907
  386.0608   287.8515   425.4526   200.2366
  386.0188   287.8475   425.2515   200.6737
  386.0188   287.8475   425.8207   200.0289
  386.0666   287.8477   425.8209   200.0268
  385.9415   287.8477   425.8834   200.0169
  386.0250   287.5763   425.8814   200.0146
  385.6755   286.9436   425.8190   201.0005
  386.7471   286.9574   425.8156   201.0070
  386.7500   286.9471   425.8156   201.0065
  385.6558   285.9550   425.8156   201.0231
  385.7561   286.6386   425.8156   201.0156
  385.7670   286.5485   425.8390   200.9753
  385.7709   286.7836   425.0102   200.9992
  385.7709   286.5355   425.0090   200.7494
  385.7798   286.5236   425.4834   200.0073
  385.7829   286.4884   425.5977   200.5377
  385.7940   286.4739   425.5977   200.5377
  386.7392   286.4907   425.2073   200.8956
  386.5029   287.0983   425.2073   200.8993
  386.5029   287.0983   425.2073   200.8996
  386.4697   287.1010   425.2228   200.9003
  385.4687   286.5196   425.8305   200.0385
  385.4687   286.5196   425.8038   200.0140
  385.4881   286.4949   425.9953   200.9401
  385.5284   286.5498   425.9953   200.9400
  386.8229   286.4465   425.9999   200.9205
  386.8232   286.4441   425.9954   200.9268
  386.8535   286.7663   426.0013   201.0065
  386.8789   286.6323   425.9622   201.0154
  386.5855   287.1275   425.0323   201.0111
  386.5864   287.1282   425.4034   201.0371
  386.5872   287.0950   425.3039   201.0100
  386.5886   287.0953   425.3039   200.1923
  386.5261   286.6226   426.8084   200.0696
  386.5374   286.5641   426.0024   200.0627
  386.3759   286.7312   426.5024   200.5627
  387.3916   287.0855   426.5065   201.0532
  388.3916   287.0855   426.2792   201.0139
  390.1065   286.9909   427.0350   201.4335
  390.1067   287.1950   427.0350   201.3749
  390.1282   287.1965   427.5734   200.9922
  390.1280   287.8512   427.4950   202.1246
  390.1282   287.8288   427.5021   202.3443
  390.1284   287.8298   427.5007   202.3499
  390.0637   287.1869   427.5068   201.9861
  390.0633   287.2416   427.5071   202.0021
  390.0848   287.1951   427.5030   202.0109
  390.0851   287.1970   427.5099   201.4357
  389.2574   287.1936   427.5099   201.4201
  389.1931   287.1946   427.4786   201.4083
  390.0208   287.1912   427.1885   202.0661
  390.0208   287.1973   427.2331   202.0608
  389.9999   287.2247   427.0918   202.1858
  389.1055   287.4277   426.9961   201.9983
  389.0215   287.3360   427.2413   202.0554
  389.0206   287.3542   427.2959   201.9968
  388.9993   287.3171   427.0533   201.9977
  388.9462   287.1766   427.0533   201.9977
  388.9462   287.1766   427.0541   201.9811
  388.9462   287.1766   427.0541   202.0895
  389.0168   287.1766   427.0541   202.0326
  389.0173   287.0860   427.6444   202.0717
  389.0175   287.0855   427.6444   202.0561
  389.0169   287.1209   427.6448   202.0839
  389.5165   287.1215   427.6457   202.0985
  389.5169   287.1208   427.6571   202.0727
  389.5310   287.1572   427.7834   202.0843
  389.4101   287.1386   427.7834   202.0836
  389.8757   287.1393   427.6896   202.0733
  388.5671   287.1042   427.7748   202.0703
  388.5788   287.0902   428.0795   202.0840
  389.1487   287.9861   427.9613   201.3506
  389.1524   288.0277   427.8571   201.1127
  389.8449   287.3379   427.9543   201.2356
  389.8449   287.3379   427.7655   201.3770
  389.9868   287.1453   427.9082   201.2403
  389.0569   287.2422   427.6583   201.2443
  389.0412   287.2418   427.1012   201.3006
  389.0412   287.2418   427.1032   201.3008
  389.0413   287.2414   427.5497   201.0425
  388.3852   287.0320   427.4950   201.0577
  388.3890   287.0277   427.3421   201.3512
  387.8890   287.0280   427.3592   201.3156
  388.8890   287.0270   427.3597   202.0525
  388.8910   287.0276   427.3619   202.0439
  388.8910   287.0315   427.3631   202.0395
  388.8910   287.0313   427.3662   202.0329
  387.8925   287.0232   427.3804   202.0431
  388.4130   287.0281   427.4429   202.0177
  388.4130   287.0281   427.8757   201.0327
  388.4135   287.0284   427.8761   202.0260
  388.4291   287.0275   427.8826   202.0172
  388.4291   287.0275   427.5943   201.0472
  388.4291   287.0275   427.6676   201.0548
  387.1160   287.6708   427.6807   201.1632
  387.1160   287.6708   427.2785   202.0193
  388.0025   287.3142   427.0032   202.0265
  388.0025   287.3142   426.9879   201.9858
  387.9746   287.3142   427.4903   202.0218
  387.9923   287.3245   426.1526   202.0362
  387.9903   287.3245   427.0266   202.0284
  387.9796   287.3284   427.0266   202.0357
  387.9898   287.3250   427.0199   202.0398
  388.0007   287.3094   427.0334   202.0476
  387.0048   287.9635   427.6103   202.0215
  388.3556   287.8251   427.4974   201.0689
  388.3556   287.8251   427.0157   201.0587
  388.3556   287.8251   426.9786   201.0436
  388.0072   287.4516   427.1974   202.0695
  387.2088   287.4516   427.1931   202.0067
  387.0360   287.5180   427.0094   202.0057
  387.0360   287.5180   427.0095   201.2364
  387.9635   287.5132   426.9820   201.9771
  387.7197   287.5132   426.9940   201.9973
  387.7197   287.5132   426.9940   202.0061
  388.0010   287.5132   427.0541   202.1610
  387.5623   287.4603   427.0276   201.6525
  387.5623   287.4603   427.5185   201.9592
  387.5623   287.4603   427.5185   201.9665
  388.8475   287.4603   427.6130   202.0098
  387.3723   287.4603   427.0507   201.9519
  387.3723   287.4603   427.6570   201.0778
  387.3723   287.4603   427.6666   201.0526
  387.3723   287.4603   427.6904   201.0782
  387.3723   287.4603   427.7041   201.0791
  387.3723   287.4603   427.7078   201.0722
  388.8880   287.6213   427.0766   202.0865
  388.8880   287.6213   427.0767   201.2272
  387.4292   287.6347   427.0767   201.2794
  388.4297   287.6356   427.0769   202.0392
  388.3021   287.6271   427.0769   202.0355
  388.2934   287.6385   427.0768   201.2174
  388.3207   287.8892   427.0510   201.2010
  387.9727   287.8576   427.0510   201.2023
  388.0040   287.8576   427.0511   201.0783
  387.9775   287.8622   427.0509   201.3205
  388.0026   287.9641   427.2146   201.3160
  388.0006   287.9641   427.9855   201.3050
  387.9990   287.9641   427.6653   201.1891
  388.0000   287.9894   427.6523   202.0237
  388.4925   287.9928   427.5916   201.4600
  388.4925   287.9928   427.7793   201.5534
  388.0025   287.4906   427.2995   202.0170
  388.7915   287.3669   427.2995   202.0184
  387.6123   287.7071   427.0299   201.5385
  387.6123   287.7071   427.0297   201.1881
  387.6123   287.7071   427.0503   201.6375
  387.6123   287.7071   427.0505   201.1738
  387.6123   287.7071   427.0504   201.0771
  387.6123   287.7071   427.0006   201.0771
  387.6123   287.7071   427.0004   201.0775
  388.7087   287.3348   427.1458   201.9631
  387.7426   286.9695   427.1458   201.9631
  387.2539   286.7737   427.1648   201.0217
  387.3169   286.8489   427.1570   201.0230
  387.3563   287.0485   427.1570   201.0575
  387.4129   286.9212   427.0403   201.2570
  387.4198   286.9134   427.0403   201.2570
  386.6509   287.2209   426.3841   201.0406
  387.3414   287.3222   426.3841   201.0469
  387.2171   287.3395   426.3842   201.0465
  387.4632   287.0039   427.0508   201.0485
  387.7190   286.9130   427.0508   201.1825
  387.3853   287.3648   427.1027   201.0481
  386.3853   286.7305   427.0936   200.8182
  386.3883   286.7248   426.4516   201.0466
  387.3443   287.2248   426.9693   201.0466
  387.3443   287.2248   427.0413   201.1823
  387.3443   287.2248   427.0414   201.0530
  387.3443   287.2248   427.0521   201.6555
  387.3443   287.2248   426.9586   201.0432
  387.1571   286.6151   426.4805   201.0320
  387.1571   286.6151   427.0312   200.9516
  386.4118   286.6061   427.0311   201.0381
  386.3098   286.7098   427.0312   201.1770
  386.3183   286.7004   427.0156   201.1770
  386.3183   286.7004   426.9926   201.2473
  386.4152   286.5732   427.0417   201.2840
  386.1461   286.6201   427.0417   201.2843
  386.1517   286.6181   426.7995   201.2687
  386.2409   287.0442   426.2077   200.2780
  386.6321   287.0600   426.9705   200.2662
  387.1658   287.0512   426.6875   201.1176
  387.1698   287.0502   426.6875   201.0902
  387.3146   286.7829   426.1809   201.0985
  387.4623   287.0837   426.9432   201.0865
  387.5937   287.0883   426.9237   201.0826
  387.3437   287.1508   426.9926   201.0826
  387.5780   286.8050   427.0862   201.0411
  387.3195   286.7270   427.0864   201.1016
  387.3237   287.3674   427.0862   201.0869
  387.3341   287.3546   427.2112   201.0874
  387.2788   287.3763   427.0716   202.0202
  387.3104   287.3817   427.0716   202.0179
  387.3119   287.3820   427.0716   202.0179
  387.3119   287.4088   427.0863   202.0345
  387.3119   287.4401   427.0863   202.0345
  387.2533   287.3972   426.8126   201.9758
  387.2460   287.4069   427.0864   202.0456
  388.3452   287.5452   427.0866   202.0456
  388.6704   286.9460   427.0862   202.0325
  387.4333   287.0797   427.0493   202.0327
  388.7098   287.0875   427.5097   202.0038
  388.5848   287.2516   427.5126   201.9891
  388.5931   287.2600   427.5087   202.0511
  388.5931   287.2600   427.0866   202.0502
  388.5310   287.2493   427.0866   202.0504
  387.8890   286.7136   427.5553   202.0709
  387.8231   287.3021   427.8107   202.0883
  387.6195   286.5573   427.8105   202.1025
  388.8763   287.1701   427.8273   202.1007
  388.8763   287.1701   427.7990   201.0877
  387.6410   287.1910   427.6707   202.1007
  388.6483   287.0658   427.4279   202.0900
  387.9316   287.0304   427.3029   202.1056
  387.9316   287.0304   427.3029   202.1056
  387.3469   287.8257   427.3342   202.0766
  388.0286   287.7549   427.3536   202.1061
  389.0121   287.5910   427.9546   201.6661
  389.0201   287.5800   428.1342   201.4424
  389.0201   287.5800   427.3268   202.0910
  387.1424   287.1892   427.3022   201.7719
  386.9273   286.9035   427.2983   201.2912
  386.5598   286.3167   427.3141   201.2592
  386.0414   286.3218   426.2992   201.1405
  386.0413   286.3231   426.3132   201.1078
  385.0994   286.3211   426.3020   200.7840
  385.0995   286.3182   426.1211   201.1053
  385.1176   286.2961   426.1014   201.0704
  385.1183   286.2981   426.5405   201.0527
  386.1171   286.3059   427.1030   201.4736
  387.0838   287.1596   427.2953   202.0054
  388.0839   287.1591   428.5983   202.1011
  388.5786   287.3780   429.3164   202.4372
  389.4799   287.7054   429.3230   202.4229
  389.4799   287.7054   429.9756   202.1067
  388.9773   287.0485   429.2187   202.3762
  388.4773   287.2985   429.2815   202.0680
  389.6537   286.9316   429.2845   202.0927
  389.5836   287.2936   429.0501   202.0950
  389.0877   287.3102   429.0668   202.0659
  388.8887   287.3015   429.0668   201.5413
  388.8887   287.3093   429.0668   201.4264
  388.8887   287.3233   429.0125   201.4121
  388.8887   286.9007   428.8379   202.0617
  388.8886   286.9251   428.2516   202.0836
  388.8887   286.9212   428.3068   202.0752
  388.8887   286.9221   428.3129   202.0627
  387.4526   287.2803   428.0915   201.7648
  387.4528   287.2931   428.0915   201.7643
  387.4528   287.2931   427.7149   201.6842
  387.4528   287.2931   428.1099   202.0614
  388.0628   287.2598   428.1097   202.0468
  388.0628   287.3223   428.1097   202.0603
  388.0630   287.1211   428.4847   202.0408
  387.5319   286.8033   428.5159   202.2975
  387.4279   287.2292   428.5780   201.1754
  388.0726   287.2031   428.5780   201.1442
  387.7297   287.1889   428.0910   201.6452
  387.7985   286.7789   428.0912   201.6470
  387.6852   286.9264   428.3956   201.5188
  387.6866   286.8974   428.1072   201.5024
  387.7295   286.8212   428.3730   201.5102
  387.6681   286.9056   427.9001   201.1257
  387.6681   286.9054   428.1117   202.2787
  387.4626   287.1869   428.0777   201.4913
  387.2887   286.7723   428.0576   201.4639
  387.2899   286.8647   428.0576   201.3082
  387.2820   286.8755   428.0759   201.3301
  387.2820   286.8931   428.2013   201.4846
  387.2930   286.8779   428.2294   201.4334
  387.2933   286.8932   428.2380   202.2920
  387.5408   286.5591   428.0930   201.2953
  387.7352   286.7713   428.0394   201.7792
  387.6284   286.8303   428.0931   201.3144
  387.6284   286.7840   428.1512   201.8245
  387.6417   286.8059   428.1514   201.1309
  388.8972   287.8267   428.1133   201.1309
  387.2201   288.0201   428.1276   201.5022
  387.2291   288.0179   428.0630   201.4866
  388.7281   288.0173   428.0633   202.1196
  388.7282   288.0169   428.0633   202.1157
  387.6160   288.0168   428.0630   202.1184
  388.5599   288.0099   428.0668   202.1184
  388.5599   288.0099   428.0715   202.1125
  388.5599   287.7704   428.0844   202.0949
  387.5441   287.7704   428.0864   201.8511
  387.5441   287.7704   428.0626   201.8521
  387.5441   288.0198   428.0629   201.8502
  387.5441   287.1477   428.0629   201.3111
  387.5441   287.1477   427.5310   201.8658
  387.5441   287.1477   427.6366   201.8264
  387.5463   288.0176   427.6372   200.8916
  386.5997   288.0171   427.6529   201.0536
  387.6183   288.0158   427.3404   201.5068
  387.4977   288.0132   427.3404   201.5068
  386.3486   286.9722   427.3410   201.5087
  386.4302   286.7560   427.4673   201.7425
  385.7920   286.7336   427.1830   201.0900
  385.7976   286.7341   426.9725   200.0855
  385.7976   286.7341   426.4140   200.0933
  385.7976   286.7341   426.3516   200.1147
  384.8030   286.7268   426.3763   200.0537
  384.7977   286.7342   426.3763   200.0576
  384.7977   286.7342   426.4094   199.7737
  383.6683   285.7442   425.5523   199.6599
  382.5207   284.4857   425.0678   199.0575
  382.3226   285.5050   424.4624   199.0487
  382.3226   285.5050   424.4635   198.9643
  382.0302   285.5050   424.2760   198.8082
  382.0450   285.4844   424.2760   198.8177
  382.0000   279.0000   427.0000   200.0000
  382.0000   279.0000   427.0000   200.0000
  382.0000   279.0000   427.0000   200.0000
  382.0000   279.0000   427.0000   200.0000
  382.0000   279.0000   427.8567   200.0476
  382.0000   279.0000   427.1227   199.1904
  381.6566   278.0482   426.6531   198.9189
  381.4984   277.0447   426.2615   198.8283
  381.1202   277.3405   426.5095   199.8137
  381.1203   277.3405   426.1244   199.7802
  380.3413   277.3405   426.0776   199.8528
  380.3438   276.9151   425.9134   199.5618
  380.3419   277.0940   426.6169   199.8084
  380.5919   277.3440   426.6104   198.8207
  380.3173   277.5357   426.6104   198.8207
  380.3173   277.4434   426.0820   199.6945
  380.3019   277.4431   426.0447   199.5892
  380.3020   277.4433   426.0451   199.4010
  380.3020   277.4432   426.0753   199.1360
  380.3035   277.4622   426.0595   198.8740
  380.3233   277.4351   426.0836   198.8740
  380.5310   277.4749   426.3460   199.7410
  380.5382   277.5291   426.0960   199.8718
  380.5382   277.5290   426.0824   199.7567
  380.5382   277.2790   425.9183   198.5690
  380.5382   277.2790   425.1264   199.0572
  380.5382   277.2790   425.1259   199.5296
  380.5382   277.2790   425.1261   199.7455
  380.5382   277.2790   425.1261   199.6830
  380.5382   277.2790   425.6783   199.5679
  380.7257   277.5290   425.6773   199.5166
  380.3431   277.2117   426.1790   199.5275
  380.3485   277.2055   425.2298   199.4625
  380.4830   278.0644   425.2354   198.7576
  380.4864   278.0183   425.8448   198.7576
  380.5489   277.7683   425.6533   199.7093
  380.0217   278.0188   425.7883   199.7256
  380.8553   278.0182   425.2545   198.7976
  380.8581   278.0094   425.8014   199.7969
  380.5637   277.0094   425.4009   199.6990
  380.5637   277.5094   425.5161   199.4529
  380.5637   277.5094   426.5161   199.5364
  380.5637   277.5094   426.4130   198.8540
  380.5637   277.5094   426.4130   198.7459
  380.2881   277.9000   426.2537   199.5643
  380.2959   277.9003   425.2100   199.5793
  380.1587   277.8494   425.2100   198.9828
  380.1567   277.8513   425.2124   198.9336
  380.1567   277.3513   425.2163   198.9674
  380.1567   277.3513   425.2184   198.9242
  380.0391   277.3200   425.3039   199.7891
  380.5026   277.5669   425.5613   199.2426
  380.9764   278.2586   425.3047   199.3132
  381.0240   278.1740   425.3048   199.2093
  380.9732   278.3011   425.3131   199.3192
  380.9764   278.2307   425.3145   199.3174
  381.5261   278.4764   426.0536   199.2960
  381.0303   278.2258   425.9703   199.2261
  381.5303   278.7258   425.9706   199.3320
  381.0362   278.7211   426.3900   199.3299
  380.8086   277.9773   426.3880   199.3315
  380.8429   277.9843   425.8123   199.1685
  380.4106   278.0329   425.8257   199.1673
  380.4129   278.0242   425.8257   199.1594
  380.4176   278.1434   425.8925   199.0269
  380.4176   278.1434   425.9021   199.1140
  380.6079   277.6941   425.9021   198.6140
  380.1701   278.0384   425.9021   198.1120
  380.1718   278.0260   425.9022   198.1779
  380.0204   278.0665   425.7618   199.0210
  380.0204   278.0670   425.7144   199.1237
  379.5741   277.0227   425.5909   198.3207
  379.5820   277.1804   424.8549   197.9138
  379.5821   277.1172   424.7924   197.9219
  379.0363   277.0468   424.7924   197.9219
  379.0363   277.0619   424.7689   197.9741
  379.0362   276.9421   424.4579   198.6400
  379.4695   276.7839   424.7677   197.9807
  379.4695   276.4868   424.6110   198.4807
  380.8849   277.5093   424.6110   198.4807
  380.8849   277.5093   425.4193   198.8928
  381.1345   277.0115   425.4193   198.8921
  381.1345   277.0108   425.3888   198.9037
  381.5854   277.2441   426.0527   198.5704
  381.5854   277.2441   426.8362   198.5704
  382.3690   277.1646   426.8362   198.5704
  382.3690   277.1646   426.5224   197.9513
  382.4971   277.3751   426.4986   198.0043
  382.7976   277.3722   426.5225   197.9525
  381.2976   277.0638   426.5213   197.9492
  381.2976   277.1282   426.5305   197.9489
  381.3025   277.0345   426.5291   197.9521
  381.3050   277.0293   426.5291   197.9521
  381.3070   277.0335   425.5293   197.9463
  381.3723   277.0547   426.0381   197.9463
  381.6283   277.1601   425.5389   197.9459
  381.9391   277.6276   425.5242   197.9467
  382.0646   278.0953   426.5096   197.9533
  382.0767   278.0807   426.5740   197.8487
  382.2019   278.0956   426.5742   197.8489
  382.2023   278.0656   426.7931   198.1966
  382.9663   278.0810   427.8601   198.1966
  383.0639   278.1284   427.8601   197.9935
  383.0619   278.1129   427.8606   197.9870
  383.0155   278.1285   426.9498   198.4301
  383.6216   277.1903   427.7953   198.4301
  383.6216   277.2903   427.7953   198.4301
  383.6326   277.2740   426.9434   197.8368
  383.6248   277.2753   426.4395   197.8294
  382.9714   277.2754   427.1478   197.8788
  382.9714   277.2920   426.5252   198.4284
  383.0152   277.2135   426.5252   198.4284
  382.9666   277.8624   427.3850   196.9944
  382.4744   277.1890   427.3850   197.4944
  383.0154   277.1971   426.7161   197.8191
  382.7654   277.4471   427.9020   197.9412
  382.9841   278.0408   427.9020   198.6941
  383.2341   278.0407   426.9806   197.3531
  383.7051   277.9972   427.2585   198.7299
  383.5932   277.9464   427.2169   198.8198
  383.0968   278.8820   427.3307   197.7996
  383.6915   278.1196   427.1109   198.3993
  383.0032   278.1514   427.1932   198.3042
  383.0125   278.3884   427.0097   198.0986
  383.0063   278.1853   427.5107   198.0996
  382.9845   278.1294   427.4068   198.5187
  382.9845   278.1368   427.4069   198.5217
  383.4723   278.1534   427.4069   198.5256
  383.4723   278.1534   427.4069   198.5253
  382.9944   278.8259   427.7003   197.9605
  383.0244   278.7847   427.7511   198.0950
  383.4640   278.1836   427.3095   198.8028
  382.9786   278.1836   427.0689   199.0314
  382.9816   278.1806   427.0681   199.0315
  382.9816   278.1842   427.0681   199.0315
  382.9232   278.1536   427.6947   199.0267
  382.9210   278.1586   426.8244   199.1376
  382.0142   278.6831   426.5744   199.1168
  382.0102   278.6865   426.5988   199.0427
  382.0122   278.6840   426.7989   199.4039
  382.0183   278.6703   426.2730   199.1322
  382.0183   278.6703   426.2730   199.1322
  382.0163   278.6694   426.2730   199.1322
  381.9878   278.6758   426.7164   199.7023
  381.9853   279.0100   426.4619   200.1268
  382.0006   278.2918   426.4808   200.0975
  382.0111   278.3074   426.4938   200.1187
  382.0680   278.2182   426.8581   200.6214
  382.5688   279.0134   426.8796   200.6214
  382.6406   278.9133   426.7777   200.4588
  382.9203   279.0526   426.2448   200.5796
  382.9231   279.0486   426.8393   200.7877
  382.9236   279.0490   426.9175   200.8714
  382.9236   279.0490   426.7857   200.8714
  382.9294   279.0356   426.7834   200.8678
  382.9988   279.0479   426.7834   200.8678
  382.3139   279.0181   426.8874   200.6314
  382.2846   279.0394   426.8855   200.6353
  382.2221   279.0485   426.8550   200.8684
  382.2221   279.0485   426.8628   200.8721
  382.2221   279.0485   426.6606   200.6208
  382.2293   279.1782   426.6605   200.6150
  382.2302   279.1801   427.4822   200.6013
  382.2391   279.1685   427.4822   200.6003
  382.2391   279.1685   426.9081   200.7894
  382.2625   279.1807   426.9419   200.8737
  382.2625   279.1807   426.9411   200.8680
  383.4738   279.6024   426.9241   200.8663
  383.1147   279.5366   426.9163   200.8663
  383.0769   279.0684   426.9025   201.0538
  383.9058   279.0677   427.5373   201.2952
  383.9019   279.0683   427.5375   201.3421
  383.9283   279.0373   427.5243   200.8542
  383.9283   279.5373   427.4598   201.0281
  383.9283   279.5373   427.2838   201.2716
  383.9440   279.6996   427.2888   200.9011
  383.9476   280.0081   427.2917   200.9012
  383.9582   279.0214   427.8359   201.8857
  383.9545   279.6245   427.7914   201.8818
  383.7525   279.0632   427.8914   201.8931
  383.7557   280.0739   427.7932   201.0051
  383.7557   279.9529   427.7944   201.0056
  383.8838   280.0246   427.9194   201.0059
  383.8838   280.0404   427.9356   200.9749
  383.3838   280.5404   427.9200   201.0054
  383.3838   280.5404   427.9199   201.0053
  383.7299   280.0020   427.9538   200.9895
  383.7185   279.9928   427.9538   201.6855
  383.9512   279.0572   427.9800   201.0518
  383.9539   279.0576   427.9829   201.0214
  383.0958   279.5376   427.9310   201.0086
  382.9557   278.9395   427.9174   201.0034
  382.4557   279.2338   427.9132   201.0043
  383.9035   279.0378   427.9156   200.0212
  383.9035   279.6092   427.4485   200.3081
  382.9158   279.0105   427.4486   201.0284
  382.9198   279.0052   426.7298   201.0376
  382.9198   278.0770   426.9872   201.0429
  382.4261   279.0372   426.3451   200.4487
  382.4201   279.0708   426.0932   200.0348
  382.2661   279.0673   426.5081   200.0403
  382.1724   279.0711   427.3550   200.0431
  382.2389   279.0782   427.3550   200.0478
  382.3033   279.0882   427.4617   201.0254
  383.1157   279.0958   427.5625   200.0509
  383.6161   279.6065   427.1355   201.0382
  383.6210   279.5909   427.1310   200.0481
  383.6405   279.0382   427.1310   200.9048
  383.6453   279.0457   427.0999   200.8968
  383.6394   279.0466   427.5980   200.8982
  383.6497   279.0297   427.6058   200.9041
  383.5950   279.0873   427.6058   200.9041
  383.5950   279.0546   427.8933   200.1124
  383.5950   279.0546   427.8952   200.1170
  383.8333   279.0389   427.8951   200.1176
  383.7998   279.0861   426.5704   200.3998
  383.7998   279.0861   427.5896   200.0198
  383.7113   279.0965   427.6721   200.1600
  383.7113   279.0965   427.9880   201.1808
  383.7113   279.0887   427.0300   201.0039
  383.7074   279.0560   427.0300   201.0047
  383.7075   279.0556   427.6941   200.0342
  383.6450   279.0888   427.8891   201.0265
  383.6294   279.0966   427.2183   200.4288
  383.5712   279.0129   427.0877   200.9243
  383.2511   278.4404   427.0429   200.9707
  383.2511   279.4404   427.2812   200.4168
  383.2511   279.4404   427.3051   200.0199
  383.6679   278.8737   427.3052   200.0197
  383.4854   279.3065   427.3122   200.0054
  383.4802   279.0467   427.7696   200.5375
  383.4547   279.0396   427.7696   200.5375
  383.4547   279.0206   427.7622   200.8365
  383.4547   279.0119   427.7636   200.8336
  383.9705   279.0119   427.7582   200.8454
  383.9080   279.0099   427.7147   199.9679
  383.9582   279.1313   427.7151   199.9617
  383.9986   279.0104   427.9651   199.9639
  384.4713   280.0487   427.7266   200.0238
  384.4714   279.0501   427.5353   200.7002
  384.0963   279.1127   427.5365   200.7016
  384.7559   279.0667   428.9016   200.0680
  384.7676   279.0457   428.9088   200.0460
  385.7746   280.0205   428.9210   201.0710
  385.7235   280.0317   428.9471   201.0319
  385.1237   279.0161   428.3261   201.0109
  385.1237   279.0372   429.3261   201.5109
  385.1237   279.0216   429.3261   201.5109
  385.8223   279.0263   428.3261   201.5109
  385.8452   279.0131   428.3261   201.5109
  385.8380   280.0045   428.5451   201.0533
  385.9005   280.0202   428.5544   201.0319
  385.9005   280.1452   428.5546   201.0318
  385.9127   280.0153   428.5557   201.0319
  384.9069   279.0369   428.4922   201.0680
  385.8444   280.0720   428.9902   201.5642
  385.8444   280.0733   429.9900   202.0307
  386.9711   280.0506   429.9825   202.0603
  386.9708   280.0669   429.3019   202.6187
  386.9708   280.0674   429.2799   201.6660
  386.9529   280.0975   430.2965   202.0484
  386.9529   280.0680   430.2994   202.0606
  386.9588   280.0517   431.8896   202.0552
  386.9588   280.0515   431.8896   202.0552
  386.4669   280.0460   431.9126   202.0092
  385.7404   279.6518   430.9097   201.0565
  383.0570   278.8341   430.0885   200.0657
  382.0570   278.5112   428.9490   200.6921
  381.0638   277.8949   427.7863   199.8735
  380.5919   277.9459   426.7890   199.9867
  379.2552   277.2927   426.4092   200.0050
  380.3415   277.9793   426.4095   199.9889
  381.3388   278.9774   427.2485   200.0487
  382.0677   278.9743   428.8010   200.8897
  384.1324   279.9734   429.8081   201.0155
  384.1328   280.0010   430.5353   201.8658
  385.1899   280.0322   430.6759   201.5823
  385.2220   280.0034   430.2641   201.0106
  385.2218   279.0540   430.3951   200.9966
  385.2285   279.0384   430.4628   201.0797
  384.2983   278.9879   430.4312   200.9404
  384.1204   278.0394   430.4402   200.8427
  384.1204   278.7894   430.3565   201.0321
  384.1049   278.2973   430.3607   201.0218
  384.1049   278.2973   430.5636   200.9676
  384.1205   278.7901   430.5636   200.9785
  384.1049   278.7979   429.6263   200.9866
  384.2379   278.9957   429.6263   200.9783
  384.1024   279.2296   429.6078   201.0182
  384.1023   279.6074   429.6078   201.0173
  384.1024   279.0437   429.1953   201.8099
  384.1106   279.0211   429.0797   201.9488
  384.1106   278.9985   429.3290   201.9493
  385.0156   278.9935   429.3302   201.9542
  385.1177   279.6232   430.0786   201.0105
  385.1345   279.8104   430.0688   202.0006
  386.1209   280.5428   431.4549   202.0029
  387.1287   281.5468   431.4570   201.9989
  387.3630   281.0818   432.8622   203.0076
  387.3630   281.0818   432.8638   203.0062
  388.7683   282.0294   432.9886   203.0560
  388.9303   281.8180   432.9867   203.0638
  388.6388   282.7191   432.9898   203.0763
  388.4832   280.9909   432.9867   203.0972
  388.7767   281.3173   432.9848   203.0966
  389.7728   282.0397   433.2546   203.1003
  389.5876   282.0843   432.9968   203.1003
  389.5759   282.0781   433.0085   204.0962
  390.4866   283.1973   433.0154   204.0847
  390.0178   283.2207   433.0155   204.0887
  389.9966   283.2425   433.1229   204.1349
  390.3266   283.2470   433.3371   204.8618
  390.3228   283.2024   434.1856   204.4893
  390.3228   283.2024   434.1856   204.4893
  391.3228   283.2024   434.6231   204.9671
  391.3228   284.2033   434.6131   204.4886
  391.3212   284.2058   434.3518   204.9268
  391.3258   284.2075   434.3570   204.8369
  391.3267   284.2077   435.6043   204.7007
  391.3332   284.2000   435.8703   204.1620
  392.4360   283.9988   435.8888   204.1526
  392.4360   283.9988   435.7854   205.0681
  392.7836   284.0700   435.9135   205.1504
  391.5362   284.0469   435.0233   205.1600
  392.1629   284.0513   435.0293   205.1082
  392.1126   284.0482   435.0244   205.1209
  392.1125   284.0364   435.0252   205.1191
  392.1125   284.0364   435.0090   205.1544
  391.5968   284.0440   434.8106   205.2186
  390.3573   283.0795   434.8314   204.7350
  390.4042   283.0047   433.9867   204.3069
  389.7871   282.1046   433.0431   203.9909
  389.7871   282.1055   433.0645   204.1176
  389.7998   282.0769   432.8925   203.6157
  388.3507   282.0415   431.9178   203.4282
  388.7574   282.0198   431.9064   202.8990
  387.6340   281.4183   431.9009   201.9315
  387.6302   281.2684   431.3785   202.7297
  387.7230   281.1054   431.3762   202.5865
  387.2379   281.6884   431.1498   202.5879
  387.2379   281.6884   431.2891   201.8723
  388.2067   281.8291   430.8506   201.8702
  387.6191   280.0046   430.8129   201.8723
  387.5407   280.0218   430.8276   201.8127
  386.8898   281.0365   430.1530   203.1205
  386.8918   281.0388   429.7535   203.3574
  385.1138   281.2658   428.8082   203.6085
  385.0000   281.0029   428.6994   203.0435
  385.0031   281.0059   428.5869   203.0328
  385.0071   281.8280   428.8173   202.9801
  385.1602   281.8986   429.0995   203.1996
  385.8150   281.0087   429.5862   202.8470
  386.0033   281.0151   429.5854   202.8548
  386.0033   281.0110   429.8373   202.8518
  386.0033   281.0110   429.8374   202.8507
  386.4305   281.0120   429.8142   202.8605
  386.4305   281.9440   429.8923   202.8605
  386.4333   281.9446   429.8371   202.8094
  386.4335   281.9446   429.5008   202.8114
  386.4335   281.9446   429.9080   202.5239
  387.4783   281.9462   430.2847   202.5284
  387.5617   281.0404   430.8269   201.9986
  388.5617   280.3577   431.7362   201.8740
  388.5617   280.3577   431.8087   201.9560
  388.8166   280.3792   431.8158   201.8545
  388.8243   280.3689   431.7844   201.8455
  388.3881   280.4082   431.7856   202.1774
  388.4389   280.3379   431.6944   201.1775
  388.4389   280.3692   431.6944   201.1541
  388.4590   280.1786   431.6712   201.1729
  388.4610   280.1753   431.7841   201.1655
  389.4902   280.3882   432.8708   200.9012
  389.4913   279.4074   432.9705   200.9478
  391.0584   279.3972   435.1846   200.8715
  391.6145   279.1462   435.1966   200.9000
  392.1006   279.1462   436.6700   200.8636
  393.1017   280.5369   436.8589   200.8412
  393.0915   280.5641   436.9282   201.1885
  392.4665   280.5573   435.9334   201.1651
  391.0876   281.5642   434.8870   201.9819
  389.8849   280.8559   433.9368   201.9604
  388.6272   280.2681   432.9659   201.9799
  388.6310   280.2777   432.1618   201.9888
  388.6310   280.2777   432.1618   201.9888
  388.6310   280.2777   432.9421   201.9760
  389.1317   280.2688   433.6411   201.9312
  389.1377   280.2644   434.7268   201.4707
  390.1567   281.0025   434.9026   201.9522
  390.1573   281.0006   434.9481   201.9527
  389.1578   281.0029   434.2830   203.5137
  389.8809   282.1246   433.8567   203.5244
  388.0432   282.1912   433.1620   203.8685
  387.0435   283.0058   432.9450   205.1245
  387.4543   283.5848   432.4147   205.1250
  387.6856   284.2626   431.4147   205.1250
  387.6500   284.6700   431.5380   206.9720
  387.7438   285.6377   432.5587   207.0145
  387.4520   286.0961   433.4122   207.1687
  389.4228   286.4553   434.3497   208.1599
  390.5162   287.7158   435.9294   210.0145
  390.5315   287.7324   436.9296   210.0121
  392.2007   289.4383   437.9316   209.9802
  393.1710   289.4266   437.9315   209.9885
  393.9266   289.9318   438.9237   210.9846
  394.9266   289.4357   438.9301   210.9844
  394.4634   289.9133   439.8921   210.9865
  395.0212   288.8464   439.9044   210.9865
  394.9042   288.8614   438.9268   210.9845
  394.4117   289.7495   438.9268   210.9845
  394.7922   288.9792   438.9268   211.0374
  393.4170   289.0804   438.9248   210.2670
  393.0124   288.8363   437.2277   210.4676
  393.0123   287.8445   437.9706   209.3400
  393.0126   287.8442   436.9775   209.3400
  392.9775   287.6776   436.4943   208.4475
  392.0118   287.1305   436.7311   208.7449
  392.0137   287.1307   436.6513   208.2833
  391.0119   286.4632   435.5974   208.3044
