# Supplementary material for: Semi-automatic tracking, smoothing and segmentation of hyoid bone motion from videofluoroscopic swallowing study
Source: PLoS One. 2017 Nov 28;12(11):e0188684. doi: 10.1371/journal.pone.0188684 (PMC5705154; doi:10.1371/journal.pone.0188684)
Supplement: S2 File — (ZIP) [file pone.0188684.s002.zip › 26_hyoid_fr1to821.txt]

  295.0000   220.0000
  296.4140   218.9707
  296.1630   218.9808
  295.3901   219.0042
  295.4176   218.5327
  295.1933   218.3856
  295.2763   217.4055
  294.1827   217.9586
  294.3490   217.6125
  294.3485   217.0562
  294.2288   217.4380
  294.2108   216.4531
  294.2342   216.4589
  294.2323   216.4479
  293.3985   216.2800
  293.4532   216.4323
  293.0481   216.4649
  292.4544   216.4678
  292.4046   216.4678
  292.5511   216.3154
  291.5067   216.3239
  291.5687   216.2990
  289.6984   216.4186
  287.6128   217.5164
  287.6568   215.4128
  286.6785   215.2284
  285.7057   214.2241
  284.8726   214.8822
  284.7746   213.2536
  284.7753   213.8423
  284.7753   213.8423
  284.8837   213.3319
  283.8419   214.7160
  283.3933   216.0084
  283.9957   215.5236
  283.7487   216.0301
  282.9364   217.0148
  282.9042   217.0660
  282.9365   218.0232
  282.4365   219.0134
  282.3821   220.0011
  282.9095   221.0298
  283.8503   221.0332
  283.8502   221.0430
  282.8017   222.9659
  282.8016   222.9884
  282.9102   224.0013
  282.9100   224.0214
  282.9100   224.0292
  282.9100   224.0457
  281.8337   224.9973
  280.7531   225.8981
  280.7384   225.9354
  280.6096   225.9430
  281.8173   225.0309
  281.8324   225.0142
  281.8115   225.0823
  281.7725   225.0149
  281.7724   224.9656
  281.8339   224.0219
  281.8540   224.0115
  280.8396   223.9933
  281.9412   223.0201
  282.0665   222.0891
  281.6804   222.0922
  281.6648   222.0922
  281.6780   222.0004
  281.6814   221.9204
  281.6033   221.9985
  281.6133   221.9559
  281.4857   221.9549
  282.7119   221.0018
  282.6494   220.9315
  282.5112   220.9660
  282.8883   220.9660
  282.8570   220.9328
  283.0022   220.1421
  283.6355   219.4848
  283.6389   219.2008
  283.6699   219.2004
  282.9784   220.0942
  283.1153   219.8078
  283.1192   219.8039
  283.1214   219.8547
  283.1195   219.7609
  284.1195   218.8899
  284.1195   218.8899
  284.1224   218.9465
  284.1290   219.0002
  284.1231   219.0002
  284.7715   218.9797
  284.8155   218.9472
  284.8780   218.9160
  284.5684   219.1040
  284.1340   219.8934
  283.8204   220.8559
  283.7723   221.8469
  283.8849   222.7613
  283.8275   223.9913
  283.7738   224.8259
  284.2242   225.9481
  284.2317   226.0653
  284.0497   226.0926
  284.3620   224.8929
  284.3625   224.0257
  284.3656   225.0069
  285.2090   223.1740
  285.0171   223.8500
  285.4234   223.8503
  285.3306   224.8493
  286.2901   224.8110
  285.1772   228.4765
  286.0753   229.9567
  286.0743   230.9646
  285.0704   232.0457
  285.9104   231.9623
  285.9104   231.9679
  285.9104   231.9640
  286.1580   231.7554
  286.9115   230.8328
  286.9148   230.0823
  286.9187   229.9047
  287.7852   229.0417
  287.7120   229.8995
  287.7119   230.7915
  288.2789   231.7038
  288.0622   234.9877
  285.9097   238.8423
  285.0668   240.9491
  281.1462   243.7839
  276.9138   247.4324
  274.2266   248.1785
  269.2018   251.7654
  266.1714   253.7431
  265.2380   254.2935
  262.9891   255.2040
  262.3957   255.2665
  261.9151   254.4383
  260.7837   254.0512
  260.7826   254.1768
  260.7083   254.0277
  262.3074   252.0864
  263.3055   252.1078
  263.3680   253.0297
  265.1466   251.9215
  267.1833   252.0137
  268.7913   252.3802
  271.5615   250.5852
  273.1699   250.6917
  275.1200   249.9534
  276.3907   248.9915
  276.3229   248.8509
  279.3616   244.9528
  283.9153   241.2408
  285.0596   240.3695
  287.9983   237.2876
  288.4232   234.3467
  290.0216   231.4035
  290.0201   231.1540
  292.0323   230.3665
  293.8045   228.4181
  293.8388   228.4384
  292.1130   230.3390
  293.4856   228.4916
  293.6076   228.4638
  293.6202   228.4494
  293.0489   228.4342
  292.9086   228.4858
  292.0345   227.4635
  292.0482   226.4889
  292.0255   225.4999
  292.0255   224.5422
  292.0255   224.4447
  292.0302   223.5775
  293.1149   222.4305
  293.1227   222.4246
  293.1227   221.4246
  294.1227   220.4246
  294.1227   219.4314
  295.6259   218.1286
  296.0008   217.4628
  296.0011   217.4636
  295.9931   217.6337
  296.0244   217.6337
  295.7190   217.5097
  295.7537   217.4624
  295.7549   217.4603
  294.6950   219.4360
  294.6372   219.4487
  293.2873   220.4505
  292.0414   222.8325
  292.7667   223.4092
  292.6488   222.4404
  291.7057   222.4405
  291.7057   222.3129
  291.9129   220.5039
  291.4720   220.4336
  291.5518   219.4563
  292.7778   218.4528
  291.0549   219.2440
  292.5241   218.1786
  292.2742   218.1680
  292.6476   217.6887
  292.6476   217.6964
  292.4091   217.2880
  292.6450   218.2976
  292.6481   218.3291
  292.6481   218.3208
  292.6466   218.3218
  292.5177   218.3436
  292.4364   218.3448
  292.7574   218.2702
  292.8863   218.3346
  293.5144   216.4611
  293.7824   216.4672
  294.7067   215.4609
  295.7085   214.4148
  295.7085   214.4148
  295.7085   214.4148
  296.0225   214.2417
  296.0357   214.3211
  296.0388   214.3827
  296.0388   214.4139
  296.0388   214.4139
  296.5410   214.4110
  296.1657   214.4372
  296.1655   214.4372
  296.1404   214.4457
  296.1345   214.4572
  296.1060   214.4601
  296.1166   215.4485
  296.0848   215.4485
  296.0057   217.3263
  294.9075   217.4534
  294.9040   217.7090
  293.9128   219.2164
  293.9021   219.2556
  292.4154   220.4388
  291.4154   220.4789
  290.5307   220.9855
  290.4603   221.2341
  289.6558   221.4622
  289.6558   221.4622
  289.6602   221.5217
  288.6909   223.3917
  288.6253   223.2608
  289.5222   223.4254
  288.0182   223.5465
  288.0180   223.4762
  288.0176   223.4439
  288.0179   223.4398
  288.0184   223.4400
  288.0220   221.5525
  288.0200   222.4344
  288.0201   222.4355
  288.0201   222.4326
  289.5568   220.4924
  289.7997   220.4830
  289.0384   221.2580
  289.0535   222.1636
  289.0086   222.4005
  287.7929   224.3794
  287.7926   224.3795
  286.0565   225.8624
  286.0573   225.9874
  287.2496   224.4536
  288.5866   224.5049
  289.0846   224.4050
  290.5882   224.4331
  290.6285   224.5332
  290.0776   225.3295
  290.0954   224.3843
  289.2348   225.4429
  289.1879   225.3874
  289.1337   225.4167
  289.1337   225.4167
  290.0384   224.9415
  290.0774   225.3839
  290.1175   225.5185
  290.1155   226.0887
  291.9905   226.9867
  291.0431   229.4650
  292.1194   230.3081
  292.1194   229.4021
  292.5813   228.0463
  292.9229   227.1746
  293.4154   224.7929
  293.4802   223.3055
  293.3392   222.2952
  294.2078   221.1497
  295.1334   220.9935
  295.1341   221.9996
  295.1341   222.0778
  295.1326   222.0778
  295.1516   220.6145
  295.0852   219.6338
  296.0570   218.3277
  296.0626   218.5397
  295.1522   219.4414
  295.1532   219.5373
  295.1532   219.0393
  296.0457   218.6984
  296.1398   218.6121
  295.2491   219.6671
  296.1489   219.6551
  296.1404   220.7485
  297.0546   223.3572
  296.0607   224.4287
  294.3026   227.0321
  290.3827   229.6156
  285.2386   231.5858
  281.2127   231.9681
  275.2252   233.7735
  270.1832   234.8109
  267.7772   236.9176
  264.0981   236.9633
  262.1978   236.9289
  261.8239   236.8530
  260.2479   235.8507
  259.7484   235.8602
  259.8374   236.8460
  263.6945   235.7942
  265.7070   236.8994
  271.2040   235.7663
  276.1988   232.5837
  281.0581   227.6418
  285.2235   223.2437
  286.2662   221.3393
  288.1690   217.3754
  289.2440   213.6173
  290.1641   211.3306
  292.1968   208.4233
  292.2844   207.6389
  292.2488   207.3238
  294.1792   204.2883
  294.1804   204.4133
  294.1804   203.4133
  294.0938   203.4289
  293.0982   204.4147
  293.0982   204.4147
  293.0982   204.4147
  292.1233   205.3915
  292.1948   205.3915
  292.2159   205.3842
  293.1214   204.9671
  293.1299   205.2171
  294.8465   203.9389
  294.0923   205.2208
  295.1366   204.2365
  295.1304   204.2355
  294.1416   204.2485
  295.1360   203.3594
  295.1198   203.2458
  295.1213   203.2585
  295.1367   203.2575
  295.1367   203.2575
  296.1200   203.2575
  296.1111   203.1401
  296.1341   203.1518
  296.1392   203.2173
  296.1429   203.2173
  297.0569   203.2223
  297.2371   202.3622
  298.0783   202.1399
  299.0293   201.2182
  299.0577   201.2370
  299.9553   200.9215
  299.9663   200.9288
  300.9399   200.1368
  300.9399   199.9191
  300.9422   199.9289
  300.9422   199.9289
  301.2187   200.1603
  301.2187   200.2767
  301.0935   201.2682
  301.1658   202.3518
  301.1653   202.4212
  301.1687   202.5324
  301.1670   202.4436
  301.1679   202.4439
  300.3709   203.5992
  301.1092   202.5328
  301.1735   202.4859
  300.2404   202.4886
  300.3648   203.3564
  301.4054   202.3746
  301.3502   202.3706
  302.3972   202.3340
  302.2364   202.9117
  303.2770   201.8735
  303.4056   201.7015
  304.4056   200.7230
  305.3298   199.6772
  305.3298   199.6459
  304.2164   198.8191
  304.2164   198.1799
  303.0945   198.4032
  303.2263   197.6572
  302.2474   197.0713
  302.3086   195.9774
  301.3252   195.9306
  301.2498   194.6607
  301.1731   194.1219
  301.2356   193.4695
  301.2885   193.5993
  301.2932   192.6178
  300.2834   192.6178
  300.3057   191.6058
  298.3459   191.6652
  298.3537   190.6707
  297.1786   190.6722
  297.1280   190.6645
  296.5081   190.8259
  296.5071   190.7870
  295.5042   190.8286
  295.2194   191.7579
  296.2432   190.7715
  296.3174   190.7581
  296.2197   190.7654
  296.2178   190.7849
  296.2588   190.7942
  296.2510   190.7619
  296.1950   190.8088
  295.2585   191.8341
  295.5424   191.8636
  295.5853   191.8548
  295.3822   191.8531
  295.6847   191.8147
  294.3140   191.7657
  294.3142   191.7842
  293.3180   193.1387
  294.0886   192.0417
  294.0848   191.9888
  294.0859   192.0198
  293.0499   192.7352
  293.0560   192.6436
  293.6488   192.4411
  292.9885   192.5302
  292.0126   192.5340
  292.0061   192.7937
  292.2231   193.5420
  293.4848   193.4156
  293.4967   193.4055
  293.3117   194.1962
  293.8574   194.4009
  293.9941   194.3960
  293.8099   194.3970
  293.3275   194.3804
  293.0778   194.0625
  292.0778   195.1875
  292.0776   195.1638
  291.8890   196.1638
  292.6706   195.4141
  292.7975   195.9653
  293.0319   196.2349
  293.0611   196.2173
  292.5918   196.5478
  292.3567   196.5464
  292.9235   197.5331
  293.0039   197.4090
  293.0169   197.2023
  292.0188   196.6554
  292.0179   196.4437
  292.0672   195.6992
  292.0203   195.6690
  292.1070   195.4008
  292.1014   195.1886
  291.1192   195.1639
  291.1192   195.1717
  291.8368   194.9610
  292.0091   194.1850
  291.3554   194.2182
  290.9897   193.7250
  290.0823   193.1949
  291.3414   191.5543
  291.5538   191.1483
  291.5540   191.1348
  291.5619   191.1660
  291.5462   191.1487
  291.5765   191.0549
  291.5765   191.0549
  290.4333   192.2508
  291.3260   192.2651
  290.4022   193.1211
  290.9611   193.1202
  288.8932   195.4703
  285.0212   198.3668
  283.8511   199.4142
  281.8355   200.5261
  280.8241   201.6423
  278.9377   202.4396
  278.5149   202.6459
  277.7648   202.7011
  275.1805   203.9665
  274.1237   204.9314
  275.2140   204.1132
  274.1126   206.0951
  275.9685   205.7376
  275.8102   208.2999
  275.8519   211.8877
  276.8394   214.5276
  276.8394   216.5782
  276.8621   218.6057
  276.8621   219.4885
  276.8672   219.5549
  276.8906   219.5266
  276.8906   219.4339
  276.8764   218.3966
  276.8748   218.4523
  277.8306   216.5561
  277.8628   216.5825
  277.8023   215.4862
  277.8190   215.5566
  277.8190   215.5566
  277.8056   215.5880
  277.1378   216.3759
  276.8078   216.5980
  277.7549   216.5678
  277.7013   217.3476
  277.7049   217.5569
  278.0658   217.4208
  278.0658   217.3300
  278.0723   217.3233
  278.1426   216.8379
  278.0704   216.8460
  278.0591   216.8585
  277.7596   216.4835
  277.5628   216.5770
  277.6521   216.3153
  277.6365   216.5690
  277.9917   216.3707
  278.1254   216.3390
  277.6158   216.4952
  277.6088   216.2698
  277.6420   215.8873
  277.6088   216.1353
  277.5450   215.3123
  277.1526   215.2585
  277.1526   215.2565
  277.0874   215.1943
  277.1519   214.2347
  277.1927   214.1631
  277.7878   213.5556
  277.6640   213.5514
  277.6616   213.5567
  277.5618   213.6071
  276.9993   214.6071
  277.0567   214.9004
  277.6711   214.5723
  277.7297   214.5723
  277.1205   215.3210
  277.2006   215.3220
  277.1201   215.3250
  277.6685   214.6381
  276.6617   215.3939
  277.5599   214.5997
  277.5286   214.3497
  277.5306   214.2223
  277.0498   215.1895
  277.7791   214.5505
  277.7791   214.5526
  278.0447   214.5267
  278.1590   214.5267
  277.1498   215.2845
  277.1529   215.3192
  277.1551   215.2843
  277.1493   215.1762
  278.1380   214.4206
  278.1380   214.4167
  278.1692   214.3816
  278.1188   214.2186
  278.8284   214.3698
  278.8284   214.2660
  278.8276   214.2692
  278.8276   214.3380
  278.8276   214.4240
  279.7217   213.4739
  279.0519   214.3141
  279.2466   213.3347
  279.0557   214.2824
  279.8345   213.3567
  279.1175   214.1543
  279.1448   213.9797
  280.1634   213.1373
  279.7374   213.4263
  279.9758   213.4221
  279.1156   214.4455
  279.1151   214.9555
  279.1541   215.2680
  278.9917   215.6606
  278.9974   215.6606
  280.0603   214.5137
  280.0674   214.7668
  280.7849   214.3188
  281.1433   213.8608
  281.0928   213.9621
  281.1275   213.0657
  282.0301   210.8603
  281.7517   210.7557
  281.8303   210.6737
  282.1408   210.3783
  282.1408   210.3783
  281.4407   211.2923
  282.1563   211.4329
  282.1592   211.9793
  282.0646   212.8297
  282.1408   213.0367
  282.7898   212.4021
  282.7652   213.4661
  282.7643   213.4661
  283.0758   213.4637
  283.2399   213.4664
  284.0390   213.4054
  283.6748   213.4935
  282.8167   214.1880
  284.0476   212.6337
  283.8601   212.7061
  283.9862   212.6738
  284.1415   212.4774
  284.0384   212.6200
  284.9464   212.4717
  284.8572   212.6143
  284.3157   213.5067
  284.1589   214.3453
  284.0339   214.9429
  284.9950   214.5135
  285.0798   214.8971
  284.2347   216.4245
  284.9858   215.8792
  284.9858   215.8792
  284.2960   217.2729
  284.1310   218.1479
  284.0021   218.7729
  283.9989   218.7552
  284.0297   218.6345
  283.1575   218.5410
  284.1235   217.3543
  284.1157   217.4425
  285.0007   217.0828
  285.0945   217.0985
  286.2120   217.2537
  287.6080   217.2356
  288.0955   221.0636
  289.0536   222.2495
  289.0614   222.3042
  289.0298   222.3068
  289.0307   222.3178
  290.0591   221.2938
  291.9215   220.3456
  292.0016   220.4100
  293.4893   217.4407
  293.5330   214.3357
  294.5080   210.3207
  297.6549   205.7534
  296.5377   206.6946
  297.0382   207.5568
  296.3801   210.1331
  294.3011   214.5965
  292.7805   216.9108
  287.1815   221.0059
  280.0400   225.0521
  273.8541   227.4754
  268.4154   230.9654
  264.5462   233.5909
  263.5464   234.1247
  262.2800   233.8579
  262.1157   232.6717
  260.8852   231.4820
  259.5114   230.3328
  259.0086   227.4102
  259.3424   225.0894
  260.5726   224.1230
  262.2198   223.9256
  266.0946   222.2708
  272.3150   219.0193
  278.1069   214.7116
  282.0570   210.7385
  285.4792   206.5906
  289.1200   202.6123
  290.1586   199.6222
  293.8978   194.6494
  292.0405   193.7261
  294.0688   191.6859
  292.5949   189.6772
  291.6519   189.4016
  291.6117   188.2026
  290.7009   189.1655
  289.2530   190.2727
  290.0649   191.2010
  290.0832   191.2896
  290.0882   192.4866
  291.0185   193.4866
  291.9765   192.7960
  292.9246   193.7660
  292.1016   195.7842
  292.3368   196.7338
  292.4130   197.6004
  293.1346   198.9582
  294.1346   198.9621
  295.0724   198.9349
  295.9951   199.7048
  295.1838   200.5282
  296.1380   200.3759
  296.6374   200.5933
  296.1125   201.0724
  297.0722   200.6338
  297.9263   200.7257
  297.9897   200.7709
  298.0756   200.8217
  298.0756   201.8217
  299.0092   201.5971
  299.2592   201.5971
  299.2405   201.6619
  300.0103   201.7235
  300.9049   200.9964
  301.6051   200.9374
  301.6073   200.9374
  301.5451   201.7476
  302.0138   201.7456
  302.0763   201.7456
  302.5675   201.7796
  302.5675   201.9476
  303.1323   201.9239
  303.1098   202.0155
  303.7544   201.7752
  303.1175   201.9133
  302.4349   202.6241
  303.0228   202.6668
  303.1346   202.0992
  302.1460   202.1607
  302.0748   202.0007
  302.2346   200.6023
  302.0603   199.9457
  301.1446   200.2241
  301.6635   198.7474
  300.5863   197.8149
  300.7641   197.6999
  300.8046   195.8934
  300.6519   195.2155
  300.2473   195.3354
  300.3924   194.5326
  300.6273   193.7900
  300.0727   193.7900
  299.9521   193.3756
  300.9521   192.7283
  300.0106   192.7264
  300.0096   192.8426
  300.0137   192.8439
  300.0147   192.8459
  299.0162   193.6460
  298.0162   193.5750
  298.5316   192.5657
  298.6267   191.8424
  299.0072   191.8424
  299.0784   191.8424
  299.0685   191.8585
  299.9417   191.6950
  299.9561   191.6954
  299.9609   191.6991
  299.0427   191.9325
  298.9939   191.8700
  299.9936   190.8739
  299.9916   190.9032
  301.0619   189.9081
  301.0400   189.9430
  301.0718   189.9391
  302.0758   190.0097
  302.1347   190.0937
  302.1347   190.0937
  302.1160   190.1093
  302.0751   188.9722
  302.4091   187.8205
  302.4716   187.8860
  302.4760   187.8860
  303.9148   187.3247
  305.1462   187.1544
  305.0622   187.0255
  307.1285   185.9951
  308.0701   185.9961
  307.1193   187.0289
  307.1317   187.0356
  307.1396   186.1446
  306.9887   185.1421
  305.9979   185.1421
  305.2590   184.3856
  305.2819   183.4183
  305.3283   182.4183
  305.9798   181.8666
  307.0656   180.9769
  307.6732   178.8505
  307.6761   178.0035
  306.9723   177.8160
  307.9529   176.9125
  306.9906   176.9986
  307.0600   176.0851
  307.0668   176.0851
  306.1136   176.0851
  306.1136   176.0851
  307.0650   176.0507
  307.0611   177.0508
  308.1837   177.3544
  311.1162   177.1664
  313.0644   177.1516
  314.0580   178.1041
  315.1538   178.6129
  317.3027   179.5322
  317.9066   180.8211
  320.1385   180.2098
  321.1529   180.2176
  321.1544   180.2152
  319.2505   181.4070
  317.9365   181.8012
  317.9116   181.8431
  316.3731   182.6113
  315.3672   182.8457
  314.4903   182.8877
  314.4964   182.8877
  313.8245   182.8877
  313.3926   182.6969
  313.1530   182.4395
  312.5017   181.8891
