# Supplementary material for: Semi-automatic tracking, smoothing and segmentation of hyoid bone motion from videofluoroscopic swallowing study
Source: PLoS One. 2017 Nov 28;12(11):e0188684. doi: 10.1371/journal.pone.0188684 (PMC5705154; doi:10.1371/journal.pone.0188684)
Supplement: S2 File — (ZIP) [file pone.0188684.s002.zip › 27_axis_fr275to460.txt]

  409.0000   296.0000   418.0000   238.0000
  409.0636   295.7288   418.0000   238.0000
  408.0630   295.7248   417.0000   238.0000
  407.0724   295.7115   416.1220   237.4155
  407.0412   295.7115   416.1277   237.3981
  407.0368   295.7184   416.1482   237.4293
  406.9393   295.7168   416.0551   237.6078
  406.5095   296.0352   416.0577   237.6765
  406.5085   296.0353   416.0656   237.6273
  406.5152   296.0114   416.1371   237.5037
  406.5810   296.0199   416.2997   237.1323
  406.8476   296.0093   416.2997   237.1370
  406.4726   296.0093   416.3617   237.0989
  406.4772   296.0006   416.3626   237.1175
  406.0199   295.6252   416.4392   237.1789
  406.0199   295.6252   416.4392   237.1791
  406.0580   295.6253   417.2341   237.2172
  406.9455   295.9920   417.2342   237.1800
  406.7643   295.9838   417.2342   237.1793
  405.8028   294.4236   417.2330   237.1800
  404.5263   294.4240   417.2332   237.1180
  404.5263   294.4241   416.2532   237.1175
  402.4544   294.5206   415.2160   237.0938
  399.6721   293.9271   414.2754   236.8590
  398.2284   293.9502   412.2974   236.8659
  395.1097   293.9364   410.2711   236.8664
  393.0105   293.9126   407.3355   236.8666
  391.0119   293.8883   407.3118   236.8662
  388.9150   293.8880   405.2941   236.7966
  386.4721   293.8873   403.4462   236.3946
  385.0308   293.8872   402.2118   236.3503
  385.0156   293.8888   401.5234   236.0943
  383.6682   293.5669   399.8532   236.3676
  383.1748   293.6568   399.6501   236.5352
  382.1749   293.5600   399.0229   235.9494
  382.1749   293.5606   398.0474   235.9553
  380.8085   293.3913   397.2363   235.5657
  379.7300   293.5602   396.0352   235.4276
  378.6165   292.2901   394.8961   235.6792
  376.7111   291.7352   393.3169   234.9407
  376.2268   291.3492   392.3138   234.9580
  374.3532   290.8315   391.3141   235.0367
  373.4412   290.7680   391.3131   235.0367
  373.4383   291.4441   391.0782   235.1882
  373.4344   291.4441   391.0753   235.1882
  373.3903   291.4174   391.0753   235.3400
  373.3122   290.9628   392.1529   235.3438
  374.4021   290.7553   392.1557   235.3375
  375.4001   290.7413   392.4796   235.1643
  375.3996   290.7413   393.5758   234.9330
  375.4003   290.7490   393.6442   234.9302
  375.4003   290.6318   394.5525   234.9288
  375.6413   289.5828   394.5525   234.9288
  375.5230   290.3323   394.6355   234.3150
  375.5230   290.3329   394.8409   234.5737
  377.4024   290.4306   394.8487   234.5732
  378.6278   290.5811   396.6263   234.9792
  381.1887   290.6028   398.6744   235.1555
  382.6812   290.5198   400.3377   235.3486
  384.4273   290.8351   402.6325   235.1263
  386.3723   290.9680   403.6325   235.2485
  388.3918   290.9805   405.9206   235.1122
  391.2935   291.3240   407.5376   235.1112
  393.1419   291.2715   409.7532   235.1177
  395.1756   291.5813   411.6506   235.6833
  397.1363   291.3439   413.2431   235.7403
  398.7886   291.6200   415.2825   236.3879
  402.2914   292.3584   419.1891   237.2053
  407.6344   293.1489   424.8657   237.8006
  411.9446   293.3497   426.9956   237.4677
  413.3449   292.5731   429.2848   237.5263
  415.2884   292.5431   430.2850   237.3470
  416.2080   292.5417   430.7401   237.2772
  416.6612   293.2517   431.8160   237.0689
  417.1607   292.4263   432.3468   237.0737
  417.1626   292.6631   432.8094   237.0932
  418.1629   293.2718   432.8094   237.1040
  417.7097   293.2718   432.4544   237.7414
  417.1350   293.4237   431.5013   237.8055
  416.1163   293.5670   431.0869   237.7459
  415.5851   293.5718   430.1367   237.7520
  415.6951   293.5199   429.9771   237.7491
  415.3357   293.6440   429.2976   238.0938
  415.3322   293.6446   429.2976   237.9147
  415.3474   293.6500   429.1277   237.7671
  415.3474   293.6461   429.0219   237.6997
  415.3475   293.6428   428.0079   237.6250
  412.5559   293.4082   425.9349   237.3391
  412.3018   293.3535   424.9904   237.1676
  410.6877   292.8973   423.0188   237.7393
  409.4251   293.3126   422.0894   237.2471
  408.6948   293.1863   421.4982   237.2471
  407.1870   293.1777   420.2242   236.8565
  406.6870   293.0525   419.9968   236.9372
  406.9339   293.3987   419.4833   237.2022
  406.3718   293.2782   419.2649   236.9318
  406.3601   293.2780   418.4086   237.1848
  406.8777   292.9072   418.5322   236.8460
  406.2522   292.9521   418.2815   236.8502
  406.0003   293.4209   417.9280   236.8517
  405.8128   293.5605   417.9272   237.3361
  406.3639   293.9735   417.9358   236.8398
  406.3630   294.0272   417.9201   236.8456
  405.3994   293.5272   417.4323   236.8399
  404.3994   293.4037   417.1354   236.8435
  404.9291   293.8514   417.1382   236.8394
  404.4347   293.8445   416.9253   236.8435
  404.4478   294.0767   415.9253   236.8395
  405.0209   293.8583   415.9956   236.8436
  404.1732   294.0297   415.9970   236.8377
  404.4582   294.1910   415.9973   236.8376
  404.2895   294.2926   415.9973   236.8357
  404.2750   294.3355   415.9973   236.8357
  404.3669   294.2192   416.1418   236.8472
  404.1908   294.4359   415.9973   236.8414
  404.3050   294.4434   415.9973   236.8443
  403.3597   294.4141   415.9947   236.9896
  402.3680   294.2305   414.9998   237.2240
  402.0381   294.2136   414.9998   237.2396
  401.3623   294.4778   414.7634   237.7621
  401.3584   294.5621   413.8355   237.6387
  400.3660   294.5693   413.8296   237.5117
  400.3667   294.5635   412.8956   237.4649
  400.1824   294.5620   412.8965   237.4280
  400.3080   294.3954   412.8336   237.5700
  400.1776   294.4579   411.8518   237.5729
  399.1918   294.2093   411.8946   237.6353
  399.3918   294.2003   411.8341   237.6318
  399.3918   294.2317   411.8360   237.6357
  398.3963   294.7630   410.9003   237.7581
  397.9608   294.7610   410.9559   237.7581
  397.9433   294.7533   410.8940   237.7579
  398.0693   294.7533   410.8940   237.7581
  398.2620   294.7584   410.8940   237.7581
  398.2527   294.6715   411.0413   237.7581
  398.4127   294.4833   411.0426   237.6957
  399.2480   294.7255   411.8289   237.6353
  399.2480   294.7753   411.6817   237.7487
  399.1418   295.0609   411.7238   237.7487
  399.2050   295.1000   411.6677   237.6415
  398.2430   294.8382   410.8422   237.8279
  398.2528   294.7035   410.8463   237.8265
  397.5522   294.8903   410.6879   237.7901
  397.5526   294.8210   410.6331   237.7886
  397.2526   294.6773   409.7445   237.7253
  398.1852   294.6845   409.7386   237.7248
  397.2526   295.0639   409.7386   237.7863
  397.2526   295.0664   409.6946   237.7896
  397.2447   295.0664   409.6959   237.7217
  397.4106   294.8444   409.6949   237.7229
  398.2272   295.2450   409.7887   238.0442
  398.2272   295.2801   410.3815   237.9310
  398.2268   295.2795   410.6852   237.9308
  399.1199   295.2753   410.7425   237.8283
  399.2236   295.2753   410.7337   237.8283
  399.2236   295.2815   411.7337   237.8283
  400.2283   295.2034   411.7381   237.8310
  400.2272   295.1763   412.7449   237.8310
  401.1666   295.0896   412.6359   237.8319
  401.1607   295.0950   412.6359   237.8271
  401.1705   295.0872   412.6359   237.8271
  400.1537   295.2526   411.8927   237.9353
  400.1537   295.2956   411.6361   237.9353
  400.1505   295.2567   411.6849   237.8537
  400.1505   295.4364   411.3820   237.7645
  400.1505   295.3182   410.9130   237.8707
  400.1505   295.7362   410.9128   237.8718
  400.2783   295.1554   410.8702   237.8366
  400.2939   295.1554   410.8690   237.8210
  401.1708   295.1620   411.7154   237.7116
  401.3036   295.1620   412.6545   237.7131
  402.1798   295.1600   412.7073   237.7784
  402.2920   295.1542   413.6523   237.7666
  403.2914   295.1531   413.8168   237.7647
  403.2914   295.0906   414.5952   237.8290
  404.1070   295.2378   414.5949   237.8252
  404.3070   295.2344   414.7122   237.8617
  404.3070   295.2354   415.5288   237.7538
  404.3070   295.2354   415.5279   237.7557
  404.2894   295.2354   415.4005   238.2954
  404.2939   295.2286   415.2440   238.2947
  404.3068   295.2354   414.3490   238.1156
  404.3068   295.2354   414.3490   238.0997
  404.3068   295.2276   413.3741   238.1426
  403.3052   295.1371   413.3116   238.7172
  402.2335   295.1344   413.1352   238.6606
