# Supplementary material for: Semi-automatic tracking, smoothing and segmentation of hyoid bone motion from videofluoroscopic swallowing study
Source: PLoS One. 2017 Nov 28;12(11):e0188684. doi: 10.1371/journal.pone.0188684 (PMC5705154; doi:10.1371/journal.pone.0188684)
Supplement: S2 File — (ZIP) [file pone.0188684.s002.zip › 27_hyoid_fr275to460.txt]

  316.0000   234.0000
  316.3791   232.9972
  316.7935   232.9324
  316.9051   231.2697
  316.2024   231.9578
  317.5307   230.3446
  317.1612   230.3404
  317.1613   229.3397
  319.2306   226.6335
  320.2170   226.6799
  321.1921   227.7163
  322.1198   226.7300
  321.2851   232.2949
  321.1495   232.1227
  322.0000   239.0000
  321.0000   240.0000
  325.0000   241.0000
  325.0000   239.0000
  325.0000   239.0000
  325.0000   240.0000
  325.0000   241.0000
  324.0000   241.0000
  324.0000   240.0000
  322.0000   240.0000
  322.0000   240.0000
  319.0000   243.0000
  317.0000   244.0000
  316.0000   246.0000
  314.0000   244.0000
  311.0000   245.0000
  310.0000   251.0000
  308.0000   250.0000
  309.0000   249.0000
  310.0000   249.0000
  310.0000   249.0000
  300.0000   242.0000
  300.0000   242.0000
  298.0000   243.0000
  300.0000   245.0000
  296.0000   243.0000
  297.0000   243.0000
  294.0000   244.0000
  290.0000   244.0000
  293.0000   243.0000
  291.8522   241.1212
  291.8804   241.1251
  291.1547   241.1124
  291.7484   239.9840
  292.0000   231.0000
  292.7627   226.9158
  292.6956   222.9263
  293.5637   221.7682
  292.5793   219.4440
  292.5949   217.8512
  292.6887   217.8312
  293.4770   217.7972
  294.6486   217.1944
  296.5951   218.1290
  297.5951   218.1290
  298.5983   217.3672
  299.6501   218.1167
  302.5290   217.3570
  304.3040   224.8725
  306.0000   223.0000
  309.3965   223.1260
  311.5809   224.0342
  315.9729   224.6445
  321.1233   224.7469
  326.9703   221.7191
  330.8007   221.1065
  331.8968   219.5822
  332.6239   220.4393
  333.6239   220.4432
  334.0043   219.4377
  335.0923   219.7220
  336.8649   222.8171
  335.7998   221.8151
  335.7998   222.7847
  333.0179   225.4963
  332.7594   233.2051
  332.7555   233.2136
  334.0000   240.0000
  334.0708   240.6573
  333.2534   241.9831
  332.6241   245.7828
  331.4783   245.9262
  326.7015   245.5362
  323.4712   247.8947
  322.9801   248.8944
  321.3463   249.4174
  318.7782   248.7950
  320.2645   248.9129
  320.9610   239.5164
  318.0000   239.0000
  317.0000   239.0000
  315.9684   239.7054
  315.9717   239.7015
  317.9282   240.1202
  319.2229   246.0387
  320.7204   248.0363
  319.9835   250.0492
  320.2088   250.0486
  320.2125   251.0438
  319.9327   250.0484
  319.9327   250.0502
  319.9772   249.0267
  317.7652   250.0303
  314.4078   251.3559
  310.8327   250.1508
  308.0010   252.3082
  305.5682   253.3699
  303.0000   257.0000
  303.0000   257.0000
  300.9843   254.1383
  299.9823   254.0038
  297.6274   251.6284
  295.0337   252.2624
  293.0362   254.1028
  291.9049   254.1055
  290.0000   250.0000
  289.9777   248.2559
  290.3300   247.0398
  290.0281   246.8301
  289.6773   245.4133
  290.1468   246.5945
  292.0312   243.7674
  292.0312   244.7674
  290.7956   248.8069
  290.4150   248.7484
  290.7759   248.8904
  292.0651   242.0269
  295.0000   241.0000
  296.3585   239.5660
  298.9925   238.1482
  305.2532   230.2088
  307.0000   226.0000
  307.9737   223.1124
  307.9894   222.0676
  308.9894   221.0049
  310.1035   218.8523
  310.0566   217.8746
  309.9812   216.1104
  309.9727   216.1104
  310.0079   216.1240
  310.9997   216.1167
  310.9652   218.8833
  309.9411   222.6815
  309.9707   223.6055
  309.9706   225.8379
  307.9864   231.0642
  306.9810   233.9396
  307.0041   235.9931
  306.9999   237.9033
  307.9759   239.1143
  308.9853   238.7493
  309.9853   241.6114
  309.9814   241.6114
  310.9853   242.0903
  310.9853   242.1348
  310.9852   241.8848
  310.9853   240.8839
  310.9853   240.8839
  310.9474   235.4335
  310.9356   231.6004
  310.9191   229.7074
  311.7514   224.8653
  310.8580   228.5039
  308.0000   230.0000
  308.0000   230.0000
  308.0000   230.0000
  307.9935   229.1352
  307.9941   230.1342
  308.9523   232.7519
  308.9538   232.7480
  308.9713   233.0692
  309.0322   234.9227
  309.4348   235.0153
  309.4350   235.0149
  309.4352   235.0144
  309.9352   236.0146
  308.9997   236.9973
  309.0001   237.9955
  309.0000   238.0018
  309.2332   239.4157
  309.2332   239.4157
  307.0027   239.7234
