# Supplementary material for: Semi-automatic tracking, smoothing and segmentation of hyoid bone motion from videofluoroscopic swallowing study
Source: PLoS One. 2017 Nov 28;12(11):e0188684. doi: 10.1371/journal.pone.0188684 (PMC5705154; doi:10.1371/journal.pone.0188684)
Supplement: S2 File — (ZIP) [file pone.0188684.s002.zip › 28_axis_fr1to583.txt]

  368.0000   298.0000   388.0000   196.0000
  368.0000   298.0000   388.6176   196.1328
  368.0000   298.0000   388.6189   196.1419
  367.8482   298.0000   388.2788   195.9022
  367.8482   298.0000   388.2788   195.8397
  366.8482   298.0000   387.2788   195.8397
  365.0550   298.0000   387.3219   195.9168
  362.0000   297.0000   386.0000   199.0000
  361.0000   297.0000   385.7224   199.0000
  360.1757   296.4597   385.7224   199.0000
  359.5405   296.9006   384.0429   198.5022
  358.8722   296.7465   383.6799   197.6382
  357.4375   296.4554   383.0775   197.6238
  356.9887   295.7596   383.0767   197.6238
  357.1537   296.3330   382.9837   197.5983
  357.1537   296.3330   383.0003   197.7701
  356.2047   295.8596   382.9923   197.6135
  358.2237   296.2667   383.5848   197.6308
  358.2237   296.2667   383.1877   197.6425
  358.2237   296.2667   383.1877   197.5722
  357.4120   295.5927   383.0607   197.5682
  357.4120   295.5927   383.0429   197.5728
  355.9503   295.2480   382.9924   197.6223
  354.9482   294.2363   382.0089   197.8193
  354.4277   294.2363   381.3239   196.7795
  351.0000   293.0000   380.0000   195.0000
  350.2882   292.1353   379.8123   195.0000
  350.2882   292.1353   379.5995   194.8491
  350.2882   292.1353   379.7672   194.9846
  350.2882   292.1353   379.8605   195.0088
  351.7186   292.1353   380.8435   195.0162
  351.5987   293.1101   379.8453   194.9987
  351.5987   293.0950   380.4579   195.0670
  352.8490   293.0950   380.6431   195.2877
  354.0071   294.0121   381.3331   195.0533
  354.3090   293.2779   381.4467   195.1239
  354.5866   293.3071   381.8904   195.2046
  354.5866   293.3067   381.6408   195.2111
  354.6105   294.1839   381.6420   195.2058
  353.8247   294.0827   380.8946   195.1952
  353.8808   293.2548   380.8785   195.0232
  353.5697   293.4900   380.8361   195.1123
  353.5386   293.6358   380.8783   195.0298
  352.5484   293.0772   380.4652   195.1793
  352.5484   293.0772   380.6050   194.9585
  352.5561   293.0892   380.6968   195.2158
  352.5561   293.0892   380.3224   194.9750
  352.5561   293.0895   380.3224   195.0375
  352.3057   293.1982   380.0277   195.0131
  352.0604   293.0491   380.0094   195.0131
  352.0604   293.2931   379.7831   194.7204
  351.5167   293.2618   379.0508   194.7516
  351.6996   293.0443   378.9600   194.7523
  351.6996   293.0443   379.0500   194.8243
  351.6996   292.7943   379.1842   195.0296
  352.0544   293.1476   379.3946   194.6205
  352.0888   293.1473   379.3748   194.5803
  352.2248   293.6330   379.1343   195.0187
  353.0200   293.7233   379.1348   194.9555
  353.0754   293.7235   379.1278   194.9835
  353.0715   293.4374   379.8337   194.9568
  352.8362   293.4376   379.7883   194.5518
  352.0529   293.5994   379.0421   194.9305
  351.7911   293.3025   378.9501   194.9209
  352.0173   293.5869   378.8897   194.9517
  351.4437   293.0924   378.9522   194.9593
  351.4535   293.0379   378.9087   194.9362
  351.2120   293.3483   378.9086   194.9362
  352.1528   293.2926   378.9714   194.9292
  352.0975   293.1213   378.9706   194.9232
  352.7296   293.6755   379.0431   194.7867
  352.4877   293.1000   379.0435   194.9290
  352.4877   293.1002   379.7590   194.9683
  352.4877   293.1002   379.2590   194.5782
  352.4877   293.0998   379.7656   194.4304
  352.3856   293.7582   379.6918   194.5701
  352.9894   293.3523   379.7019   194.5429
  352.9889   293.3523   379.3012   195.0505
  352.9382   293.5437   379.7770   194.5568
  353.0304   294.0436   379.7813   194.5517
  352.1036   293.2363   379.0130   194.5294
  352.1471   294.0294   379.0404   195.0642
  351.6471   293.0919   379.0412   194.5007
  351.3971   293.3110   378.9205   194.5113
  351.1713   293.5947   379.0007   194.4382
  351.4391   293.0203   379.0007   194.4516
  351.0403   293.0145   378.9659   194.4280
  351.5338   292.2960   378.2945   193.7807
  351.5377   292.2897   378.2945   193.7807
  351.8318   292.9570   378.4339   194.3917
  351.9568   293.0351   378.4340   194.3962
  351.9599   293.0051   378.3293   194.0675
  351.0004   292.3019   378.3288   194.0680
  350.8728   292.3163   378.0522   194.4334
  350.0795   293.0135   378.0522   194.4324
  350.0795   292.9646   378.0521   194.4247
  350.0678   292.9652   378.0215   194.4166
  350.0687   292.9658   378.0214   194.4152
  350.0687   292.9658   378.0219   194.4773
  350.7061   292.2720   377.9488   193.9961
  350.7061   292.7720   377.9313   193.9548
  350.8138   292.2262   377.8678   193.9974
  350.9727   292.6608   377.9189   193.9746
  351.0096   292.6591   377.9282   193.9925
  350.4204   292.0320   378.4360   194.4751
  350.4204   292.0320   378.0110   194.4402
  350.4204   292.0320   378.0111   194.3789
  350.4356   292.0140   377.8581   194.3966
  349.8979   292.5585   377.5709   194.0732
  349.8979   292.5585   377.6141   193.9862
  349.2157   292.4783   376.3841   193.9857
  349.2157   292.4812   376.8830   193.9896
  349.2349   292.4868   376.8246   193.9906
  349.0227   292.5161   376.8247   194.0206
  349.5545   292.9218   376.1284   193.5352
  349.9309   293.0390   376.1284   193.5352
  349.9647   292.9180   376.1284   193.5352
  348.5273   292.2496   376.1284   193.5352
  349.0156   292.7658   376.1284   193.5352
  349.0311   292.8282   376.3978   193.9402
  349.0389   292.8125   376.5425   193.9027
  349.0259   292.8208   376.5425   193.5233
  349.0259   292.8208   376.4257   193.7569
  349.0103   292.8398   376.4257   193.3797
  348.0366   292.8990   376.4301   193.9109
  348.0152   292.9227   375.9931   194.0036
  347.4806   292.9639   375.5561   194.0045
  347.4806   292.9697   375.5564   194.0048
  347.4806   292.9697   375.5565   194.0027
  347.8198   292.9860   375.4941   194.0077
  347.8305   292.9733   375.4864   194.0100
  347.9712   293.0113   375.4864   194.0100
  347.9778   292.9810   375.4879   194.0054
  347.9799   292.9857   375.9800   194.0054
  348.9832   292.9809   376.0045   194.0139
  347.7969   292.9856   376.0045   194.0409
  348.3759   292.2992   376.0045   193.7909
  347.1268   293.0545   376.0045   193.7909
  347.0508   292.9764   376.0045   194.0737
  348.0508   292.9768   376.0045   194.0744
  347.5508   292.9768   376.0057   194.0728
  348.0488   292.9768   376.0057   194.0739
  348.1113   292.9768   376.0034   193.0793
  348.0658   293.0534   375.9948   193.0768
  348.0073   292.8470   376.0040   193.0768
  348.0150   292.9097   376.0040   193.3268
  348.5061   293.0277   376.0040   193.3268
  348.9672   292.3964   376.0045   193.0774
  348.9010   292.5554   376.0045   193.0769
  348.9010   292.5554   376.0045   194.0739
  348.9179   292.0362   376.0045   194.0746
  348.9179   292.0362   376.0046   194.0611
  348.1994   292.0424   376.0046   194.0144
  348.3929   292.7811   376.0045   193.2966
  348.3929   292.7811   376.7239   193.8978
  348.3929   292.7811   376.8936   193.7059
  348.3929   292.7811   376.7904   193.9041
  349.0067   292.5955   376.7904   193.9001
  349.0067   292.5955   376.7909   193.9002
  349.0132   292.5954   376.1366   193.9056
  349.0132   292.5953   376.4963   193.5054
  348.5132   292.8453   376.4963   193.5054
  348.9261   292.3544   376.4963   193.5054
  348.9261   292.8544   376.4914   193.8834
  348.7866   293.0204   376.5054   194.0324
  348.7502   292.2305   376.7938   194.3301
  349.0030   292.2344   376.8168   194.3774
  349.0035   292.2345   376.7855   194.3774
  349.0035   292.1056   377.0165   194.3536
  349.0474   292.8790   377.0186   194.3538
  349.0474   292.8790   377.0170   194.3535
  349.0474   292.8790   377.0171   194.3539
  349.0474   292.8790   377.0338   194.3539
  349.0474   292.8790   377.0338   194.3873
  349.0474   292.8790   377.0338   194.4415
  349.0474   292.8790   377.0340   194.3175
  349.0474   292.8790   377.0337   194.4519
  349.0474   292.8790   377.3484   194.4456
  349.0474   292.8790   377.0837   194.5144
  349.0474   292.8790   377.5861   194.4792
  350.0474   292.8790   377.7764   194.3420
  350.0474   292.8790   377.9195   194.3172
  350.0474   293.9444   377.9424   194.4817
  351.8091   293.1380   378.0127   194.5052
  351.8093   293.1115   378.0127   194.5444
  351.3670   293.1157   378.0127   194.5444
  350.3357   293.0834   378.0129   194.4853
  351.1657   293.1506   378.0485   194.4929
  351.1647   293.4225   378.0486   194.5018
  351.0827   293.0837   378.0367   194.4813
  350.5018   293.1169   378.0127   194.5047
  350.4426   293.1213   378.0128   194.5142
  350.6522   293.5004   378.0127   194.5299
  350.8996   293.1272   377.8731   194.5118
  350.9061   293.1011   377.8637   194.1395
  350.9101   293.0965   377.8648   194.1317
  351.0442   293.4893   377.8650   194.1402
  350.4408   293.4727   377.6150   194.1086
  350.8793   293.0504   377.6187   194.1052
  350.8793   292.3957   377.6112   194.1098
  350.2402   293.0376   377.6133   194.1084
  350.2402   293.0376   377.6143   194.1390
  350.2402   293.0376   377.9900   194.1068
  350.2402   293.0376   377.9846   194.1063
  350.2064   293.0838   377.3097   193.6511
  350.2064   292.5838   377.1149   193.8873
  350.2064   292.5838   377.1156   193.8897
  350.2064   293.0394   377.7123   194.3184
  350.8807   292.7657   377.7087   194.3029
  350.9629   292.7928   377.8334   194.3024
  350.9629   292.7928   377.8269   194.3242
  350.9629   292.7928   377.8341   194.2981
  350.9630   292.7928   377.8341   194.3062
  350.3675   293.1113   377.3202   194.3044
  350.1068   293.0686   377.3203   194.2961
  350.0313   293.0934   377.0606   194.5765
  350.0444   293.2830   377.0458   194.6116
  350.0748   293.1157   377.0613   194.6488
  350.9500   293.1206   377.0615   194.6051
  350.9584   293.1147   377.0610   194.6202
  350.9575   292.8786   377.0618   194.1109
  351.2236   293.3633   377.0754   194.0809
  351.1274   293.3582   377.0755   194.1112
  351.1267   293.1161   377.3267   194.0950
  351.1271   293.3793   377.3178   194.0823
  351.8087   293.0664   377.6932   194.0815
  351.0729   293.1974   378.0472   194.6238
  351.0726   293.1972   377.6733   194.6062
  351.0729   293.1999   377.4449   194.6055
  351.0954   293.1755   377.4638   194.5908
  351.0771   293.1459   377.0627   194.5865
  350.9875   293.1752   377.0621   194.6503
  350.0502   292.8444   377.0617   194.6513
  350.0497   292.8446   377.0618   194.6538
  350.0501   293.0966   377.0471   194.5956
  350.0496   293.1552   377.0475   194.6093
  350.0569   293.1576   377.0623   194.6268
  350.0562   293.1517   377.0633   194.6670
  350.0658   293.1408   377.0764   194.6400
  350.8621   292.8028   377.0764   194.6400
  350.5047   293.7238   377.0762   194.5834
  350.6922   293.1027   377.0630   194.6294
  350.7101   293.1438   377.0324   194.6276
  350.4245   293.3587   377.0328   194.6276
  350.4887   293.1440   377.0620   194.6132
  351.0432   293.7702   377.0618   194.6367
  351.0432   293.7510   377.0620   194.6132
  350.3073   293.3520   377.0015   194.5832
  350.1226   293.4196   377.0018   194.6301
  350.1038   293.4313   376.5336   194.0951
  350.1056   293.4899   376.0624   194.6384
  349.1221   293.5094   376.0475   194.6418
  348.0774   293.0700   376.0327   194.6546
  348.0988   293.0701   375.0526   194.0512
  348.0872   293.0699   375.0390   193.9449
  347.1984   293.4645   375.0354   193.9626
  347.0719   293.0401   375.0091   193.7476
  346.2243   293.0231   374.7916   194.0119
  345.1647   293.0883   374.1687   193.1300
  345.1144   292.9209   374.1691   193.1336
  344.1369   292.9287   373.1691   193.1317
  344.1153   292.9080   373.0080   193.1351
  343.1802   292.9485   372.6069   193.1660
  343.1223   291.9855   372.7310   193.1621
  342.5952   291.6504   372.7388   193.1550
  342.0317   291.6739   372.7401   193.1491
  341.1087   291.2287   371.6660   192.9542
  341.1065   291.2287   371.0651   192.9524
  339.5956   290.9566   371.0573   192.9431
  339.6276   291.0028   370.0284   191.9610
  337.4276   289.4881   370.0242   191.9653
  337.4276   289.4881   369.0609   191.9575
  337.0418   290.0513   369.0570   191.9745
  336.9640   290.0481   369.0285   191.9623
  337.0375   290.0483   369.0205   191.9704
  336.5531   290.0488   369.0244   191.9751
  337.0190   290.0482   369.0246   191.9682
  337.0441   290.0481   369.0446   191.9656
  337.9660   290.0481   370.0324   191.9694
  338.9660   291.0367   370.0326   191.9650
  339.7337   291.0381   370.1148   192.7917
  339.7356   291.0473   370.1148   192.7914
  339.7434   291.0481   370.0582   192.7922
  339.7444   291.0483   370.0895   192.8066
  339.0557   291.0487   370.0894   192.8056
  339.0467   291.0489   370.0578   192.8071
  339.0098   290.8403   370.0574   192.8295
  339.0381   290.9667   370.0575   192.8456
  339.0382   291.0575   370.0647   192.8006
  339.0473   290.8136   370.0647   192.8006
  339.0460   290.8149   370.0647   192.7993
  339.0282   290.0670   370.0572   192.8695
  339.0373   291.0559   370.1147   192.8898
  339.0461   291.0639   370.1549   192.8071
  339.0460   291.0678   370.1538   192.9028
  340.0958   291.0018   370.1782   192.8853
  340.0472   290.6900   371.1104   192.5399
  340.0472   290.6900   371.2368   192.7513
  340.0472   290.6900   371.2368   192.7674
  341.0365   290.7094   371.1245   192.5614
  341.0458   291.6984   371.3230   192.6785
  341.0547   291.6993   371.4072   192.6845
  341.0457   290.8924   371.4078   192.7094
  341.0457   291.0698   371.3547   192.7102
  341.0461   291.1782   371.2564   192.5218
  341.0457   291.1685   371.2722   192.7122
  341.0532   291.1680   371.0386   192.4962
  341.0617   291.1615   371.2522   192.5821
  342.0462   292.1659   371.3403   192.6931
  342.0458   292.1673   371.2545   192.7449
  342.0556   292.1486   371.3902   192.7450
  342.0639   292.1003   371.3899   192.7457
  342.0461   292.0887   371.5577   192.7278
  342.0475   292.0714   371.6983   192.5756
  343.1137   292.0775   371.7007   192.5867
  343.1051   292.1106   372.2102   192.9357
  343.1263   292.1087   372.2102   192.9360
  343.1263   292.1001   372.2180   192.9411
  343.1261   292.1075   372.2492   192.9215
  343.1370   292.0872   372.2501   192.9212
  343.1494   292.1077   372.2491   192.9101
  343.1638   292.0893   372.2491   192.9037
  344.2733   292.0499   372.3976   192.8643
  344.2072   292.1266   372.1466   191.9529
  344.2072   292.0446   372.1491   191.9541
  344.2069   292.0487   372.1491   192.9200
  344.2068   292.0487   372.1491   192.9361
  343.3800   292.0487   371.8241   191.9403
  343.1862   292.0493   371.8162   191.9592
  343.1620   292.0389   371.8162   192.2092
  342.9110   292.0389   371.8162   192.2092
  342.9217   292.0809   370.8448   191.9499
  342.9061   292.0809   370.8448   191.9630
  342.0962   292.0846   370.8563   191.9541
  341.1649   291.0625   370.0905   191.9732
  342.1652   292.0825   370.2003   191.9547
  342.1194   292.0393   370.2006   191.9552
  341.6261   291.0637   370.2015   191.9552
  341.1361   291.0825   370.0748   191.9357
  341.1364   291.0829   370.0750   191.9373
  341.1191   291.0673   370.0750   191.9438
  341.1191   291.0673   369.5750   191.9355
  341.1221   291.0234   369.6001   191.8904
  341.0971   291.0372   369.6174   191.9140
  340.1266   291.0692   369.6199   191.9052
  340.1192   291.0711   369.6199   191.9397
  339.1198   291.0695   369.0725   191.9484
  339.1193   291.1633   369.0725   191.9378
  339.1193   291.0436   368.8191   191.8903
  339.1193   291.0471   368.7883   191.9213
  339.1192   291.0471   368.8470   191.9276
  338.4478   290.0162   368.9054   191.0000
  338.4532   290.2961   369.0393   191.9892
  339.1098   290.0966   369.0393   191.9902
  339.1408   290.2841   369.2909   191.9863
  339.3090   290.0998   369.3064   191.9678
  340.1044   291.1004   369.3377   191.9688
  339.5963   290.6472   369.3377   191.9835
  340.1737   291.0849   369.3337   191.9989
  340.1740   291.0539   369.3337   191.9989
  340.2023   291.3618   369.3337   191.9989
  341.1652   291.3432   370.1674   191.9980
  341.1359   291.3702   369.1639   191.9834
  340.1940   291.3586   369.1626   191.9861
  340.1941   291.3567   370.0224   191.9905
  340.1237   291.4399   370.0391   192.0003
  341.1234   291.8740   369.9144   191.9691
  339.1785   291.0104   369.8678   191.9989
  339.1785   291.0141   369.8686   191.9976
  339.1610   291.0864   369.8686   191.9989
  339.1610   291.3249   369.8685   191.9989
  339.1893   291.3508   369.8698   192.0008
  339.1610   291.0946   369.8697   192.0005
  339.1627   291.4035   369.8696   192.0006
  339.1620   291.3557   369.8662   192.0020
  340.1608   292.3244   369.8662   192.0018
  340.1612   292.3171   369.8662   192.0018
  340.1772   292.0143   369.8664   191.9976
  340.1530   292.2937   369.8664   191.9975
  341.1343   292.0631   369.8655   191.9977
  341.1646   292.4068   369.8655   191.9976
  341.1350   292.4233   370.3668   192.8930
  341.1058   291.4058   370.3677   192.8909
  341.1781   292.0669   370.6176   192.8324
  341.1629   292.0747   370.5269   192.9189
  341.1947   292.3931   370.5369   192.9098
  341.1646   291.4071   370.6031   192.9093
  342.1646   292.4032   370.5953   192.8266
  342.1356   292.4067   370.8244   192.8357
  342.1356   292.4067   370.8305   192.8177
  342.1942   292.4028   370.7022   192.7325
  342.1803   292.4192   370.6647   192.8021
  343.1798   292.4114   371.1695   192.8162
  342.9298   292.4114   370.8142   192.7908
  342.9297   292.4026   370.5642   192.6902
  342.9150   292.4329   370.5056   192.3682
  343.0821   292.4594   370.5710   192.7256
  343.1629   292.4594   370.3621   192.7817
  343.1336   292.4265   371.2702   192.5371
  342.2078   292.4460   370.6877   192.2655
  342.2026   292.4337   370.5622   192.5059
  342.2083   292.4337   370.5408   191.9237
  342.2381   292.4337   370.6770   191.8513
  343.1027   292.4025   370.6786   191.8499
  343.1774   292.3869   370.6796   191.7140
  343.1770   292.3869   371.3632   192.6738
  343.1345   292.3873   371.4888   192.6847
  343.1433   292.4029   371.4997   192.6679
  343.1938   292.4369   371.4997   192.6670
  343.1938   292.4335   371.5602   192.4102
  343.2360   292.4179   371.6246   192.6930
  344.0959   292.4335   371.6339   192.6756
  344.0974   292.4021   371.7364   192.7151
  344.0707   292.4333   371.7364   192.6834
  344.0692   292.4028   371.8275   192.5027
  344.0673   292.4341   371.8275   192.6902
  344.0673   292.4341   371.8336   192.7095
  344.1337   292.4341   371.8336   192.4817
  344.1317   292.4331   371.8334   192.5032
  344.1167   292.4028   371.8328   192.5038
  344.1335   292.4019   371.8323   192.5049
  344.1023   292.4331   371.6729   192.0711
  344.1037   292.4019   371.5479   192.0984
  344.1046   292.4024   371.6302   191.9398
  344.1046   292.4024   371.5365   192.4910
  344.1041   292.4024   371.5391   192.1664
  344.1041   292.4024   371.3002   192.0883
  344.1060   292.4024   371.8366   192.3044
  344.0969   292.4652   371.8366   192.3044
  344.1135   292.4340   371.8366   192.3044
  344.1337   292.4027   371.8366   192.3044
  344.1037   292.4258   371.8366   192.0563
  344.1032   292.4338   371.8366   192.1997
  344.1018   292.4338   371.8366   192.1997
  344.0388   292.4338   371.8366   192.1997
  344.0688   292.4338   371.0454   192.8074
  344.1050   292.4250   371.0454   192.8108
  344.1053   292.4240   371.0454   192.8372
  344.0887   292.4037   371.0573   192.3136
  344.1512   292.4037   371.0630   192.7531
  343.1644   292.1610   371.0262   192.4208
  343.1777   292.3463   371.0262   192.4194
  343.2360   292.4388   371.0262   192.4074
  343.1911   292.4313   371.0197   192.4074
  343.1927   292.3800   371.0197   192.4074
  343.1927   292.3800   370.4433   192.3999
  343.1624   292.3487   370.0739   192.6499
  344.1046   292.4193   370.1804   192.4471
  344.1026   292.3833   371.0214   192.4359
  344.1043   292.4137   371.0215   192.4359
  344.0960   292.4098   371.0215   192.4428
  344.0960   292.4112   371.0215   192.4448
  344.0999   292.3804   371.0216   192.4448
  344.0035   292.4503   371.0216   192.4448
  344.1398   292.4309   371.0286   192.4431
  344.1298   292.1802   371.0286   192.4431
  344.0724   292.3750   371.0286   192.4372
  344.0915   292.3274   371.0286   192.4431
  344.0770   292.3743   371.0285   192.4431
  344.1395   292.3743   371.0286   192.4372
  344.1308   292.3837   371.0287   192.4223
  344.1198   292.3524   371.0287   192.6723
  344.0844   292.3756   371.0357   192.6583
  344.1303   292.3756   371.0357   192.6583
  344.1212   292.3756   371.3897   192.4751
  344.1141   292.3756   371.3897   192.4663
  344.1292   292.3746   371.7664   192.4737
  344.1301   292.3785   371.0385   192.4742
  344.1301   292.3551   371.0385   192.4742
  344.1298   292.3473   371.0385   192.4742
  344.0615   292.4117   371.0385   192.4742
  344.0868   292.3531   371.0383   192.4742
  344.1141   292.3476   371.0383   193.0300
  344.1307   292.3476   371.0383   193.0002
  344.1302   292.3480   371.0388   193.0013
  344.1302   292.3480   372.0158   193.0166
  344.1600   292.3479   372.0155   193.0269
  345.1295   292.7977   372.0311   193.0301
  345.0348   292.4578   372.0311   193.0301
  345.0357   292.5946   372.0311   193.0301
  345.0357   292.5993   372.0311   193.0458
  345.1154   292.5681   372.0309   193.0304
  345.1163   292.5408   372.0309   193.0381
  345.1476   293.1680   372.5377   193.0209
  345.1847   292.7535   372.5384   193.0228
  345.2336   293.1612   372.0309   193.0228
  345.5126   292.8550   372.0309   193.0164
  346.0449   292.8920   372.0395   193.0217
  346.0822   293.1272   373.0234   194.0065
  346.0822   293.3811   373.3397   193.4096
  346.1320   293.3320   373.7179   193.6067
  346.1320   293.3320   373.9478   193.0909
  347.1316   293.3342   373.9478   193.1067
  346.0939   293.2506   373.9488   193.1032
  347.0863   293.7792   373.9524   193.0938
  347.1151   293.7428   373.9524   193.3376
  347.1188   293.2477   373.9743   193.2951
  347.1197   293.4123   373.9027   193.0971
  347.1197   293.4123   373.9047   193.1131
  347.1195   293.2877   373.9099   193.1033
  347.2251   293.3382   373.9099   193.1051
  347.1630   293.3418   373.9745   193.1150
  347.2412   293.3242   373.9745   193.1162
  347.2246   293.3862   373.9120   193.1162
  347.2559   293.3460   373.9958   193.1159
  347.1887   293.3442   373.9921   193.1084
  347.1892   293.3461   373.2121   193.1129
  347.1291   293.4247   373.2120   193.1146
  347.0827   293.3318   373.2170   193.0991
  347.0954   293.4099   373.2170   193.0969
  346.2256   292.8471   372.2170   193.0976
  346.1109   292.8158   372.0463   193.0162
  345.2043   293.1602   372.0463   193.0162
  345.2646   293.0940   372.6897   193.3133
  346.0710   293.3072   372.6975   193.3195
  346.0710   293.3062   372.6663   193.0333
  346.2121   293.3061   372.6722   193.0273
  346.1927   293.3093   372.6759   193.0123
  346.1917   293.3103   372.9843   193.0225
  346.1473   293.0207   373.6239   193.2268
  346.2098   293.2726   373.6430   193.3235
  346.2425   293.2736   373.6889   193.2439
  346.1964   293.2697   373.7157   193.2788
  346.1964   293.3168   373.7018   193.3194
  346.2404   293.2716   373.7028   193.3267
  346.1672   293.2158   373.7290   193.2759
  347.0219   292.6131   373.8570   193.3336
  347.1704   293.2979   373.8570   193.2704
  347.1278   293.3057   373.8338   193.3234
  347.1882   293.3356   373.8341   193.2572
  347.1750   293.3356   374.0124   193.3726
  347.1735   293.3356   374.0126   193.3770
  347.2204   293.2977   373.5971   192.6791
  347.1300   293.2977   373.5992   193.0199
  347.0714   293.3319   373.8305   193.0940
  347.1013   293.2070   373.8351   193.0937
  347.0935   293.1992   373.7725   193.1164
  347.1888   293.2656   373.7744   193.1165
  347.1292   293.3007   373.7873   193.0687
  347.1292   293.3007   373.6701   193.1497
  347.1447   293.3362   373.6701   193.1497
  347.1521   293.3427   373.6818   193.1497
  347.1489   293.3423   373.9962   193.9984
  347.1561   293.2876   373.9962   193.7484
  347.1561   293.2993   373.9748   193.7368
  347.1476   293.2993   373.9712   193.2367
  347.1481   293.3345   373.9710   193.2367
  347.1504   293.3006   374.0069   193.2330
  347.1513   293.3100   373.9853   193.2337
  347.1743   293.3022   373.9889   193.2318
  347.1292   293.3367   373.9927   193.2352
  347.1798   293.3992   373.9926   193.2355
  347.1435   293.3367   373.9962   193.2283
  347.1435   293.3367   374.0141   193.1949
  347.1663   293.3098   373.3519   193.2358
  347.1635   293.3098   373.3536   193.2408
  347.1603   293.2997   373.4328   193.1855
  347.1447   293.2977   373.3761   193.2222
  347.1622   293.2978   373.3795   193.1524
  347.1465   293.3114   373.5045   193.1909
  347.1446   293.3117   373.5045   193.1909
  347.0502   293.2951   373.5045   193.1939
  346.9629   293.2951   373.1381   193.2243
  347.1759   293.2970   373.0180   193.2410
  347.0973   293.2995   373.0180   193.2381
  346.1816   293.2951   373.0181   193.2542
  346.1515   292.9269   373.0181   193.2542
  347.1051   293.3233   373.0180   193.2483
  347.1214   293.3189   373.0180   193.2473
  347.0057   292.8159   373.0218   193.2393
  347.0604   293.2476   373.1615   193.2449
  346.0000   294.0000   372.0000   192.0000
  349.0000   293.0000   375.0000   195.0000
  365.0000   316.0000   418.0000   163.0000
  356.0000   308.0000   410.0000   201.0000
  336.0000   279.0000   377.0000   202.0000
  340.0000   312.0000   400.0000   179.0000
  322.0000   293.0000   377.0000   197.0000
  342.0000   303.0000   379.0000   202.0000
  334.0000   273.0000   360.0000   208.0000
  334.0000   273.0000   360.0000   208.0000
  334.0000   273.0000   360.0000   208.0000
  334.0000   273.0000   360.0000   208.0000
