# Supplementary material for: Semi-automatic tracking, smoothing and segmentation of hyoid bone motion from videofluoroscopic swallowing study
Source: PLoS One. 2017 Nov 28;12(11):e0188684. doi: 10.1371/journal.pone.0188684 (PMC5705154; doi:10.1371/journal.pone.0188684)
Supplement: S2 File — (ZIP) [file pone.0188684.s002.zip › 28_hyoid_fr1to583.txt]

  286.0000   178.0000
  286.0000   179.0000
  286.1475   178.6783
  286.0708   178.3043
  285.2321   178.0158
  284.0472   179.0109
  282.5527   179.0143
  281.0895   179.0166
  280.0779   178.9802
  279.8428   178.0144
  278.9400   178.7378
  277.9137   177.0352
  277.5908   176.9620
  278.1113   175.9478
  278.1721   175.9020
  279.2555   173.1846
  279.2780   172.6509
  280.1197   172.6243
  281.2648   170.4711
  281.2626   168.9557
  281.2877   168.7782
  281.0359   167.9186
  280.5919   165.8961
  280.4589   163.9240
  280.5903   160.7675
  278.6194   158.9002
  277.6309   156.8542
  276.4986   152.8140
  276.5023   150.7982
  273.6078   150.8483
  271.3412   151.9486
  267.9935   155.0349
  264.9789   159.3330
  264.0496   163.5150
  265.0584   166.8070
  264.1789   170.8084
  262.9479   172.9015
  261.9613   174.6091
  260.7833   177.6702
  260.0362   178.6205
  259.8672   181.2241
  259.7544   182.2264
  259.1295   183.0388
  259.0631   183.9201
  259.0676   183.9435
  260.0761   183.6612
  262.0451   183.0280
  262.9277   182.0788
  263.7933   180.8448
  265.0264   178.5863
  266.5809   176.1873
  267.4882   176.7043
  268.0354   176.1749
  270.0354   175.9097
  271.5799   175.0283
  271.9373   174.0273
  272.3729   171.9564
  273.2721   170.7957
  274.5377   169.0606
  274.2564   169.0376
  273.8306   169.2563
  272.9266   170.1081
  271.9188   170.4206
  270.9434   170.4470
  268.9371   171.5739
  267.5361   172.4899
  266.0250   173.3690
  266.0207   174.9038
  264.9352   175.9038
  265.4544   177.0061
  264.9753   179.2948
  266.1341   180.9153
  266.0309   182.9311
  266.0236   183.8046
  266.4093   186.1223
  266.4088   187.3805
  266.4674   188.3560
  267.3241   188.3334
  267.2765   190.1196
  266.3496   190.1014
  267.1409   188.6927
  267.0355   188.6167
  265.9831   187.7111
  265.9668   187.7851
  266.0483   189.6216
  264.9640   193.0365
  259.2252   197.1309
  253.5305   200.1675
  248.3568   204.1173
  244.5268   206.6859
  242.0667   206.8866
  239.7602   207.6348
  238.3251   207.4060
  237.9010   208.8459
  237.4701   207.7080
  237.6936   207.4572
  236.9176   207.2051
  237.2189   206.4434
  237.2189   206.5205
  237.7288   206.5607
  237.7232   204.9198
  238.2502   203.1583
  238.6156   202.1671
  238.6360   200.8613
  238.7983   198.6992
  239.6742   198.2968
  239.8182   196.3195
  240.3318   195.3517
  241.7060   194.3593
  243.0725   194.1015
  244.4370   193.0622
  245.7655   191.8151
  247.6247   189.1104
  250.1046   186.3173
  252.0710   184.8198
  252.3644   184.0700
  252.1150   184.0693
  251.9744   184.7207
  253.7176   184.6262
  256.8918   184.9912
  259.6897   185.3030
  260.7561   184.1158
  261.9400   184.1384
  262.9334   183.4879
  263.0539   183.3768
  263.0840   183.3268
  263.0936   183.0925
  264.7396   182.1263
  265.9504   181.0456
  266.3242   179.1536
  266.3954   179.2509
  267.0583   178.5331
  267.8793   178.1878
  268.2551   178.4593
  268.7555   179.2288
  268.9841   179.9041
  269.7986   179.9197
  269.9831   179.9084
  269.9831   179.9084
  270.1306   178.1582
  270.2473   176.0676
  269.9080   175.1941
  270.9618   173.3282
  270.1464   173.2307
  271.0059   171.3824
  271.0007   170.4549
  270.8851   169.0829
  270.8075   169.3323
  269.8455   168.3782
  268.9321   168.3058
  268.0063   166.8520
  268.0063   166.0339
  268.0058   165.0485
  268.0136   164.8106
  268.9462   164.0173
  268.9569   163.7687
  268.9653   163.0054
  268.9741   163.0054
  269.9331   162.7279
  269.9321   162.7284
  269.0552   162.4661
  269.0008   162.4492
  268.9985   162.4501
  268.9997   161.9238
  268.8886   162.3793
  269.0006   162.5327
  269.0456   162.4548
  269.2223   162.0058
  269.1442   163.0058
  269.0505   163.1855
  269.0544   163.0482
  269.0596   162.5062
  269.0857   162.0468
  269.0956   161.0905
  268.9706   160.1408
  269.0547   159.4236
  269.0158   159.2315
  269.0236   158.3875
  269.0561   158.2451
  269.0561   158.4513
  269.9769   159.4465
  270.9975   159.8272
  271.0464   160.1937
  271.9684   161.4400
  272.8602   162.4165
  272.8222   164.1758
  273.2865   165.9245
  274.2860   166.1745
  274.4836   167.1584
  274.5954   167.3176
  274.5954   167.4431
  274.5043   168.1954
  275.1375   168.1733
  275.1375   168.1738
  275.1375   168.1953
  275.1375   168.0871
  275.2949   168.0871
  275.2954   168.3605
  275.2450   169.3706
  276.0431   169.3346
  276.0927   169.3664
  276.0927   169.3645
  276.1935   169.3684
  275.2950   169.2824
  275.2950   170.3156
  274.2496   170.2211
  274.4811   170.3022
  274.2990   170.2999
  274.1117   169.3158
  273.7749   168.1211
  273.7215   167.1855
  273.1790   166.3410
  272.7994   166.0549
  272.2324   165.3099
  272.1042   164.3798
  271.5441   164.3163
  271.4363   164.3682
  271.4324   164.3604
  271.4568   163.3291
  271.6678   163.4385
  271.6678   163.4690
  271.6698   163.4029
  271.6855   163.4029
  271.5375   164.3334
  271.6860   163.3690
  271.1928   164.3903
  271.4720   163.3844
  271.4683   163.3792
  270.7837   164.8772
  270.5435   165.2925
  270.4786   165.8742
  270.1437   166.4127
  270.7941   166.7880
  271.0188   167.7233
  270.0188   168.2780
  270.0188   168.4108
  270.4220   168.8504
  270.4220   169.8494
  269.8777   169.8494
  269.8812   170.0686
  269.7450   170.8995
  269.7450   170.9307
  269.7622   172.0370
  268.5894   173.9399
  267.6516   175.9280
  267.6125   176.4881
  267.6086   177.0056
  266.7201   178.9067
  266.4067   179.9026
  266.2527   180.9005
  266.1840   181.8311
  265.9266   183.5394
  265.8830   183.5690
  265.6976   184.6876
  265.3709   185.3595
  265.3803   184.7262
  263.3314   185.9372
  262.3830   187.6562
  261.4596   186.7687
  260.3829   186.3773
  259.8920   186.8164
  257.6152   188.6770
  257.6157   187.6163
  256.9240   187.0824
  256.4631   187.4077
  255.5718   187.1463
  254.9601   186.0157
  255.0255   185.2886
  255.0670   182.9961
  254.3733   180.5183
  252.9044   178.6133
  251.6960   178.4427
  249.9603   177.6079
  247.9736   177.3520
  245.1608   178.2408
  244.3565   176.2903
  243.4238   176.3036
  243.4275   176.3015
  243.0947   178.2942
  242.9316   180.3792
  242.0563   183.5403
  241.8123   185.1802
  241.9464   186.0094
  241.8303   186.8219
  241.1179   188.0414
  241.1161   189.0499
  240.1142   190.0265
  239.2685   191.1523
  239.0556   191.9709
  238.9956   191.0651
  238.9063   192.0964
  239.9044   192.8158
  241.1485   193.7203
  245.2331   191.9471
  247.0000   195.0000
  250.1989   193.4448
  252.4669   189.9546
  253.1910   188.0274
  254.8224   187.2132
  254.8263   188.2904
  255.9338   186.0294
  255.9318   187.0113
  254.9957   187.9499
  254.9960   187.9656
  255.8182   186.8386
  255.8182   186.8350
  254.9725   187.9247
  254.7393   189.0844
  252.6482   191.0144
  252.6334   191.8259
  251.4674   192.3785
  252.3367   193.0113
  252.3208   192.6807
  252.5358   194.6073
  253.7917   194.4901
  253.7905   195.0416
  254.4733   195.5382
  254.4748   196.0948
  255.4033   199.6452
  251.9475   202.0277
  246.3942   205.3067
  241.1192   207.8719
  235.1370   211.0811
  231.1580   214.1334
  229.2346   215.4189
  226.8296   217.1883
  226.0628   216.1781
  224.4569   216.8530
  224.0404   216.1557
  223.3018   216.1835
  223.0569   216.1749
  222.2162   215.1511
  222.1352   215.1560
  221.9803   215.1858
  221.9796   215.1867
  222.4012   215.1086
  224.4339   212.3262
  227.0460   208.4752
  229.0111   204.9803
  232.0609   202.7880
  233.0633   201.0649
  233.0610   202.0649
  235.0585   196.5131
  237.0376   192.5114
  237.0437   191.5214
  237.0378   190.5718
  238.7004   187.6232
  241.7900   186.4879
  244.7954   183.6370
  246.7795   183.5736
  248.0297   185.3912
  248.0365   185.5461
  249.0200   185.6013
  250.0196   185.6014
  250.9419   186.4162
  251.9810   186.4339
  253.0136   187.1612
  254.0463   187.3828
  256.0009   185.9744
  257.0688   186.2354
  258.1265   186.2438
  259.0999   187.3557
  259.0982   187.3381
  259.0982   188.0889
  259.8813   189.4127
  259.8818   188.4085
  258.8823   188.1423
  259.0556   186.5876
  259.0185   186.5730
  258.0395   184.7674
  258.0395   183.5791
  258.0084   182.5870
  258.0178   182.5803
  260.0054   180.5629
  260.0060   180.5773
  260.0060   180.5684
  260.0266   177.9954
  261.0181   177.5795
  261.0230   177.5809
  261.0299   177.5809
  262.0242   177.5833
  262.0246   177.5857
  262.0293   177.5761
  263.0216   177.5761
  263.0233   177.5738
  263.0311   176.5762
  264.0329   176.5801
  263.0000   173.0000
  263.0000   173.0000
  263.0000   173.0000
  264.0000   173.0000
  264.0000   173.0000
  264.0000   173.0000
  264.0000   173.0000
  264.7268   171.9787
  264.4999   171.8110
  264.3116   169.9856
  263.1815   167.9821
  262.6705   166.9411
  261.0271   164.4622
  261.0251   163.8665
  260.9623   163.6802
  260.9390   163.7273
  260.9390   163.7195
  260.9390   163.7270
  260.9390   163.7270
  260.9390   163.7270
  260.9784   163.7267
  260.9784   163.7286
  260.9784   163.6643
  260.8403   164.6806
  260.9195   164.5395
  260.9195   164.5395
  261.9294   163.1642
  261.8544   163.6325
  261.8548   163.3815
  260.8331   164.4690
  260.9179   164.4728
  260.9179   164.4886
  260.9179   164.4900
  260.7127   166.4577
  260.8533   166.4437
  260.9588   166.4534
  260.7862   167.4351
  260.7852   167.4508
  260.4644   168.4810
  260.6644   169.4174
  259.6657   170.3988
  259.6658   171.3915
  258.7112   173.5563
  257.5839   174.6231
  257.5917   174.6280
  257.5780   176.6338
  257.5770   176.6334
  257.6356   177.0930
  257.7393   177.2808
  258.7374   177.4794
  258.5754   177.4149
  259.6257   177.3412
  259.7867   178.1943
  259.8525   178.3310
  260.8525   178.3310
  259.8541   179.3310
  259.8558   179.4598
  259.8558   179.4676
  259.8558   180.3951
  260.7866   180.4052
  260.8555   180.4729
  260.8555   181.3830
  261.8437   180.3859
  261.8460   181.3936
  261.8492   181.3936
  263.0000   183.0000
  263.0000   183.0000
  263.0000   183.0000
  263.8036   183.1815
  263.8036   183.1815
  263.5027   184.8132
  262.5058   185.1538
  262.1811   187.0757
  262.1381   187.3827
  262.8801   188.3566
  262.9395   189.4230
  262.8992   189.4001
  262.9025   190.8684
  262.9520   190.8450
  263.7232   190.8451
  263.7310   190.8480
  263.4183   190.0980
  263.8158   190.8943
  264.7460   189.6564
  264.5234   188.4494
  264.3661   187.3247
  265.6088   188.8250
  265.7924   187.8426
  266.4126   185.4495
  266.4163   185.4549
  267.6084   183.4982
  267.5934   184.4993
  267.7947   183.2911
  267.9393   183.3356
  267.9393   183.4518
  267.4715   183.4032
  268.1414   183.3329
  268.2499   183.4356
  269.4015   181.6770
  269.1974   182.5501
  269.3890   181.7791
  269.1708   182.4883
  269.2333   182.4424
  269.3856   182.5557
  269.2408   182.6533
  269.3848   182.3368
  269.2298   182.5010
  269.2298   182.3349
  270.1853   181.3772
  270.1823   181.7610
  270.1925   181.5429
  270.2284   181.4816
  270.2499   181.3781
  270.2511   179.8334
  270.2001   180.6769
  270.2001   180.6769
  270.1692   179.7576
  270.2221   179.6844
  269.2797   179.5684
  268.3422   179.4784
  268.6214   177.6160
  268.1482   176.6475
  267.0624   175.8022
  266.6921   174.6595
  266.1101   174.7992
  265.6314   174.6957
  265.6314   174.6977
  265.6310   173.6975
  265.6310   173.6986
  264.6727   173.7728
  264.6722   173.7748
  264.6772   173.7764
  263.6766   175.7045
  263.6816   174.8070
  263.6816   175.7111
  263.6520   175.7112
  263.6146   176.4857
  263.6177   177.6449
  262.8575   177.9023
  262.1615   179.9487
  262.2865   180.9404
  262.3028   180.9709
  261.9314   182.0001
  262.5363   181.9979
  261.8166   183.0809
  261.8166   183.4796
  260.9738   185.6619
  260.4834   187.1204
  259.6841   189.5875
  257.6390   192.0495
  256.7645   192.2009
  254.8167   197.4660
  254.8167   198.5933
  254.8196   201.3550
  254.7237   202.4192
  254.7254   202.4050
  254.6392   203.9796
  254.6415   202.4347
  256.6266   199.1117
  258.6673   198.0991
  259.4168   198.4669
  260.5360   197.0786
  261.3369   196.1739
  261.9827   193.2598
  262.9750   191.5096
  263.6057   189.3640
  264.8948   187.8302
  264.8948   187.8302
  264.2945   186.5588
  265.3679   185.5031
  265.8813   184.3650
  266.6108   184.7448
  267.1803   183.5867
  267.1605   183.5945
  268.1677   184.6022
  268.1675   184.4094
  269.1031   183.8226
  269.1502   183.7230
  270.1345   184.2435
  270.1133   183.7742
  271.1133   183.7742
  271.0849   183.7733
  271.1221   184.5467
  272.0270   184.4035
  272.1035   184.3880
  271.0343   188.1311
  271.0343   188.1311
  271.0343   188.1311
  271.0343   188.1311
  271.0343   188.1311
  271.0343   188.1311
  271.0343   188.1311
  271.0343   188.1311
  271.0343   188.1311
  271.0343   188.1311
  271.0343   188.1311
