# Supplementary material for: Semi-automatic tracking, smoothing and segmentation of hyoid bone motion from videofluoroscopic swallowing study
Source: PLoS One. 2017 Nov 28;12(11):e0188684. doi: 10.1371/journal.pone.0188684 (PMC5705154; doi:10.1371/journal.pone.0188684)
Supplement: S2 File — (ZIP) [file pone.0188684.s002.zip › 29_axis_fr1to525.txt]

  307.0000   210.0000   327.0000   130.0000
  307.0000   210.0000   327.0000   130.0000
  305.5431   210.0000   326.6147   129.8300
  304.2196   210.0000   325.5850   129.0454
  303.8566   209.0838   325.0211   129.0073
  303.8619   209.0792   325.0210   129.0059
  302.6919   208.3984   324.1997   128.9361
  301.3652   208.5839   324.2678   128.9180
  300.4655   207.8699   323.3486   128.9249
  299.0145   207.6681   322.4677   127.7003
  299.0145   207.6943   322.4677   127.7003
  299.0079   207.6533   322.4677   127.7003
  299.0391   207.6533   322.4677   127.7003
  300.8027   207.6763   323.4677   127.7003
  301.9730   207.0970   324.4677   127.7003
  302.1649   207.3231   324.4677   127.7003
  302.9443   207.3405   325.6061   127.9227
  303.1828   207.1152   325.6047   127.9101
  304.0113   207.6830   325.6047   127.9101
  305.0111   207.6825   326.8128   127.9940
  304.9662   207.6832   326.0518   128.2204
  305.9655   207.6557   327.7583   128.2204
  306.2358   207.7227   328.0301   128.2357
  307.0312   207.7227   328.5811   128.1992
  307.0312   207.7043   328.5811   128.1992
  307.0624   207.7052   328.5811   128.1992
  307.9445   207.7052   329.2281   128.1992
  308.0205   207.6901   329.2281   128.1992
  308.1369   207.7514   329.2281   128.1992
  308.1824   207.1301   330.7903   128.1992
  309.9660   207.9485   330.8999   127.9118
  309.9681   207.9175   331.2739   128.1384
  310.0934   207.8546   331.3639   127.9053
  310.0660   207.5985   331.3639   127.8758
  310.0664   207.6037   331.3912   127.8794
  310.0025   207.5809   332.0767   128.6522
  310.0026   207.5809   332.3329   127.9382
  309.0223   206.7886   332.2122   127.8537
  308.9433   206.1766   332.2676   127.7683
  307.9555   205.4249   332.3618   126.9200
  306.1046   204.8422   332.3626   126.9104
  305.1200   204.7249   331.8470   126.8747
  304.9009   204.7048   331.8646   126.8898
  304.1048   204.8797   331.8798   126.8751
  305.1044   205.9217   334.0090   127.7471
  309.0436   206.6482   337.0908   128.8849
  311.3564   207.5490   339.1015   129.3936
  312.8742   207.3013   340.2005   129.8389
  314.8002   207.3358   341.2706   129.9625
  315.8629   207.5917   341.5245   130.1651
  316.9593   207.8204   342.2728   130.7048
  318.1371   208.2866   343.2003   130.9557
  319.1338   209.1922   343.2545   131.1302
  320.9691   209.1920   343.5045   131.1302
  322.1712   209.5402   343.5048   131.1263
  323.3042   209.4884   344.8096   132.0218
  324.9557   209.8144   344.7333   132.0943
  325.8444   209.8302   344.7699   132.0183
  326.7405   210.0526   344.7064   131.0043
  326.1050   209.9426   344.8484   131.0235
  325.9936   210.4605   343.8494   131.0195
  325.8886   209.8160   342.8545   131.0066
  324.9046   209.5102   342.8545   131.0077
  323.4273   209.6879   340.5515   130.0968
  321.9143   209.8702   339.5515   130.0968
  319.9516   209.2221   338.5515   130.0968
  317.9169   208.7651   336.9187   129.0551
  316.0166   207.8288   335.1803   129.0315
  313.9511   207.7322   334.5936   129.0456
  313.0574   207.6640   334.5780   129.0432
  311.8775   207.3868   333.0923   128.8508
  310.3602   207.6132   332.3273   128.8605
  309.8977   207.0470   332.4901   128.4258
  309.1546   207.0441   332.4901   128.4336
  309.0222   206.7460   332.4921   128.4347
  309.1289   206.7753   332.4151   128.6993
  309.1027   206.7162   333.0311   128.7147
  309.2648   207.0250   333.0767   128.7146
  309.3364   207.3172   333.7648   128.7329
  309.3364   207.3172   333.8871   128.7506
  308.9786   206.6210   333.8852   128.7441
  308.3150   206.8537   333.8855   128.7084
  307.9072   206.7425   332.5654   128.7328
  306.8457   206.0091   332.8885   127.9064
  305.1960   204.8253   331.1156   127.7189
  303.8680   204.8275   330.1185   127.7424
  302.9250   204.3710   329.2471   127.2915
  302.2504   204.4638   329.1869   127.3050
  302.1422   204.4296   329.1869   127.2879
  302.1246   204.4315   329.1991   127.3565
  302.8779   204.3164   329.1900   127.3399
  302.8785   204.4338   329.2564   127.3385
  303.7027   204.3655   329.2723   127.3502
  303.8778   204.3693   330.0420   127.3492
  304.7571   204.5853   330.1911   127.3331
  304.8773   204.5345   330.1985   127.3038
  305.1671   205.3805   330.2192   127.3228
  305.2765   205.4036   330.2727   127.2993
  305.4546   205.3411   330.2717   127.2407
  305.4623   205.3105   330.2724   127.3058
  305.0359   205.2578   330.2904   127.2799
  304.5430   205.3090   330.2277   127.3067
  304.5274   205.3089   330.1995   127.3399
  303.4215   205.3221   329.3185   126.7498
  303.1287   204.6321   329.2399   126.7684
  302.7335   203.7210   329.1768   126.7545
  301.9172   203.1421   328.2358   126.3764
  301.9197   203.1319   328.1889   126.4154
  301.7799   203.1296   328.1639   126.3993
  301.8490   203.0751   327.2620   126.3759
  301.8528   203.0783   327.1970   126.3409
  301.6973   203.0789   327.1914   126.3565
  301.7270   202.4938   327.2515   125.7793
  301.8482   202.2801   327.1926   125.7087
  301.8224   202.2762   327.1896   125.7450
  301.8224   202.2630   327.2038   125.7422
  301.8522   202.2289   327.0930   125.7423
  301.7187   202.2528   326.3469   125.1608
  301.2831   202.2509   326.1772   125.2101
  301.1960   202.0097   326.0529   125.1607
  300.8036   202.2928   326.0504   125.1844
  300.7437   202.3995   326.0504   125.1844
  299.9502   202.3720   326.0534   125.1844
  299.9502   202.3881   326.0778   125.1844
  300.8777   202.3329   326.3148   125.2130
  300.9119   202.6908   326.3138   125.2125
  300.0699   202.5984   326.3451   125.3214
  300.0621   202.3684   326.3461   125.7302
  299.9108   202.6958   326.3178   125.7009
  298.8560   203.6213   326.3137   125.7009
  298.7954   202.6213   326.2995   125.6442
  297.8545   203.5923   326.3063   126.1743
  297.8567   203.5923   326.2990   126.1743
  297.8562   203.5923   326.3446   126.2291
  297.8562   203.5922   326.3449   126.2233
  298.6297   203.5929   327.1810   126.8049
  298.8867   203.6048   327.1809   126.7658
  298.9891   203.6421   327.1809   127.3030
  298.9179   203.6534   327.1008   127.2895
  298.9179   203.6534   327.0824   126.8160
  299.7241   203.6534   326.9242   126.8180
  299.7231   203.6534   326.2286   126.7960
  299.7329   203.6529   326.1807   126.8116
  299.0863   203.8145   326.2225   126.7847
  299.0865   203.9041   326.1756   126.8081
  299.1343   203.7406   326.1715   126.7974
  298.1343   203.6821   326.1691   126.7997
  298.0054   203.4554   325.2676   126.7539
  298.1041   203.3119   325.2109   126.7687
  297.9458   203.4992   325.2117   126.7685
  298.0040   203.1019   325.2278   126.7970
  297.9503   203.1817   325.1932   126.8004
  297.8732   203.3626   325.2025   126.7684
  297.8700   203.3774   325.1777   126.7675
  298.0508   203.4010   325.1854   126.8017
  298.0508   203.4026   325.1133   126.7851
  298.2761   203.4026   325.0511   126.7998
  298.2162   203.9537   324.8139   126.7700
  298.2813   204.0845   324.2725   126.6955
  298.3164   204.0301   324.2729   127.1586
  298.3164   204.0184   324.0563   127.1486
  298.2862   204.0897   323.2994   127.1615
  298.1684   204.0905   323.2989   127.1860
  297.7951   204.3939   323.2486   127.1068
  297.8033   204.4720   323.0347   127.1331
  297.8047   204.3782   323.0347   127.1331
  297.8672   204.4368   323.0347   127.1580
  298.7985   204.5433   323.1432   127.2329
  298.8701   205.0446   323.1943   127.1806
  299.8618   204.5159   323.1319   127.1308
  300.4168   205.2573   323.3391   127.2377
  301.1362   205.3309   323.7073   127.6139
  301.8462   206.0934   323.8615   127.3933
  302.5004   206.2437   323.8436   127.3113
  302.8448   206.2470   324.7821   127.7124
  304.3499   206.3751   324.7958   127.5236
  304.3499   206.3730   324.7956   127.5236
  304.5013   206.3614   324.7956   127.5392
  304.3775   206.3610   324.7957   128.0399
  305.3783   206.9192   325.2450   128.1827
  305.2412   206.8737   325.2450   128.1827
  305.2546   206.8757   325.2449   128.1825
  305.2546   206.8738   325.2450   128.1746
  305.2228   206.8819   325.0133   128.1353
  305.2292   206.8785   324.5133   128.1353
  305.2292   206.8812   324.7496   127.7378
  305.2292   206.8261   324.2309   128.2831
  304.9102   206.9335   324.2167   128.3225
  305.0396   206.9335   324.2167   128.3225
  304.9495   207.5845   324.2167   128.3225
  304.9486   207.5845   324.4517   128.3225
  304.9092   207.5806   324.5352   127.6844
  304.9092   207.5810   324.5352   128.1844
  304.9400   207.5195   324.5798   128.0721
  305.7290   207.7419   324.5798   127.3221
  305.7297   207.8413   324.5798   128.2088
  305.9629   207.7914   324.5798   127.2088
  305.9663   207.7829   324.5798   127.2088
  306.6091   207.7739   324.5798   127.2088
  306.1598   208.2344   324.6656   126.9991
  307.6104   209.1702   325.2764   127.0137
  307.5618   208.2572   325.2764   127.4461
  307.5653   208.2527   324.2764   127.4461
  306.5057   208.2025   324.2746   127.4508
  306.5117   208.1799   324.3996   127.2008
  306.5105   208.1985   324.3996   127.2008
  305.8201   208.3531   323.5773   126.7441
  305.7967   207.4801   323.3859   126.9703
  304.5128   207.1038   322.7186   126.2820
  303.4911   207.1134   321.4441   125.9520
  302.3752   206.6344   320.6546   125.8209
  300.8097   205.6385   319.2947   124.9821
  300.2774   205.7195   318.8459   124.9309
  298.6938   205.7377   317.2435   124.9369
  298.2814   205.6850   316.2513   123.9407
  298.2440   205.0592   316.2776   123.9740
  297.3621   205.1139   316.2425   123.9792
  297.3624   205.1178   316.2157   123.9851
  297.3623   205.1158   316.0486   123.7097
  297.3623   205.1002   316.0486   123.7097
  297.3715   204.9754   316.0486   123.7097
  297.3561   205.1017   316.0486   123.7097
  297.6983   205.0572   316.0486   123.7097
  297.7361   204.9986   315.9770   123.5847
  297.2910   204.9937   315.9773   123.5845
  297.2908   205.0554   315.9741   123.5858
  297.2908   205.0662   315.9741   123.5858
  296.8762   205.0614   315.3280   123.9211
  296.8751   205.1100   315.3322   123.9227
  296.6251   205.1148   315.5907   123.4460
  296.4657   205.1285   315.5907   123.4460
  296.4720   205.1094   314.9263   122.6114
  296.4704   205.1250   314.3299   122.7580
  296.2490   204.6324   314.9948   122.8705
  296.4594   205.1301   314.9948   123.6530
  296.6664   204.8680   314.5372   123.6943
  296.5667   204.8732   314.5395   123.6882
  296.4678   205.2125   314.9736   123.7290
  296.4744   205.1734   314.9806   123.7542
  296.4602   205.1862   315.0014   123.7516
  296.8378   206.1362   315.0014   123.7516
  296.8378   206.1481   315.0018   123.7514
  296.8676   206.1486   315.0014   123.7517
  296.9234   206.1545   315.5327   123.7561
  297.5082   206.0939   315.9454   123.7564
  297.8727   205.8551   315.9454   123.8275
  297.7224   205.6116   315.9454   123.7749
  297.6312   206.1659   316.2849   124.4294
  297.8031   206.1952   316.2849   124.4294
  297.8031   206.6180   316.2863   124.4526
  298.7887   206.6178   316.2863   124.6974
  299.8879   206.3192   317.9796   125.2339
  300.4001   207.1268   318.4536   125.5888
  300.7161   207.1910   318.3756   125.6325
  300.9954   207.2486   319.9745   126.4451
  301.8549   207.2417   320.9209   126.4451
  302.2316   208.0145   320.8505   126.6232
  302.1900   208.0896   320.9775   126.6234
  302.1905   208.0584   320.9836   126.6265
  302.1905   208.1209   320.9836   126.6263
  302.1905   208.1209   320.8242   126.7574
  302.2206   208.0589   320.9844   126.2375
  302.1891   207.8425   320.9787   126.2521
  301.1906   207.8419   320.1717   126.2335
  301.4386   208.1016   320.2264   126.2221
  301.3382   207.7229   320.2272   126.2188
  301.3365   207.6916   320.2340   126.2096
  301.3365   207.7483   320.1909   126.2144
  301.3642   207.5832   320.1919   126.2192
  302.3618   207.1988   320.1928   126.2174
  302.3163   207.1114   320.1994   125.9611
  302.3170   207.1090   320.7490   125.9867
  301.3665   207.1098   320.7502   125.9919
  301.3318   207.1078   320.8202   125.9919
  301.3317   207.1078   320.5915   125.9888
  301.3317   207.0733   319.5385   125.9575
  300.4032   207.0795   319.8671   125.5074
  300.4032   206.5366   319.8760   125.8848
  301.2595   206.6549   319.8761   125.9402
  300.8049   206.9521   319.3765   125.9519
  300.7657   206.9698   319.1244   125.2218
  300.3310   207.0030   319.8462   124.7577
  300.3313   207.0013   319.6556   125.3456
  300.3313   207.0026   320.0512   125.2944
  300.3313   206.5070   319.9928   125.3605
  300.7310   206.0966   319.9725   125.3828
  300.3668   206.1279   320.0025   125.3047
  300.3672   206.1284   319.9823   125.3585
  300.3311   206.0916   318.9058   124.3553
  300.3308   206.0755   318.9043   124.3573
  300.3313   206.0755   319.0307   124.3984
  299.7306   206.0521   319.0309   124.3886
  299.7286   206.0909   319.7997   124.4063
  300.2933   206.0919   319.8070   124.3856
  299.3319   206.0206   319.8070   124.3232
  299.3319   206.1270   319.5967   124.3031
  299.3317   206.0962   318.9876   124.3178
  299.3314   206.1186   319.5369   124.3872
  299.3313   206.1183   319.5374   124.4028
  300.3304   206.1271   319.5590   124.3613
  300.3318   206.0754   320.0337   125.0449
  300.3318   207.0676   320.8034   124.7175
  300.3304   206.9452   320.8089   125.0593
  301.2940   206.9135   320.8139   125.0928
  300.3618   206.8712   320.6248   125.1382
  300.3618   206.9452   319.5960   125.1403
  300.3102   206.9147   319.5960   125.0622
  300.3041   206.9747   319.9181   125.2593
  300.3055   206.7399   319.9024   125.2509
  300.3242   206.4693   319.9024   125.2509
  299.2520   206.2893   319.7227   125.0956
  298.7235   206.0442   318.9225   125.1637
  298.6965   205.6745   318.9229   125.1860
  298.6980   205.6642   318.9229   125.2329
  299.7058   206.4142   319.4963   125.3235
  300.4881   206.0790   320.6945   125.6166
  301.2515   206.5524   320.7002   125.6190
  302.5672   206.6166   321.7156   125.6310
  302.6171   206.7201   321.9199   125.6278
  301.6337   206.7512   320.9318   125.6278
  301.2588   206.7344   319.9322   125.5800
  300.6732   205.7639   319.7097   125.6042
  299.7727   205.7682   319.7097   125.6042
  299.7686   205.9749   318.9559   125.5889
  299.6333   205.8221   319.4674   125.5917
  300.6333   205.8221   319.9784   125.1555
  300.9246   205.6331   320.2798   125.6399
  301.9246   206.1717   320.7799   125.6522
  301.9246   206.1668   320.8577   125.6638
  301.9248   206.1636   320.7983   125.6455
  301.2053   206.6252   320.6529   125.3656
  301.2053   206.6252   320.6539   125.3177
  301.1897   206.6296   320.6686   125.2811
  301.7755   206.9046   320.6069   125.2632
  301.7756   206.9117   320.6133   125.2227
  302.7761   206.6539   320.6157   125.2188
  302.7761   207.2867   320.8617   125.2413
  302.7761   207.3084   320.8643   125.2408
  302.7713   207.3084   320.7399   125.2577
  302.7713   207.2964   320.8865   125.4653
  301.8689   206.4572   320.8910   125.4668
  301.9832   206.9838   320.9626   126.1422
  301.9896   206.9799   320.9626   126.1422
  302.8976   206.9611   320.9880   126.1358
  302.8976   206.9646   321.7765   126.1362
  302.9018   206.9516   321.7762   126.1305
  303.6901   207.9739   321.8614   126.1300
  303.9853   207.4075   322.6036   126.1396
  304.3905   206.8616   322.6031   126.1310
  304.3905   207.8747   322.7834   126.1466
  304.3905   207.2633   322.8846   126.1752
  304.3905   207.2633   322.8899   126.2162
  304.3905   207.2633   323.0132   126.1772
  305.1244   207.2633   323.5930   126.4772
  305.1244   208.7628   323.9298   126.7699
  306.1244   208.7628   324.6098   127.1585
  307.2084   208.8351   325.6254   127.1983
  309.0987   209.3112   326.9085   128.1543
  310.2637   209.3152   327.9084   128.1543
  311.1981   210.2651   329.0024   128.3418
  312.2008   210.2870   329.6899   129.3124
  313.2336   210.2985   329.5505   128.4080
  313.2336   210.2985   330.5665   129.3525
  313.2336   210.2985   330.5667   128.3940
  312.3670   210.1477   329.2178   128.5023
  311.1268   209.7644   328.8687   128.0066
  308.7029   208.8085   326.9556   127.5925
  306.2318   208.8203   325.5118   126.1876
  304.4717   208.0075   322.0867   125.9349
  301.5159   207.2006   321.8735   125.9642
  299.9929   205.2895   319.5397   124.3969
  298.6668   205.1523   317.2695   123.9493
  296.6111   205.1438   316.6368   123.8895
  294.8661   203.9827   315.5125   122.9166
  294.8339   203.9661   314.5142   122.9068
  294.8339   203.9671   314.5477   122.9173
  293.4033   203.2053   314.5492   122.9032
  292.4033   203.2365   313.4016   122.8935
  292.3669   203.0294   313.4030   122.8974
  292.3793   203.0164   313.4030   121.8817
  291.9410   202.3800   313.1530   121.8856
  291.9538   201.3331   312.6787   121.9252
  290.9540   201.5675   313.6787   121.9261
  292.0245   201.5737   313.3174   121.9267
  293.4621   202.1861   313.3182   121.9277
  295.4360   203.0048   315.1343   122.9461
  298.6513   204.1113   316.2565   122.8743
  300.6315   204.0764   318.8449   123.2454
  302.7977   205.1361   320.4017   124.0456
  304.9144   206.3457   321.1671   124.4058
  306.8659   206.4301   322.1714   125.4055
  307.8495   207.3854   323.4282   126.1601
  309.9076   208.2276   324.8934   127.0351
  311.8105   209.3826   326.8934   127.2729
  313.7182   209.8420   329.0023   128.3395
  317.6576   210.7817   332.5089   129.5157
  320.5572   211.8387   335.8016   130.5337
  323.3895   212.3364   339.5117   131.5358
  325.4750   212.8348   341.9616   132.2847
  326.3928   213.9234   344.7087   132.3725
  326.6396   213.6926   345.7471   132.3751
  326.6399   213.6378   345.7774   132.4962
  325.3710   213.6066   345.0602   132.4960
  323.5790   212.5550   344.1478   132.4984
  321.5757   212.5930   343.1492   132.3760
  320.0208   212.0455   342.9258   132.4446
  318.4304   211.8200   342.0173   132.5516
  318.4304   211.8200   342.0170   132.5460
  317.5945   211.5731   341.9384   131.9874
  318.5945   212.0731   342.0175   132.0059
  318.8045   211.2921   342.0445   132.0059
  318.5859   210.7381   341.9981   131.5905
  318.5864   210.7221   341.2374   131.3579
  317.0452   210.7058   340.9698   131.3618
  316.9812   210.7055   340.4698   131.2957
  315.0723   210.7161   339.2369   130.9923
  315.0556   210.7034   339.2408   130.9589
  315.0439   210.7034   338.5308   130.9576
  315.0427   210.7040   337.5233   130.9583
  315.0097   210.6264   337.5233   130.9299
  314.0002   210.6264   337.5197   130.9398
  312.0334   209.6957   337.5233   130.9298
  311.0334   209.6943   336.5353   130.8746
  310.0461   209.6944   336.5041   130.9070
  310.0453   209.6968   336.5024   130.9082
  310.0454   209.6950   336.4808   130.9281
  310.0649   209.6829   336.4926   130.9287
  310.0313   209.7098   337.0377   130.9329
  310.0313   209.7098   337.3499   130.9341
  311.0666   209.8321   337.3511   130.9313
  311.0197   209.6871   338.5296   130.9182
  311.0880   209.6861   338.4048   130.9260
  311.0935   209.6782   338.4055   130.9348
  312.0778   209.6875   338.4798   130.9457
  312.0856   209.6875   338.4808   130.9383
  312.0870   209.6913   338.4847   130.9280
  312.0755   209.6813   338.4847   130.9472
  313.0407   209.7009   338.4026   130.9353
  313.0423   209.6909   338.4034   130.9257
  313.0507   209.6954   338.4034   130.9263
  313.0356   209.6663   338.3995   130.9069
  312.7808   209.6743   337.2802   130.9496
  311.0654   209.7142   337.4102   130.8853
  311.0424   209.7137   336.2340   129.9468
  311.0109   209.7406   337.2355   129.9294
  311.0108   208.7383   337.1570   130.9375
  311.0003   208.7519   337.1551   130.9375
  310.0110   208.7245   337.5358   129.9347
  307.9736   209.5055   337.5358   129.9347
  307.0427   208.5638   336.5373   129.9347
  306.0147   208.5702   335.5373   129.9347
  305.8868   208.5446   334.2847   130.9074
  303.9904   207.7494   333.2834   129.9097
  303.0380   207.5692   332.2837   129.8555
  303.0468   207.5728   332.2828   129.9199
  302.0468   207.5728   331.2844   129.9199
  303.0463   207.5728   331.2842   129.8882
  303.0591   207.5719   330.2473   128.9938
  302.1872   206.7101   329.4524   128.9105
  302.1872   206.7107   329.4524   128.9144
  302.1872   206.7178   328.4422   127.9649
  302.1557   206.6924   327.1830   127.9884
  302.1443   206.6758   327.2043   127.9332
  302.0845   206.7696   326.6965   127.9857
  300.3858   206.6214   325.1099   127.7357
  300.3877   206.5626   325.2612   127.9620
  300.0082   206.6178   324.6148   126.7342
  299.2147   205.7832   324.6148   126.7342
  298.9018   205.7832   323.1043   126.9929
  298.2876   204.9287   322.3497   126.9830
  297.2399   204.6789   320.6852   125.8987
  296.2379   204.5598   319.6405   125.9332
  294.2681   203.9496   317.2507   125.2103
  293.2677   203.5293   316.1515   124.9241
  291.8077   202.8473   314.8312   123.5764
  289.1687   202.0107   311.7021   122.2179
  287.2756   201.6419   309.8067   121.6479
  285.2951   200.0635   307.4820   121.5316
  284.1634   200.2868   304.5527   120.9225
  283.1457   200.2483   303.4713   120.8387
  281.1535   199.1858   302.8216   119.9787
  280.1826   198.6196   301.0012   118.9757
  279.6832   198.6138   300.0012   118.8993
  278.7800   198.1875   299.0114   118.8631
  278.7805   198.1740   298.7614   118.9060
  277.6774   198.1894   297.7628   117.9131
  277.6880   198.1751   297.0024   117.6581
  276.6161   197.4608   296.7572   117.5401
  275.5966   197.4374   294.7417   116.7568
  274.5977   197.4309   294.7430   116.7645
  273.9071   196.1893   292.9803   115.7742
  272.4541   196.1879   291.9803   115.7588
  271.2334   196.1925   291.8277   115.7686
  270.9804   196.1849   290.4926   115.7774
  270.4812   195.2046   289.9663   114.7930
  269.4826   195.1975   289.0413   114.7633
  269.4553   195.2207   288.4618   114.5748
  268.2533   195.1403   287.9458   114.5929
  268.0858   194.2190   287.1415   113.2166
  267.5764   194.4835   286.5278   113.2733
  266.9163   194.4768   285.9342   113.2206
  266.9164   194.4770   285.5822   113.1711
  265.9170   193.5021   284.6843   112.2556
  265.9565   193.4976   284.7751   112.2556
  265.9389   193.4946   284.7751   112.2952
  265.4896   193.5025   284.7756   112.2828
  265.4896   193.4899   284.8528   112.2825
  265.4892   193.4855   284.8528   112.2825
  265.5025   193.4713   284.8550   112.2816
  265.6816   193.3701   284.9334   112.2562
  265.6818   193.3699   284.9602   112.2042
  265.7562   193.2872   284.9602   112.2042
  265.1432   193.5030   284.9532   111.4841
  264.2056   192.5285   284.9542   111.2341
  265.2100   192.5212   284.5967   111.2561
  265.2154   192.5290   284.5664   111.2561
  265.2173   192.5187   284.8307   111.1943
  265.2281   192.5311   284.9557   111.1865
  265.3589   192.6131   284.9854   111.1259
  265.3700   192.5325   285.3454   111.4026
  265.7296   192.7326   285.9561   111.4329
  265.7296   192.7361   285.9553   111.2157
  266.7328   192.7030   285.1619   111.1562
  266.7114   192.7115   285.8363   111.8251
  265.7115   192.7838   285.9775   111.2474
