# Supplementary material for: Semi-automatic tracking, smoothing and segmentation of hyoid bone motion from videofluoroscopic swallowing study
Source: PLoS One. 2017 Nov 28;12(11):e0188684. doi: 10.1371/journal.pone.0188684 (PMC5705154; doi:10.1371/journal.pone.0188684)
Supplement: S2 File — (ZIP) [file pone.0188684.s002.zip › 29_hyoid_fr1to525.txt]

  247.0000   160.0000
  246.0271   159.6845
  244.8750   160.4804
  243.9872   160.1638
  241.4039   160.0221
  240.4152   160.0148
  240.2444   159.0699
  238.3103   159.6500
  237.9580   158.7842
  236.9577   158.9145
  236.9580   158.9143
  237.9541   157.0769
  238.2442   156.0570
  241.2267   155.0106
  243.1045   152.9712
  245.2507   150.9631
  246.5693   148.0501
  247.0417   147.2850
  247.0417   147.2850
  248.0261   146.2850
  249.7658   145.9772
  250.7045   144.9500
  250.5221   144.9437
  250.5221   144.9426
  251.0661   144.9427
  251.5663   144.9424
  251.5663   144.9424
  251.5705   144.9352
  252.7938   144.9428
  254.3012   143.9186
  254.2349   143.8623
  255.2405   143.9014
  256.1852   142.9132
  256.4456   140.8391
  257.5283   137.8483
  257.1383   135.4388
  258.0334   132.1330
  258.5511   130.8840
  258.5018   128.7517
  257.6592   128.7069
  257.6334   127.5320
  256.6230   128.7820
  254.4973   131.3080
  253.0535   134.5146
  255.0437   137.4983
  258.0664   137.2641
  260.1055   138.5726
  260.0496   142.4263
  260.0408   143.5179
  261.1861   146.5623
  262.0418   147.5208
  263.0413   149.1500
  263.9985   150.4109
  265.0679   153.9648
  266.2894   153.9414
  267.2983   154.9401
  266.2903   157.9290
  267.5186   158.9479
  266.6339   160.0885
  266.5045   163.2282
  265.5045   163.4782
  265.5045   163.4782
  264.5045   163.4782
  263.6520   163.2340
  261.6165   162.3159
  260.7824   161.2704
  259.0046   160.2337
  257.0210   159.7399
  256.0394   157.3743
  255.0646   154.3679
  255.0430   153.3685
  255.0431   152.0318
  254.0348   151.7211
  253.0219   151.7211
  253.0094   151.7330
  253.0217   152.7541
  253.0225   153.2003
  253.0216   154.2105
  253.0216   156.2378
  251.4078   158.7151
  251.1552   159.7595
  250.7410   158.4693
  249.0273   158.0352
  249.0150   156.3083
  248.2270   154.6482
  247.0758   152.8031
  246.0331   152.5687
  246.0336   151.6120
  246.0964   151.5083
  247.0858   151.5001
  247.0706   150.5347
  248.0444   150.6261
  248.0571   150.3305
  249.0759   149.5593
  249.0644   149.5723
  249.1060   149.5404
  250.7427   148.1106
  251.5549   147.0410
  251.0304   147.6352
  251.0285   147.1437
  250.8050   147.0440
  249.8060   147.0601
  248.8144   148.2299
  246.0231   150.6822
  244.4646   151.6888
  242.0100   153.7056
  242.0100   153.7056
  240.6695   157.0381
  239.9979   158.0826
  239.0338   159.1236
  238.0367   159.1512
  238.0991   159.1493
  238.1842   159.0012
  239.0516   158.1916
  239.0337   157.0819
  240.0961   155.0748
  240.1045   154.1382
  241.0713   153.9982
  241.0720   153.9269
  240.9973   154.0406
  239.9748   156.0440
  238.0463   159.4514
  235.3807   163.8979
  233.0000   167.0000
  229.6130   167.8904
  227.9379   167.7668
  222.9716   167.6120
  220.9350   166.5622
  217.0000   166.0000
  216.5117   164.4167
  216.1961   163.0712
  216.4191   161.8701
  217.3739   160.5856
  218.2941   159.9553
  220.7708   158.5819
  221.9310   157.8963
  222.0412   156.8828
  224.5494   154.8465
  225.8250   153.9680
  225.8148   153.9207
  226.8158   152.9160
  228.0000   153.0000
  228.3157   152.0405
  229.1015   151.4293
  229.1017   151.2070
  230.1007   150.2061
  230.1017   150.9867
  231.1865   150.6237
  233.2317   149.8642
  233.2336   149.8686
  235.1845   148.8836
  238.5370   147.6886
  239.2089   148.7528
  239.2090   148.7529
  240.1815   149.7469
  241.0390   149.2284
  241.1870   149.4283
  242.3792   149.5303
  242.0511   149.4661
  242.2623   149.4780
  242.0435   150.4780
  242.3060   150.4233
  242.0770   150.4233
  242.0462   151.4238
  243.0345   151.7344
  243.0932   152.1838
  244.0938   152.2463
  243.1617   154.5094
  244.0941   154.2597
  244.1616   155.3442
  244.1255   157.6277
  244.1269   158.5851
  246.0915   159.5308
  246.0681   159.5336
  247.0524   159.5336
  248.0550   160.5484
  248.0550   160.5465
  248.2111   161.2060
  248.8929   161.2577
  249.9322   161.2848
  248.9353   161.2334
  248.9353   161.2373
  248.9353   161.2987
  249.9324   161.2990
  249.9304   161.2986
  249.9324   160.3479
  249.9324   160.3872
  249.9346   160.3840
  249.9326   160.3842
  249.9326   160.3842
  249.9326   160.3842
  249.9941   160.2915
  249.9316   161.3515
  249.9316   161.3799
  249.9316   161.3799
  249.9394   161.3799
  249.9375   161.3799
  249.9375   161.3799
  250.3711   161.3805
  250.9941   161.3795
  251.0277   161.3795
  251.0120   161.3795
  250.7113   161.3806
  250.8225   160.3804
  250.0849   160.3775
  249.8803   159.3794
  249.6420   159.3775
  248.9923   158.3770
  248.0976   157.2948
  247.0686   157.2987
  245.0558   156.6826
  244.0402   156.6645
  242.9000   156.6791
  241.9555   155.4340
  241.4197   155.6129
  241.1521   154.6192
  241.0108   154.6192
  241.0121   154.6172
  241.0492   154.6172
  241.0492   154.6172
  241.0492   154.6172
  241.0485   154.6150
  240.9634   153.6182
  240.9642   153.6182
  240.9573   153.6182
  240.9568   153.6183
  240.0038   153.6188
  240.0038   153.6169
  239.9570   153.6164
  239.9570   153.6144
  239.0479   154.6161
  239.0489   154.6161
  239.0859   154.6161
  239.1497   154.6185
  239.1509   155.6187
  239.3763   155.6158
  239.3770   155.6153
  240.0009   154.6163
  240.0026   154.6159
  240.0016   154.6159
  240.0236   155.5414
  240.2911   155.4165
  240.6817   158.0164
  240.1083   155.8809
  240.1220   155.6142
  240.0127   156.2253
  239.9979   156.2253
  239.9980   156.2337
  239.1463   158.5515
  237.8421   158.9985
  235.4919   161.1120
  234.4919   161.1799
  234.4894   161.2385
  234.4673   162.1804
  233.4334   162.2083
  231.8729   163.2482
  230.9080   163.1583
  229.9081   163.1430
  228.9081   163.1391
  229.0499   163.1513
  230.0499   162.1637
  232.9474   161.0571
  235.5808   159.1370
  237.0644   157.1223
  239.1698   157.7667
  240.4208   157.0900
  240.5137   157.0981
  240.4981   157.0838
  241.5702   156.0981
  241.5701   156.0982
  241.5734   156.0869
  241.6294   155.0891
  241.6274   155.0921
  241.6275   155.0837
  241.6275   155.0837
  241.6275   155.0837
  241.5651   154.0920
  241.5651   154.0868
  241.5662   154.0928
  241.5682   154.0897
  241.5682   154.0898
  241.8104   153.0960
  241.8129   153.0925
  241.8107   153.0957
  241.8138   153.0933
  241.8138   153.0925
  241.8138   153.0925
  241.8156   153.0896
  241.8156   153.0896
  241.8156   153.0896
  241.8175   153.0863
  241.6206   152.0771
  241.6238   152.0759
  241.6253   152.0730
  241.6231   152.0808
  241.8714   151.0867
  241.8636   151.0915
  241.8640   151.0974
  241.8642   151.0968
  242.8625   151.0972
  242.3252   154.1102
  242.3427   153.1458
  243.7024   152.1791
  243.5068   153.1680
  243.3516   152.1821
  243.3634   152.1531
  243.3673   152.1734
  243.2514   152.1666
  243.2514   151.1666
  243.2425   151.1812
  242.6904   152.1396
  241.7216   153.1592
  240.0525   155.1630
  240.4912   155.2241
  241.3347   156.1713
  242.2835   156.1177
  243.2700   156.1188
  245.7661   156.1412
  247.4983   158.8020
  247.5001   158.7674
  243.4848   154.2064
  243.5048   154.1751
  242.5048   154.1764
  242.5075   154.1759
  243.4896   154.2041
  244.3936   153.1506
  245.3404   155.1485
  245.3346   153.2410
  245.4051   154.1682
  245.3795   155.1042
  245.2545   155.1483
  245.5684   155.1677
  245.5684   155.1677
  245.5810   155.1475
  246.4613   155.1867
  246.2118   155.1868
  246.4618   155.1868
  246.4618   155.1868
  246.2117   155.1868
  246.2117   155.1868
  246.2107   155.1751
  247.0722   155.2007
  247.4495   155.1949
  247.4495   155.1949
  247.4495   155.1870
  247.4515   155.1949
  247.4641   155.1867
  247.4953   156.0883
  248.1657   155.1329
  247.5626   156.0974
  247.5626   156.0976
  247.5463   155.1734
  247.4233   156.1113
  247.4233   156.1181
  248.2111   157.1220
  248.1808   157.1361
  249.2566   158.1389
  250.6019   159.1181
  251.5381   160.1269
  251.6650   163.1144
  251.4216   166.1047
  250.4039   167.6565
  250.4486   168.8382
  249.2998   170.9241
  249.4575   170.8508
  247.4534   171.7701
  244.3934   173.0797
  241.3736   173.2727
  238.4013   174.1147
  236.1342   174.2449
  233.3352   173.9614
  232.5469   172.2771
  229.7626   170.3623
  229.1623   168.9660
  229.5013   169.0880
  229.5074   168.0751
  229.5074   167.0712
  229.5729   166.0752
  228.1389   165.0844
  228.8984   164.0645
  228.9085   164.0592
  228.1209   161.0587
  229.3167   159.4363
  231.3760   158.5892
  233.3730   157.6243
  236.3760   156.7026
  240.3445   156.6765
  242.7854   155.5216
  244.5986   155.7207
  246.3044   155.6491
  246.2081   156.4454
  248.2364   157.5783
  249.0895   158.4461
  252.2109   158.6482
  256.4598   157.3320
  262.0858   156.2891
  266.1650   155.5047
  269.7065   155.3529
  272.2490   155.1061
  274.7730   154.8122
  275.7418   154.0544
  275.6340   152.3922
  273.4407   152.1159
  270.3055   152.1430
  268.6155   149.2121
  266.6666   148.7705
  266.0261   147.9096
  264.9088   148.9098
  264.9076   149.9908
  264.9029   152.1619
  263.3892   157.9392
  260.6740   160.0525
  258.8263   161.1561
  257.7630   161.6106
  256.8958   160.7320
  256.9134   159.4962
  256.9134   158.7829
  257.0198   158.3455
  257.9953   156.6705
  257.4937   156.7189
  257.2031   156.7967
  255.8640   156.6709
  256.3698   155.9367
  255.3569   155.4566
  254.6901   156.7490
  254.0351   157.5289
  254.0050   158.1588
  253.7455   159.7936
  254.3632   160.5866
  255.0578   161.4732
  254.5390   162.9499
  254.3699   164.1160
  253.3002   164.7782
  252.3071   165.7628
  251.2784   166.9504
  251.3204   167.9453
  252.2451   167.1775
  252.2451   167.1857
  254.2826   165.9657
  254.2224   167.9708
  253.0038   170.3617
  250.3964   172.2035
  246.0891   174.5051
  240.4775   173.7942
  235.5012   173.7777
  232.0000   175.0000
  230.6631   173.9233
  228.9823   171.3343
  228.9831   170.8334
  227.9831   169.7263
  229.9822   166.6427
  228.3927   163.9951
  227.3952   163.9917
  227.3952   164.8310
  227.3952   164.8310
  227.2989   163.9635
  227.4056   162.3401
  228.9727   162.9859
  229.8985   162.8840
  230.8782   161.8843
  231.8704   161.8852
  231.8222   159.9713
  231.8236   159.8852
  231.8236   159.8847
  231.3062   159.1135
  232.3064   159.1111
  233.2609   159.1295
  233.2609   159.1290
  234.0088   158.9423
  234.8744   158.7642
  235.8798   157.4529
  233.0000   156.0000
  232.6222   154.5980
  231.7152   153.4334
  229.3197   153.1138
  227.6104   152.1484
  225.7372   152.0618
  224.3646   151.1425
  222.7228   151.0268
  221.7682   151.0381
  220.3595   151.0486
  219.4937   151.1058
  219.4332   150.1420
  218.4332   151.0482
  217.6011   151.2348
  217.6022   150.4352
  216.4096   151.8082
  216.3035   150.4458
  215.3230   150.9556
  213.9827   150.2255
  212.9900   149.8284
  211.9797   149.8149
  210.9945   149.8149
  210.9793   148.7266
  209.9469   148.4655
  209.9840   147.4880
  208.5865   148.6095
  207.9876   147.8990
  207.7455   147.8992
  206.9645   147.9020
  205.9831   147.9679
  205.9688   147.8921
  205.9719   147.8921
  205.4745   147.8950
  205.5136   147.8822
  205.5168   147.8767
  205.9213   146.7652
  205.9389   146.7372
  205.9228   146.9162
  205.9383   146.8907
  204.9508   146.7784
  204.9498   146.7784
  204.9100   146.9224
  203.9544   146.7501
  203.9282   146.7784
  203.9617   145.7730
  203.9669   145.7806
  203.9669   145.7806
  203.9669   145.7591
  203.9543   145.7559
  204.9220   145.7578
  204.9384   145.7554
  204.9384   145.7554
  204.9389   144.9429
  204.9389   144.8659
