# Supplementary material for: Semi-automatic tracking, smoothing and segmentation of hyoid bone motion from videofluoroscopic swallowing study
Source: PLoS One. 2017 Nov 28;12(11):e0188684. doi: 10.1371/journal.pone.0188684 (PMC5705154; doi:10.1371/journal.pone.0188684)
Supplement: S2 File — (ZIP) [file pone.0188684.s002.zip › 2_axis_fr1to280.txt]

  396.0000   629.0000   441.0000   479.0000
  395.7319   627.9001   441.0000   479.0000
  393.7643   626.9028   440.0000   477.0399
  393.7671   626.9009   440.0000   477.0399
  393.7671   626.9009   440.0000   477.0399
  393.4059   626.3536   440.0000   477.0399
  392.2627   626.3536   439.6423   476.3144
  391.1607   625.6394   439.6423   476.3144
  391.1607   625.6394   438.6423   476.3144
  390.7775   625.6394   438.6423   476.3144
  390.8891   625.5700   437.1444   475.6558
  389.8893   625.5697   437.1140   475.6695
  388.8055   624.7718   436.8940   474.7908
  387.8055   623.7718   436.2681   473.9163
  387.8055   623.7719   435.8462   473.8499
  385.7231   622.6020   435.2436   473.0154
  385.7231   622.6020   434.4840   472.7576
  382.1510   620.9372   434.0479   472.7283
  382.0181   620.9567   433.4448   471.6739
  382.0082   620.9624   433.3044   471.7042
  381.0082   619.9787   433.3047   471.6491
  381.0082   619.9662   433.3604   471.6244
  381.0082   619.9652   433.3032   471.6242
  381.0082   619.9622   433.3032   471.6246
  381.0082   619.9461   432.5152   470.6478
  380.0088   618.9596   432.3931   470.6478
  380.0093   618.9581   432.4158   470.4245
  380.0093   618.9544   433.0261   470.4253
  380.0149   618.9384   433.3482   470.4638
  380.0149   617.9618   433.3834   470.4270
  380.0149   617.9600   434.0254   470.4121
  381.0112   617.9671   434.4162   470.4330
  381.1358   617.9689   434.9922   470.4321
  382.0112   617.9779   435.5069   470.4330
  383.0112   617.9841   435.9917   470.4330
  383.0112   617.9795   435.9917   470.4330
  383.0112   617.9762   436.3831   470.4333
  383.0112   617.9762   436.0608   470.4978
  383.0075   617.9858   436.0608   470.4978
  383.0075   618.0024   435.5160   470.4677
  383.0075   618.0006   435.4174   470.4672
  383.0075   617.9987   435.4174   470.4672
  383.0075   617.9987   436.0969   470.5320
  383.0075   617.9841   436.3493   470.5320
  383.0075   617.9841   436.3521   470.5642
  384.0075   618.9795   436.4154   470.4690
  384.0075   618.9707   436.9981   470.4685
  384.0075   618.9600   437.3180   470.5978
  384.0120   618.9583   437.4481   470.5978
  384.0257   618.9582   438.3416   471.5667
  384.0242   618.9563   438.3416   471.5345
  383.0868   616.8951   438.3425   471.4701
  383.0868   616.8926   438.3750   471.4710
  384.0868   617.8926   438.3799   471.4437
  384.0868   617.8926   439.2730   471.5686
  384.0868   617.8721   439.3062   471.6009
  384.0868   617.8721   439.3785   471.6009
  385.0868   618.8057   440.2733   472.4784
  385.0868   618.8057   440.3070   472.5105
  388.3317   620.8411   440.3070   472.4785
  388.3407   620.8331   440.3406   472.4478
  388.3407   620.8083   440.3450   472.5122
  389.0441   620.8087   440.4108   472.4491
  389.0441   620.7929   441.3066   472.5136
  389.0617   620.7901   441.3784   473.3826
  389.0939   620.7586   442.2989   473.2771
  390.1226   620.8869   442.3722   473.2743
  390.1054   621.6972   442.3739   473.2727
  391.0351   621.7328   442.4079   473.2413
  391.0353   621.7325   442.4534   473.2408
  391.0351   621.7327   442.4478   473.2388
  391.0439   621.7240   443.1219   473.2768
  391.0439   621.7240   443.1219   473.2758
  392.0528   622.6984   443.4100   473.4164
  393.0350   622.7590   443.4453   473.3811
  393.0522   622.7408   444.3720   473.3819
  393.9332   622.7995   444.4444   473.3819
  394.0269   622.8132   445.0766   473.6960
  394.9333   622.8474   445.3818   474.2393
  394.9333   622.8474   445.3818   474.3480
  394.9333   622.8572   445.3818   474.3480
  394.9333   622.8572   445.3818   474.3480
  394.4188   622.8644   445.4169   474.3485
  394.4188   622.8664   445.4543   474.3147
  394.4188   622.8742   446.1163   474.6264
  394.3275   622.8411   446.3775   474.6264
  396.3275   623.8577   446.3775   474.6254
  396.3275   623.8655   446.4144   474.6263
  396.3275   623.8587   446.4161   474.5546
  396.3303   623.8570   446.4520   474.5550
  397.0340   623.8571   447.0127   474.6968
  397.0340   623.8592   447.0127   474.6968
  397.0508   623.8404   447.3769   475.2769
  397.1133   623.8679   447.4165   475.2398
  398.0339   624.8000   447.4535   475.2431
  398.0427   624.8000   448.0335   475.4585
  398.0508   624.7008   448.3407   475.6266
  398.0510   624.6988   448.3408   475.4154
  398.1014   624.7067   448.3798   475.4515
  398.1183   624.7091   448.5659   475.3859
  398.1183   624.7091   448.5649   475.3859
  398.1183   624.7081   448.6389   475.3872
  398.3683   624.8331   448.6382   475.3865
  400.0443   625.7636   449.1147   475.6979
  400.0552   625.7522   449.3765   475.6979
  401.0353   625.7738   449.9658   475.7331
  401.0333   625.7739   449.9653   475.7331
  401.0333   625.7739   450.0011   475.6987
  401.0551   625.7721   449.9673   475.7266
  401.0551   625.7831   449.7087   475.7519
  401.0441   625.7870   449.7077   475.7509
  401.0441   625.7831   449.7077   475.7509
  401.0441   625.7753   449.7073   476.2857
  401.0441   625.7714   449.7085   476.2857
  401.0441   625.7607   450.0850   476.2865
  401.0441   625.7724   450.0225   476.2863
  401.0441   625.7646   450.2817   476.3427
  401.0441   625.7646   450.2817   476.3427
  402.0633   626.2583   450.3120   476.3427
  402.0634   626.2525   450.3750   476.3427
  402.2050   626.2541   451.3856   476.6871
  402.2045   626.2541   451.3856   476.6802
  402.2360   626.2669   451.3895   476.6802
  402.4850   626.2516   451.4268   476.2367
  403.6725   626.7265   452.1185   476.7172
  403.6986   626.6959   452.2396   476.7172
  404.0476   626.6694   452.2386   476.7172
  404.0476   626.6694   452.3513   476.6817
  404.0476   626.6372   452.3513   476.6817
  404.1101   626.6059   453.1005   476.7999
  404.6804   626.7586   453.1259   476.7178
  404.9423   626.7314   453.3461   476.7182
  405.8640   627.2565   454.0345   476.8281
  405.8639   627.2565   454.0345   476.8281
  406.3677   627.5852   454.3281   477.7327
  407.0476   627.6322   454.4034   477.2584
  407.0476   627.6399   455.0668   477.8770
  407.0476   627.6379   455.0976   477.8807
  407.8160   627.8381   455.0976   477.8794
  407.8161   627.8353   455.0984   477.8794
  407.8161   627.8334   455.1344   477.8457
  408.0878   627.8569   455.1190   477.9137
  408.1481   627.7947   455.0868   477.9137
  408.1481   627.7944   455.0905   477.9137
  408.1478   627.7866   455.0905   477.8549
  408.2687   627.7915   455.3544   478.2141
  408.7937   627.7910   455.7425   478.2141
  408.7932   627.7444   456.0548   478.2133
  408.7932   627.7444   456.3197   478.2142
  408.9392   627.7712   456.7430   478.2142
  408.9389   627.7712   456.6411   477.9098
  408.6889   627.7712   456.7339   478.3049
  408.7233   627.7489   456.7395   478.3052
  408.7233   627.7489   456.7395   478.3052
  408.2309   626.7425   456.6741   477.9181
  408.3768   627.4005   456.6741   477.9181
  408.3765   627.4009   456.6745   477.8622
  407.2661   626.4322   456.6745   477.8614
  407.2622   626.4327   456.2833   477.8428
  407.1977   626.4318   456.2781   477.8416
  407.1332   626.4641   456.2789   477.8416
  407.1009   626.4865   456.2787   477.8416
  407.1009   626.5519   456.2532   477.8416
  407.1009   626.4885   456.0524   477.8415
  406.2334   626.4328   455.9914   477.8415
  406.2334   626.4328   455.2564   477.6511
  406.2334   626.4328   455.2562   477.7489
  406.2334   626.4318   455.2562   477.7489
  406.2334   626.4304   455.2564   477.7489
  406.1680   625.9262   454.9746   476.8128
  406.1680   625.9262   454.9746   476.8128
  404.9500   625.1326   454.8230   476.8386
  404.9146   625.1664   454.2659   476.8370
  404.3521   625.0023   453.7947   476.8130
  404.4516   625.1312   453.4181   476.8122
  404.3307   625.0412   453.4946   476.8128
  404.2748   625.0983   453.4946   476.8374
  404.2728   625.0988   453.7446   476.8374
  404.4603   625.2052   453.7893   476.8375
  405.3929   625.9657   453.7887   476.8375
  405.3712   625.9657   454.3117   476.8375
  406.1586   626.0427   454.2492   476.8375
  406.1588   626.0400   454.2648   476.8383
  406.1588   626.0400   454.2648   476.8376
  405.5605   625.5956   454.2331   477.5188
  405.3339   625.6991   454.1713   477.5188
  405.3761   625.7435   453.8411   476.8404
  405.3748   625.7556   453.7315   477.4944
  405.3762   625.7430   453.7573   477.4717
  405.4214   625.7362   453.7844   476.8253
  405.4214   625.7362   453.6594   476.8506
  405.4214   625.7362   453.6594   476.8506
  405.4214   625.7362   453.6594   476.8497
  405.4214   625.7362   453.6594   476.8741
  405.4214   625.7269   453.6842   476.8507
  405.4214   625.6896   453.6842   476.8507
  405.4722   625.6407   453.6842   476.8507
  405.3316   625.7294   453.6842   476.8507
  405.3316   625.7294   453.4478   476.8270
  405.3296   625.7289   453.2890   476.8299
  405.3319   625.7293   453.2911   476.8296
  405.3319   625.7290   453.2911   476.8296
  405.3314   625.7292   453.0579   476.8297
  405.3314   625.7289   453.0121   476.5051
  405.3314   625.7294   453.0165   476.5051
  405.3313   625.7295   453.0169   476.5051
  405.3323   625.7746   453.0242   476.5051
  405.3314   625.7746   453.0242   476.5310
  405.3316   625.7746   453.0582   476.5309
  405.3316   625.7345   453.0817   476.7800
  405.3316   625.7306   453.0809   476.7800
  405.3316   625.7304   453.0809   476.7800
  405.3317   625.7290   453.0800   476.5313
  405.3317   625.7297   453.0382   476.5310
  405.3307   625.7297   453.0379   476.5316
  405.3961   625.7297   453.0496   476.5316
  405.5524   625.7307   453.0540   476.5326
  406.5734   626.4421   454.0151   477.5053
  406.5656   626.3913   454.0732   477.5053
  407.3114   626.6959   454.0713   477.5071
  407.3606   626.6599   454.7656   477.7103
  407.5478   626.6491   455.2602   478.3478
  408.2862   627.3634   455.2877   478.3479
  408.3418   627.3624   455.2862   478.3479
  408.3427   627.3624   455.2862   478.3479
  408.3425   627.4874   455.2866   478.3479
  408.3425   627.4874   455.2600   478.5315
  408.3952   627.5987   455.0725   478.5305
  408.3933   627.5987   455.0575   478.5308
  407.5056   627.3577   454.2603   478.4834
  407.2859   627.7014   454.0728   478.4834
  406.2861   627.5452   453.0972   478.4826
  405.3961   627.2903   452.2880   478.1540
  404.3961   627.3040   452.0101   478.5385
  403.4305   627.3040   451.0101   478.5384
  402.4883   627.3748   450.0496   478.9226
  402.4966   627.9506   450.0032   478.9347
  402.4336   628.0073   450.1862   479.9344
  403.4349   628.8939   450.7956   479.9344
  403.5531   628.9490   451.7956   480.8258
  405.4413   629.9862   452.6687   480.9343
  406.5024   630.7817   453.4015   482.0907
  408.5372   632.0489   455.2616   483.3401
  410.4531   633.0600   456.7602   484.2313
  412.2803   633.8612   458.8193   485.2303
  413.4490   634.2320   459.3221   485.2303
  413.4471   634.2339   459.3261   485.2306
  414.4630   635.0378   460.7123   486.2426
  414.5162   635.2291   460.7084   486.2431
  414.4525   635.2790   460.7084   487.2422
  414.1560   635.5267   460.7123   487.2300
  413.4100   635.2847   459.7920   486.2564
  412.5780   635.1871   458.9897   486.2646
  411.5743   634.5481   458.7397   486.2642
  410.5753   634.3112   457.0038   486.2642
  409.3732   633.9686   455.9914   485.2649
  408.3092   633.3376   455.0167   485.2649
  407.3563   632.8701   454.0034   484.2997
  406.4421   632.5075   453.5157   484.2886
  405.3483   631.8588   452.7657   483.3125
  404.3500   631.6288   451.4362   483.3022
  403.3497   630.9297   451.0546   482.7692
  403.1935   631.1987   450.9344   482.4457
  402.3017   630.8198   449.4588   482.2031
  401.4949   630.6289   449.1235   482.2080
  401.3074   630.6280   449.0054   482.5885
  400.3625   629.7109   448.9898   482.5749
  400.2081   629.9094   447.9912   481.1719
  400.2081   629.9089   447.7430   481.4086
  399.4641   629.6493   447.1319   481.4086
  399.4631   629.6496   447.0260   480.7820
  398.4143   628.7652   447.0203   480.8135
  398.3094   628.8089   446.0024   480.3056
  398.2078   628.8518   445.9896   480.2967
  397.5635   628.5905   445.4913   480.2955
  397.4902   628.5739   444.9882   479.2412
  397.4286   628.5739   445.0117   479.5191
  396.6047   628.1586   444.9908   479.5198
  396.3651   627.8315   444.9829   479.5198
  396.4020   628.0408   444.9829   479.5198
