# Supplementary material for: Semi-automatic tracking, smoothing and segmentation of hyoid bone motion from videofluoroscopic swallowing study
Source: PLoS One. 2017 Nov 28;12(11):e0188684. doi: 10.1371/journal.pone.0188684 (PMC5705154; doi:10.1371/journal.pone.0188684)
Supplement: S2 File — (ZIP) [file pone.0188684.s002.zip › 2_hyoid_fr1to280.txt]

  272.0000   481.0000
  272.3859   479.9266
  273.2523   478.3514
  273.2523   477.8514
  273.2523   477.8514
  274.2960   475.0611
  274.2960   474.6958
  275.9334   472.2197
  275.7044   471.0233
  274.7888   471.0095
  274.8514   471.0138
  273.8510   472.0188
  273.6470   474.0162
  272.9183   477.7384
  271.9674   479.4088
  270.0073   481.9555
  268.7711   482.0178
  266.9588   483.4822
  265.9550   483.8141
  264.9550   483.8141
  263.4748   483.8141
  263.2648   482.9898
  263.2532   482.0032
  262.7705   480.0269
  262.7442   478.0456
  261.5949   476.0313
  261.6728   474.9805
  262.1111   472.7589
  263.5330   470.0153
  264.1628   467.9587
  264.9690   466.8488
  266.9289   463.1323
  267.9825   461.5516
  268.9747   461.5516
  269.1593   461.7543
  269.1941   462.8890
  270.9978   462.8890
  270.9968   464.8385
  270.9360   465.8847
  270.9673   467.0405
  270.4807   468.0486
  270.9742   468.5239
  270.9703   470.2263
  271.9697   470.0300
  271.9697   470.2654
  272.9697   470.0306
  272.9736   470.0306
  273.4736   470.0306
  273.9697   470.0305
  273.7668   471.0197
  272.7667   471.0254
  272.9718   472.0070
  271.9747   472.2726
  271.9685   472.0303
  272.9684   472.0192
  272.9785   472.0070
  272.9785   472.0061
  273.3810   470.9982
  274.9582   470.9858
  274.9700   469.9858
  275.6735   468.2837
  276.0910   467.4322
  276.0969   467.4289
  277.0968   466.4289
  278.7120   464.5265
  278.7120   464.5265
  279.1103   463.3100
  280.6912   462.2200
  281.8133   461.3036
  281.0483   460.0533
  282.0483   458.6951
  283.9901   457.1705
  284.0116   457.2017
  285.0093   457.5945
  285.0357   459.7687
  286.4081   460.0413
  286.9440   462.0074
  287.1316   464.2083
  287.1781   465.1773
  286.9301   467.3345
  286.9457   468.0361
  286.9457   468.0521
  286.9303   468.1139
  286.9386   468.1113
  286.9389   468.0895
  286.9545   468.0398
  287.9106   467.0677
  287.9581   466.0404
  287.8991   464.9186
  288.9639   460.9725
  288.9106   457.9254
  289.8864   452.9858
  290.3728   449.7621
  290.0708   448.6131
  290.9990   446.7233
  291.6190   445.6191
  292.8013   444.8555
  293.6687   442.4915
  293.6687   442.4915
  293.1198   442.4802
  293.4700   442.2480
  294.5999   441.4397
  294.7932   441.2465
  294.5446   441.2306
  295.5472   441.2250
  296.4216   440.8295
  296.4185   440.2366
  297.6933   440.8319
  297.5756   440.8445
  297.5746   441.2349
  297.5457   442.2415
  298.5564   443.5529
  297.4299   447.2468
  297.4574   450.6961
  297.8302   452.1111
  297.9823   455.5351
  297.9512   457.7838
  296.8656   461.2553
  296.6310   464.0509
  296.6310   466.6180
  296.6310   467.6180
  296.1420   468.0844
  296.0962   469.0777
  296.3995   470.0797
  297.3995   470.3297
  297.4775   471.4315
  297.6794   472.0905
  297.7463   473.3836
  297.7468   473.0804
  298.4574   473.1089
  298.2921   473.0240
  297.7843   473.0298
  297.9891   472.9089
  297.9871   472.9089
  297.9871   471.6332
  297.9908   471.6365
  297.9908   470.6365
  297.9908   469.6365
  297.9869   469.6394
  297.9869   468.6394
  297.9900   467.7802
  297.9880   467.7810
  298.5813   466.0699
  298.5843   466.0563
  299.0560   466.0456
  299.9669   466.0646
  300.9683   467.0209
  300.9884   468.6425
  300.9865   473.2894
  299.9093   480.4315
  298.1438   486.0996
  297.2101   490.9093
  296.0979   492.3975
  293.9253   494.0586
  290.9560   495.1429
  286.7964   497.0903
  283.8627   497.1294
  280.7615   495.2315
  277.6865   493.1807
  273.6884   490.2043
  270.7180   486.3400
  267.7184   483.3388
  265.7124   481.3054
  263.7064   479.2467
  262.6872   477.1906
  261.7073   475.1927
  260.7073   473.7488
  260.7943   472.2658
  260.7943   470.9693
  260.7621   469.9063
  260.3098   468.8202
  260.7128   467.8188
  261.4855   466.6519
  262.4636   464.8662
  262.5886   463.8721
  264.3566   459.8290
  265.3454   456.5712
  266.3044   453.8854
  266.4138   452.8542
  268.3275   449.7854
  270.1705   447.7238
  270.3559   446.7805
  272.2643   444.7709
  272.3737   444.7572
  273.3206   442.7986
  273.3206   442.8025
  273.3206   442.8338
  274.3201   441.7703
  275.2390   441.7668
  276.2161   441.7571
  276.3530   442.2957
  277.3530   443.3568
  278.4081   444.3413
  280.2001   445.8527
  281.3038   447.2364
  283.1574   447.9694
  284.1732   448.8658
  284.2604   449.8191
  285.1938   449.7751
  285.2434   450.7391
  286.1188   450.7404
  286.2580   451.2429
  286.2580   451.8330
  287.0890   451.4140
  287.2453   451.8910
  287.2453   451.7747
  287.2953   451.8372
  288.2215   451.7663
  289.1225   451.0443
  289.1236   451.1360
  289.1612   450.9681
  289.1612   450.9681
  290.1232   450.2146
  289.2059   450.8976
  290.1170   450.4309
  290.1793   450.4822
  290.2426   450.8835
  291.1728   450.9515
  291.1601   451.5203
  291.2195   452.3875
  292.1601   452.4817
  292.1601   453.4817
  292.1752   453.4783
  292.2015   454.0056
  292.2015   454.0056
  293.1114   454.0056
  292.2163   454.0050
  292.2007   454.0050
  292.1790   453.9163
  292.1878   453.2587
  291.2042   453.2908
  291.0839   452.4404
  290.1210   452.4025
  289.1396   452.4387
  288.1786   452.4075
  288.1234   452.4407
  288.1208   452.4395
  287.2467   453.9719
  288.2240   454.0967
  289.1572   455.0808
  290.1572   455.9780
  291.9654   456.3006
  293.8757   457.2620
  295.3722   457.4604
  296.3754   458.8565
  298.1869   458.8574
  299.1582   458.7622
  299.1582   459.7583
  299.2715   458.9628
  299.2068   458.7139
  298.2356   458.7430
  297.2366   458.7626
  297.1885   457.7367
  296.1867   457.5177
  295.2045   456.5433
  294.1596   456.4907
  293.2532   455.5367
  292.1218   455.5177
  291.3440   454.7574
  289.2919   455.6913
  288.4044   455.1775
  288.3171   453.6554
  288.3172   452.6565
  287.3143   452.6556
  286.3542   452.2549
  285.4162   452.8174
  285.4123   452.1776
  285.3225   451.7323
  284.3381   451.7323
  284.3284   450.9110
  283.3391   450.9110
  283.3391   449.9097
  283.3196   449.9019
  283.3242   448.9097
  282.4974   448.9960
  282.2376   448.7304
  282.3926   447.8406
  282.3113   447.7072
  282.3094   447.7072
  282.3098   447.7068
