# Supplementary material for: Semi-automatic tracking, smoothing and segmentation of hyoid bone motion from videofluoroscopic swallowing study
Source: PLoS One. 2017 Nov 28;12(11):e0188684. doi: 10.1371/journal.pone.0188684 (PMC5705154; doi:10.1371/journal.pone.0188684)
Supplement: S2 File — (ZIP) [file pone.0188684.s002.zip › 30_axis_fr1to618.txt]

  344.0000   281.0000   368.0000   205.0000
  344.0000   281.0000   368.0000   205.0000
  344.0000   281.0000   368.0000   205.0000
  344.0000   281.0000   368.0000   205.0000
  344.0000   281.0000   368.0000   205.0000
  344.6230   280.1125   368.3233   203.9561
  344.5918   280.1153   368.0785   203.9583
  344.4226   279.9439   368.0785   203.9583
  343.9265   279.8795   368.0745   203.9839
  343.5541   279.9233   368.0745   203.9937
  343.6127   279.9364   367.0937   203.9981
  343.8048   280.0593   367.0937   203.9981
  343.9153   279.9254   367.0077   204.1534
  343.9627   279.3189   367.0081   204.1534
  342.9627   280.3189   367.0081   204.1532
  342.9807   280.0358   367.0078   204.1532
  342.1556   279.8050   367.3648   203.9600
  343.8793   279.4303   367.3664   203.9589
  342.8794   279.4287   367.3701   203.9523
  343.1215   278.9276   367.3702   203.9553
  343.7459   279.8920   367.3702   203.9553
  343.9136   279.7300   368.1288   204.4198
  343.4124   279.7691   368.2365   203.8519
  344.1244   278.8692   368.7100   203.8349
  344.0929   279.1353   368.7110   203.8094
  344.7292   279.1329   369.2118   203.8355
  344.7140   279.6514   369.2430   203.8355
  344.7765   279.5410   370.1168   204.2397
  345.7939   279.9398   370.1443   203.9929
  345.7939   279.9007   370.1912   203.9929
  346.0122   279.8306   370.1964   204.1076
  346.1620   279.8146   370.7081   204.2853
  346.4203   280.2423   371.0355   204.2970
  347.4250   279.9923   371.1996   204.3088
  347.3625   279.9410   371.4496   204.3088
  348.0888   280.1720   372.2306   204.8479
  348.6602   279.9398   372.2927   204.8284
  349.9415   279.9555   373.2523   204.9407
  349.3421   280.5060   373.2625   204.9417
  350.3574   280.5530   373.5423   204.9776
  351.2196   280.9638   374.5501   204.9960
  352.1386   281.7852   375.5531   204.9913
  353.3568   281.0998   375.5587   204.9856
  354.3607   281.7429   376.3438   205.3263
  356.8747   282.0125   377.0204   206.1571
  357.1406   282.0294   377.9576   206.1680
  357.7169   282.9128   378.9323   206.3214
  358.2444   283.0284   378.9480   206.3778
  360.7718   283.0927   379.9575   206.3744
  361.6242   283.0976   380.9419   206.3722
  362.6672   283.0514   380.9732   207.1819
  363.2613   283.1283   381.9380   207.1819
  364.9144   284.0155   382.9366   207.1819
  365.2411   284.0166   382.9365   207.1666
  365.2413   284.0197   382.9369   207.1678
  366.2414   284.0200   382.9578   207.1823
  368.9365   285.0325   382.9579   207.1823
  368.9365   284.7825   383.9576   207.1893
  369.9365   284.7825   383.9578   207.3192
  370.9365   285.7825   384.9422   207.1955
  371.3047   285.5706   384.9529   207.3304
  372.4116   286.1621   385.5132   208.1057
  374.9162   286.1712   386.6421   208.0946
  374.9330   286.1655   386.9656   208.0970
  375.9763   286.1712   387.9657   208.1131
  376.4767   286.1710   388.9357   208.1131
  378.9259   286.1671   389.9606   208.1119
  379.9264   286.1715   390.0116   208.1070
  379.9877   286.1765   391.9307   208.0924
  380.9579   286.1763   391.9657   208.1046
  381.9571   286.1757   391.9656   208.1033
  381.9571   286.1762   392.0183   208.1028
  381.9572   286.1765   391.9355   208.0768
  380.9510   285.1743   391.9355   208.0779
  380.9451   285.1703   391.9354   208.0779
  380.9256   285.1741   391.9356   207.1273
  380.9256   285.1746   390.9355   207.1270
  378.9815   285.1741   390.9355   208.0930
  378.9270   285.1684   390.9355   208.0782
  378.9270   285.1694   388.1325   208.0973
  378.9192   285.1691   388.6305   207.1752
  377.7960   285.4848   388.6286   207.1788
  377.7960   285.4526   388.8977   207.1771
  377.7958   285.4523   388.8977   207.1714
  376.8865   285.4582   388.9347   207.1714
  376.8865   285.4489   388.9346   207.1601
  377.9341   286.4271   388.9333   207.1714
  377.8867   286.4344   388.9346   207.1697
  377.8867   286.4559   388.9346   207.1697
  377.7964   285.4882   388.9346   207.1681
  377.7962   285.4747   388.9405   207.1581
  377.7962   285.4712   388.9493   207.1780
  377.7962   285.4707   388.8972   207.1628
  376.8134   285.4708   388.8973   207.1558
  376.8134   285.4756   387.9478   207.1644
  376.8130   285.4747   387.9477   207.1765
  376.7794   285.4759   387.9479   207.1779
  376.7960   285.4545   387.9478   207.1855
  376.7955   285.4546   387.9478   207.1855
  376.8118   285.4391   387.9478   207.1781
  376.8695   285.4466   387.9404   207.1781
  376.8030   285.4483   387.9403   207.1950
  376.7951   285.4639   388.9364   207.1928
  376.7914   285.4571   388.8969   207.1780
  376.7914   285.4571   388.8968   207.1784
  376.7940   285.4572   387.8971   207.1708
  376.7771   285.4409   387.8971   207.1784
  375.7944   285.4395   387.9439   207.1779
  375.7950   285.4400   387.9417   207.1855
  374.8685   285.4732   387.9417   207.1687
  374.8064   285.4751   387.8968   207.1542
  373.8694   285.4740   387.8969   207.1800
  373.8854   285.4583   386.9403   207.1617
  372.8855   285.4576   385.9417   207.1614
  371.9132   285.4559   385.9379   207.1617
  370.7948   284.4572   385.9417   207.1617
  369.3570   284.4572   385.9417   207.1617
  368.8855   284.4914   385.9417   207.1539
  367.8652   283.4998   385.9342   207.1142
  366.8652   283.4841   385.8336   206.5655
  365.7562   283.4675   384.9195   206.5141
  364.6554   283.4078   384.0341   206.2389
  362.7235   282.5488   382.9393   206.2390
  361.3435   283.3426   382.0278   206.2390
  360.5461   283.3182   381.0286   206.1987
  359.9126   283.6033   380.9396   206.1907
  359.3399   283.0952   380.9072   206.2274
  359.2790   282.7433   380.9072   206.2519
  359.4135   282.6583   380.9177   206.2006
  358.9634   282.7176   381.6462   206.1951
  359.2776   282.8544   381.3571   205.3420
  359.3116   282.9132   381.2419   205.3811
  360.5051   282.4283   382.3851   205.3791
  360.5802   282.4164   382.9639   206.1004
  361.2038   282.4164   383.0129   206.1156
  361.3218   282.3365   383.0129   206.1155
  361.3219   282.3380   383.0129   206.1152
  360.4626   282.1622   383.0129   206.1064
  360.4626   282.1316   383.0129   206.0858
  360.4626   282.1316   383.0068   206.1006
  360.4626   281.6373   383.0068   206.1249
  360.3442   281.6802   382.5377   206.9672
  359.4679   281.6774   382.5701   206.9851
  360.5285   280.7041   382.0161   206.4874
  360.5585   281.8067   382.0161   206.9917
  360.3980   281.3354   382.0278   206.9915
  360.3826   281.3638   382.0278   206.9910
  359.2710   281.4368   383.0116   206.1000
  359.2747   281.3880   382.0253   206.1135
  359.3840   281.3860   382.0253   206.1135
  358.3520   281.9490   382.0105   206.1115
  358.5748   281.7197   381.2084   206.1680
  357.3719   281.5255   381.2179   206.2081
  356.3719   281.5255   380.0257   205.6218
  356.3719   281.5255   379.1289   205.3015
  355.2453   280.9992   379.0489   205.3026
  354.9014   281.0560   377.3049   204.3807
  353.7879   281.7227   377.3116   204.2757
  353.2769   281.9409   377.3116   204.2757
  352.4854   281.8776   377.0498   204.2717
  353.4868   281.9386   377.0350   204.2687
  353.4874   281.9300   377.0333   204.2710
  353.4796   281.9297   377.0402   204.2740
  354.7750   281.9766   377.5404   204.2830
  354.5205   281.9591   377.5406   204.2735
  354.5207   281.9293   377.4835   204.2840
  354.5110   281.9387   378.1727   204.2743
  354.5172   281.9287   378.6115   204.2805
  354.5571   281.9474   378.6115   204.2766
  354.5571   281.9474   378.6130   204.2791
  354.6037   281.9469   378.6262   204.2741
  354.0999   281.9569   378.6331   204.2683
  354.0951   281.9474   378.6326   203.2825
  354.0806   281.9474   377.0689   203.2747
  353.6526   281.9153   377.0621   203.2766
  353.8401   281.9578   377.0674   203.2703
  353.8404   281.9558   377.0518   203.2703
  353.8409   281.9544   377.0530   203.2778
  353.8499   281.9460   377.0530   203.2778
  353.1924   281.8713   377.0530   203.2783
  353.1650   281.1189   377.0532   203.2827
  353.1793   281.6326   377.1497   204.2593
  353.1990   281.1016   377.1533   204.2779
  353.1993   282.0998   377.1533   204.2779
  354.1690   281.8880   377.0449   203.2786
  354.1689   281.8648   377.0512   203.2761
  354.1724   281.8673   377.0556   203.2840
  354.1722   281.0389   377.0639   203.2706
  354.1735   282.1567   377.8159   203.3255
  354.1729   282.5430   377.8159   203.3255
  354.1728   282.0988   377.6105   203.3265
  354.1752   281.9866   377.6105   204.2869
  354.1754   282.0564   377.6125   204.3164
  354.1752   282.0566   377.5813   204.3159
  354.8489   282.0371   377.0495   203.3263
  354.1375   281.7813   377.0372   203.3274
  354.1375   281.7850   377.0372   203.3269
  355.1577   281.8113   377.7139   204.3166
  355.2068   281.8388   377.7139   204.3162
  354.7788   281.7852   378.7163   204.3164
  354.8413   281.7856   378.7254   204.3264
  354.8413   281.7861   378.7255   204.3263
  355.7809   282.7859   378.7255   204.3263
  355.8450   282.7861   378.7255   204.3263
  356.2268   282.7857   379.0346   204.3185
  356.2174   282.8013   379.0277   204.3185
  355.6215   281.8672   379.0465   204.3174
  356.5032   281.8897   378.9137   204.3190
  355.4934   281.8668   379.0465   204.3189
  356.4904   282.9417   379.0157   204.3190
  355.4723   282.9802   379.0375   204.3317
  355.4932   282.9579   378.9088   204.3317
  355.4749   282.9198   378.9069   204.3317
  355.5843   282.9811   378.9071   204.3133
  355.8432   281.8758   378.2999   204.3164
  355.8422   282.9972   378.2842   204.3100
  355.8589   282.9756   378.2833   204.3102
  355.8485   281.9085   378.2522   204.3280
  355.8428   281.8855   378.2609   204.3326
  356.4444   282.9021   378.2799   204.3201
  356.5694   282.9177   379.7427   204.3177
  357.1207   282.9538   379.7430   204.3331
  357.1109   282.9428   379.7473   204.3275
  357.1165   282.9399   379.8168   204.3197
  356.8943   282.9316   379.8171   204.3183
  357.1093   282.8455   379.8253   204.3359
  356.6718   282.8167   379.8258   204.3189
  356.2208   282.8167   379.8102   204.3277
  356.2269   282.8158   378.8464   204.6096
  355.6255   282.7933   378.8464   204.5050
  355.6255   282.7933   378.7206   204.4776
  355.6093   282.8153   378.7259   204.4769
  355.8440   282.8150   378.8541   204.5279
  354.5977   282.7916   378.0744   204.5049
  354.8246   282.8143   378.0744   204.4983
  354.8092   282.8524   378.5744   204.4935
  354.8434   282.8521   379.1016   204.4935
  354.8497   282.8118   379.6016   204.4935
  355.8396   282.8428   379.6026   204.5137
  355.8393   282.8434   379.6113   204.4919
  355.8236   282.8179   379.6113   204.4919
  355.8531   282.8179   379.6122   204.4909
  355.5969   282.8414   379.6123   204.4994
  355.7846   282.8414   378.5820   204.7743
  356.1961   282.3511   378.1799   204.7093
  356.2982   282.3185   379.1174   204.7432
  356.2977   282.3185   378.1174   204.7667
  356.2977   282.3185   378.1779   204.7161
  355.7214   282.8228   378.1779   204.7317
  355.7422   282.8181   378.1816   204.7175
  355.7422   282.8171   378.0740   204.7703
  355.7429   282.8410   378.1406   204.7919
  355.7610   282.8221   378.1406   204.7763
  355.7610   282.8216   378.1567   204.7724
  355.7610   281.8468   378.1407   204.7636
  354.8148   281.8219   378.1407   204.7636
  355.8163   282.8221   378.1409   204.7930
  355.8205   282.8163   378.5706   204.8042
  355.5666   282.8463   378.7656   204.7707
  356.5666   282.8444   379.1407   204.7707
  356.6281   282.8789   379.1179   204.7531
  356.1325   281.8216   379.0953   204.8096
  356.5700   282.8216   379.0948   204.7638
  356.5940   282.7964   379.0951   204.7646
  356.7377   282.8526   379.0526   204.7867
  356.7541   282.8314   378.7759   204.7852
  356.8172   282.8314   378.7675   204.7852
  356.7389   282.8511   378.7665   204.7872
  356.7330   282.8535   378.7782   204.7859
  356.7870   282.7496   379.1558   205.7860
  356.7870   282.7691   379.1854   205.6839
  356.7841   282.7759   379.5671   205.6839
  356.8105   282.7759   379.5692   205.7737
  357.1374   282.7776   380.1395   205.6633
  356.8172   282.7462   380.1397   205.6618
  356.8693   281.8044   380.1166   205.7036
  357.8540   282.8044   380.3778   205.6830
  357.8095   282.8044   380.3671   205.7035
  357.8090   282.8054   380.3671   205.7035
  357.8090   282.8054   380.1845   205.7035
  357.8156   282.7785   380.1646   205.7431
  357.5725   282.7785   380.2003   205.7548
  357.5725   282.7821   380.0939   204.7802
  357.5730   282.7824   380.0941   204.7797
  357.7781   281.8084   380.1384   205.7567
  357.8544   281.7856   380.1384   205.6788
  357.7294   282.8051   379.7894   204.7684
  357.8388   282.7819   379.7891   204.7806
  357.8405   282.7788   379.7972   204.8021
  357.5914   282.7795   380.4147   205.3302
  357.8378   282.7594   379.8994   204.3357
  357.1475   281.9630   379.8995   204.3520
  357.4789   282.9285   379.9068   204.3443
  357.4789   282.9298   380.0317   204.3449
  357.4989   282.9047   380.0317   204.3313
  357.4833   282.8959   379.9074   204.3373
  357.4833   282.8959   379.8975   204.3365
  357.4862   282.8983   379.8975   204.3365
  357.5022   282.9130   379.8980   204.3358
  356.6334   281.9135   379.8989   204.3358
  357.6259   282.9259   379.8991   204.3358
  357.6465   282.8308   379.8990   204.3354
  357.7090   282.8798   379.9371   204.4447
  357.7215   282.8648   380.4575   205.1252
  357.7215   282.8023   380.9353   204.2285
  357.7775   282.8247   380.9276   204.2053
  357.4472   282.8945   380.9286   204.2059
  358.4551   282.8962   380.9372   204.2054
  358.4707   282.9260   381.1854   205.1983
  358.4737   282.9251   381.1844   205.1988
  358.5117   282.9081   381.1877   205.1911
  358.5117   282.9100   381.1920   205.1981
  358.5228   282.9115   381.8026   205.1988
  358.5468   282.8811   381.8026   205.1988
  359.5766   283.6681   381.8016   205.2050
  359.7869   283.0115   381.8016   205.2048
  359.7885   283.0099   381.8008   205.2051
  359.7846   283.0092   381.8077   205.1998
  359.7534   283.0150   381.0354   205.2299
  359.7564   283.0121   381.0354   205.2368
  358.9136   283.0045   381.0319   205.2143
  358.9136   283.0064   381.0325   205.2009
  358.9080   283.0065   381.0412   205.2081
  358.9041   283.0093   381.0298   205.2017
  358.9021   283.0052   380.4801   205.2093
  358.9021   283.0052   380.4801   205.2084
  358.9023   283.0059   380.4799   205.2082
  357.9156   283.0071   380.4799   205.2082
  357.9164   283.0044   380.4806   205.2000
  357.8780   282.9943   380.5153   205.2019
  357.8782   282.9958   380.5176   205.1982
  357.9554   283.0063   380.5141   205.2014
  357.9534   283.0065   380.5141   205.2014
  357.9538   283.0050   380.5141   205.2014
  357.9639   283.0276   380.5141   205.2014
  357.9797   283.0068   379.0929   205.3700
  358.6647   283.9657   380.0851   205.3622
  357.6877   282.8923   379.7022   205.3622
  357.7226   282.8907   380.7079   205.3520
  357.7226   282.8907   380.0956   205.3626
  357.7226   282.8953   380.0957   205.3623
  357.8486   282.8996   380.0959   205.3627
  357.8480   282.8991   380.0959   205.3622
  357.8479   282.9158   380.2216   205.3614
  358.4744   283.0702   380.2372   205.3624
  358.1764   283.0840   380.2428   205.3521
  358.3617   283.5509   380.2428   205.3521
  358.7958   282.9958   380.2339   205.3617
  358.8099   283.0051   380.2339   205.3615
  358.8021   283.0124   380.2345   205.3625
  358.8355   283.9908   380.2406   205.3523
  358.4149   282.9901   380.0468   205.3622
  358.4212   282.9925   380.0605   205.3622
  358.4228   282.9904   380.2834   205.3513
  358.4228   282.9907   380.2834   205.3515
  358.1104   282.9415   380.1506   205.3623
  357.3949   282.9426   380.0574   205.3510
  357.9279   282.9250   380.0574   205.3510
  357.9213   282.9233   380.0574   205.3518
  357.9146   282.9235   380.0466   205.3622
  357.9145   282.9239   380.5943   205.3622
  357.3579   282.9577   380.5943   205.3622
  357.3579   282.9577   379.5943   205.3622
  357.3594   282.9564   380.0929   205.3631
  357.3702   282.9646   379.2385   205.3628
  357.3067   283.8691   379.2385   205.3740
  357.3067   283.3534   380.2557   205.3524
  357.6057   282.9700   380.0353   205.3623
  357.6135   282.9590   380.0844   205.3545
  357.5204   283.0473   380.1881   205.3650
  357.6291   282.9362   380.6882   205.3635
  358.3782   282.9567   380.6882   205.3635
  358.6425   283.0827   380.6882   205.3635
  358.6699   282.9536   380.6935   205.3538
  358.3785   282.9543   380.6935   205.3538
  358.3824   283.0776   380.6935   205.3538
  358.7203   282.9664   380.6935   205.3537
  357.8498   282.8900   380.6935   205.3537
  357.8498   282.8932   380.6943   205.3524
  357.8497   282.9230   379.7406   205.3546
  357.8498   282.9230   379.7760   205.3542
  356.6200   282.8375   379.7764   205.3542
  356.6161   282.8225   379.3381   205.3745
  356.6187   282.8569   379.0575   204.3667
  356.6187   282.8892   379.0352   204.3769
  356.7437   282.9048   378.7837   204.3749
  356.8774   282.9009   379.0260   204.3782
  356.8710   282.9095   379.0833   204.3779
  356.8906   281.9044   379.0442   204.4011
  356.8906   282.9063   378.7976   204.3861
  356.3915   282.9045   378.9580   204.4408
  356.3915   282.8888   378.0911   204.3749
  356.3922   282.9035   378.8800   204.3637
  356.4559   282.9432   378.8794   204.3645
  356.4559   282.9494   378.8794   204.3653
  355.4041   282.0298   378.2221   204.3662
  355.4041   281.9527   378.0660   204.3645
  355.3999   281.9549   378.5704   204.3645
  355.3731   282.9343   378.5704   204.3645
  354.8247   281.9201   377.7864   204.3769
  355.5564   282.9352   377.0782   204.3671
  355.1339   282.8930   377.0900   204.3430
  354.6973   281.9364   377.0900   204.3655
  355.7456   282.9251   377.0898   204.3656
  355.7487   282.9211   377.0903   204.3648
  355.1627   282.8249   377.0903   204.3648
  355.6732   282.0477   377.8978   204.3864
  355.6455   282.0665   378.0352   204.3781
  355.7732   282.8800   378.0357   204.3707
  355.5246   282.9591   378.0563   204.3438
  355.5340   282.9709   378.0637   204.3663
  355.5340   282.9532   378.0680   204.3659
  354.5513   282.8696   378.0597   204.3781
  354.5547   282.8815   377.1183   204.3642
  354.6094   282.9515   377.1083   204.3546
  354.6408   282.9684   377.1083   204.3546
  354.6413   282.9645   377.0242   204.3658
  354.6413   282.9645   377.0246   204.3767
  354.6336   282.9744   377.0553   204.3557
  354.6551   282.9438   377.5240   204.3664
  355.3531   282.9790   377.5080   204.3195
  355.3487   282.9734   378.7809   204.3644
  355.3725   282.9591   378.7809   204.3644
  355.4180   282.9538   378.7965   204.3644
  355.4212   282.8718   378.3079   204.3436
  355.4308   282.8368   378.3079   204.3436
  355.3839   282.7516   379.0892   204.3674
  357.1072   282.9761   379.0882   204.3661
  357.1070   282.9838   379.0999   204.3657
  356.8595   282.9726   379.0723   204.3661
  357.3621   282.9751   379.0725   204.3767
  357.1099   282.9751   379.7878   204.3767
  357.6517   282.9630   380.0473   204.3671
  357.6583   282.9542   380.0489   204.3671
  357.5409   282.9304   380.0565   204.3458
  357.5446   282.8923   380.0779   204.3457
  358.7239   282.9574   381.0397   204.3681
  358.6702   282.9546   381.0358   204.3788
  359.3605   282.9783   381.3070   205.3576
  359.6970   282.9468   381.3070   205.3582
  359.6970   282.8531   381.3132   205.3475
  359.6842   282.8704   381.6079   204.6991
  359.8756   283.0231   382.0891   204.6735
  359.8290   283.0792   381.1025   204.6364
  359.5955   282.8903   381.1389   204.6503
  359.5442   282.9547   381.1331   204.6544
  359.5383   282.9400   381.6097   205.6935
  359.5713   282.8860   381.6362   205.6535
  359.1571   282.8539   381.3619   205.6762
  359.1412   282.9344   381.1002   205.7592
  359.1702   282.9299   381.2392   205.7290
  358.5443   282.9290   381.1455   205.7417
  358.5443   282.9290   381.1426   205.7417
  358.5548   282.9446   380.4128   205.8888
  358.7925   283.0571   380.4717   205.8844
  358.8560   282.9247   380.4688   205.8844
  358.7271   282.9117   380.0938   204.9144
  358.8052   282.9451   380.0940   204.9264
  357.8481   282.8239   379.7173   204.9417
  357.4378   282.9135   379.7148   204.9547
  357.8277   282.9584   379.7148   204.9979
  357.7262   283.7180   379.4410   204.9663
  357.7413   282.8896   379.4408   204.9663
  357.8575   282.8976   379.4641   204.9663
  357.8223   282.8999   379.1718   205.0016
  357.8223   282.8983   379.1719   204.9743
  357.6946   282.8727   379.4408   204.9665
  357.7571   282.9165   379.4406   204.9665
  357.7575   282.9177   379.4366   204.9665
  357.8516   283.0647   379.1546   204.9665
  357.8516   283.0438   379.4650   204.9665
  357.8672   283.0428   379.4689   204.9692
  357.8672   283.0428   379.1943   204.9692
  357.8711   283.0441   379.1655   204.9141
  357.8459   283.0239   379.1970   204.9677
  357.8459   283.0232   379.1971   204.9666
  357.7059   283.0437   379.1971   204.9393
  357.4557   283.0436   379.1980   204.9373
  357.4545   283.0245   379.3561   204.9373
  357.6562   283.0235   379.3574   204.9393
  357.8486   283.0860   379.2368   204.9432
  357.8490   283.0852   379.2212   204.9433
  357.8490   283.0852   378.7150   204.9432
  357.8645   283.0663   379.0656   204.9147
  357.1670   283.4883   379.2257   204.9119
  357.6794   282.9092   379.2245   204.9432
  357.7419   283.0225   379.3573   204.8846
  357.7419   282.8901   379.2099   204.8865
  357.6796   282.9189   379.2105   204.8814
  357.6948   282.8989   379.2276   204.8814
  357.8716   283.6595   379.2266   204.9117
  357.8486   282.9097   379.2549   204.8843
  357.8558   281.9013   379.2542   204.8873
  357.8559   282.8903   379.2266   204.9720
  357.6651   282.9692   379.2299   204.9663
  357.6745   282.9584   379.7060   204.9362
  357.7199   282.9006   379.7060   204.9438
  357.8462   282.8864   379.1511   204.9438
  357.8473   282.8641   380.0769   204.9438
  357.8557   282.8641   380.0686   204.9438
  357.8469   282.8958   380.0689   204.9438
  357.8273   282.8865   380.0945   204.9158
  358.5852   282.9184   380.1394   204.9158
  358.5981   282.9005   380.1507   204.9145
  358.5981   282.9005   380.1507   204.9156
  358.6110   282.8936   380.1387   204.9380
  358.6405   282.9182   380.2537   204.9377
  358.6079   282.9750   380.2537   204.9367
  358.6162   283.0598   380.1500   204.9366
  358.6352   282.9067   380.1640   204.9729
  358.6353   282.9073   380.1943   204.9142
  358.5693   282.9909   380.1662   204.9387
  358.6006   283.0080   380.1496   204.9440
  358.6138   282.9905   380.0968   204.9726
  358.6283   282.9741   380.1929   204.9675
  358.5541   283.0566   380.0939   204.9675
  358.8666   283.0084   380.1226   204.9596
  357.8670   283.0382   379.4215   204.9675
  358.6640   282.9176   379.4403   204.9675
  358.6620   282.9211   380.1682   204.9675
  358.5750   283.9666   380.1917   204.9443
  358.3177   282.9215   380.1949   204.9720
  358.8935   282.9304   380.2104   204.9549
  358.9089   282.9290   380.1392   204.9157
  359.4647   282.9756   380.1977   204.9704
  359.4818   282.9653   380.1394   204.9628
  359.4818   282.9341   380.1350   204.9628
  359.4779   282.9371   380.1642   204.9164
  359.4154   282.9488   380.1686   204.9182
  359.1302   282.9337   380.7167   204.9734
  359.9127   283.9341   380.7167   204.9729
  359.9127   283.9307   380.7167   204.9852
  358.8961   283.8291   380.7167   204.9733
  358.9294   283.9216   380.1373   204.9148
  358.9141   283.9439   380.4401   204.9636
  358.9141   283.9215   380.1687   204.9583
  358.9139   283.9342   380.1649   204.9212
  358.4810   283.3663   380.2587   204.9642
  357.9817   283.0440   380.2593   204.9468
  357.9833   283.0460   381.1150   204.9616
  357.9915   283.0477   381.1150   204.9618
  358.9899   283.0472   381.1721   204.9335
  357.2828   283.0648   380.6161   204.9455
  357.2515   283.0593   380.1143   204.9316
  357.2539   283.0477   380.1221   204.9331
  357.1686   283.0514   380.1221   204.9301
  357.1691   283.0509   379.2003   204.8945
  358.4774   283.0509   379.7154   204.8940
  357.3055   283.7422   380.1792   205.0067
  358.8316   282.9757   380.1145   205.0340
  358.8394   282.9788   380.1269   205.0118
  358.8316   282.9863   380.1503   204.9825
  358.8358   282.9855   380.1212   204.9981
  358.8486   282.9721   380.1458   204.9299
  358.8362   282.9809   380.1575   204.9602
  358.7717   282.9865   380.1575   205.0642
  358.7698   282.9807   380.0997   205.0657
  358.7700   282.9867   380.2071   204.9988
  358.7714   282.9824   380.2391   204.9877
  358.7715   282.9830   380.6941   204.9310
  358.7201   282.9805   380.2469   204.9979
  358.7128   282.9802   380.2068   204.9912
  358.7128   282.9806   380.2361   204.9993
  358.1972   282.9836   380.4540   205.0634
  358.6541   282.9806   380.2400   204.9619
  358.6581   282.9763   380.2107   205.0244
  358.8013   282.9721   380.2292   205.9731
  358.7974   282.9731   380.9777   206.1442
  358.7940   282.9802   380.8473   205.8809
  358.7968   282.9776   380.9683   205.8808
  359.7833   283.9828   380.9673   205.8808
  359.7853   283.9831   381.1656   206.1064
  359.7621   282.9861   381.1625   206.1088
  359.7631   282.9831   382.1625   205.5942
  359.7632   282.9887   382.1672   205.6386
  360.2632   282.9999   381.6457   206.1969
  360.2667   283.9837   382.1234   206.1041
  360.2667   283.9832   382.1224   206.1041
  360.2629   282.9898   382.1224   206.1041
  360.2592   282.9937   382.1234   206.1041
  360.2603   283.9844   382.1224   206.1080
  360.1821   283.9922   381.6908   206.1549
  360.1870   283.9862   381.9222   206.1556
  360.1813   283.9852   381.5915   206.1947
  360.1813   283.9870   381.6072   205.8792
  360.1813   283.9877   381.6107   206.2402
  360.1808   283.9898   381.5990   206.2387
  360.1808   283.9930   382.1623   206.2394
  360.8723   283.1155   382.0361   206.2404
  360.7224   284.7032   381.9197   206.2394
  360.6607   284.7431   382.1629   206.2419
  360.6014   284.0150   382.1675   206.2386
  360.6051   283.0164   382.1646   206.2386
  360.6070   284.0181   381.9904   206.2002
  360.6074   284.0173   381.9903   206.2019
  360.6078   284.0167   382.2111   206.2019
  360.6295   283.9971   382.0773   206.4519
  360.6373   283.9994   381.8986   206.3213
  360.6414   284.0173   381.8986   206.1027
  360.6432   283.9996   381.7457   206.0990
  360.8276   283.9500   381.9724   206.1500
  360.8398   283.9483   381.2143   206.1642
  360.8299   283.9646   381.2899   206.1680
  360.3533   283.1469   381.6582   206.1680
  360.5600   283.8012   382.1613   206.1690
  360.7247   283.8779   382.2374   206.1680
  361.7093   284.0925   382.2352   206.0434
  361.7098   284.0274   382.1407   206.0424
  360.7112   282.8632   382.1891   206.1611
  360.6343   282.8871   382.2525   205.9638
  360.6343   282.8949   382.1181   205.5619
  360.6968   282.9096   382.1732   206.0858
  360.8263   283.8531   382.1967   206.0535
  360.7017   283.6182   382.2182   206.0535
  360.5818   283.5904   382.2182   206.0543
  360.8358   283.8645   382.1965   206.0914
  360.8054   283.8887   382.1397   206.0915
  360.8054   283.8887   381.2531   206.0915
