# Supplementary material for: Semi-automatic tracking, smoothing and segmentation of hyoid bone motion from videofluoroscopic swallowing study
Source: PLoS One. 2017 Nov 28;12(11):e0188684. doi: 10.1371/journal.pone.0188684 (PMC5705154; doi:10.1371/journal.pone.0188684)
Supplement: S2 File — (ZIP) [file pone.0188684.s002.zip › 30_hyoid_fr1to618.txt]

  264.0000   196.0000
  264.0000   196.0000
  265.1772   194.5876
  265.2751   194.9201
  264.7765   194.9218
  264.7921   194.9462
  264.1096   193.9147
  264.1126   192.9940
  264.1127   192.9860
  264.1261   192.7183
  264.1106   192.0018
  265.0852   191.7830
  265.1104   191.7838
  265.1031   190.7522
  265.0428   190.1701
  265.0999   189.6508
  266.1000   189.6507
  266.0999   188.1294
  267.5091   188.9933
  267.4612   187.3279
  268.1150   187.9048
  268.1152   186.9327
  269.8619   185.9645
  269.8820   185.9356
  270.8820   184.9406
  271.4157   184.9415
  271.8078   183.9219
  272.1831   183.7493
  272.2063   183.7772
  272.2697   183.8759
  272.2517   183.9030
  272.2754   183.8794
  272.3227   183.9029
  273.2504   183.8583
  273.2895   184.8528
  274.0962   183.7970
  274.1891   183.8817
  274.2852   184.8567
  274.1367   184.8820
  274.2762   185.7962
  274.2398   186.8318
  274.2398   187.8318
  274.2731   189.8332
  274.1652   190.8115
  274.3717   192.4908
  273.6281   196.2692
  273.8257   197.0147
  274.0248   199.7637
  274.6252   201.5996
  273.3809   204.8172
  274.4481   205.1881
  274.4481   206.1881
  275.4481   207.4381
  275.4481   207.4381
  275.3201   207.6089
  275.3044   208.7106
  276.3160   208.2649
  276.4410   209.5313
  276.3385   210.7300
  276.3513   212.8452
  276.3057   213.5632
  276.5708   214.1252
  277.0639   215.1334
  278.0367   215.1408
  279.9342   216.9059
  280.1023   216.2572
  281.0655   217.8619
  281.9675   217.8683
  283.0911   218.7947
  283.1225   218.8496
  283.0917   218.8699
  283.8428   218.1924
  283.8436   218.8462
  283.1359   218.7661
  283.1719   218.7230
  283.1487   218.7020
  282.6692   217.6162
  282.6683   217.6467
  281.5905   217.6341
  281.1861   217.6354
  280.5552   217.4902
  280.5552   216.6676
  280.5557   216.5387
  280.6191   216.6705
  280.5601   216.6686
  280.5601   216.6105
  280.6190   216.5315
  279.9773   216.5376
  280.4255   216.5376
  280.4949   216.5495
  279.8578   216.7981
  280.1764   216.6880
  280.1279   216.7091
  280.1279   216.7442
  280.1276   216.7283
  279.9247   216.7322
  280.1317   216.7273
  280.1670   216.7254
  280.1061   215.7193
  280.0815   215.7274
  280.9252   215.2098
  281.0706   215.6848
  280.1828   215.5849
  281.2726   215.5956
  281.1928   215.6088
  281.0658   215.6391
  281.3766   214.3931
  280.8470   213.7431
  281.0999   213.2951
  280.2264   212.4600
  280.1397   211.6698
  280.1397   210.4703
  279.7307   209.5822
  279.1157   209.5212
  279.1176   208.5212
  279.1525   207.4434
  279.2133   205.3012
  278.1295   204.0719
  277.9205   201.7907
  277.7827   200.5100
  276.7910   199.4707
  275.7900   198.4082
  275.1827   197.8219
  274.1571   196.6909
  273.9471   195.6413
  273.7975   195.6295
  273.1969   195.3249
  273.1930   195.4186
  274.0182   194.3582
  274.1846   194.0005
  274.1533   194.1364
  274.6994   194.0352
  274.9337   194.0211
  275.0259   193.9668
  275.6837   193.4121
  275.6583   193.7624
  275.6572   193.5115
  275.9004   193.0081
  275.8955   192.1018
  276.1676   192.3617
  276.4186   192.3340
  276.2936   193.0996
  276.2939   193.1514
  276.9096   192.0076
  276.6597   192.1131
  276.6493   192.3826
  276.4049   192.7368
  276.1549   192.2016
  275.3020   192.2143
  275.0520   192.2177
  274.5299   191.6019
  274.5429   191.5994
  273.7881   191.5431
  272.2281   191.6274
  271.3277   191.4707
  269.8129   191.3623
  268.8546   191.5546
  267.0164   191.5748
  267.0177   191.5972
  266.9783   191.7222
  266.9783   191.7091
  266.9667   191.4421
  266.9511   190.8171
  267.3024   190.0361
  267.7704   190.7851
  267.8304   190.7897
  268.0341   190.6307
  268.6846   189.6959
  267.9144   189.7022
  267.9144   189.7012
  267.9144   189.7012
  267.9144   189.6877
  267.7840   189.5736
  267.7997   189.5658
  267.7921   189.5757
  267.2739   189.5258
  267.2270   188.8284
  267.2290   188.8251
  266.9732   188.7881
  267.0197   188.9393
  267.4436   188.8768
  267.9759   188.8728
  267.9759   188.8598
  267.9699   188.7973
  267.9660   188.7973
  268.4029   189.9028
  268.3475   189.6559
  268.3480   189.6715
  268.0188   189.8442
  268.0188   189.8442
  267.0113   189.9546
  267.3646   190.7833
  267.3646   190.7833
  267.4187   190.7158
  267.4187   190.8438
  267.4189   191.8589
  267.4792   191.7466
  267.3453   191.7609
  267.5686   191.7555
  267.5563   192.7711
  267.5320   193.7564
  267.3370   194.7993
  267.3231   196.8179
  267.3241   196.8789
  268.4884   199.7737
  268.9311   200.4219
  269.1175   202.4441
  269.3734   203.1001
  270.4505   203.2659
  271.3638   203.6907
  272.3349   202.6843
  272.3302   201.6651
  273.2267   201.5372
  273.3226   201.7267
  274.3265   202.6642
  275.3287   202.5553
  275.9341   203.5620
  276.9382   203.6196
  278.2202   205.5104
  279.2846   207.6711
  278.9392   207.7238
  278.0809   208.8190
  278.0487   208.7526
  277.9471   208.7423
  277.5796   207.7519
  278.8623   207.6816
  279.9345   207.8317
  280.0113   207.8223
  278.3169   208.1284
  275.9352   208.3500
  273.9399   207.8107
  271.6345   208.9150
  269.0173   209.0057
  266.0596   211.0026
  263.6098   212.2166
  262.6274   212.2520
  261.8105   212.2467
  261.8222   212.2496
  260.4275   210.3537
  260.4272   210.2419
  259.4349   211.2327
  259.4440   211.0896
  259.3274   211.2329
  259.3274   212.2339
  259.5070   210.2415
  259.4809   208.1446
  260.9076   201.3640
  262.4280   198.5768
  262.5107   200.1569
  262.5088   200.6686
  263.5160   200.6678
  264.6221   201.7503
  264.8116   202.7818
  265.0923   202.7818
  265.0020   202.0398
  264.9991   201.0564
  265.4790   201.1080
  265.4790   200.1143
  265.9810   199.0911
  266.5004   199.0106
  266.3643   197.1767
  266.5414   197.0915
  267.3443   196.9119
  267.5398   197.0574
  267.6019   197.0574
  267.6639   197.0578
  268.2856   196.0572
  268.3011   196.0398
  268.2874   196.8319
  268.5875   195.9584
  269.3092   195.9681
  269.9664   195.9437
  269.9674   195.9467
  270.9092   196.0021
  270.7974   197.0521
  270.7783   197.0178
  271.7726   198.0145
  271.7726   198.0117
  270.9425   199.0424
  270.8361   199.0366
  270.8370   199.0366
  270.7755   199.0081
  270.7735   198.0195
  269.9585   198.0976
  269.9588   198.1060
  269.9601   198.0962
  270.6138   196.8053
  270.1617   196.8065
  270.0128   196.9906
  270.9177   195.8345
  270.9049   194.5719
  270.6581   195.6765
  270.6979   195.5314
  270.7616   194.6924
  270.7505   194.6719
  270.9502   194.6454
  270.9955   194.5085
  271.0084   194.0428
  270.9626   194.0919
  271.4788   193.6915
  271.1980   193.9181
  271.4904   193.5053
  271.9007   192.8877
  271.9037   192.8213
  271.9190   192.8731
  271.9336   192.8125
  271.9568   193.0693
  272.2872   192.7574
  272.4736   192.8944
  272.9326   193.0206
  273.1730   192.9016
  272.9882   192.9030
  272.9880   192.9031
  273.2380   192.9103
  273.2121   192.9844
  273.3906   193.0160
  273.4512   192.9535
  273.1700   192.9602
  273.1980   192.9382
  273.2283   192.9487
  273.2255   192.9530
  273.2607   193.8796
  273.2627   193.9397
  273.2599   193.8697
  273.2873   193.8748
  273.2558   193.8822
  272.4078   194.7415
  272.4434   194.4604
  271.9628   194.9454
  271.9863   194.9498
  272.4450   194.8248
  272.4431   194.8141
  272.4431   194.8141
  271.9019   194.9964
  271.9332   194.8892
  271.4654   195.8902
  271.4093   195.9004
  272.2550   194.8163
  272.2541   194.9736
  272.3658   195.0361
  271.9533   195.9952
  272.0969   194.8925
  272.8722   195.0907
  272.2521   195.9419
  271.9083   195.8716
  271.8797   195.8521
  272.4054   195.7868
  272.2075   196.8803
  272.3169   197.8752
  271.9619   197.9598
  271.8150   197.9442
  271.8373   198.8453
  271.8490   198.8520
  271.9882   199.0066
  271.9471   198.6969
  271.8368   198.6095
  271.9623   198.4317
  271.9537   198.5459
  271.2711   199.0516
  271.1188   199.1258
  271.1188   199.1414
  271.8766   198.9481
  271.8766   198.9548
  271.2610   197.7772
  271.1673   198.4090
  271.1673   198.5350
  271.9026   198.5559
  271.8909   197.6519
  272.0545   198.0384
  272.0545   198.0384
  272.3698   198.8473
  272.0585   198.4331
  272.1205   198.6325
  272.1486   198.6958
  272.0288   197.7574
  272.0508   197.7815
  272.0596   197.7950
  272.0598   197.8003
  271.8430   197.8926
  271.8352   197.8903
  271.8332   197.9450
  271.0599   197.1415
  271.0516   197.9461
  270.9622   197.6397
  270.9622   197.0010
  270.9622   197.0024
  270.9631   196.3468
  270.9631   196.1593
  270.9634   196.0519
  270.8618   196.0519
  270.0571   196.0792
  269.9585   196.0792
  269.8694   195.9813
  269.8596   195.9813
  269.2766   196.9797
  269.2758   196.8666
  268.9140   197.4643
  268.8906   197.6472
  268.8906   197.6472
  268.8683   197.8578
  268.8722   197.9296
  268.9503   198.9359
  268.8318   198.9662
  268.8518   198.9975
  269.6486   197.9202
  269.4563   197.9040
  269.9036   197.1146
  270.0129   197.0052
  270.1716   195.8062
  270.1990   196.1114
  271.1858   195.8690
  271.0046   195.7412
  271.2587   195.8648
  270.4352   195.5342
  270.5789   194.9093
  270.5146   194.8740
  270.4893   194.7933
  269.9073   193.9402
  270.4618   193.9409
  270.5593   192.9756
  270.5583   191.9264
  270.5556   190.9560
  271.4577   190.0204
  271.5559   189.0526
  271.5528   188.9952
  272.4528   187.0261
  272.5931   186.8283
  273.4194   186.7971
  273.4441   186.9712
  273.6922   186.9839
  274.4438   186.9839
  274.4751   186.7393
  275.3377   185.7942
  275.4861   185.9660
  276.3818   186.0059
  276.4631   186.0968
  277.3225   186.1021
  277.5139   186.0162
  277.5144   185.9364
  277.4754   185.9940
  278.4377   185.8595
  278.4377   185.7345
  278.4680   186.9949
  277.3195   187.0901
  277.3390   189.1034
  276.3867   190.0600
  275.9603   191.1224
  274.6496   194.0295
  273.7646   196.7033
  273.1270   196.8517
  272.8141   195.7012
  272.5943   194.5347
  271.7633   193.7773
  271.5249   192.5977
  271.5154   192.6010
  270.6076   192.0914
  270.4498   189.9947
  270.4187   189.7389
  269.4500   190.0840
  269.6841   189.0443
  269.3872   189.0482
  269.3902   188.0312
  269.6487   188.0691
  269.6477   188.0774
  269.6375   188.0971
  269.6111   188.0327
  269.6438   188.0177
  269.6440   188.0807
  269.6606   188.8366
  269.6127   189.9466
  269.2769   190.2355
  269.0194   191.2203
  269.6869   192.2594
  269.6714   192.1510
  269.6714   192.1588
  269.7391   193.0696
  269.5752   193.4253
  270.2609   193.4309
  269.8832   194.1416
  269.9428   194.0772
  269.9702   194.1150
  269.9460   195.2404
  269.9188   194.3349
  269.6130   195.2423
  269.2498   194.7419
  269.7576   194.7263
  270.2083   193.8692
  269.9180   194.2639
  269.8889   193.9224
  269.8321   194.3093
  269.9058   193.7055
  269.9044   194.6655
  269.5893   193.9749
  269.6552   193.9159
  269.6552   195.2440
  270.6369   195.1999
  270.6508   195.1814
  270.5482   195.2195
  270.7115   195.2201
  270.7886   195.1983
  270.6011   195.1748
  270.8677   195.1752
  270.8780   195.2201
  270.8800   195.2201
  270.8790   195.2201
  270.8263   195.2982
  270.7901   196.1810
  270.5245   197.1810
  272.7595   197.3332
  274.3311   197.3852
  276.2012   197.6352
  277.9807   199.2708
  277.9218   200.3372
  275.9919   201.2976
  275.9907   201.2830
  275.9906   200.3065
  276.9798   200.3013
  276.9797   200.3016
  276.9894   200.3162
  276.9933   199.3953
  278.2910   199.2276
  279.0043   199.2511
  279.9949   198.1989
  280.9761   197.1991
  281.0854   197.2313
  282.0619   197.2303
  282.0179   199.1827
  284.0310   200.3658
  284.0622   202.3318
  283.0367   207.3852
  281.4196   208.4200
  278.9721   209.3740
  276.0710   211.3302
  274.0003   211.2651
  270.9632   211.5152
  267.5941   211.5739
  265.9840   212.5428
  263.9935   214.2620
  262.6506   215.1108
  261.6514   215.1743
  261.6514   214.3816
  261.5338   213.4276
  260.5247   213.1157
  260.6912   214.4065
  260.1609   214.3635
  261.5711   209.2933
  260.3374   207.4516
  261.6937   202.4539
  261.5860   199.6514
  262.4617   199.4996
  262.4603   199.4994
  262.4623   199.5091
  263.5802   199.5222
  263.5972   198.4811
  264.3525   198.4186
  266.2421   196.4513
  266.1367   196.4818
  267.0911   197.3407
  267.0723   197.7709
  268.1723   200.3173
  268.1436   200.3915
  269.0017   202.3867
  268.9935   202.4520
  268.9855   203.2237
  268.9815   202.3457
  268.9815   201.4058
  268.9766   200.4365
  269.0585   200.3983
  270.5559   199.3543
  270.1198   199.3579
  270.9902   199.3616
  272.8237   199.3616
  272.8315   199.3481
  272.8256   197.8941
  272.9734   196.9334
  272.9783   196.9879
  272.9626   196.0105
  272.9783   195.8845
  273.5595   196.0035
  273.6220   195.7662
  273.7470   195.8131
  273.7490   195.7678
  273.9205   194.7678
  273.9501   194.7844
  273.0560   195.8223
  273.9779   196.0137
  274.4782   195.7658
  274.1118   195.9980
  274.1428   195.9551
  274.1372   195.9593
  274.1371   196.9788
  274.9704   197.0030
  274.7830   196.9713
  274.7828   196.9693
  274.9695   196.9749
  274.9738   196.9580
  274.9991   197.3399
  274.1375   198.3866
  274.1200   198.3756
  273.2792   198.3454
  273.0140   199.4084
  272.9906   197.7378
  273.0111   197.8019
  273.0297   198.0206
  273.9794   198.0453
  273.9984   198.2704
  273.9987   198.3972
  274.0142   198.4324
  274.0125   198.4499
  274.4381   197.8807
  274.6885   197.6797
  274.7225   197.7108
  274.7225   197.7108
  274.0110   197.6591
  274.9810   198.1637
  274.9857   198.0396
  274.9817   197.6646
  274.9896   197.7584
