# Supplementary material for: Semi-automatic tracking, smoothing and segmentation of hyoid bone motion from videofluoroscopic swallowing study
Source: PLoS One. 2017 Nov 28;12(11):e0188684. doi: 10.1371/journal.pone.0188684 (PMC5705154; doi:10.1371/journal.pone.0188684)
Supplement: S2 File — (ZIP) [file pone.0188684.s002.zip › 31_axis_fr1to300.txt]

  575.0000   671.0000   632.0000   508.0000
  575.0000   671.0000   632.0000   508.0000
  574.0000   669.5542   631.7500   507.6875
  573.0000   669.5542   631.9108   506.9986
  573.0000   669.5542   630.7858   506.7486
  572.2162   669.9677   630.7862   506.9977
  571.0361   668.3994   630.7251   506.9984
  571.0361   668.3994   629.5480   506.4868
  570.0361   668.3994   629.5480   506.4868
  570.0361   668.3994   629.5480   506.4868
  570.0361   668.3994   629.5480   506.4868
  570.0361   668.3994   629.5480   506.4868
  569.4846   667.4189   628.5480   505.4868
  569.4846   667.4189   627.9778   504.8873
  568.1821   667.4189   628.0010   505.2569
  567.4229   666.4881   626.7088   504.0909
  566.1603   665.9941   626.3191   504.6967
  565.2677   666.8729   625.9178   503.8188
  564.5047   665.7228   625.6678   503.8345
  563.5261   664.9691   624.3740   502.8345
  563.7707   665.0021   624.7868   503.0794
  562.0184   664.2446   623.9994   502.1849
  561.2214   662.9991   623.9955   502.7005
  560.0831   663.5502   623.9955   502.7005
  560.0831   663.5502   623.9955   502.6927
  559.0831   662.5502   623.0072   501.7005
  558.4039   662.1696   623.0072   501.7339
  558.4039   662.1696   622.1043   501.1188
  557.3189   660.9932   622.0467   501.1838
  556.1477   660.9706   621.1814   501.1046
  555.1731   660.0081   621.0862   501.0827
  555.0325   660.8954   621.0864   501.0846
  554.0551   660.5515   620.1260   500.6413
  554.0355   660.8054   620.0670   500.6432
  553.8546   659.0021   620.0446   500.6578
  553.8548   659.0015   619.0274   499.6386
  552.1855   658.9931   619.0266   499.6386
  552.2082   658.9985   619.0266   499.6666
  551.2202   658.9934   618.1062   499.1835
  551.2203   658.9932   618.0462   499.1845
  550.2522   657.9985   616.3531   498.4359
  550.2485   658.0014   616.3199   498.6820
  549.0095   657.9431   616.0735   498.5071
  548.6127   657.4335   616.0555   498.4739
  547.5102   657.8985   615.0420   497.6862
  547.5102   657.8360   614.0791   497.4216
  546.5280   657.8865   614.0430   497.4373
  545.5821   656.8384   613.0432   496.7049
  545.5743   656.8325   613.0775   497.2593
  545.5743   656.8325   613.0775   497.2593
  545.5743   656.8325   613.0775   497.2593
  545.4070   656.8372   613.0775   497.2593
  545.4070   656.8372   613.0774   497.2593
  545.4070   656.8372   612.0774   496.2595
  544.4050   656.0007   612.0774   496.2598
  544.5062   655.9166   612.0775   496.2594
  544.5289   655.8369   612.0791   496.2598
  544.5289   655.8369   612.0791   496.2596
  544.5289   655.8369   612.0791   496.2596
  544.5289   655.8369   612.0791   496.2596
  544.5289   655.8369   612.0785   496.2599
  544.5289   655.8369   612.0610   496.6898
  544.5289   655.8359   612.0610   496.7064
  544.5289   655.8361   612.0236   496.2533
  543.5289   655.8364   611.0981   495.6833
  543.5289   655.8369   611.0981   495.6833
  543.5289   655.8369   611.1727   495.6848
  543.5289   655.8369   611.1728   495.6827
  543.5289   655.8369   611.2509   495.6827
  544.4816   655.8358   611.3056   495.6857
  544.4816   655.8358   611.3403   495.6857
  544.4816   655.8365   611.3807   495.6656
  544.4816   655.8360   612.0707   496.5788
  543.2250   655.8342   612.0707   496.5866
  543.2250   655.8350   611.1113   496.4779
  542.2250   655.8350   611.0908   496.4852
  542.2250   655.8351   610.1336   496.4412
  541.5974   655.8350   610.0701   496.4544
  541.5974   655.8350   610.0702   496.4546
  541.5974   655.8350   610.0569   496.5961
  541.1578   655.8350   610.0569   496.5988
  541.1576   655.8354   610.0570   496.5830
  541.1581   655.8354   610.1606   496.7426
  541.1582   655.8320   610.1868   496.5698
  541.1583   655.8283   611.0573   496.7695
  541.1583   655.8269   611.0969   496.7852
  542.4313   655.8006   611.1472   496.7706
  542.4312   655.8060   611.1477   496.6382
  542.4312   655.8060   611.1502   496.4540
  542.4312   655.8060   611.1504   496.4540
  542.4312   655.8060   611.1368   496.4540
  542.4312   655.8050   611.1071   496.4543
  542.4312   655.8037   611.1116   496.4541
  541.4091   655.0722   611.0708   496.4543
  541.4093   655.0717   611.0710   496.4543
  541.4289   655.0720   611.0710   496.4546
  542.4294   656.0722   611.0984   496.4304
  543.4567   656.8066   612.0840   497.4303
  543.2074   657.0016   612.1329   497.7561
  543.2074   657.0050   612.0707   497.7552
  543.2074   657.0047   613.0706   498.7552
  543.2074   657.0047   613.0439   498.7712
  543.4233   656.8180   612.0427   497.7822
  542.3771   656.8216   611.0426   497.7822
  540.0712   656.4310   610.0157   497.7900
  539.0235   656.8655   608.1251   497.5672
  535.0533   654.4868   605.2547   496.5678
  533.0196   654.4868   603.0993   495.6983
  529.0367   653.0354   600.1036   494.6562
  526.9815   652.6734   598.1247   494.6467
  525.0803   652.7003   596.1742   493.5636
  524.0800   651.9732   596.0804   493.6736
  524.0722   651.9732   596.1017   494.6062
  524.0722   651.9732   596.1037   494.6511
  524.0556   651.9908   596.1021   494.6531
  523.0664   651.9235   595.2200   494.6062
  521.1409   650.6581   595.1017   494.6531
  520.0561   650.6878   594.1017   494.6531
  517.1009   649.5888   592.1105   493.6727
  514.1380   647.5893   590.0972   492.6089
  512.1585   648.0784   588.1345   492.6220
  509.2183   647.1672   586.1341   491.6025
  508.1696   646.1651   584.4075   490.5123
  506.2920   645.1661   584.1355   490.5218
  504.4028   644.2551   583.1085   490.5209
  503.2920   644.2504   582.1047   490.5514
  502.2915   644.1879   581.1362   490.5514
  502.2332   645.0429   580.3788   490.5514
  503.2039   645.0429   581.1358   490.5514
  503.3463   644.2189   582.1366   490.5514
  504.3463   644.2189   583.1346   490.5817
  506.2764   644.9433   584.1663   490.4235
  508.2163   644.9974   586.1095   491.3376
  510.1934   645.1156   587.1007   490.3875
  511.3579   645.0736   589.0456   490.5474
  513.3123   645.8483   590.2073   491.5309
  513.3121   645.0713   591.1413   491.5299
  513.2004   645.1280   591.1422   491.5572
  512.3567   644.2058   589.1829   489.5834
  511.3011   643.9494   588.1556   489.5733
  510.2289   643.9146   588.0446   489.6305
  509.2744   643.0917   587.0975   489.5743
  509.2753   643.0928   586.0975   488.5731
  509.3100   643.0613   586.1263   488.5448
  510.2003   643.0909   586.1009   487.5448
  510.3663   643.0586   587.1009   488.6016
  511.3171   643.2126   588.0715   488.6324
  511.4499   643.2165   588.0969   488.6010
  512.2360   643.2581   588.0725   487.6760
  512.2762   643.1859   588.0706   487.6612
  512.2762   643.1859   588.0706   487.6474
  512.2417   643.2130   588.0710   487.6283
  512.3019   643.2130   588.0705   487.6291
  512.2074   643.2206   588.0721   487.6878
  512.2074   643.2206   588.0689   487.6878
  511.3368   643.1444   588.0831   487.5634
  511.2613   643.1763   587.1892   487.4821
  510.4070   642.1768   587.1512   487.4977
  510.3015   642.2099   587.1229   487.4977
  510.3018   642.2114   587.1229   487.4977
  510.2998   642.2114   587.1229   487.4977
  510.2415   642.2114   587.1229   487.4977
  510.2328   642.1800   587.1219   487.4977
  510.2301   642.1737   587.0844   487.5300
  510.2301   642.1776   587.0844   487.5300
  510.2301   642.1787   587.1166   487.5300
  509.5337   641.1453   587.1173   487.5300
  509.5825   641.1126   587.0848   487.4968
  509.5835   641.1116   587.0887   487.4968
  509.5835   641.1109   587.0887   487.4968
  510.3448   641.9537   587.0880   487.4974
  509.7117   640.9537   587.0885   487.4974
  509.4843   640.9522   587.0882   487.4966
  509.4843   640.9522   586.1222   486.4891
  509.4335   640.9996   586.1226   486.4891
  509.4319   640.9977   586.1226   486.4891
  509.4319   640.9977   586.1220   486.4969
  509.3455   640.9855   586.1536   486.4969
  509.3460   641.0011   586.1556   486.4969
  509.3450   641.0905   586.1221   486.4969
  509.3450   641.0885   586.1226   486.4969
  509.4327   641.0422   586.1223   486.4969
  509.3879   641.0441   586.1227   486.4969
  509.3896   641.0378   586.1227   486.4969
  509.4990   641.0368   586.1227   486.4969
  509.6748   641.3302   586.1559   486.4959
  509.7322   641.3219   586.1559   486.4969
  509.7010   640.8375   586.1878   486.4643
  509.7825   640.9342   586.1878   486.4565
  509.7504   641.3200   586.1878   486.4555
  509.7874   640.8869   586.1875   486.4555
  509.6867   640.3696   586.1865   486.4555
  509.6710   640.3797   586.1875   486.4643
  509.6378   640.3745   586.1931   486.4643
  509.4395   640.3218   586.1933   486.4643
  509.4471   640.3228   586.1933   486.4643
  508.7005   640.3277   586.1597   486.4898
  508.6841   640.3219   586.0882   486.4898
  508.3865   640.3219   586.0882   486.5245
  508.3904   640.3229   585.1559   485.4910
  508.3904   640.3282   585.1559   485.4910
  507.7332   640.3282   585.1559   485.4910
  507.7345   640.3282   585.1559   485.4977
  507.7350   640.3269   585.1233   485.4977
  507.7006   639.8375   585.1233   485.4977
  507.6848   639.8377   585.1224   485.4957
  507.6931   639.8378   585.1222   485.4958
  507.6931   639.8378   585.1222   485.4978
  507.6162   639.7743   585.1222   485.5290
  507.6019   639.7744   584.1224   484.4456
  507.6019   639.7778   584.1273   484.4793
  506.8288   639.4428   584.1273   484.4793
  506.8259   639.4399   584.1273   484.4803
  507.6102   639.4204   584.1281   484.4744
  507.6664   639.4156   584.1281   484.4744
  507.6831   639.4185   584.1593   484.4744
  507.6831   639.4185   584.1593   484.4744
  507.7378   639.4177   584.1632   484.4744
  507.7378   639.4184   584.1613   484.4744
  507.7378   639.4184   584.1613   484.4744
  507.7984   639.3539   584.3412   484.4398
  507.8135   639.3545   584.3412   484.4398
  507.7907   639.4126   584.3412   484.4398
  507.7910   639.4099   584.3412   484.4398
  507.7587   639.4076   584.3412   484.4398
  507.7196   639.4100   584.1625   484.4398
  507.5919   639.3546   584.1620   484.4398
  507.5919   639.3546   584.1620   484.4398
  506.9252   639.2792   584.1620   484.4398
  506.9805   639.2316   584.1620   484.4398
  506.9806   639.2981   584.1276   484.4742
  506.9230   639.2981   584.1276   484.4742
  506.7723   638.4755   584.1276   484.4742
  506.6395   638.4755   584.1276   484.4742
  506.3915   638.4755   584.1276   484.4742
  506.4229   638.4732   583.3759   484.4058
  506.6104   638.4732   583.3759   484.4058
  506.5888   638.3544   583.3766   484.4063
  506.0168   638.3912   583.1624   483.4395
  506.0168   638.4063   583.1624   483.4404
  506.0168   637.6369   583.1629   483.4405
  505.9546   637.5180   583.1628   483.4406
  505.8697   637.5181   583.1628   483.4406
  505.6675   636.9526   583.1669   482.5412
  504.9341   636.4531   582.2362   481.4748
  504.8694   636.4549   582.2362   481.4754
  504.7366   636.3377   582.1265   481.4763
  504.5889   635.4693   582.1265   481.4779
  504.0317   635.2166   582.1617   481.4779
  503.9724   635.2166   582.1301   481.5121
  503.6612   635.2634   582.1262   481.5131
  503.0440   634.3345   581.1270   480.4799
  502.8347   634.4060   580.4435   480.4799
  502.6055   634.3347   580.4292   480.4799
  502.5284   634.3300   580.4292   480.4799
  502.6522   634.2708   580.3980   480.4805
  502.8780   634.7771   580.4668   480.4805
  502.9624   634.7672   580.4908   480.4493
  503.3203   634.6210   581.1610   480.5493
  503.5068   634.6195   581.1610   480.5493
  503.6828   634.8996   581.1610   480.4087
  503.9328   634.9152   582.1610   481.4424
  504.5297   635.4134   582.1610   481.4424
  504.7778   635.7836   582.2430   481.4424
  505.6811   636.3125   583.2430   482.4424
  505.8826   636.7700   583.4868   482.4425
  506.7415   636.9135   584.2609   483.4089
  507.4946   637.4159   584.3729   483.4075
  507.8828   637.5062   585.1887   483.4363
  508.5101   638.0703   585.1887   483.4360
  508.7435   638.0713   585.3763   483.4359
  509.5095   638.2640   586.1630   483.4359
  509.7792   638.3270   586.1893   483.4359
  509.9715   638.3319   586.5585   483.4359
  509.9715   638.3319   586.6271   483.3964
  510.4204   638.7228   586.6282   483.4033
  510.4185   638.7232   587.1273   484.5122
  510.4163   638.7232   587.1547   484.4448
  510.4186   638.5996   587.1547   484.4448
  510.4188   638.5879   587.1624   484.4429
  510.4188   638.5845   587.1624   484.4429
  509.9665   638.0706   587.1615   484.4448
  509.9049   637.9822   587.1615   484.4782
  509.6510   637.9817   587.1615   484.4782
  509.4242   637.9942   587.1624   484.4782
  508.9356   637.8931   587.1615   484.4792
  508.8732   637.9101   586.2661   484.4419
  508.5998   637.1757   586.1616   483.4796
  508.5998   637.1757   586.1616   483.4801
  508.5099   637.1757   586.1267   483.5136
  508.5097   637.1757   586.1267   483.5136
  508.0605   636.9825   586.1264   483.5146
  508.0270   636.9825   586.1269   483.5145
  507.7792   636.9825   586.1269   483.5145
  507.7792   636.9825   586.1259   483.5130
  507.7753   636.9825   585.1514   482.3999
  507.6860   636.9825   585.1505   482.4031
  507.6860   636.9825   585.1505   482.4041
  507.4282   636.9825   584.9795   482.2019
  507.4356   636.7168   584.9744   482.4292
