# Supplementary material for: Semi-automatic tracking, smoothing and segmentation of hyoid bone motion from videofluoroscopic swallowing study
Source: PLoS One. 2017 Nov 28;12(11):e0188684. doi: 10.1371/journal.pone.0188684 (PMC5705154; doi:10.1371/journal.pone.0188684)
Supplement: S2 File — (ZIP) [file pone.0188684.s002.zip › 31_axis_fr301to600.txt]

  507.0000   636.0000   585.0000   482.0000
  507.0000   636.0000   585.0000   482.0000
  507.0000   636.0000   585.0000   482.0000
  507.0000   636.0000   585.0000   482.0000
  507.0000   636.0000   585.0000   482.0000
  507.0000   636.0000   585.0000   482.0000
  507.0000   636.0000   585.0000   482.0000
  506.7777   634.8965   584.7652   480.9707
  506.7777   634.8965   584.7652   480.9704
  506.7777   635.8965   584.7652   480.9704
  506.7777   635.8965   584.7651   480.9704
  506.9652   634.9982   584.7370   481.1745
  506.9945   635.7073   584.7370   481.1744
  506.9893   635.3428   584.7600   481.2335
  506.9920   635.3428   584.7594   481.2375
  507.9208   635.9737   584.7594   481.2375
  507.2486   636.5099   585.5883   482.1551
  507.6216   636.3336   585.5980   482.1277
  507.8872   636.7134   585.6610   482.1837
  507.9028   636.9705   585.6394   482.2213
  507.9140   636.8116   585.5429   482.0835
  507.8795   636.4401   585.5429   482.0874
  507.8794   636.4401   585.8169   482.1040
  507.8838   636.4557   585.8481   482.0835
  507.8760   636.4612   585.5007   482.1764
  507.9014   636.4612   585.4735   482.2145
  508.3318   636.6958   585.5618   482.1031
  508.3318   636.6958   585.5045   482.1786
  508.3318   636.6958   585.5058   482.1805
  508.3318   636.6958   585.5059   482.1805
  508.3318   636.6958   586.3729   482.2300
  508.8625   636.9787   586.3729   482.2300
  509.5427   637.5328   586.3729   482.2300
  509.5447   637.5329   586.3729   482.2300
  509.5447   637.5328   586.3729   482.2300
  509.5449   637.5325   586.3729   482.2300
  509.9561   637.7197   586.3807   482.2321
  510.3204   637.7197   587.4364   483.4273
  510.8047   637.7197   587.4633   483.4060
  510.8353   637.7199   587.4778   483.3885
  511.3353   637.7281   587.9736   483.4505
  511.3353   637.7281   588.6539   483.4003
  511.3493   637.7167   588.6621   483.3828
  511.3493   637.7167   588.6645   483.4505
  511.3498   637.7161   588.6646   483.4482
  511.0843   637.7161   588.6646   483.4482
  510.7971   637.9152   588.6971   483.3877
  510.3561   637.4203   587.1462   483.0465
  510.3561   637.5453   587.1486   483.2323
  510.3561   637.5453   587.4466   483.1810
  510.3561   637.5453   587.4416   483.2209
  510.8559   637.7953   587.4656   483.2109
  510.1186   637.7953   587.4656   483.2109
  510.5286   637.4622   587.4504   483.2212
  509.6774   636.7739   587.4592   483.2113
  509.6774   636.7739   586.5457   482.6236
  509.6774   636.7739   586.5462   482.6252
  508.9821   636.5299   586.5499   482.6207
  508.3491   636.0868   586.5499   482.6207
  508.1579   636.0044   585.3553   482.0553
  508.1594   636.0143   585.6164   481.5276
  508.1751   636.0022   585.6345   482.0138
  508.1752   636.0021   585.6499   481.9132
  508.2453   636.0061   585.6499   481.8705
  508.2690   635.9873   585.6499   481.8705
  508.2690   635.9863   585.6499   481.8705
  508.3329   636.0182   585.6423   482.0245
  508.3329   636.0182   585.7301   481.6646
  508.3386   636.0061   585.7301   481.7896
  508.3623   635.9869   585.5619   481.2778
  508.3632   635.9865   585.4754   481.3039
  508.5962   636.0501   585.4762   481.3073
  508.5967   636.7999   585.4767   481.3037
  508.5967   636.2999   585.0579   481.9940
  508.3353   635.8146   585.0582   481.9939
  508.2959   635.9122   585.0582   481.7439
  508.2785   635.9192   585.0572   481.9951
  508.2785   635.9124   585.5794   481.1605
  509.8354   636.0183   585.5805   481.1580
  509.8354   636.0180   585.5811   481.1576
  509.8360   636.0179   585.5811   481.6647
  509.8360   636.0179   585.1168   481.6341
  509.8368   636.0143   585.4724   481.6014
  509.8368   636.0176   585.4527   481.3126
  509.8497   636.0071   585.3108   481.3205
  509.8393   636.0162   585.3111   481.0275
  508.1338   635.3744   585.4048   481.3200
  508.1338   635.3744   585.4028   481.0440
  508.1338   635.3744   585.2160   481.5111
  508.2700   635.8732   585.2160   481.6809
  508.2700   635.8732   585.2126   481.6378
  508.2642   635.8712   585.1613   481.8606
  508.2642   635.8711   585.1311   481.8764
  508.7642   635.3711   585.1309   481.8764
  508.7642   635.3711   585.1165   481.8764
  509.7482   635.9870   586.0421   482.4374
  509.7678   635.9455   586.0411   482.4349
  509.7678   635.9453   586.0405   482.4349
  509.7796   635.9289   586.9804   482.4349
  509.3839   636.2020   587.0309   483.4349
  510.3750   637.0157   587.0309   483.4349
  510.4015   636.9504   587.0309   483.4345
  510.4040   636.9215   588.0310   484.1830
  510.2443   636.9180   588.0007   483.4240
  511.4516   637.0153   588.0309   483.4435
  511.4599   637.0178   588.0309   483.4435
  511.4602   637.0176   588.0309   483.4445
  511.4602   637.5176   588.0511   483.4248
  511.4602   637.5176   589.0513   484.4019
  512.9792   638.7985   589.0615   484.3896
  512.9792   638.7985   589.0717   484.6272
  513.7004   639.6659   590.4774   485.1775
  513.8927   639.5749   590.6650   485.0770
  514.4254   639.8990   590.6592   484.9586
  514.3590   639.3322   590.6592   484.9586
  514.3590   639.3322   590.6594   484.9588
  514.3590   639.3322   590.6594   484.9587
  514.4885   639.3778   590.7966   484.2351
  514.4885   639.3778   590.7966   484.2351
  514.2620   639.3773   590.7966   484.2351
  513.6965   639.2256   589.7966   484.1032
  512.8804   638.5624   589.8259   484.0720
  512.8606   638.1080   588.7634   483.9470
  511.8882   637.1080   588.7634   483.9081
  510.1037   637.1080   587.3760   482.9961
  509.0990   637.0123   586.7551   482.9534
  509.3490   637.1998   586.7866   482.9538
  508.3478   636.8978   585.1234   482.9543
  508.3540   637.0279   585.1229   482.9541
  507.9221   636.0304   584.6232   481.9544
  507.9238   636.0265   584.6232   481.9544
  507.9238   636.0265   584.6278   481.9540
  506.8294   635.2601   584.6278   481.4540
  506.8216   635.2681   584.6278   481.4540
  507.3366   635.5901   584.6278   481.4540
  507.3366   635.5669   585.6278   481.4540
  507.5740   635.3505   585.6278   481.4540
  508.2826   636.0415   585.6278   481.4540
  508.3670   636.0513   585.6278   481.4540
  507.9664   636.3334   585.6278   481.4540
  507.2934   635.7418   585.6278   481.4540
  507.3208   635.7724   584.0220   481.4540
  506.8284   635.6138   584.0220   481.4540
  506.8363   635.6117   584.0220   481.4540
  506.8475   635.6274   584.0220   481.4540
  506.8555   635.6371   584.0220   481.4540
  506.8555   635.6371   584.0219   481.9526
  506.8575   635.0395   583.6357   480.9541
  506.8584   635.0504   583.6357   480.9541
  506.8575   635.0433   584.0182   481.5967
  506.8883   635.0187   584.0060   481.5929
  506.8883   635.0187   584.0172   481.5757
  506.8883   635.0177   584.0172   481.5757
  506.8883   635.0183   584.0181   481.5748
  506.8883   635.0183   584.5515   481.9272
  506.9240   634.9835   584.5515   481.9272
  506.3695   635.0185   584.5515   481.9272
  506.4333   635.0255   584.6264   481.0670
  506.4333   635.0255   583.1630   481.0012
  505.5813   634.6960   583.1669   481.0045
  505.5836   634.7781   583.5106   481.1003
  505.5931   635.0158   583.5497   481.0913
  505.2675   634.0436   583.7997   480.8413
  504.4440   633.6626   583.7997   480.8413
  505.5091   634.4690   583.7997   480.8413
  505.5250   634.4562   583.7997   480.8413
  505.5250   634.4562   583.7997   480.8413
  505.5250   634.4557   583.7997   480.8413
  505.5407   634.4430   583.5031   481.1747
  505.6672   634.4567   583.5324   481.1786
  505.6672   634.4567   583.5894   481.0893
  505.3389   634.8349   583.5894   481.0895
  505.6566   635.0055   583.5894   481.0894
  505.6183   635.0361   582.3473   480.9624
  504.3800   634.1357   582.4775   480.8151
  504.3817   634.0389   582.4775   480.8151
  503.8318   633.7734   581.4775   480.8151
  503.8435   633.7852   581.4780   480.1366
  503.8664   634.0310   581.7365   480.3220
  503.8667   634.0132   581.7365   480.3210
  503.8667   634.0132   581.7820   480.2644
  502.3112   633.3540   581.7820   480.2644
  502.3112   633.3540   580.8171   479.1784
  502.3112   633.3540   580.8487   479.1402
  502.4916   633.5242   580.8487   479.1402
  502.4916   633.3992   580.8487   479.1402
  502.5063   633.6702   580.8487   479.1402
  502.5140   633.5103   580.8487   479.1401
  502.5140   633.5162   580.8487   479.1401
  502.8069   633.0295   580.8588   479.1117
  502.8142   633.0392   580.8600   479.1078
  502.9028   633.1126   580.6270   479.3902
  502.8404   633.2376   580.6270   479.3902
  502.8621   633.0374   579.7717   479.3902
  501.9976   633.2625   580.2717   479.6402
  501.7410   633.5463   579.6959   479.8463
  501.7410   633.5463   579.5707   479.1591
  501.7410   633.5463   579.5623   479.9297
  501.6638   633.9426   579.4373   479.9456
  501.6633   633.9429   579.4463   479.9851
  501.6633   633.9433   579.7613   479.3580
  501.6633   633.9433   579.7884   479.3577
  501.6783   633.0059   579.7875   479.3583
  501.6803   633.0054   579.7890   479.3502
  501.6818   633.0329   579.7881   479.3505
  501.7140   632.9908   579.8232   479.1704
  501.7453   633.0055   579.8253   479.1735
  501.8067   632.5422   579.8253   478.9235
  501.8067   632.5422   579.8253   478.9235
  501.8067   632.5422   579.8253   478.9238
  501.8067   632.5422   579.8253   478.5623
  501.8067   632.5422   579.8253   478.5623
  501.3088   632.3427   579.8253   478.5623
  501.8357   632.7432   580.4074   478.4627
  502.4292   632.7000   580.4074   478.4629
  502.4292   632.7000   580.0300   478.8780
  502.4292   632.7000   580.0287   478.8802
  502.4292   632.7000   580.5287   479.8802
  502.4965   633.6488   580.5287   479.8802
  502.7641   632.9547   580.5287   479.8802
  502.7641   632.9749   580.0567   479.7658
  502.7646   633.0064   581.2555   480.4278
  503.7645   633.8815   581.7668   480.4317
  503.7645   633.8815   581.7764   480.4200
  504.1855   634.8761   582.0197   480.6932
  504.5699   634.5705   582.0193   480.7086
  505.1506   634.5709   583.0301   481.9135
  505.1547   635.5656   583.0301   481.3261
  505.3976   635.5813   584.0289   482.4060
  506.3976   635.5813   584.0289   482.4081
  507.3979   636.5808   584.0288   482.4175
  507.3979   636.5808   585.4541   483.1605
  507.3981   636.5818   585.4631   483.1497
  508.7716   637.4924   585.4631   483.1534
  508.8722   637.5803   585.9931   483.8555
  509.4571   637.8595   586.0119   483.9180
  509.3790   637.9325   586.0255   483.9546
  510.0972   637.8701   587.0065   483.9547
  510.6184   637.8539   587.0160   483.1365
  510.5546   637.9059   587.0160   483.1346
  510.4194   637.9359   587.0160   483.5839
  510.4194   637.9359   588.0160   484.1248
  510.4868   637.9622   587.0199   483.2637
  510.5060   637.9357   587.0160   483.2671
  510.5060   637.9357   587.0255   483.2646
  510.4752   637.9486   588.0245   484.1290
  510.8662   637.9753   588.0255   484.1290
  510.8700   637.9753   588.8961   484.1313
  511.1341   638.8452   588.8961   483.6313
  511.1350   638.8462   588.0231   483.8135
  511.1311   637.9730   588.0231   483.8136
  511.1287   637.9601   588.0231   483.8135
  511.1292   637.9329   588.0231   483.8135
  511.1531   637.8504   588.0231   483.8135
  510.7547   637.9461   588.0231   483.8135
  510.6921   637.8762   587.4836   483.1243
  510.1965   637.8517   587.4836   483.1214
  509.7903   637.8508   587.4992   483.1178
  509.7328   637.8925   587.5014   483.1116
  509.7328   637.8925   586.0810   482.4794
  509.7137   636.6421   586.0810   482.4794
  509.7137   636.6421   586.0810   482.4794
  509.7137   636.6421   586.0810   482.4794
  508.9093   636.5810   586.0810   482.4794
  508.9021   636.5764   586.0810   482.4794
  508.8865   636.5764   586.0810   482.4794
  508.8665   636.5930   586.0810   482.4794
  508.8586   636.5930   586.4760   481.9990
  508.4354   636.4675   586.4747   481.9998
  508.4368   636.4663   586.4747   481.9998
  508.4408   636.9817   585.9041   481.5645
  508.4641   636.9632   585.9041   481.5645
  508.5248   636.9812   585.9041   481.5645
  508.5248   636.9812   585.9041   481.5645
  508.6895   636.9949   585.9041   481.5645
  508.6895   636.9879   585.9041   481.5645
  508.6865   636.9811   585.9041   481.5645
  508.6729   636.4702   585.1674   481.9233
  507.6284   636.4653   585.8640   481.9329
  507.6597   636.4711   585.8718   481.9956
  507.6604   636.4702   584.8311   481.1199
  507.6760   636.4711   584.8310   481.0885
  506.6760   636.4711   584.5299   482.0122
  504.1833   636.8762   583.4882   482.0246
  502.7427   636.9402   582.7898   483.7802
  500.4308   636.9681   579.7343   483.1586
  496.8190   635.2313   576.7891   482.3196
  492.8383   634.0855   573.4989   482.2433
  488.4471   633.7795   570.0915   481.2552
  486.5386   633.8176   568.5773   481.2472
  485.6018   633.0967   567.6054   481.2196
  484.9953   633.3366   567.6210   482.2023
  485.9878   633.8011   566.6163   481.2078
  486.8705   633.9505   567.6118   481.2264
  486.9845   633.9495   567.7272   480.2569
  487.8375   633.9594   567.7278   480.2566
  487.8375   633.9594   567.9705   480.4979
  487.7711   633.9692   567.2255   481.5735
  486.5223   633.9547   567.2274   481.5662
  486.5253   634.0975   567.2274   481.5787
