# Supplementary material for: Semi-automatic tracking, smoothing and segmentation of hyoid bone motion from videofluoroscopic swallowing study
Source: PLoS One. 2017 Nov 28;12(11):e0188684. doi: 10.1371/journal.pone.0188684 (PMC5705154; doi:10.1371/journal.pone.0188684)
Supplement: S2 File — (ZIP) [file pone.0188684.s002.zip › 31_hyoid_fr1to300.txt]

  432.0000   536.0000
  431.0000   536.0000
  431.0000   534.2197
  431.0000   534.2197
  431.5000   533.9697
  430.5000   533.9697
  430.5000   532.8841
  430.0023   532.8533
  429.9827   532.8753
  429.9522   532.0854
  429.9639   531.9801
  429.8455   531.0978
  429.0795   531.0024
  428.9623   530.0024
  427.9763   528.9919
  425.9832   527.9906
  423.9240   526.0342
  420.4136   524.1011
  416.6810   524.1027
  411.7776   525.1945
  406.9959   528.2492
  401.8697   532.1499
  398.8848   535.0299
  396.8928   535.2518
  393.9999   536.1704
  392.9869   536.4684
  391.0428   536.5288
  388.3247   537.4622
  387.3219   537.4958
  387.0828   536.6941
  385.2310   535.6133
  385.2419   534.5636
  385.0541   532.3754
  384.0883   530.3339
  385.9748   526.2214
  386.9517   522.2204
  388.8471   518.0053
  389.9291   513.8574
  390.9670   510.9211
  391.9540   507.8689
  393.8321   505.8820
  395.7588   504.0594
  396.8149   503.3174
  396.9868   502.8467
  396.9842   502.8486
  397.9879   503.2118
  398.8218   503.8226
  398.9894   504.8245
  399.5125   505.7758
  399.5037   505.7774
  400.5185   505.7787
  400.6219   505.7733
  401.5594   504.7787
  401.5660   504.7701
  401.5933   503.7731
  402.5303   503.3995
  402.5300   502.7726
  403.0181   501.8317
  403.9875   501.2596
  404.0346   500.4049
  404.9817   500.2495
  404.9862   499.4355
  404.9879   498.9101
  405.9833   497.8560
  406.9915   495.8836
  407.9880   493.3762
  409.0086   489.7417
  411.0076   486.3971
  412.0171   482.0975
  411.0137   478.8650
  412.0158   475.3203
  411.0349   473.3088
  411.0175   472.3011
  411.0173   470.4704
  410.0153   470.1358
  410.5998   468.3502
  409.7484   468.0517
  409.7328   467.0520
  410.1151   467.3785
  411.0991   467.3923
  411.0990   468.3925
  411.0999   470.3750
  411.1251   472.3765
  411.1563   474.3296
  411.1521   475.4260
  411.1690   478.4542
  410.5238   482.4548
  409.8403   488.3292
  406.7040   498.1694
  405.0006   502.7505
  403.9464   505.3611
  403.9454   506.0072
  404.0032   505.1732
  404.8818   503.6849
  405.8814   501.6821
  406.8772   499.8816
  407.0009   498.0072
  407.2644   496.4253
  407.2699   495.8223
  407.6412   495.4112
  408.0705   496.3479
  409.0436   496.4074
  409.6698   495.4586
  409.0453   493.4572
  408.9870   490.6758
  408.0456   488.7736
  406.2009   487.4068
  404.1985   486.4946
  402.0075   485.9338
  398.0432   486.9282
  393.9164   489.6900
  387.1965   493.9521
  383.5420   497.2927
  379.6384   500.4711
  372.7343   506.5757
  367.9454   512.0037
  364.7100   515.8354
  362.7078   515.8427
  360.4018   514.5473
  354.7308   512.8049
  351.2925   511.3122
  347.2634   511.1770
  343.6140   510.9123
  341.5671   509.8361
  340.4912   508.8400
  337.6733   507.1541
  337.6733   506.1571
  336.6733   504.1399
  336.8114   501.1505
  339.7783   497.0761
  344.7942   490.8204
  347.8020   485.9652
  351.5987   482.6101
  354.4864   481.4979
  358.2963   480.7095
  360.4283   481.2354
  362.0663   481.2356
  363.0694   481.1072
  363.1304   480.2859
  363.1006   479.1969
  363.3499   478.4737
  364.0843   478.0733
  364.9982   477.4793
  366.1039   478.0680
  368.0671   478.2264
  369.4494   479.0025
  371.2667   479.0440
  372.4736   479.1737
  372.7421   479.3660
  374.2394   479.3906
  375.1698   479.2044
  375.3925   479.2030
  376.1779   479.1583
  377.1591   478.1852
  377.1663   478.1524
  377.1997   477.1102
  377.1697   476.4781
  378.1012   476.1444
  378.2914   475.1968
  378.2914   475.1903
  378.4270   475.1640
  378.4270   475.1640
  379.2984   474.1594
  379.2772   474.1773
  379.4020   474.1603
  380.2795   473.1877
  381.2183   473.1378
  381.2633   473.1386
  381.2635   473.1386
  382.2700   472.1807
  382.2535   472.1547
  382.2535   472.1547
  382.2657   472.1478
  383.2537   471.1546
  383.2450   471.1338
  384.2450   470.1338
  384.2111   470.1270
  384.2931   469.1717
  384.2934   469.1521
  385.2302   468.1775
  385.2302   468.1757
  386.2262   467.1564
  386.2262   467.1544
  386.2083   467.1349
  387.2083   466.1720
  387.2083   466.1720
  387.2083   466.1505
  387.2083   466.1508
  387.2083   466.1508
  387.2260   466.1362
  388.2257   465.1669
  387.2259   465.1669
  387.2259   465.1508
  387.2103   465.1298
  388.2256   464.1718
  387.2257   464.2126
  387.1613   465.1101
  387.1867   465.0882
  387.1292   465.0841
  386.1931   465.1197
  386.1931   465.1207
  386.1931   465.1207
  387.1449   464.1597
  386.7195   465.1275
  385.7646   465.1549
  385.7487   465.1556
  385.7484   465.1634
  385.7486   465.1713
  385.2086   465.1492
  385.2086   465.1484
  385.1449   465.1593
  385.1608   465.1748
  385.1608   465.1748
  385.1607   465.2062
  385.1450   466.1354
  385.1982   466.1395
  385.1449   466.1587
  385.2086   466.1548
  385.2086   466.1743
  385.2085   466.1744
  385.2243   466.1746
  385.2243   466.1746
  385.2241   466.1581
  385.2241   466.1581
  385.1924   466.1439
  385.1926   466.1146
  385.1924   466.1196
  385.1924   466.1196
  385.1768   466.1040
  385.2083   465.1394
  385.2082   465.1394
  385.2082   465.1394
  385.1925   465.1394
  385.2238   464.1781
  385.2082   464.1590
  385.2082   464.1434
  385.2083   464.1438
  385.1925   464.1233
  385.2082   463.1581
  385.2082   463.1560
  385.1925   463.1201
  385.1217   462.0998
  384.1536   461.1037
  383.1352   461.0775
  381.1180   459.0984
  378.1447   458.1448
  375.1634   456.1701
  374.0645   454.1485
  372.0946   451.7295
  372.0947   450.7275
  372.6285   450.1288
  373.1560   450.1195
  373.1709   450.1334
  374.2178   450.1779
  375.2178   450.2153
  375.2554   451.1973
  376.2171   451.5605
  377.2084   452.2564
  377.2421   453.2110
  378.2505   453.2102
  379.2083   454.1788
  379.2707   454.2099
  380.2719   455.2572
  381.2720   456.2265
  382.2578   457.2691
  383.2496   458.2363
  383.3045   459.2897
  384.3046   460.2347
  384.2815   462.2142
  384.3385   463.2424
  383.6362   465.2680
  382.4907   468.2020
  380.7375   471.2200
  377.5995   475.2788
  375.8950   479.0096
  373.8763   481.9215
  371.9204   484.0322
  370.8403   486.1716
  368.8722   488.1717
  368.8754   489.0595
  369.8572   487.1077
  371.0777   485.0715
  373.0744   482.9433
  374.6486   481.1779
  375.4579   480.2929
  375.4609   480.0744
  375.6097   479.3632
  375.5019   479.3623
  375.4050   480.1310
  375.4041   480.1666
  374.3193   481.1666
  373.2810   482.1761
  371.5285   484.1628
  370.6051   485.2163
  369.2857   487.0763
  367.9997   489.0316
  365.9975   490.9129
  365.6133   492.0344
  364.9209   493.0774
  363.8751   493.9952
