# Supplementary material for: Semi-automatic tracking, smoothing and segmentation of hyoid bone motion from videofluoroscopic swallowing study
Source: PLoS One. 2017 Nov 28;12(11):e0188684. doi: 10.1371/journal.pone.0188684 (PMC5705154; doi:10.1371/journal.pone.0188684)
Supplement: S2 File — (ZIP) [file pone.0188684.s002.zip › 31_hyoid_fr301to600.txt]

  365.0000   493.0000
  364.3009   493.5080
  364.7524   493.0212
  364.5293   492.0311
  364.5293   490.9457
  363.9266   489.4419
  364.4668   488.9010
  363.9222   488.2685
  363.9227   488.2666
  364.6551   488.1945
  366.1220   487.0410
  368.0626   485.0324
  370.9183   481.9673
  372.9428   479.7175
  374.4585   478.9867
  375.3641   478.2773
  375.3641   478.2773
  375.0108   478.3640
  375.1041   479.0393
  375.1046   480.0383
  375.0052   481.0366
  375.0052   481.0368
  375.0051   481.0383
  374.0046   482.7625
  373.0046   483.7625
  373.0049   485.0133
  372.0057   486.0137
  372.0029   486.1181
  372.0208   487.0519
  372.0208   487.0478
  372.0208   487.0481
  372.0210   487.0481
  372.0269   487.0404
  372.0269   485.7298
  373.6732   484.0677
  373.7988   484.0598
  373.0382   484.0986
  372.1326   486.1775
  370.0177   489.1980
  366.9718   491.5208
  362.7044   495.2728
  362.6514   496.2704
  361.7460   497.2340
  360.7113   496.3916
  358.7400   496.3835
  356.1828   496.4530
  353.1173   497.5861
  350.8105   498.3439
  349.2278   498.5625
  347.8135   498.4347
  347.8125   498.4106
  346.8760   496.5046
  347.9166   492.3227
  348.9617   487.7111
  351.0422   483.5200
  351.8980   479.5167
  352.8805   476.2772
  354.0863   472.2653
  355.4676   469.3242
  357.0689   468.4466
  359.0708   467.3343
  362.1208   467.2298
  363.7820   468.2611
  365.3709   468.2718
  367.6328   468.3224
  369.0708   468.3344
  370.0708   468.3344
  372.0935   468.2805
  373.0935   468.2781
  374.0938   468.2782
  376.0934   467.2894
  376.0934   467.2894
  376.0934   467.2894
  376.0934   467.2894
  376.0934   466.9690
  377.0683   466.2706
  377.0683   466.2633
  377.0683   465.2831
  376.0768   465.2631
  376.0729   465.2631
  376.0675   465.2351
  376.0675   464.2539
  376.0675   464.2539
  376.0675   464.2738
  376.0675   465.0650
  376.0679   465.2994
  377.0678   465.2996
  377.0679   466.2712
  377.0777   466.2818
  377.0856   466.2818
  378.0777   466.2725
  378.0778   466.2726
  379.0777   466.2726
  381.0215   466.2620
  381.0683   466.2618
  381.0684   466.2632
  382.0684   466.2922
  383.0683   466.2910
  383.0683   466.3108
  384.3910   466.3586
  384.7615   467.3510
  385.5904   468.3070
  386.0982   469.2914
  385.0982   469.3656
  385.0982   470.3368
  385.0829   471.3367
  384.0829   472.3367
  383.0827   473.3367
  382.0953   474.3441
  381.0799   475.3462
  380.1111   476.2982
  379.1113   477.2955
  379.1113   477.2895
  379.1101   476.9856
  379.1113   476.9701
  379.1113   476.9699
  379.1269   476.9699
  379.1269   476.9699
  380.1256   476.9855
  381.1112   477.3038
  381.0803   477.3398
  381.0594   478.3179
  380.0599   479.3179
  378.1871   480.7999
  376.2090   482.6219
  374.2084   484.4895
  372.2258   486.2644
  369.7588   488.3509
  368.8228   489.3318
  366.8568   490.1834
  365.8061   490.6524
  364.8514   490.3922
  365.8067   489.6425
  366.3939   489.1186
  367.3313   488.2621
  369.0713   487.3277
  370.2401   486.4548
  371.2363   485.4539
  371.2632   485.4539
  371.2662   485.5017
  370.5292   485.5417
  369.3320   486.5135
  368.6445   486.6438
  367.7279   487.6338
  366.1470   488.7863
  365.8332   489.8532
  365.7864   490.2995
  364.5747   489.9625
  364.7120   489.6936
  364.5704   488.8777
  364.8518   487.9913
  365.1630   488.3096
  364.1858   488.9967
  363.2270   490.3822
  361.7015   491.4096
  359.7897   492.5928
  357.8078   494.5509
  356.1891   495.5874
  355.1048   494.8149
  352.0326   494.7593
  348.9953   494.7814
  347.9695   495.6232
  344.9972   495.7917
  343.0283   496.6785
  342.0244   496.6785
  342.0000   496.5137
  341.9186   495.5552
  341.8917   493.5801
  341.9856   490.5354
  344.2909   486.5285
  344.9153   483.6048
  345.5805   478.7064
  347.1293   474.7360
  348.4271   471.6406
  351.6351   468.5105
  354.0218   466.6867
  355.1646   465.6727
  357.0928   465.4278
  359.0427   464.3902
  360.0329   463.5844
  361.0327   463.6902
  362.0522   463.4378
  363.0392   463.9479
  364.0392   463.4148
  365.0392   463.4149
  366.0392   463.4317
  366.0459   463.4109
  368.0392   462.6625
  369.0392   462.6605
  370.1131   463.2939
  370.1300   462.4994
  371.1382   462.3879
  372.7756   461.3806
  372.7937   461.3604
  373.2975   461.3577
  373.2958   461.3567
  375.0422   460.4130
  375.0438   459.4150
  375.0438   459.4150
  376.0438   459.4079
  376.0494   458.4190
  377.0437   458.4120
  377.0419   458.2794
  378.0259   457.3884
  378.0261   457.3881
  379.0266   456.3906
  378.0267   456.3906
  379.0267   456.3906
  378.7735   456.3931
  376.1361   457.5037
  376.1197   457.5411
  374.2049   457.6277
  372.1746   457.7842
  371.2278   457.7826
  371.1009   457.7181
  371.2269   457.7204
  372.2258   457.7203
  373.2272   457.7203
  374.2386   457.7204
  374.2737   457.7907
  375.2738   457.8229
  377.2386   457.8226
  377.2408   458.7202
  378.2601   458.7537
  379.2598   458.7571
  379.2737   459.7230
  380.2715   459.7861
  381.2382   460.7164
  381.2601   460.8222
  382.2423   461.7952
  383.2563   462.7390
  383.2579   463.7382
  383.2589   464.7363
  384.2413   465.7385
  384.2061   466.7745
  384.2529   467.8072
  384.2524   468.8053
  384.2174   469.7642
  383.2526   470.7642
  383.2510   470.8026
  382.2456   471.7712
  381.2950   472.7642
  380.3098   472.9645
  379.3028   473.8561
  379.2939   473.9891
  379.2861   474.8316
  379.2556   474.9933
  378.3629   475.8362
  379.2592   476.0003
  379.3746   476.8960
  379.3729   477.7781
  379.3172   478.7766
  378.3188   479.7766
  378.3169   480.7766
  377.3141   481.8237
  376.4267   482.8706
  375.1640   483.9083
  374.3898   484.7342
  374.3903   484.7853
  373.3930   484.8334
  373.3910   484.7865
  373.3914   484.7290
  373.3509   484.5810
  374.1350   483.8670
  374.2069   483.7295
  374.2059   482.9834
  374.1554   482.8684
  374.1554   482.8684
  374.3087   482.7432
  374.2491   482.7937
  374.3116   482.7937
  374.3519   482.7937
  374.3649   482.7390
  374.3665   482.7418
  374.3645   482.7418
  374.3504   482.9924
  374.3122   483.1604
  374.3154   483.1567
  373.3662   483.1081
  373.2575   482.9800
  373.2055   482.9194
  373.2045   482.7905
  372.3641   482.7456
  371.4965   482.2784
  370.5567   482.0043
  368.4781   481.1548
  366.2086   480.0672
  362.2557   478.3408
  359.1930   477.0028
  357.1767   475.9355
  355.3440   475.1754
  355.3159   474.9542
  355.3899   474.9037
  356.1614   474.9028
  356.3505   475.1191
  357.1646   474.8981
  357.1656   474.8888
  357.1838   473.8981
  357.1829   472.8935
  356.2728   471.8999
