# Supplementary material for: Semi-automatic tracking, smoothing and segmentation of hyoid bone motion from videofluoroscopic swallowing study
Source: PLoS One. 2017 Nov 28;12(11):e0188684. doi: 10.1371/journal.pone.0188684 (PMC5705154; doi:10.1371/journal.pone.0188684)
Supplement: S2 File — (ZIP) [file pone.0188684.s002.zip › 3_axis_fr1to230.txt]

  537.0000   515.0000   614.0000   391.0000
  537.0000   515.0000   614.0000   391.0000
  537.0000   515.0000   614.0000   391.0000
  536.5064   514.1226   614.0000   391.0000
  536.5064   514.1226   614.0000   391.0000
  536.5064   514.1226   613.7630   390.3602
  536.5064   514.1226   613.7683   390.3410
  536.5064   514.1226   613.7614   390.3516
  537.0073   514.1054   613.6323   390.3655
  536.7292   514.1054   613.6323   390.3655
  536.7292   514.1054   613.6323   390.3655
  536.9763   514.0936   613.6574   390.3434
  536.9750   514.0868   613.6612   390.3377
  536.1973   514.0868   613.6612   390.3377
  536.1973   514.0868   613.6612   390.3377
  536.1973   514.0868   613.6612   390.3377
  536.1973   514.0868   613.6612   390.3249
  536.2205   514.0631   613.6612   390.8249
  536.2205   514.0631   613.6612   390.8249
  536.2205   514.0631   613.6612   390.8249
  536.2208   514.0629   613.6612   390.8249
  536.2208   514.3764   613.6612   390.8249
  536.2208   514.3764   613.6612   390.8249
  536.2208   514.3764   613.7393   390.9499
  537.3720   515.3764   613.7392   390.9661
  537.3720   515.3764   613.7357   390.9737
  538.3720   515.3764   614.3103   391.1508
  538.3720   515.3764   614.3148   391.0310
  538.3720   515.3764   614.3104   391.0177
  538.3720   515.3764   615.3604   391.7915
  538.3720   515.3764   615.7187   391.2290
  538.6349   514.7030   614.6016   390.3926
  537.7277   514.7030   614.6340   390.1847
  536.3632   513.4705   614.6442   390.4548
  535.3307   512.6944   613.5473   389.8457
  534.8307   511.6944   613.5472   389.8535
  533.3061   510.9164   612.5003   388.7157
  531.4849   509.6433   612.4378   388.7431
  531.1584   509.9879   611.5347   388.7205
  530.8620   509.2006   611.5349   388.7205
  529.2109   508.9732   610.5707   387.8297
  528.0126   507.3064   610.3208   387.8358
  527.7903   506.9830   609.6496   386.8706
  525.6069   505.1347   609.6496   386.8796
  525.6069   505.1347   609.7100   386.8093
  525.6069   505.1347   607.2484   384.8430
  522.0184   502.8704   606.2308   384.9063
  521.0112   502.8789   606.4239   384.6563
  519.4677   501.8791   605.4239   384.6563
  517.5166   499.8276   603.2783   382.9872
  517.0025   499.8070   603.2852   382.9743
  515.1006   498.6435   603.2852   382.9743
  515.0315   498.6648   603.2852   382.9743
  515.0315   498.6657   602.4939   382.9743
  513.9926   496.8420   602.3308   381.9812
  512.9925   496.6819   601.3308   380.9812
  511.1886   495.5431   601.3308   380.9812
  511.1886   495.5492   601.3308   380.9812
  511.1886   495.5502   601.3308   380.9812
  511.0438   495.5502   601.3308   380.9812
  511.0431   495.5631   600.3308   380.9812
  510.0964   495.5628   600.3308   380.9812
  510.0964   495.5633   600.3308   380.9812
  510.0962   495.5835   600.3289   380.9827
  510.1228   495.5835   600.3445   380.9832
  512.0939   497.6151   600.3445   380.9832
  513.5255   497.6406   601.3445   381.9833
  515.0585   498.6527   603.2492   382.9619
  516.0580   499.6300   603.2707   382.9286
  517.9562   500.6276   604.2823   382.8411
  518.0348   501.5356   604.2823   383.8411
  519.0349   502.6348   603.4274   383.8665
  519.0348   502.6348   603.4623   383.8714
  522.0326   505.5156   604.5532   384.8151
  523.1866   505.5200   605.5202   385.8669
  524.6049   506.2229   606.4457   385.5112
  528.6811   508.7622   606.3675   385.9732
  530.7776   509.8031   608.6128   386.9934
  531.5576   510.8274   609.9542   387.1722
  532.4553   511.2484   610.0572   387.5745
  532.4517   511.2524   610.3090   387.8476
  532.4557   511.2563   610.8831   387.8504
  532.4581   511.2529   610.0043   387.6225
  532.7134   511.0026   609.4378   386.9744
  530.8451   509.8716   608.3745   386.5282
  529.7575   509.5924   607.8826   385.8101
  528.3858   508.9997   606.4947   385.1268
  526.6068   507.9040   605.7070   384.8904
  524.7352   507.4129   604.2132   384.8379
  523.4684   506.6541   604.2132   385.8379
  523.4684   506.6541   603.2286   384.3039
  523.2059   506.6633   603.2286   384.3039
  523.1902   506.6633   603.4750   383.9378
  523.8491   506.6637   604.2638   384.6977
  523.8491   506.6633   604.2654   384.6903
  524.0024   506.6635   604.2685   384.6852
  524.0018   506.7777   604.4580   384.6380
  524.0024   506.7855   604.4598   384.6396
  524.0024   507.0437   604.5532   384.6907
  523.5072   506.6641   604.1106   384.7029
  523.3066   506.6639   603.6330   383.7147
  523.3066   506.6639   603.6762   384.6838
  523.4428   506.6936   603.6762   384.6838
  523.4516   506.6833   603.6762   384.6838
  523.9721   507.1626   604.7295   384.8987
  523.9924   507.1420   604.3835   384.9057
  524.7516   507.6674   604.3866   384.8980
  524.7877   507.6579   604.3896   384.8911
  524.7877   507.6579   604.3464   384.9030
  524.8190   507.6677   604.3503   384.8980
  524.8036   507.6818   604.3503   384.8980
  524.0021   506.9699   604.3503   384.9036
  524.0019   507.8173   604.4127   384.9439
  524.0019   507.7315   604.4015   384.9545
  523.7576   507.6907   604.2774   384.9707
  523.0047   506.9351   603.7783   384.7075
  523.0047   506.9355   603.7787   384.7077
  522.9962   506.9650   603.7197   384.7200
  522.9879   506.9439   603.7275   384.7195
  522.9919   506.9439   603.7280   384.7241
  523.0005   506.8815   603.7280   384.7241
  523.0005   506.8772   604.2465   385.6327
  523.9828   507.0016   604.4809   385.8655
  523.9829   507.0017   604.4920   385.8482
  523.9829   506.9763   604.5199   385.8728
  523.9875   507.8184   604.5199   385.8682
  524.0006   507.8107   604.5199   385.8682
  524.0006   507.7557   605.5261   385.9346
  524.0047   507.8140   605.5105   385.8792
  524.2595   507.8703   605.5109   385.9347
  524.7595   507.9094   605.5109   385.9346
  524.7590   507.9053   605.5109   385.9336
  524.9962   507.9652   606.5165   386.9362
  525.9875   508.9648   606.5174   386.9347
  525.9875   508.9648   606.5174   386.9347
  525.9875   508.9648   606.5174   386.9347
  525.9875   508.9643   606.5175   386.9326
  525.9962   508.9096   606.5179   386.9320
  525.9962   508.8899   606.5396   386.8985
  526.4944   509.8662   606.5396   386.8918
  526.5163   509.8749   607.6610   387.3629
  526.5186   509.8662   607.6610   387.3629
  526.4767   509.8906   607.6610   387.3629
  527.6381   510.8666   607.6610   388.8819
  527.6381   510.8989   607.4235   387.9362
  528.8919   511.8760   607.4584   387.9394
  528.5875   511.3717   607.5035   387.8930
  529.7804   512.8992   607.5152   387.8936
  530.9744   513.4161   608.5858   388.6729
  531.9410   513.4161   609.4652   389.4034
  532.7568   514.9098   609.4652   389.4034
  532.7529   514.9103   610.4323   389.9839
  533.3781   515.0011   610.7278   390.0049
  534.2770   515.5663   610.7698   390.0498
  533.9861   515.9984   610.6692   390.3317
  533.9861   516.0297   610.6756   389.8076
  534.6212   516.0742   611.6897   390.9916
  535.9459   516.9974   611.2321   390.7305
  535.9564   516.9974   611.2321   390.7281
  535.9564   517.0037   611.7472   390.9234
  535.9514   517.0035   611.7472   390.9193
  535.9514   517.1451   611.5313   391.4025
  535.9515   517.1530   611.5313   391.4025
  535.9458   517.1505   610.2454   390.4506
  535.9507   517.2112   610.2668   390.4616
  535.9507   517.2182   610.2383   390.5062
  535.9507   517.2224   610.4562   390.7866
  535.9507   517.2214   610.4576   390.7868
  535.9507   517.2922   610.4576   390.7879
  535.9507   517.3011   610.4583   390.7883
  535.9563   517.3007   610.4583   390.7883
  535.9563   517.3011   610.4583   390.7883
  535.9563   517.3063   610.4583   390.7883
  535.9563   518.0638   611.2304   391.9368
  535.9563   517.3064   611.2316   391.9392
  535.9556   517.1737   611.0244   391.0886
  535.9606   517.2922   611.0261   391.0901
  535.9605   517.2922   611.0265   391.0912
  535.9605   517.2928   610.9816   391.0638
  535.9605   517.2928   610.9435   391.0636
  535.9506   517.2955   610.9435   391.0724
  535.9506   517.2975   610.9433   391.0716
  535.9505   517.2975   610.0582   391.0154
  535.9505   517.3025   610.5159   390.9251
  535.9505   517.1760   610.5868   390.9410
  535.9505   517.1756   610.5868   390.9425
  535.9505   517.1756   611.6554   391.3274
  536.2012   517.2762   611.6554   391.3274
  536.9209   517.2764   611.6601   391.0270
  536.9209   517.2767   611.0436   390.9797
  536.9456   517.1543   611.0631   390.9798
  536.9455   517.1593   611.6294   390.9281
  536.9610   517.1224   612.0981   391.3071
  536.9610   517.0639   612.0981   391.3071
  536.9610   517.0795   612.0981   391.3081
  536.9610   517.0111   612.0550   390.9703
  537.1881   517.1596   612.0671   390.9854
  537.1928   517.1548   612.0718   390.9852
  537.2237   517.1285   612.5812   390.9707
  537.2584   517.0920   612.5812   390.9707
  537.2751   517.0756   612.5812   390.9395
  537.8930   517.0775   612.5812   390.9551
  536.9619   517.1716   612.5812   390.9707
  536.9619   517.1714   612.5812   390.9707
  536.9619   517.0110   612.0580   390.8150
  536.7521   516.5192   611.9564   390.9319
  536.7521   516.5028   611.9620   390.8007
  536.7521   516.5175   611.9542   390.8020
  536.7521   516.6721   611.5211   390.7844
  536.7521   516.6716   611.5211   390.7844
  536.7521   516.6722   611.2715   390.9842
  536.1029   516.6599   611.3014   390.7890
  535.8628   516.3557   611.3015   390.9066
  535.8628   516.3565   611.3017   390.9861
  535.8626   516.3695   611.1576   390.8054
  535.8625   516.3695   611.0801   390.8207
  535.8626   516.4096   610.9619   391.0010
  535.8625   517.0262   610.9619   391.0012
  535.8625   517.0199   611.0035   391.0383
  535.8624   517.0066   611.0035   391.0374
  535.8624   517.1492   611.0035   391.0383
  535.8624   517.1493   611.0035   391.0542
  535.8623   517.0097   611.0036   391.0375
  535.7391   516.9588   610.9340   391.2245
  535.7391   517.1495   610.2453   390.9027
  535.7393   517.1495   610.1985   390.9142
  535.7391   517.1495   610.6985   390.9046
  534.9431   517.1225   610.6731   390.9442
  534.9431   517.1152   610.6665   390.9677
  535.0725   516.5406   610.6665   390.9143
