# Supplementary material for: Semi-automatic tracking, smoothing and segmentation of hyoid bone motion from videofluoroscopic swallowing study
Source: PLoS One. 2017 Nov 28;12(11):e0188684. doi: 10.1371/journal.pone.0188684 (PMC5705154; doi:10.1371/journal.pone.0188684)
Supplement: S2 File — (ZIP) [file pone.0188684.s002.zip › 3_axis_fr231to470.txt]

  536.0000   516.0000   608.0000   389.0000
  536.0000   516.0000   608.0000   389.0000
  536.0000   516.0000   608.0000   389.0000
  536.0000   516.0000   608.0000   389.0000
  536.0000   516.0000   608.0000   389.0000
  536.0000   516.0000   608.0000   389.0000
  536.0000   516.0000   608.0000   389.0000
  536.0000   516.0000   608.0000   389.0000
  536.3017   515.9388   608.0000   389.0000
  536.2236   515.9911   608.0000   389.0000
  537.6383   516.8421   608.0000   389.0000
  537.6383   516.8421   608.0000   389.0000
  537.6672   516.6459   608.0000   389.0000
  537.3702   516.5209   608.0000   389.0000
  537.3703   516.5191   608.0000   389.0000
  536.6828   515.9887   608.0000   389.0000
  536.5578   515.8481   608.0000   389.0000
  536.5578   515.8481   608.0000   389.0000
  536.5673   515.8377   608.0000   389.0000
  535.3746   514.9848   608.0000   389.0000
  535.3082   514.9320   608.0000   389.0000
  535.3719   514.8713   608.0000   389.0000
  535.3718   514.8710   607.0123   387.9287
  534.6500   513.9370   607.0123   387.9287
  533.3677   512.6446   607.0123   387.9287
  532.5049   511.8519   607.0123   387.9287
  531.3025   510.4736   606.6701   386.8895
  530.3025   510.4736   606.6701   386.8895
  529.3460   509.9716   606.6701   386.8895
  528.7070   508.5276   605.1521   385.4699
  527.2214   507.9440   605.1521   385.4699
  526.7869   506.7503   604.1088   384.6298
  526.7869   506.7615   604.1088   384.6298
  526.0274   505.7226   604.0808   383.6338
  526.0389   505.6590   604.5808   383.6338
  526.0389   505.6752   604.5808   383.6338
  526.0389   505.6747   604.5808   383.6338
  526.0514   505.6630   604.5808   383.6338
  526.0514   505.6630   604.5808   383.6338
  526.0514   505.6652   604.5808   383.6338
  526.0764   505.6409   604.5808   382.6338
  526.0764   505.6409   604.0809   382.8838
  526.1627   505.6637   604.0843   382.9955
  527.0639   506.6169   605.5500   383.6044
  527.1407   506.6637   605.5500   383.6044
  527.1407   506.6637   605.5500   383.6044
  527.0513   506.6709   605.5500   384.6044
  527.0018   506.9004   605.5500   384.6044
  527.0018   506.9004   604.6047   384.6044
  526.0514   506.6627   604.6047   383.6044
  526.0515   506.6629   604.0829   384.7464
  526.0273   506.6728   604.6526   383.6646
  526.0389   506.6626   604.7652   384.9257
  526.0390   506.6606   604.7652   383.7297
  526.0390   506.6629   604.2408   384.5135
  526.0723   506.6610   604.2408   384.5135
  526.0857   506.6856   604.2408   384.5135
  526.1503   506.6856   604.2408   384.5135
  527.0826   507.6407   604.2408   384.5135
  527.1640   507.6285   604.2408   384.5135
  527.1836   507.6535   604.2408   384.5135
  527.5379   507.6535   604.2408   384.5135
  528.0386   507.8522   604.2408   384.5135
  528.8410   508.6487   604.2408   384.5135
  528.8528   508.6867   604.2408   384.5135
  528.8528   508.6847   604.2408   384.5135
  528.8528   508.6525   604.2408   384.5135
  528.4013   508.7423   603.3259   383.5135
  528.3453   508.8546   603.3259   383.5135
  528.8234   508.8808   603.3259   383.5135
  528.8268   508.8819   603.3259   383.5135
  528.8002   508.8451   603.3259   383.5135
  528.7847   508.8617   603.3259   384.8479
  527.9847   507.9047   603.3259   384.8479
  527.9876   508.8610   603.3259   384.8479
  527.7471   508.3193   603.3259   384.8479
  528.0681   508.6021   603.3259   384.8479
  528.0681   508.6016   603.3259   384.8479
  528.0681   508.6016   603.3259   384.8479
  528.3308   508.8670   603.3259   384.8479
  528.3308   508.8670   603.3259   384.8479
  529.0950   509.6484   603.3259   384.8479
  529.0944   509.6638   604.3259   385.8479
  529.0950   509.9119   604.3259   385.8479
  529.6179   510.5952   604.3259   385.8479
  529.7533   510.4539   604.3259   385.8479
  529.8783   510.6053   604.3259   385.8479
  529.8854   510.6059   604.3259   385.8479
  529.8853   510.6053   604.2320   385.9939
  529.8853   510.6178   604.2320   385.9929
  529.8854   510.6179   604.2167   385.9921
  529.8854   510.6050   604.2148   385.9924
  529.8854   510.4544   604.2148   385.9924
  529.8854   510.6048   604.2150   385.9921
  528.7318   509.6056   604.2175   385.9923
  528.7318   509.6056   604.2175   385.9922
  528.7318   509.6051   604.2181   385.9918
  528.7337   509.6202   604.2181   385.9921
  528.9891   509.8536   604.2179   385.9923
  528.4891   509.8536   603.3972   384.9930
  528.4891   509.8536   603.3972   384.9927
  528.6998   509.8734   603.3973   384.9930
  528.8242   509.8709   603.3977   384.9928
  528.8291   509.8770   603.3978   384.9942
  528.8291   509.8770   603.3978   384.9926
  528.8291   509.8772   603.3978   384.9927
  528.8254   509.7740   603.4166   384.9930
  528.9856   509.7746   603.4166   384.9935
  529.0054   509.7741   603.4147   384.9953
  528.9859   510.3215   603.4148   384.9952
  529.2605   510.3971   604.8409   385.4457
  529.2529   510.3971   604.8469   385.9590
  529.2339   510.4162   604.8498   385.9602
  529.2339   510.4162   604.8504   385.9582
  529.2339   510.4182   604.8504   385.9582
  529.2602   510.3846   604.8504   385.9582
  529.2602   510.3787   605.8561   386.9504
  529.2600   510.3787   605.8561   386.9506
  529.2603   510.3777   605.8561   386.9534
  529.9604   510.8301   605.8563   386.9535
  529.9602   510.8261   605.8563   386.9505
  529.9597   510.7260   605.8563   386.9505
  529.9607   510.7260   605.8147   385.9956
  529.9602   510.8516   605.8214   385.9858
  529.9827   510.8517   605.8062   385.9959
  530.3838   510.9515   605.8090   385.9581
  530.3838   510.9531   605.8101   386.7048
  530.4477   510.9541   605.8101   386.7048
  530.5096   510.8923   605.8108   386.7038
  531.3821   511.8911   605.8108   386.7038
  531.7803   511.8200   606.8176   387.6911
  531.9832   512.1948   606.5072   386.9302
  531.9366   512.4452   605.1397   386.7949
  531.9623   512.4538   605.1359   386.7925
  531.9408   512.4775   606.1359   387.7925
  531.9369   512.4766   606.1285   387.7926
  531.9374   512.4775   606.1286   387.7924
  531.9366   512.4766   606.1286   387.7924
  531.9366   512.4766   606.6032   386.9978
  531.7610   511.8997   606.6017   387.0060
  531.7011   512.2702   605.9417   386.0256
  531.6972   512.2710   605.9417   386.0256
  531.7011   512.2727   605.9417   386.0256
  531.6314   512.3471   605.9417   386.0256
  532.6439   512.8937   605.9417   386.2756
  532.7070   513.0001   605.9417   386.2756
  532.7349   512.9764   605.9417   386.2756
  532.7349   512.9764   605.9417   386.2756
  532.6888   512.8963   606.5642   387.8670
  532.5912   512.9973   606.5509   386.9975
  532.6879   512.8964   606.7405   386.9992
  532.6679   512.9175   606.9515   387.0038
  532.6113   512.9754   606.9602   386.9932
  532.6661   512.9183   606.9602   387.0014
  532.7286   512.9810   606.9763   387.0088
  532.7065   513.2780   606.6823   387.0043
  532.7099   513.2556   606.6908   386.9913
  532.7099   513.2556   606.7035   387.0069
  531.9633   512.6763   606.5279   386.9990
  531.9633   512.6771   606.5332   386.9913
  531.9633   512.6771   605.3367   386.5624
  531.9633   512.7083   605.8445   386.7561
  531.9632   512.7261   605.9110   386.4652
  531.9167   512.7056   605.9110   386.7140
  531.9167   512.6802   605.9110   386.4593
  532.7095   512.8541   605.9110   386.4603
  532.7428   512.8309   606.2816   386.9820
  532.7386   512.8309   606.2816   386.9836
  532.7381   512.6495   606.2650   386.8517
  532.7384   512.6495   606.3105   386.8681
  533.7379   513.0284   606.3105   386.8681
  533.7384   513.1534   606.3120   386.8538
  533.7384   513.0597   606.3120   386.8538
  533.7384   513.0587   607.3613   387.0085
  533.7384   513.1896   607.4858   387.4279
  533.7384   513.1867   607.4859   387.4313
  533.7389   513.1828   607.3912   387.4460
  533.7389   513.1828   607.3912   387.4243
  533.7389   513.0593   607.3854   387.4430
  533.7076   513.0593   607.3869   387.4324
  533.7004   513.0583   607.3869   387.4324
  533.6977   513.0300   607.3869   387.4324
  533.6998   513.0287   607.3972   387.4434
  533.6832   513.0299   607.3369   387.4367
  533.6830   513.0924   607.3372   387.4469
  533.6830   513.0299   606.8477   386.5258
  533.6832   513.0592   606.8477   386.5284
  532.7347   512.2754   606.8476   386.7067
  532.7382   512.2754   606.8476   386.7067
  532.7382   512.2754   606.8477   386.5286
  532.6967   512.5728   606.7535   387.0516
  532.7374   512.6088   606.7542   387.0573
  532.7401   512.7484   606.4626   386.8532
  532.7421   512.9931   606.4769   386.8747
  532.7454   512.8095   606.4775   386.8581
  532.7421   512.8100   606.4775   386.8581
  532.7452   512.8112   606.4585   386.9033
  532.7452   512.8097   606.3951   387.0736
  532.7374   512.6864   606.3952   387.0730
  531.9575   512.3133   605.4273   386.2202
  532.3293   512.6513   605.4898   386.2710
  532.1888   512.6004   605.4994   386.2547
  531.9032   512.3535   605.4994   386.5053
  531.9032   512.3501   605.4994   386.5053
  531.9075   512.3461   605.5325   386.2371
  531.9031   512.3448   605.4624   386.1544
  531.9031   512.3448   605.6655   386.1579
  531.9353   512.3448   605.6745   386.5382
  531.9290   512.3448   605.6745   386.5382
  531.9592   512.3615   605.8578   386.1821
  531.9576   512.3449   605.8578   386.1624
  531.9591   512.3450   605.8578   386.1469
  532.2866   512.6453   605.8578   386.3184
  532.2802   512.6481   605.8578   386.3184
  532.7927   512.8976   605.8578   386.5671
  532.2203   512.7840   605.8578   386.1509
  532.2203   512.7810   605.8579   386.1628
  532.2203   512.7808   605.7080   386.2613
  532.0040   512.7647   605.7220   386.3014
  532.2018   512.7998   605.8163   386.1569
  531.9873   512.7725   605.8307   386.1725
  531.9873   512.7817   605.8307   386.1725
  531.9869   512.7817   605.8307   386.1725
  531.9872   512.7817   605.8612   386.5600
  531.9872   512.7643   605.8615   386.5600
  531.9885   512.7658   605.5388   386.5689
  532.6318   512.9024   605.5538   386.5349
  532.6367   512.9182   606.2544   387.0220
  532.6367   512.9178   606.2755   387.0176
  532.6055   513.3594   606.2677   387.0234
  532.4391   512.9610   606.2753   387.0077
  532.4442   513.0924   606.2832   387.0005
  532.6667   512.7362   606.2853   386.9839
  532.6789   512.7217   606.2853   386.9836
  532.6867   512.7350   606.2953   386.9866
  532.5227   512.8872   606.3059   387.0007
  532.5236   512.8862   606.8867   386.9650
  532.5256   512.8872   606.8867   386.9650
  533.8805   512.9613   606.4478   386.7051
  533.7852   513.5329   606.4400   386.7097
