# Supplementary material for: Semi-automatic tracking, smoothing and segmentation of hyoid bone motion from videofluoroscopic swallowing study
Source: PLoS One. 2017 Nov 28;12(11):e0188684. doi: 10.1371/journal.pone.0188684 (PMC5705154; doi:10.1371/journal.pone.0188684)
Supplement: S2 File — (ZIP) [file pone.0188684.s002.zip › 3_axis_fr471to721.txt]

  534.0000   515.0000   608.0000   388.0000
  534.0000   515.0000   608.0000   388.0000
  534.0000   515.0000   608.0000   388.0000
  534.0000   515.0000   608.0000   388.0000
  534.0000   515.0000   608.0000   388.0000
  534.0000   515.0000   608.0000   388.0000
  534.0000   515.0000   608.0000   388.0000
  534.0000   515.0000   608.0000   388.0000
  534.0000   515.0000   608.0000   388.0000
  534.0000   515.0000   608.0000   388.0000
  534.0000   515.0000   608.0000   388.0000
  535.9802   515.0273   608.0000   388.0000
  535.9802   515.0273   608.0000   388.0000
  535.9802   515.0273   608.0000   388.0000
  535.9802   515.0273   609.4333   388.3827
  535.9802   515.0273   609.4333   388.3827
  535.9995   515.0075   609.4333   388.3827
  536.3260   515.0075   609.4333   388.3827
  536.3329   516.0005   609.4333   388.3827
  536.3330   516.0007   609.4333   388.3827
  536.3324   516.0013   609.4333   388.3827
  536.3328   516.0007   609.4333   388.3827
  536.3329   516.0007   609.4333   388.3827
  535.9993   515.8771   609.4333   388.3827
  535.4993   515.8771   608.3356   387.9154
  535.4993   515.8771   608.4862   388.1483
  534.8012   514.8771   608.4934   388.1639
  533.7977   514.7567   608.1045   388.7579
  532.5990   513.7307   607.5139   387.7579
  531.5990   513.7307   607.5139   387.7579
  531.5990   513.7307   607.5139   387.7579
  530.2978   512.8851   607.5139   387.7579
  530.2978   512.8851   606.4699   386.9484
  530.2978   512.8851   606.4009   386.9317
  529.2538   511.9307   606.4178   386.8386
  528.2933   511.9309   606.4178   386.8386
  527.4892   509.6809   606.4178   386.8386
  526.3979   509.4421   606.4555   386.7798
  525.0039   507.9699   604.1606   385.0110
  524.0001   507.9564   604.1604   385.2924
  520.0463   504.8474   602.5421   383.8413
  520.0004   504.8220   602.5421   383.8413
  518.6406   503.5424   601.5421   382.8555
  517.1534   502.6243   601.5239   382.8872
  516.0484   500.6002   600.4192   381.8875
  516.0331   500.6045   600.4192   381.8875
  516.0201   500.5891   600.4192   381.8875
  516.0201   500.5896   600.4192   380.8875
  514.2660   499.3262   600.4192   380.7625
  514.2260   499.3330   600.2786   380.7264
  514.2260   499.3330   599.2786   379.8514
  514.0720   498.4106   599.2786   379.8514
  514.0721   498.3706   599.2556   379.8880
  514.0721   498.3706   599.2556   379.7630
  515.0940   499.0017   600.2556   379.7630
  515.0374   498.8804   600.2556   379.7630
  515.0374   498.8870   600.2556   379.7630
  515.0374   498.8870   600.2556   379.7630
  515.0374   498.8870   600.2556   379.7630
  515.0374   498.8870   600.2556   380.7630
  515.0374   498.8870   600.2556   380.7630
  515.0374   498.9104   600.2556   380.7630
  515.0374   498.9108   600.2556   380.7630
  515.0885   499.0227   600.2556   380.7630
  516.1007   500.0220   601.5056   380.8355
  516.1018   499.7713   601.5056   380.8355
  516.0890   499.7023   601.5056   380.8355
  516.0890   500.3983   601.5056   380.8355
  516.0578   500.6669   600.5407   380.8878
  516.0578   500.6461   601.5680   381.7203
  517.0578   501.6457   601.5680   381.7203
  518.0642   502.3979   601.5680   381.7203
  519.1381   503.1530   601.6059   381.7228
  520.1387   504.0932   602.4030   382.8289
  521.1267   504.3588   602.4031   382.8909
  521.1694   504.4307   603.4031   382.7659
  522.1728   504.9850   603.4031   382.7659
  523.0696   505.9468   603.4031   382.7659
  523.1321   505.9468   603.3528   383.8902
  523.1721   506.3684   603.3528   383.8902
  523.3066   506.3687   603.3528   383.8902
  524.3066   507.3687   603.3528   383.9056
  525.2162   507.4006   603.3551   383.9058
  525.1967   507.3693   603.3541   382.9859
  525.1974   507.3684   603.3541   383.6874
  525.3494   507.3693   603.3541   383.6874
  525.3134   507.4012   603.3541   383.6874
  525.3456   507.3680   603.3541   383.6874
  525.3877   507.3657   603.3541   383.6874
  525.3843   507.3677   603.3541   383.6874
  525.3877   507.3648   603.3541   383.6874
  525.4189   507.3681   603.3541   383.6874
  525.3877   507.3686   603.3541   383.6874
  525.4189   507.6249   603.3541   383.6874
  525.4187   507.6249   603.3541   383.6874
  525.4187   507.6249   603.3541   383.6874
  525.4527   507.6249   603.3541   383.6874
  525.4967   507.6249   603.3541   383.6874
  525.4946   507.6249   603.3541   383.6874
  525.3792   507.6249   603.3541   383.6874
  525.1930   507.6249   603.3541   383.6874
  525.1930   507.6249   603.3541   383.6874
  525.0782   507.1031   603.3541   383.6874
  524.4563   506.9781   603.3541   383.6874
  524.3836   506.9216   603.3541   383.6874
  524.1531   506.7356   603.3541   383.6874
  523.9031   506.6063   603.3541   383.6874
  523.4504   506.0548   603.3541   383.6874
  523.4426   506.6255   602.1021   382.9272
  523.4026   506.6266   602.1021   383.9272
  523.4031   506.6266   602.1021   383.9272
  523.4497   506.6266   602.0328   382.9596
  523.4536   506.6266   602.0328   382.9596
  524.1577   507.0172   603.8259   383.9332
  524.3456   507.0050   603.8259   383.9332
  524.1458   506.7745   603.8259   383.9332
  524.1453   506.7745   603.8259   383.9332
  524.4123   506.7745   603.8259   383.9332
  524.4123   506.7745   603.8259   383.9332
  524.0688   506.7743   603.8259   383.9332
  524.2806   506.9776   603.8259   383.9332
  524.2806   506.9937   603.8259   383.9332
  524.2806   506.9937   603.8259   383.9332
  524.2807   506.9934   603.7790   383.9773
  524.2807   506.9934   603.7795   383.9775
  524.2808   507.0227   603.7795   383.9776
  524.4257   507.3714   603.7795   383.9771
  524.8638   507.3727   603.6545   383.9774
  525.0716   507.6998   603.6545   383.9771
  525.1520   507.6999   603.6547   383.9773
  525.1520   507.6999   603.6547   383.9769
  525.1520   507.7001   603.6547   383.7269
  525.3755   507.9817   603.6547   383.7269
  525.3757   507.9927   603.6547   383.7269
  525.5042   507.6141   604.2827   384.9173
  525.3542   507.6141   604.2874   384.9102
  525.3542   507.6141   604.2840   384.9113
  525.3465   507.6141   604.4090   384.9272
  525.3465   507.6141   604.4092   384.9114
  525.1660   507.9518   604.4074   384.9272
  525.2875   507.9527   604.3374   384.9152
  525.2875   507.9527   604.3374   384.9152
  525.1723   507.9531   604.2729   384.9165
  525.5436   507.9467   604.2729   384.9165
  525.5443   507.9445   604.2729   384.9165
  526.1529   508.6536   604.2729   384.9165
  526.1529   508.6536   604.2732   384.9167
  526.2408   508.6135   604.2732   384.9133
  526.1114   508.6147   604.2732   384.9133
  526.2408   508.6147   604.2732   384.9133
  526.3528   508.6147   604.2732   384.9133
  526.3534   508.6147   604.2657   384.9270
  526.3534   508.6151   604.2668   384.9255
  526.3486   508.6146   604.2690   384.9286
  527.1109   509.4136   604.2690   384.9286
  527.1109   509.4141   604.2698   384.9340
  527.1109   509.4180   604.2698   384.9340
  527.1109   509.3880   604.2738   384.9378
  527.0958   509.3880   604.2738   384.9378
  526.3120   508.9767   604.2738   384.9378
  526.1350   508.9758   604.2696   384.9395
  526.1340   508.9767   604.2611   384.9450
  526.1101   509.0392   603.9288   383.9467
  526.1101   509.0363   603.9289   383.9501
  526.1101   509.0363   603.9289   383.9501
  526.1101   509.0709   603.9307   383.9468
  526.1726   509.0319   603.4323   383.9484
  526.1697   509.2320   603.4323   383.9484
  526.2046   509.2403   603.4323   383.9484
  526.2046   509.2393   603.4323   383.9484
  527.0581   509.6715   603.4323   383.9484
  527.0581   509.6715   603.4323   383.9484
  527.0581   509.7042   604.9439   385.9074
  527.0581   509.7028   604.0870   385.9100
  527.0586   509.7028   604.6951   384.8021
  527.0586   509.7028   604.0973   384.8181
  527.0588   509.8353   604.0782   384.8121
  527.0578   509.8353   604.0909   384.8121
  527.0579   510.2355   604.0713   384.8267
  527.0579   510.2394   604.0775   384.8160
  527.0579   510.2707   604.0775   384.8160
  527.0579   510.2716   604.0775   384.8221
  527.0580   510.2725   604.0775   384.8221
  527.0580   510.2725   604.0775   384.8145
  527.0919   510.2371   604.0775   384.8522
  527.0817   510.2425   604.0775   384.8197
  527.0578   510.2426   604.0775   384.8198
  527.0582   510.2426   604.0647   384.8161
  527.0582   510.2426   604.5069   385.0144
  527.0582   510.2426   604.5071   385.0163
  527.2384   510.2426   604.5071   385.0163
  527.0812   510.2426   604.5071   385.0163
  527.2722   510.2331   604.5071   385.0163
  527.2728   510.2321   604.5071   385.0163
  527.2376   510.2321   604.4999   385.0044
  527.0921   510.2426   604.5126   385.7139
  527.1021   510.2755   604.5126   385.7137
  528.0587   511.0528   604.5164   385.7079
  528.0577   511.0528   604.4998   385.7141
  528.0577   511.0528   604.4998   385.7140
  528.0577   511.0528   604.4998   385.7140
  528.0577   511.0528   604.4998   385.7199
  528.0577   511.0023   604.4998   385.7199
  528.0587   511.0193   604.5035   385.7141
  527.9555   510.7694   604.8057   385.7262
  528.4095   511.0033   604.8089   385.7208
  528.4334   510.8361   604.8089   385.7208
  528.4965   510.8361   604.8089   385.7208
  529.0228   511.2656   604.8098   385.7149
  529.0230   511.0203   604.8098   385.7149
  528.7159   510.9854   604.8158   385.7060
  528.7159   510.8682   604.8192   385.7009
  528.7159   510.8355   604.8192   385.7009
  528.7159   510.8355   604.9603   385.7009
  528.7159   510.8364   604.9603   385.7007
  528.7159   510.8036   604.9603   385.7007
  528.7854   510.8044   605.0123   384.9150
  529.2376   511.0236   605.7496   385.0087
  529.6126   511.0236   605.9696   385.6534
  529.6131   511.0255   606.0021   385.6043
  530.0656   511.0913   605.4419   385.0054
  530.0660   511.0913   605.3798   385.0049
  530.0577   511.0923   605.3798   385.0049
  529.7029   510.9744   605.5759   385.8296
  529.6394   510.9752   605.5759   385.8296
  529.6394   510.9752   605.5759   385.8296
  529.6388   510.9713   605.5759   385.8296
  529.4057   510.9732   605.5759   385.8296
  529.4153   511.0399   605.5759   385.8296
  529.4153   511.0399   605.5759   385.8296
  529.1012   511.0390   605.5759   385.8296
  529.2760   511.0408   605.7696   385.7529
  529.1012   511.0403   605.0960   385.7840
  529.1026   511.0403   605.0968   385.7684
  529.2203   511.2671   605.6002   385.8288
  529.0707   511.2666   605.0859   385.8408
  529.0707   511.2998   605.0859   385.8408
  529.0712   511.2677   605.0859   385.8344
  528.7600   511.2667   605.0859   385.8408
  528.7600   510.9840   604.1640   385.7470
  528.7600   510.9527   604.7243   384.8910
  528.7600   510.9847   604.6930   385.8094
  528.7600   510.9851   604.7038   385.7998
  528.7600   510.9822   605.7038   386.7998
  528.7607   510.9001   605.7038   386.7998
  528.7607   510.8999   605.7039   386.7996
  528.7607   510.9292   605.7043   386.8015
  529.0436   511.3818   604.8453   385.9590
  529.0432   511.3819   604.8453   385.9590
  528.9363   511.3944   604.8453   385.9590
  528.5247   511.2400   604.8453   385.9590
