# Supplementary material for: Semi-automatic tracking, smoothing and segmentation of hyoid bone motion from videofluoroscopic swallowing study
Source: PLoS One. 2017 Nov 28;12(11):e0188684. doi: 10.1371/journal.pone.0188684 (PMC5705154; doi:10.1371/journal.pone.0188684)
Supplement: S2 File — (ZIP) [file pone.0188684.s002.zip › 3_hyoid_fr1to230.txt]

  414.0000   398.0000
  414.0000   398.0000
  414.0000   398.0000
  414.0000   398.0000
  414.0000   398.0000
  414.7455   398.0104
  414.7455   398.5104
  414.7468   399.0053
  414.7648   399.0131
  414.7025   399.0374
  414.9534   399.0335
  414.9545   399.0373
  414.9545   399.0363
  414.9545   399.0285
  414.9395   399.0373
  414.9385   399.0374
  414.9385   399.0374
  414.9384   399.0374
  414.0404   399.0393
  413.9299   400.0214
  412.9847   401.7177
  412.9847   401.7177
  411.0000   402.0608
  409.4307   404.9989
  408.9854   405.0007
  407.0705   406.9252
  405.4564   407.5573
  404.9313   407.6962
  403.9775   406.4461
  402.9107   406.2097
  401.9054   406.0847
  401.0932   405.1001
  399.8955   405.0989
  398.9278   404.1780
  396.9160   404.1173
  395.2816   404.0178
  394.2180   403.9820
  393.2180   403.9483
  393.2175   403.9488
  392.2180   403.4136
  391.2085   403.0005
  392.2053   401.0015
  392.1961   399.0814
  393.2148   397.0894
  393.1469   396.1273
  392.1284   395.0922
  390.3730   393.1008
  388.0874   391.1066
  384.1411   390.1108
  383.1019   387.1642
  380.1044   386.0861
  377.1487   385.0514
  374.1489   383.1273
  371.5993   381.1783
  369.9070   380.0928
  369.2569   377.1471
  369.1167   376.1563
  368.1968   375.1410
  368.1807   375.0788
  367.2162   376.1367
  364.3571   379.2057
  362.0311   383.3144
  362.3793   385.8024
  363.4340   387.9098
  365.5144   389.7404
  368.0907   392.4822
  371.0861   394.7728
  374.0195   397.5990
  377.3105   399.7381
  378.0932   403.5098
  378.2885   408.3957
  377.3694   414.6425
  378.3538   418.5211
  379.6702   419.6432
  383.1798   421.7096
  389.0479   424.0526
  394.0072   425.9907
  398.0325   429.1002
  402.0376   430.8944
  404.5158   433.9601
  407.1287   435.7234
  409.0811   437.2120
  410.2692   437.4693
  410.3188   437.4556
  410.0923   436.6519
  409.0939   436.2920
  408.1260   435.3480
  406.2390   433.3770
  403.7122   430.2915
  401.6247   427.6532
  401.4232   425.5504
  402.2958   422.5461
  402.6184   419.5546
  402.7716   416.4854
  401.7660   413.4845
  400.8804   412.0793
  401.0942   410.1014
  400.0256   409.0826
  400.1395   406.1606
  399.5929   404.3090
  399.6721   402.4750
  400.7666   400.5749
  401.8048   399.5508
  403.3322   398.4293
  404.4005   398.3851
  404.4005   398.3846
  404.4005   399.4001
  404.9196   400.3614
  405.3156   402.3443
  406.3156   404.4073
  406.3815   406.4825
  406.6842   411.5609
  405.7183   417.2065
  405.6651   420.9032
  404.6653   424.1759
  403.7415   426.1835
  401.7535   426.2901
  396.4645   428.1617
  394.2903   429.2432
  395.0756   430.0260
  396.3553   430.2303
  395.8437   431.2282
  394.2465   431.2216
  390.6160   432.3447
  389.3029   432.2959
  380.0000   437.0000
  377.1377   436.9173
  371.0633   435.9982
  350.0000   429.0000
  344.9011   426.8167
  340.9569   424.9326
  334.8698   422.8447
  330.7139   421.5973
  329.3114   421.5558
  328.3175   421.5516
  327.5408   421.6982
  328.1119   422.2764
  327.5490   422.5565
  328.0572   423.9125
  329.9934   423.0354
  330.0168   423.0410
  333.9700   423.1475
  339.9261   424.0096
  342.7303   421.7141
  346.3176   419.3093
  351.4307   418.5383
  355.4277   417.2549
  356.6376   415.4610
  360.4406   415.4950
  365.6649   417.0667
  365.6937   416.0824
  381.0000   410.0000
  385.3813   405.5031
  387.3813   403.5031
  388.9494   402.7900
  393.0041   399.4940
  393.9628   399.3491
  395.0362   399.1397
  396.0325   399.1353
  398.0422   399.8506
  400.1310   398.8424
  400.1094   398.8314
  401.0551   398.8583
  401.0550   398.8585
  402.3825   398.6429
  402.3982   399.7494
  403.1175   399.1222
  403.9321   400.6839
  405.1336   401.2102
  404.9062   404.1033
  405.9061   405.1082
  406.3508   407.0328
  406.3508   408.0328
  405.5741   411.0391
  405.4008   413.7361
  405.3006   414.5427
  405.3006   415.5427
  406.1114   414.0151
  404.8707   414.0299
  403.9880   413.0198
  403.9840   411.0205
  403.8228   409.0394
  402.9806   406.2983
  403.6947   404.2479
  404.4749   402.4517
  403.9439   402.2935
  402.9901   402.2947
  402.9446   402.2137
  403.9227   401.3909
  403.9227   401.3909
  404.2188   401.3569
  404.9686   401.3571
  406.4042   400.3571
  406.4042   400.3571
  405.9667   400.3096
  406.9672   399.2659
  406.9672   399.2659
  406.5615   399.2987
  406.5201   399.3429
  406.7745   399.3429
  407.0118   399.3390
  406.7297   400.3418
  407.9294   400.3069
  407.4444   401.0702
  408.4728   401.1258
  407.6594   402.0573
  407.6594   402.1716
  406.9749   403.0590
  405.9731   404.0945
  406.0042   405.0599
  405.9724   405.0274
  405.9734   405.0296
  405.9724   405.0301
  405.9412   405.0301
  405.9724   405.0301
  405.9733   405.0301
  405.9728   405.0085
  405.9728   405.0401
  405.9723   405.0401
  405.9729   405.0382
  405.9729   405.0407
  405.9719   405.0421
  405.9729   405.3585
  405.9714   405.3585
  406.9941   405.0100
  406.6749   404.9778
  406.6631   404.9739
  406.6713   404.9714
  406.6723   404.9734
  406.6420   404.9734
