# Supplementary material for: Semi-automatic tracking, smoothing and segmentation of hyoid bone motion from videofluoroscopic swallowing study
Source: PLoS One. 2017 Nov 28;12(11):e0188684. doi: 10.1371/journal.pone.0188684 (PMC5705154; doi:10.1371/journal.pone.0188684)
Supplement: S2 File — (ZIP) [file pone.0188684.s002.zip › 3_hyoid_fr231to470.txt]

  410.0000   404.0000
  410.0000   404.0000
  410.0000   404.0000
  411.9394   404.0000
  411.9394   404.0000
  410.9693   404.1374
  411.2193   404.1374
  411.2193   404.1374
  411.2193   405.6414
  411.2193   405.6414
  410.2193   406.6414
  411.5575   406.1754
  410.4313   408.7528
  409.6876   410.6979
  409.9003   410.9962
  406.6977   413.9972
  404.8096   415.1804
  401.7255   416.3279
  400.7423   415.2003
  398.5862   414.4245
  397.4020   411.0474
  396.6082   409.5311
  396.1875   407.2258
  395.7698   404.5080
  395.0824   402.5560
  397.7665   397.3388
  396.8662   394.6145
  396.6962   393.6537
  396.0009   392.5574
  395.8147   391.6837
  397.2813   390.2319
  400.7573   388.2376
  405.0655   382.4155
  406.9485   380.4479
  406.9452   378.4735
  402.1687   380.6865
  400.5870   381.8576
  396.1096   384.9164
  394.0159   386.5619
  392.2853   389.2729
  391.7712   391.2629
  391.0625   392.2925
  392.1062   392.3257
  393.1261   393.3272
  395.3891   392.3112
  397.0450   392.3005
  397.0460   392.3007
  396.6873   392.2879
  398.7369   391.2936
  399.0711   392.2979
  399.9107   395.2809
  400.9214   397.8091
  399.3806   402.4644
  397.4046   406.4501
  396.2979   410.6572
  396.3135   411.6689
  395.5738   413.6556
  396.6860   416.5382
  398.6336   418.5967
  400.6843   420.7150
  401.7619   423.8630
  403.7927   425.5886
  404.7529   428.4708
  405.8646   429.7482
  406.8646   429.7169
  405.3796   429.7794
  403.9868   428.9137
  401.9528   426.9704
  399.9753   424.4449
  398.9919   422.8908
  399.9189   421.3550
  399.7314   420.0800
  400.8287   418.4521
  399.3035   418.4056
  399.3042   417.4506
  400.3205   417.3214
  400.9454   416.4210
  401.5116   415.2827
  402.8873   413.2848
  406.9989   407.2803
  408.0179   407.2812
  408.0306   408.2790
  408.0145   408.2931
  407.9986   408.2931
  407.9984   409.2931
  407.9985   410.2931
  409.9892   411.2931
  410.9729   412.3099
  410.8537   415.2732
  409.6845   417.7495
  409.5105   421.7642
  409.6254   425.3789
  408.7292   428.4659
  408.8611   430.4654
  408.5407   431.4695
  408.5525   432.4645
  408.5140   433.4339
  408.5143   433.4334
  408.5143   433.4684
  408.4946   434.4265
  408.4946   435.3976
  407.7934   436.4069
  407.7924   436.3882
  402.3939   437.4948
  398.5588   437.6270
  395.1836   437.6459
  392.5288   437.7790
  389.0517   438.7557
  387.7376   438.7679
  383.5481   438.8678
  371.0000   443.0000
  354.0000   440.0000
  347.0000   431.0000
  341.9718   428.8127
  337.9810   424.8559
  334.9944   423.8688
  333.9411   423.3209
  332.9489   422.4773
  331.9671   421.5102
  336.0000   417.0000
  337.0000   417.0000
  340.0339   416.6062
  344.0498   416.5602
  348.0382   416.9802
  353.9319   416.6870
  357.3354   416.6972
  362.0263   415.6670
  364.0263   415.5420
  366.0441   415.2343
  370.0393   414.6842
  372.0591   414.3177
  374.0485   414.6600
  376.0890   414.8337
  378.2396   414.9113
  380.2037   414.8717
  381.9215   413.5782
  384.9463   411.3148
  386.9218   410.1777
  388.1841   409.4493
  390.1506   408.2043
  391.1995   407.2819
  391.2008   407.2809
  393.1490   406.1567
  394.1464   405.1570
  395.1394   404.1391
  397.1553   402.5755
  398.1852   401.5805
  399.1852   400.5824
  400.8050   399.2471
  402.1161   397.9451
  403.1161   396.9105
  403.1161   395.9459
  403.1161   395.8502
  403.1161   395.4713
  403.1141   394.9010
  403.1161   394.1413
  403.1162   393.9037
  403.1157   393.1139
  403.1139   392.9012
  403.1139   392.1436
  402.1160   393.1416
  402.1160   393.1409
  401.1160   393.1448
  401.1160   393.1428
  401.1160   392.7741
  401.1160   392.8981
  402.0028   392.3053
  402.0550   392.3330
  402.0553   393.0816
  402.0553   393.0811
  403.0553   393.1447
  403.0553   394.0825
  403.0553   394.0816
  402.9715   394.3919
  403.8191   394.3529
  403.8926   394.7494
  403.8923   394.8785
  402.9261   396.7739
  403.8657   396.6819
  403.8501   397.5205
  403.7452   398.5058
  403.7432   399.5054
  403.7449   399.5108
  402.7448   401.4152
  402.7438   402.3235
  401.7798   403.4714
  401.6001   404.3787
  401.6001   404.2029
  400.5999   405.3786
  400.6003   405.3786
  399.8711   405.5622
  400.0109   405.5597
  400.0070   405.5558
  400.0070   405.5558
  399.7414   405.5590
  399.8279   405.4730
  399.8279   405.4784
  399.8279   405.4781
  399.8279   405.4771
  398.9886   405.6378
  398.8621   405.5291
  398.8584   405.4418
  398.8592   405.4760
  400.7706   402.7794
  400.8643   402.7794
  400.8545   402.7796
  400.7713   403.3632
  398.8622   405.5578
  398.8621   405.5579
  398.8621   405.5655
  398.8674   406.5605
  399.0306   406.6459
  399.0248   406.6420
  399.7720   406.4447
  399.7720   406.4428
  399.7720   406.3959
  402.7383   402.8815
  400.8447   404.6043
  400.8443   404.5727
  400.8504   404.0652
  400.8440   404.0643
  400.8442   403.5965
  400.5757   402.4673
  400.5782   402.4536
  399.5841   402.4736
  400.5913   400.4171
  400.5913   399.4269
  400.0947   399.2574
  399.6510   398.2549
  399.5991   397.3604
  399.5967   396.3096
  399.4117   395.5001
  398.8189   394.6479
  398.8188   393.6509
  398.8188   393.5650
  398.8188   392.5650
  398.8188   392.5650
  398.8231   392.5555
  398.8231   392.5555
  399.7162   392.5637
