# Supplementary material for: Semi-automatic tracking, smoothing and segmentation of hyoid bone motion from videofluoroscopic swallowing study
Source: PLoS One. 2017 Nov 28;12(11):e0188684. doi: 10.1371/journal.pone.0188684 (PMC5705154; doi:10.1371/journal.pone.0188684)
Supplement: S2 File — (ZIP) [file pone.0188684.s002.zip › 3_hyoid_fr471to721.txt]

  407.0000   389.0000
  407.5931   389.4962
  408.8827   390.1588
  408.8827   391.1705
  408.4218   392.0007
  408.4250   392.9822
  408.4250   393.9822
  409.1499   394.0018
  409.1611   394.0578
  409.1420   394.9807
  409.2222   395.9812
  408.9219   396.9774
  409.9414   396.9780
  408.8265   400.0005
  409.8277   401.0082
  408.3127   404.8217
  407.6751   407.2469
  407.3600   410.3748
  407.4584   411.3973
  407.4584   412.4380
  408.8990   412.4190
  406.4901   414.3072
  405.3179   414.5967
  403.2778   414.7255
  401.2746   413.1676
  398.7162   413.0978
  396.8493   413.0928
  393.8288   413.1040
  390.8255   413.5131
  389.0155   412.3245
  387.8588   412.3098
  386.8774   412.3096
  386.0000   412.2781
  385.0153   412.2626
  383.9862   411.2409
  383.8129   410.2192
  381.6524   409.3087
  380.9531   407.2712
  378.9620   405.2059
  377.6648   403.1524
  375.9791   401.2187
  374.7505   397.1172
  374.9903   395.0824
  376.9983   391.2703
  375.9983   390.2703
  375.9983   389.2703
  374.7103   388.4641
  373.7103   387.4641
  371.9597   386.1096
  370.9910   385.1170
  369.0066   386.1911
  369.0256   386.2302
  369.0237   386.3718
  370.0185   386.2781
  371.0570   386.5201
  372.0570   386.3144
  372.1155   386.2594
  373.0366   385.3315
  374.0044   384.9189
  374.0229   384.1787
  374.0542   383.2127
  373.0886   383.2127
  373.0500   383.2430
  372.9974   384.1770
  372.9938   385.1769
  374.0037   386.2212
  375.0082   387.2304
  376.9995   389.1552
  378.9934   391.6086
  379.9855   398.2105
  382.9065   401.2621
  387.6467   403.1557
  391.6213   405.2040
  395.8828   407.1473
  398.9175   409.2142
  400.9521   411.2195
  400.9027   414.3417
  400.8578   416.8317
  398.1919   417.6052
  396.3392   418.4353
  393.3796   421.8359
  393.3761   422.8359
  392.3777   422.7578
  392.3780   421.8008
  392.6119   420.9328
  392.4745   417.0151
  392.9233   413.8931
  393.0464   415.0908
  393.0464   415.0996
  392.1568   414.9900
  393.0735   412.4906
  395.6312   406.8943
  396.2638   403.8863
  396.4931   403.8318
  397.3638   402.7940
  397.6633   401.8238
  399.3214   399.8810
  399.3204   399.8365
  400.5745   399.8502
  400.9481   403.0690
  399.8026   409.0515
  397.9090   415.1724
  398.8745   419.2295
  396.8306   424.9317
  395.5233   429.4146
  392.9930   431.7778
  388.1025   432.2853
  382.7864   432.4787
  379.7726   432.5779
  377.3834   433.2204
  377.4316   433.2503
  375.3848   434.2327
  372.5958   434.4691
  367.5531   435.4225
  360.2545   435.4418
  350.0000   437.0000
  344.9993   432.9990
  339.9892   429.0977
  334.0219   424.9245
  328.0945   421.7938
  325.0686   419.6376
  321.0380   417.6751
  321.0378   416.6751
  330.0000   417.0000
  333.0000   414.0000
  336.2170   413.6170
  340.3205   413.4136
  344.0253   414.4216
  347.0732   415.7990
  352.0200   415.7640
  354.1534   416.4473
  357.0362   416.4612
  359.0405   417.2163
  362.0545   417.1870
  366.1285   416.5735
  368.9505   416.1176
  370.9555   416.0629
  371.6525   416.0607
  373.2918   415.4212
  374.9644   413.9992
  376.4526   412.8072
  378.2430   410.9969
  379.4373   409.6625
  381.0225   407.5422
  382.5585   405.0968
  383.9424   403.0850
  386.0348   400.6223
  387.8554   399.3191
  389.8691   397.9504
  391.8379   396.7264
  393.7009   395.8621
  395.5416   395.3490
  395.8218   395.5995
  396.3280   396.0059
  396.3212   396.3038
  396.3289   396.4409
  395.5368   397.2151
  396.4476   396.3580
  396.4476   396.3526
  396.4476   396.3487
  395.7063   396.4776
  395.2301   396.6955
  395.3253   396.6955
  395.0299   397.2365
  395.4435   397.2349
  395.9969   397.2372
  396.5754   397.2409
  397.4529   397.2409
  397.6995   397.5824
  397.8518   398.2422
  397.8583   399.2422
  397.7322   400.2533
  397.0525   401.4901
  397.7277   402.1689
  397.7796   402.2735
  397.9996   402.2814
  397.8560   402.2741
  397.8918   401.4895
  397.8492   401.4915
  397.8525   401.2922
  397.7174   401.2874
  398.1100   400.9067
  398.1100   400.9205
  397.9885   400.6378
  397.9879   400.6513
  397.9877   400.5342
  398.7033   400.1711
  398.2448   400.0633
  398.2448   400.0925
  398.3066   400.2138
  397.9800   400.4142
  397.9810   400.4142
  397.9879   400.6400
  398.1208   400.8604
  398.2448   400.9350
  398.9380   400.8466
  398.9458   400.7450
  398.9458   400.6227
  399.1877   400.0853
  399.1877   399.9630
  398.6337   399.4250
  399.1337   398.9562
  399.1328   397.9562
  399.1329   397.9565
  399.0372   397.8725
  399.0363   397.7323
  399.9604   396.8661
  399.9702   396.1107
  399.9691   394.9847
  399.6606   394.3179
  399.6567   393.4432
  398.9870   393.0347
  398.9892   392.1668
  398.9898   391.7750
  398.8128   390.9447
  398.8003   390.6941
  398.8030   390.6848
  398.9660   390.8382
  399.9635   390.6813
  399.9759   390.9391
  400.9777   390.9431
  401.9777   391.0817
  401.6408   391.6755
  401.1447   392.2436
  401.1438   392.2457
  401.3165   392.3843
  400.8255   392.9530
  400.9661   392.9530
  400.8147   393.6844
  400.8151   393.9442
  399.9783   395.1180
  399.8249   395.8271
  399.6522   396.5496
  399.6442   397.6485
  399.8068   398.7137
  399.8030   398.8466
  399.0781   400.1533
  399.0254   400.9965
  398.5622   402.3099
  398.5622   403.3087
  397.7333   404.5006
  396.9803   406.2084
  396.9905   407.0910
  396.6850   408.6321
  395.9761   409.9672
  395.8173   409.6110
  395.8173   409.6154
  394.8134   409.6202
  394.8144   409.6154
  394.5722   409.6154
  394.5097   409.3326
