# Supplementary material for: Semi-automatic tracking, smoothing and segmentation of hyoid bone motion from videofluoroscopic swallowing study
Source: PLoS One. 2017 Nov 28;12(11):e0188684. doi: 10.1371/journal.pone.0188684 (PMC5705154; doi:10.1371/journal.pone.0188684)
Supplement: S2 File — (ZIP) [file pone.0188684.s002.zip › 4_axis_fr1to270.txt]

  723.0000   612.0000   788.0000   481.0000
  722.5123   611.4869   787.2933   481.0000
  721.4800   610.0094   786.5849   479.8758
  720.3853   610.3640   786.0564   479.5500
  719.4143   610.3640   785.4538   479.5500
  718.7621   609.5340   784.8042   479.5538
  717.7621   609.5340   783.6656   478.8133
  717.7621   609.5340   783.5596   478.9872
  716.7621   609.5113   782.9847   478.7929
  715.6513   608.9223   782.7783   478.0129
  715.6513   608.9223   782.7765   478.0131
  715.6513   608.9223   782.0091   477.9692
  714.3819   607.8533   781.8841   477.9848
  713.8486   607.6399   781.8859   477.9937
  713.7739   607.5244   780.1533   477.8506
  713.7739   607.5244   780.1551   477.8467
  712.9496   607.3994   780.0691   477.8058
  712.6996   606.2036   780.0359   477.8058
  712.6996   607.1639   780.0720   477.8136
  712.6996   606.9177   780.0031   477.7958
  712.6996   606.9177   780.0128   477.7958
  712.6996   606.9177   780.0311   477.7914
  712.6996   606.9177   780.0501   477.7861
  712.6556   606.9692   780.0456   477.7946
  712.6556   606.9691   780.0456   477.7946
  712.6556   606.9689   780.0845   477.8263
  712.6518   606.9690   780.0677   477.8307
  712.6519   606.9692   780.0681   477.8306
  712.6519   606.7778   780.0681   477.8365
  712.6519   606.7778   780.0681   477.8353
  712.4817   606.8608   781.4010   478.1119
  712.9822   606.8604   781.4010   478.1119
  712.9822   606.8604   781.4010   478.1119
  712.9901   606.8605   781.4010   478.1119
  712.9968   606.8626   782.0096   478.8822
  712.9966   606.8626   782.3920   478.9477
  712.9966   606.8590   782.3920   478.9477
  712.9966   606.8603   782.4357   478.0084
  712.9927   606.8567   782.4358   478.0087
  711.9978   605.9102   781.5732   478.5841
  711.9966   605.9362   781.5732   478.5841
  711.9966   605.9362   781.8303   477.9978
  711.9966   605.9361   781.8459   478.0033
  711.9966   605.9361   781.8484   477.9998
  712.0002   605.9293   781.8497   477.9981
  712.0002   605.9140   781.8498   477.9985
  712.0002   605.9140   781.9733   478.0051
  712.0002   605.9140   781.9762   478.0004
  712.0002   605.9140   781.9745   478.0053
  712.1254   605.9604   781.9745   478.0102
  712.1268   605.9646   781.9746   478.0008
  712.1930   606.8667   781.8105   478.0077
  712.0075   606.8667   781.8105   478.0077
  712.0075   606.8667   781.8105   478.0077
  712.0075   606.9230   781.8105   478.0077
  712.5113   606.8360   781.4925   478.0080
  712.5073   606.8242   781.2034   478.0081
  712.4761   606.8339   781.2034   478.0081
  712.4797   606.8267   781.2034   478.0081
  712.4797   606.8267   781.2034   478.0108
  712.4797   606.8267   781.7963   478.4027
  713.0080   606.8362   781.7963   478.4027
  713.4670   606.9055   782.2435   479.2556
  713.9752   606.8520   782.8042   478.3391
  713.9796   607.7359   782.8042   478.3391
  713.9796   607.7211   783.8042   479.3391
  713.9796   607.7210   783.8042   479.3391
  713.9796   607.7210   783.8042   479.3391
  714.0969   607.7211   783.8042   479.3391
  713.9935   607.7136   783.8042   479.3391
  713.9935   607.7136   783.3244   479.0094
  714.0007   607.7090   783.3258   479.0109
  714.0007   607.7182   783.3269   479.0031
  714.4561   606.8684   783.4017   478.9987
  714.9601   606.8681   783.4017   478.9987
  714.9585   607.6062   783.3863   479.0038
  714.9585   607.6132   783.3900   479.0005
  714.9585   607.6132   783.3935   479.0091
  714.9585   607.6132   783.5155   479.0032
  714.9758   607.6031   783.5155   479.0000
  715.0013   607.7378   784.1531   479.7105
  715.9386   607.6137   784.1531   479.7105
  715.9385   607.7377   784.1531   479.7105
  715.9385   607.7377   784.1531   479.7105
  715.9385   607.6136   784.1531   479.7105
  715.1648   607.5945   784.1531   479.7105
  715.0013   607.6035   783.9676   479.7105
  715.7513   607.6035   783.0617   478.6693
  715.9263   607.6035   783.8194   479.6693
  715.9262   607.6036   783.9105   479.5215
  715.9263   607.7597   783.9105   479.5215
  715.9602   607.8167   783.9105   479.5215
  715.9602   607.7634   784.8381   479.6398
  716.0016   607.7493   784.8381   479.6398
  716.4454   607.8269   784.8381   479.6398
  716.9494   607.8581   784.8381   479.6398
  716.9494   607.8583   784.8381   479.6398
  716.9494   607.8265   784.8381   479.6398
  716.9494   607.8268   784.8381   479.6398
  716.9494   607.8892   784.8381   479.6398
  716.9493   607.8264   784.8381   479.6398
  716.4025   608.5475   784.8381   479.6398
  716.3869   608.5478   784.8381   479.6398
  716.3849   608.5479   784.8381   479.6398
  716.3850   608.5559   784.8381   479.6398
  716.4163   608.5442   784.8381   479.6398
  716.4495   608.5467   784.8381   479.6398
  716.9436   608.5559   784.8381   479.6398
  716.9436   608.5327   784.8381   479.6398
  716.9436   608.5482   784.8381   479.6398
  716.9902   608.5442   784.8381   479.6398
  716.9902   608.5442   784.8381   479.6398
  717.0014   608.5560   784.8381   479.6398
  717.5147   608.5713   784.8381   479.6398
  717.6485   608.7275   785.9489   479.6316
  717.8002   608.5766   785.9489   479.6316
  717.8002   608.5766   785.0589   479.6507
  717.8002   608.5764   785.1937   479.4300
  717.9334   608.5762   785.3432   479.0184
  717.4329   608.5766   785.3430   479.0186
  717.9334   608.5766   785.3449   479.0153
  717.9334   608.5766   785.4542   479.0148
  717.9334   608.5761   785.4667   479.0223
  717.9334   608.5761   785.5487   479.0124
  717.9334   608.5682   785.5473   479.0094
  717.9351   608.5678   785.5454   478.9990
  717.9351   608.5688   785.5766   479.0127
  717.9449   608.5580   785.5788   479.0058
  717.9449   608.5658   785.5790   478.9991
  717.9449   608.5658   785.5815   479.0093
  717.9449   608.5659   785.5776   479.0129
  717.9449   608.5658   785.5786   479.0094
  717.9449   608.5658   785.5786   479.0098
  717.9449   608.5657   785.5786   479.0097
  718.3256   608.5660   785.5786   479.0097
  718.3256   608.5660   785.5786   479.0098
  717.8094   608.5813   785.5796   479.0128
  717.9448   608.5813   785.5796   479.0129
  717.9448   608.5812   785.5780   479.0127
  717.9903   608.5815   785.5785   479.0130
  717.9903   608.5812   785.5785   479.0148
  717.9335   608.5815   785.5785   479.0148
  717.9334   608.5814   784.6215   479.3328
  717.9334   608.5970   784.6215   479.3328
  717.9334   608.8401   784.6215   479.3328
  717.9566   608.8132   784.1643   479.0266
  717.9564   608.8292   784.1696   479.0101
  717.9450   608.8294   784.2499   479.0179
  717.9449   608.8294   784.2460   479.0157
  717.9451   608.8513   784.2492   479.0237
  717.9449   608.8515   784.2030   479.0179
  717.9449   608.8627   784.2030   479.0181
  717.9449   608.8055   784.2030   479.0179
  717.9451   608.8055   784.2030   479.0179
  717.9451   608.8055   784.2020   479.0177
  717.9695   608.7653   784.2059   479.0496
  718.7234   608.8889   784.3795   479.7592
  718.4636   609.3105   784.3901   479.7421
  718.4640   609.5383   784.3901   479.7417
  718.5265   609.3088   784.3967   479.7422
  718.5230   609.5383   784.3616   479.6393
  718.7025   609.3293   784.6427   479.6329
  718.7007   609.3318   784.5866   479.5999
  718.7007   609.3314   784.7651   479.0580
  718.7007   609.3314   784.7853   479.0259
  718.9158   609.0805   784.7896   479.0197
  718.9158   609.0962   784.2310   479.6166
  718.9158   609.3520   784.2315   479.6180
  718.9158   609.3520   784.5977   479.0186
  718.9158   609.3523   784.6069   479.0621
  718.9470   609.3523   784.6157   478.9598
  718.9251   608.8794   784.7422   479.0610
  718.9252   608.8795   784.7486   479.0514
  718.9361   608.9286   784.7542   478.9793
  718.9363   608.8890   784.6754   479.6835
  718.9361   608.8889   784.6754   479.6835
  718.9362   608.8889   784.7843   478.9679
  718.9361   608.8889   784.4849   479.8705
  718.9378   608.8799   785.6342   479.8705
  718.9378   608.8241   785.6342   479.8705
  718.6148   609.5314   784.6342   479.8705
  719.6207   608.9782   784.5630   479.9910
  719.3734   609.2919   785.3649   479.4993
  719.5721   609.5605   785.3649   479.4993
  719.5817   609.5492   785.3649   479.4993
  719.5852   609.5535   785.3649   479.4993
  719.5947   609.5421   785.3649   479.4993
  720.6204   609.8841   785.3649   479.4993
  720.3077   610.2536   786.2872   480.0080
  720.3714   610.2729   786.2872   479.9921
  721.5849   610.0530   786.6957   479.8652
  721.6556   610.1620   786.6986   479.9305
  721.7580   610.6630   787.6986   480.4305
  721.8127   610.6695   787.9486   480.0090
  721.8127   610.6693   787.9487   480.0086
  721.8127   610.6693   787.9487   480.0086
  721.8127   610.6693   787.9487   480.0088
  721.8127   610.6632   787.9487   480.0088
  721.2724   609.9600   787.9372   480.0245
  721.2890   609.9697   787.7102   480.0088
  721.7890   609.9616   787.7103   480.0090
  721.7890   609.9616   787.7112   480.0246
  721.9520   609.9387   787.2407   480.8009
  721.9520   609.9079   787.2115   480.8173
  721.9529   609.8545   788.4124   480.0057
  721.9520   609.8696   788.7559   480.0272
  721.9520   609.8618   788.7561   480.0257
  721.9519   609.8696   788.7578   480.0186
  721.4545   609.7011   787.3972   479.8651
  720.9692   609.7011   787.3972   479.8631
  720.9692   609.6828   787.3428   479.9925
  720.4692   609.6759   787.3428   480.0072
  720.4692   609.6759   786.8621   479.8174
  720.4694   609.6757   786.8664   479.8166
  720.4694   609.6676   786.8684   479.8167
  720.4718   609.6661   786.8684   479.8167
  720.4718   609.6661   786.8684   479.8167
  720.4855   609.6886   786.8684   479.8167
  720.4933   609.6677   786.8684   479.8167
  720.4933   609.6677   786.8684   479.8167
  720.5680   608.8456   786.5559   479.7911
  720.5965   608.8103   787.7638   479.0053
  720.6501   608.7153   787.7638   479.0053
  720.6579   608.7073   787.7929   479.0090
  720.6580   608.7151   787.7930   479.0122
  720.6732   608.7154   787.8009   479.0093
  720.6751   608.7072   787.8009   479.0093
  720.7811   608.7085   787.8009   479.0093
  720.7811   608.7085   787.8009   479.0054
  719.9540   608.7164   786.2449   478.7186
  719.9383   608.7008   786.2449   478.7237
  719.9463   608.7001   786.2667   478.6878
  719.9540   608.4409   786.7672   478.6755
  719.8943   607.7143   786.7672   478.6753
  719.8947   607.7230   786.7906   478.6801
  719.8987   607.7179   786.8562   478.0203
  719.8987   607.7179   786.8608   478.0130
  718.8987   607.7023   786.8608   478.0130
  718.8987   607.7101   786.1020   478.0202
  718.9049   607.7023   785.8523   477.7242
  718.9386   607.7023   785.8841   477.7380
  718.9307   607.7023   785.8836   477.7382
  718.9307   607.7025   785.1083   477.7309
  718.9307   607.7097   785.1080   477.7307
  718.9307   607.7096   785.0600   477.6749
  718.9307   607.7101   785.0561   477.6749
  718.9307   607.7101   785.0561   477.6749
  718.8217   606.9019   784.7436   477.6942
  717.9279   606.7291   784.7492   477.6947
  717.8458   606.8102   784.7455   477.6807
  717.8497   606.7253   785.0346   477.6884
  718.6122   607.7018   785.0494   477.6750
  718.6182   607.6947   785.8279   477.9288
  718.6808   607.7127   785.2057   477.7357
  718.6808   607.7127   785.2047   477.7359
  718.6810   607.7129   785.1394   477.7286
  718.7435   607.7174   785.1255   477.7145
  718.6777   607.5444   785.0943   477.7214
  717.7204   606.7901   784.5942   477.6892
  717.7207   606.7851   784.6012   477.7033
  716.1884   606.7837   784.0696   477.6955
  716.1884   606.7852   783.8216   477.6958
  716.1884   606.7852   783.9895   477.6333
  716.1887   606.7854   783.4896   477.6955
  716.1887   606.7854   783.4896   477.6958
  716.1897   606.7838   783.4934   477.6896
  716.1897   606.7838   784.0247   477.6893
  716.1897   606.7838   784.0247   477.6893
  716.1819   606.7853   783.9895   477.6893
  716.1819   606.7853   784.0332   477.6164
