# Supplementary material for: Semi-automatic tracking, smoothing and segmentation of hyoid bone motion from videofluoroscopic swallowing study
Source: PLoS One. 2017 Nov 28;12(11):e0188684. doi: 10.1371/journal.pone.0188684 (PMC5705154; doi:10.1371/journal.pone.0188684)
Supplement: S2 File — (ZIP) [file pone.0188684.s002.zip › 4_axis_fr271to430.txt]

  717.0000   606.0000   783.0000   476.0000
  717.0000   606.0000   783.0000   476.0000
  717.0000   606.0000   783.0000   476.0000
  717.0000   606.0000   783.0000   476.0000
  716.0000   606.0000   783.0000   476.0000
  716.0000   606.0000   782.9844   476.0000
  716.0000   606.0000   782.9844   476.0000
  716.0000   606.0000   782.9844   476.0000
  716.2250   604.9979   782.9844   476.0000
  716.3657   605.0084   782.9844   476.0000
  716.3657   605.7775   782.9844   476.0000
  716.3657   605.7775   782.9844   476.0000
  716.3657   605.7775   782.9844   476.0000
  716.3657   605.8364   783.4479   475.4218
  717.8740   605.2285   783.4479   475.4218
  717.8740   605.2285   783.4479   475.4218
  717.8740   605.2285   783.4479   475.4218
  717.8740   605.2285   783.4479   475.4218
  717.8740   606.2285   783.4479   475.4218
  717.7473   605.9892   783.4479   475.4218
  717.7473   606.5628   783.4479   475.4218
  717.7473   606.5628   783.4479   475.4218
  717.7473   606.5628   783.4479   475.4218
  718.1722   606.1674   783.4479   475.4218
  718.1703   606.1742   783.4479   475.4218
  718.1703   606.1742   783.4479   475.4218
  718.1703   606.1844   783.4479   475.4218
  718.5009   606.2151   784.5362   476.4218
  718.6195   606.1855   784.5362   476.4218
  718.6351   606.1972   783.5999   475.0480
  718.1059   606.1893   783.5999   475.0480
  718.2634   606.1942   783.5999   475.0480
  718.5493   606.1922   783.5999   475.0480
  718.5483   606.1845   783.5999   475.0480
  718.4040   606.5200   783.5999   475.0480
  718.4114   606.9908   784.4089   476.0011
  718.4114   606.9908   784.4089   476.2511
  718.2902   606.9999   784.7209   476.3114
  719.6885   606.6312   784.9795   476.3124
  719.6885   606.6312   785.5647   476.7372
  719.6885   606.6312   785.4414   476.9785
  719.6885   606.6312   785.4568   476.9876
  719.6885   606.6312   785.4595   476.9785
  719.6885   606.6312   785.4598   476.9777
  719.6885   606.6312   785.4623   476.9855
  719.6885   606.6312   785.4624   476.9782
  719.6885   606.6312   785.4624   476.9938
  719.6885   606.6312   785.5114   476.9855
  719.6885   606.6312   785.5156   476.9784
  719.6885   606.6312   785.5156   476.9784
  719.6885   606.6312   785.6406   476.9948
  719.6885   606.6312   785.6375   476.9687
  719.6885   606.6312   785.7014   476.9780
  719.7611   606.9845   785.7019   476.9690
  719.7611   606.9883   785.7019   476.9687
  720.2368   607.1692   785.7019   476.9687
  720.7657   607.1066   785.7019   476.9687
  720.5621   607.2551   785.7176   476.9781
  720.5621   607.2550   785.7174   476.9687
  720.5621   607.2550   785.7174   476.9855
  720.5621   607.2550   785.0912   476.9933
  720.5621   607.2550   785.1068   476.9947
  720.5621   607.2550   785.1132   476.9876
  720.4232   607.9771   785.1075   476.9961
  720.4232   607.9810   785.6077   476.9876
  720.4232   607.9810   785.6077   476.9876
  720.4239   607.9838   785.6077   476.9876
  720.4220   607.9838   785.6702   476.9993
  721.0525   608.0948   785.6729   476.9877
  721.0605   608.0775   786.6720   477.5370
  721.0605   608.0755   786.3720   477.6201
  721.1855   608.0950   786.0827   477.5968
  721.3105   608.0754   786.0825   477.6035
  721.3121   608.0925   786.0248   477.6083
  721.3205   608.0856   785.9794   477.6208
  721.1955   608.1139   785.8871   477.6215
  721.1877   608.1104   785.8871   477.6840
  721.1877   608.0928   785.9755   477.6093
  721.1288   608.1181   786.4756   477.6083
  721.6285   608.1221   786.4756   477.6708
  721.6280   608.1342   786.5078   477.6210
  721.6275   608.1500   786.5084   477.6209
  721.6282   608.1342   786.5211   477.6052
  721.6282   608.1342   786.5208   477.6084
  721.5035   608.1540   785.8883   477.6712
  721.5035   608.1579   785.9220   477.6154
  721.5031   608.1578   786.0471   477.6152
  721.6406   608.2431   786.0471   477.6543
  721.6467   608.9824   786.4755   477.6830
  721.6467   608.9824   786.4826   477.6720
  721.6545   608.9866   786.4201   477.6759
  721.6569   608.9910   786.4201   477.6840
  721.6569   608.9866   786.3892   477.9489
  722.0000   608.5914   786.3918   477.9605
  722.3575   609.1138   786.5239   477.9479
  722.3603   609.1099   786.5297   477.9604
  722.3608   609.0979   786.5439   477.9718
  722.3608   609.1053   786.5439   477.9834
  722.3650   609.0599   787.2973   478.3050
  722.3650   609.0599   787.2973   478.3050
  722.2572   609.0021   787.5005   478.0398
  722.2653   608.9852   787.5630   478.2819
  722.2567   608.9761   787.5781   478.3601
  722.1898   609.0623   787.6477   478.2938
  722.1898   609.0623   787.6477   478.2938
  722.1898   608.3891   787.6604   478.2592
  722.2783   608.2839   787.6604   478.2592
  722.2793   608.2839   787.7287   478.1463
  722.2793   608.2839   787.7292   478.0034
  722.2793   608.2839   787.7292   478.0034
  722.2813   608.2840   787.7294   478.0031
  722.2814   608.2839   787.7294   477.9875
  722.2814   608.2839   787.6797   477.9585
  722.2814   608.2839   787.4364   477.9470
  722.1149   608.9818   787.5955   477.7147
  722.1149   608.9818   787.6011   477.7061
  722.1149   608.9818   787.6011   477.7061
  722.1144   608.9819   787.6558   477.6474
  722.1144   608.9846   787.6629   477.6358
  722.1144   608.9846   787.6629   477.6826
  722.8315   608.1244   786.8832   477.6957
  722.8316   608.2488   786.8832   477.6957
  722.7720   608.2671   786.3785   477.9555
  722.7808   608.2671   786.3898   477.9589
  722.8674   608.1630   786.4055   477.9741
  722.8674   608.7346   786.2216   477.9591
  722.8674   608.7346   786.2217   477.9707
  722.6699   608.9695   786.2219   477.9708
  722.5937   609.0719   786.8067   477.9824
  722.9992   609.0944   786.9313   478.0137
  723.0015   609.0865   787.6227   477.7200
  723.1270   609.1110   787.6227   477.9706
  723.1270   609.1110   787.5914   477.9999
  723.3200   609.1164   787.5223   478.2524
  723.3200   609.1459   787.6790   477.9943
  723.3200   609.1460   787.6790   478.3537
  723.3384   609.1190   787.7415   478.6219
  723.3697   609.1520   787.7256   478.6221
  723.4949   609.2573   787.4756   478.6221
  723.4949   609.2573   786.9788   478.6586
  722.9206   609.2522   786.6110   478.9704
  722.1889   609.9806   786.6291   478.9406
  722.8089   609.2532   786.6702   478.7089
  722.8089   609.2532   786.6837   478.6489
  721.2467   609.9720   785.5594   478.9703
  721.3719   609.3006   785.5621   478.9459
  721.0348   609.3004   785.6897   478.7254
  720.5348   609.8004   785.6897   478.7254
  720.5348   609.8004   785.5012   478.6440
  720.5033   609.2011   784.8257   478.6579
  720.5086   609.1948   784.8257   478.6564
  720.5086   609.1948   784.8874   478.6562
  720.5086   609.1949   785.3874   478.6562
  720.5086   609.1949   785.3874   478.6567
  720.5086   609.1949   785.3943   478.6449
  720.9069   609.2021   785.4504   478.5514
  720.8913   609.2021   785.2639   478.5906
  720.5308   609.1752   785.2717   478.6511
  720.3038   609.1713   784.5240   477.9902
  719.9970   609.1332   784.5310   478.0171
