# Supplementary material for: Semi-automatic tracking, smoothing and segmentation of hyoid bone motion from videofluoroscopic swallowing study
Source: PLoS One. 2017 Nov 28;12(11):e0188684. doi: 10.1371/journal.pone.0188684 (PMC5705154; doi:10.1371/journal.pone.0188684)
Supplement: S2 File — (ZIP) [file pone.0188684.s002.zip › 4_hyoid_fr1to270.txt]

  605.0000   515.0000
  605.2798   512.2167
  604.1744   511.8144
  603.8205   511.8890
  601.2360   511.2051
  600.0307   513.4860
  598.0138   515.6104
  597.0139   516.1052
  597.0178   516.1062
  597.0179   516.0777
  597.0277   515.8584
  597.0275   515.8585
  597.0197   514.8654
  596.0109   515.8736
  596.0089   515.0449
  595.0113   516.0132
  595.0064   516.0260
  594.0126   516.0495
  592.8301   517.0402
  592.0095   518.5085
  591.0246   519.3339
  590.0246   520.7046
  590.0168   521.6003
  589.0184   521.6002
  589.0184   521.6002
  590.0217   519.4038
  590.0157   519.4082
  590.0118   519.4082
  590.0148   519.4121
  588.6010   521.0402
  586.6919   522.0647
  575.0000   528.0000
  575.7159   527.2352
  567.0000   529.0000
  567.0000   532.0000
  564.0000   531.0000
  561.0000   532.0000
  558.0000   529.0000
  560.0000   531.0000
  558.0000   529.0000
  558.0000   529.0000
  557.0000   529.0000
  557.0000   529.0000
  560.0000   529.0000
  561.0000   532.0000
  558.0000   529.0000
  555.0000   531.0000
  560.0000   534.0000
  564.0000   529.0000
  566.0000   531.0000
  575.0000   534.0000
  582.0000   537.0000
  590.0000   532.0000
  588.0000   535.0000
  589.7226   532.9823
  594.9669   524.1084
  594.9776   520.9487
  595.9810   517.9301
  596.9733   515.2890
  597.9874   514.2830
  599.0361   513.3114
  597.9899   515.3059
  597.9626   517.3102
  596.9890   521.0014
  596.4993   526.0643
  592.0348   531.7593
  591.0128   533.5639
  589.9296   534.2674
  587.7717   535.6281
  581.0000   535.0000
  575.0000   540.0000
  569.0000   540.0000
  569.0000   535.0000
  567.0000   538.0000
  564.0000   535.0000
  566.0000   537.0000
  560.0000   534.0000
  563.0000   535.0000
  558.0000   534.0000
  563.0000   535.0000
  561.0000   535.0000
  561.0000   532.0000
  563.0000   535.0000
  563.0000   534.0000
  566.0000   535.0000
  566.0000   534.0000
  564.0000   531.0000
  569.0000   537.0000
  575.0000   538.0000
  582.0000   537.0000
  585.0000   537.0000
  594.0000   535.0000
  596.0000   537.0000
  596.0000   537.0000
  597.0000   535.0000
  596.0000   532.0000
  596.0000   534.0000
  599.0000   528.0000
  599.0000   529.0000
  599.0000   526.3870
  600.0267   523.7254
  601.0027   521.1361
  602.8695   518.0824
  603.0124   516.3312
  603.0142   516.3390
  603.0142   516.3390
  602.0055   518.7115
  601.5055   518.7115
  601.0251   517.7119
  601.0264   516.7108
  602.6091   515.2244
  603.0227   514.9088
  603.0227   514.9088
  602.5438   515.9088
  602.0155   517.0971
  600.1497   520.1261
  597.9789   524.0442
  592.9456   529.6671
  578.0000   540.0000
  569.0000   541.0000
  570.0000   540.0000
  570.0000   538.0000
  569.0000   538.0000
  570.0000   537.0000
  566.0000   537.0000
  566.0000   535.0000
  566.0000   534.0000
  570.0000   538.0000
  569.0000   535.0000
  566.0000   535.0000
  572.0000   535.0000
  570.0000   535.0000
  572.0000   535.0000
  570.0000   537.0000
  575.0000   540.0000
  579.0000   541.0000
  590.0000   538.0000
  591.0000   538.0000
  594.0000   541.0000
  594.0000   540.0000
  597.0000   540.0000
  599.0000   535.0000
  596.0000   540.0000
  600.0000   534.0000
  600.8160   531.0069
  600.1297   529.9477
  601.0628   527.9859
  601.0940   527.0025
  601.5940   526.0025
  601.6068   525.9862
  602.0028   524.9718
  603.0033   524.0022
  604.0000   523.9920
  603.0000   523.9970
  603.0043   524.0020
  603.0043   524.0071
  602.0050   525.0071
  602.0050   526.0071
  602.0050   526.0071
  601.0050   526.9895
  601.0050   526.9895
  601.0050   526.9895
  601.0050   526.9895
  601.0000   527.6489
  601.0000   527.6489
  600.8121   528.3215
  600.2442   529.3847
  599.1079   530.3847
  599.1079   531.3847
  599.0268   531.4318
  597.0000   529.0000
  593.0000   532.0000
  594.0000   535.0000
  594.0000   534.0000
  593.0000   532.0000
  596.0000   534.0000
  594.0000   532.0000
  593.0000   532.0000
  596.0000   534.0000
  600.0000   529.0000
  602.4654   524.8897
  606.9140   515.7021
  608.7868   511.5357
  608.8492   510.6008
  609.8036   508.7190
  610.0342   508.7034
  608.0000   512.0000
  608.0000   512.0000
  608.0000   513.0000
  609.4607   513.0000
  609.4607   513.1118
  609.5256   514.9868
  608.6947   516.9019
  608.1011   518.9854
  606.0961   522.2022
  605.1335   524.9253
  603.2881   528.3992
  597.0000   529.0000
  599.0000   537.0000
  593.0000   538.0000
  591.0000   541.0000
  587.0000   543.0000
  582.0000   544.0000
  575.0000   543.0000
  578.0000   538.0000
  573.0000   540.0000
  575.0000   538.0000
  573.0000   538.0000
  575.0000   537.0000
  575.0000   538.0000
  572.0000   535.0000
  573.0000   535.0000
  575.0000   535.0000
  576.0000   537.0000
  581.0000   540.0000
  581.0000   543.0000
  587.0000   538.0000
  591.0000   540.0000
  597.0000   540.0000
  599.0000   540.0000
  602.0000   535.0000
  602.0000   529.0000
  603.8780   525.5208
  605.3070   522.4176
  604.7904   520.9340
  605.2418   516.6894
  605.0010   514.7283
  605.1107   513.6147
  605.1095   513.5515
  605.1095   512.5496
  606.0800   512.5836
  605.1120   512.5846
  605.0233   511.6865
  605.5285   511.4250
  605.1074   510.6852
  605.1058   509.6849
  605.5518   508.5612
  605.2842   508.5621
  604.6254   507.5640
  604.6280   507.5603
  604.6280   508.5598
  604.6740   508.5643
  603.6720   509.5633
  603.7624   510.7094
  603.6838   510.8021
  602.8005   511.1402
  602.3184   511.0412
  603.3206   510.6124
  603.7013   510.1827
  605.6582   508.7513
  605.6563   508.7519
  606.6563   507.7519
  606.6563   507.7519
  604.6097   508.0798
  605.6342   507.2024
  605.6342   506.2336
  606.5885   505.0029
  605.6085   505.0662
  604.6385   505.0662
  604.6385   505.0662
  604.6389   505.0652
  604.5390   505.0340
  603.5635   505.4505
  603.5655   506.0271
  603.5635   506.0271
  603.5713   506.0271
  604.5713   506.2517
  603.4089   506.8799
  602.5653   508.0626
  602.5609   508.0626
