# Supplementary material for: Semi-automatic tracking, smoothing and segmentation of hyoid bone motion from videofluoroscopic swallowing study
Source: PLoS One. 2017 Nov 28;12(11):e0188684. doi: 10.1371/journal.pone.0188684 (PMC5705154; doi:10.1371/journal.pone.0188684)
Supplement: S2 File — (ZIP) [file pone.0188684.s002.zip › 4_hyoid_fr271to430.txt]

  599.0000   509.0000
  599.0000   509.0000
  598.2607   509.0000
  598.2607   509.0000
  598.2607   509.0000
  598.2607   509.0000
  598.2607   509.0000
  598.2607   509.0000
  598.2607   507.6613
  597.9835   508.7188
  597.9836   508.7111
  597.1651   509.4204
  596.0932   511.6464
  596.4681   512.0305
  595.9962   513.1705
  595.9991   514.7684
  595.9989   516.5996
  593.7092   520.1774
  592.0359   523.7546
  592.0184   526.0842
  592.0231   526.1154
  592.0192   527.4556
  593.0192   527.4556
  593.0192   527.4556
  593.0192   527.4556
  590.0214   527.6028
  590.0209   527.6028
  590.0170   527.6028
  590.0170   527.6028
  589.0152   527.6054
  589.0191   526.1054
  589.0191   526.1054
  588.0181   526.0173
  589.1759   522.1139
  590.9917   521.0167
  590.9917   520.0032
  591.0558   519.0114
  593.5171   518.0137
  592.5171   520.0136
  592.5171   521.0135
  589.2030   524.1898
  584.0000   531.0000
  576.0000   535.0000
  576.0000   534.0000
  576.0000   535.0000
  576.0000   535.0000
  572.0000   534.0000
  572.0000   532.0000
  570.0000   534.0000
  570.0000   532.0000
  572.0000   531.0000
  572.0000   532.0000
  573.0000   531.0000
  573.0000   534.0000
  575.0000   534.0000
  573.0000   532.0000
  575.0000   534.0000
  578.0000   537.0000
  581.0000   537.0000
  587.0000   540.0000
  594.0000   537.0000
  593.0000   537.0000
  594.0000   535.0000
  597.0000   532.0000
  602.0000   526.0000
  603.7858   524.4492
  603.0481   522.7110
  604.5481   520.3562
  605.4307   519.6062
  605.6348   518.6062
  605.0519   518.6046
  606.2204   518.0116
  606.5688   517.0346
  606.5693   517.0338
  607.4365   517.0033
  607.4375   517.0031
  607.4375   517.0031
  607.4456   517.0014
  608.6769   515.0232
  608.7003   515.0126
  608.6925   515.0110
  609.6909   515.0119
  609.6909   516.0119
  609.6935   516.0140
  610.7016   516.0161
  609.8469   516.0126
  609.6188   515.0126
  609.6188   515.0106
  610.5319   513.9866
  610.5319   513.9866
  610.5319   513.9866
  611.0195   514.0182
  611.0194   514.0133
  611.0143   513.9964
  610.0194   513.9964
  611.0234   513.0052
  611.0233   513.0196
  611.0249   514.0008
  611.0249   514.9989
  611.0249   516.0195
  608.0983   518.9450
  606.1702   521.9262
  605.9149   526.0967
  601.2188   530.9384
  594.0000   535.0000
  591.0000   537.0000
  587.0000   537.0000
  581.0000   541.0000
  581.0000   540.0000
  578.0000   540.0000
  578.0000   538.0000
  578.0000   538.0000
  576.0000   537.0000
  576.0000   537.0000
  576.0000   534.0000
  575.0000   534.0000
  575.0000   534.0000
  576.0000   534.0000
  575.0000   535.0000
  576.0000   535.0000
  579.0000   538.0000
  581.0000   537.0000
  578.0000   540.0000
  590.0000   543.0000
  594.0000   543.0000
  600.0000   538.0000
  599.0000   537.0000
  602.0000   538.0000
  600.0000   535.0000
  606.0000   525.0000
  607.9485   522.6993
  608.4722   520.1536
  608.4722   518.3867
  608.8004   517.6941
  608.8004   517.6941
  609.7479   516.4416
  608.0666   516.4074
  608.0577   516.4172
  607.4085   516.9264
  607.7954   517.7359
  605.4776   517.6611
  604.4776   517.6611
  604.4776   517.6611
  604.7841   515.3452
  603.0888   514.7195
  603.5888   514.7195
  603.5888   513.7195
  603.5888   513.7195
  603.5888   513.7195
  603.5888   512.7728
  602.6213   512.1160
  602.6216   512.1160
  602.6215   512.1160
  602.6215   511.1160
  602.3804   510.2408
  602.4887   509.1781
  602.9072   506.4893
  603.9125   500.5119
  605.8908   490.4992
  606.8134   483.7453
