# Supplementary material for: Semi-automatic tracking, smoothing and segmentation of hyoid bone motion from videofluoroscopic swallowing study
Source: PLoS One. 2017 Nov 28;12(11):e0188684. doi: 10.1371/journal.pone.0188684 (PMC5705154; doi:10.1371/journal.pone.0188684)
Supplement: S2 File — (ZIP) [file pone.0188684.s002.zip › 5_axis_fr1to250.txt]

  498.0000   578.0000   515.0000   457.0000
  498.0000   578.0000   515.0000   457.0000
  498.0000   578.0000   515.0000   457.0000
  498.0000   578.0000   516.0000   457.0000
  499.7173   578.0000   516.0000   457.0000
  499.3301   577.9761   517.5983   457.7505
  500.0127   577.9521   519.8050   457.7505
  502.0108   578.9228   520.8050   458.7505
  504.0311   578.8674   523.7948   459.1237
  505.5790   579.8529   526.0299   460.1958
  506.0599   579.8747   526.9988   460.3913
  509.0423   580.8442   529.4166   461.1269
  509.0424   580.8610   531.5629   462.1169
  510.0385   581.7511   531.5550   462.1224
  510.0424   581.7511   531.5530   462.1243
  511.0385   581.7583   532.5864   462.1360
  511.0385   581.7583   532.5894   462.1285
  511.0385   581.7511   532.5737   462.1208
  511.0385   581.7511   531.9005   462.1134
  511.0385   581.7581   531.9005   462.1134
  510.0576   581.5544   530.9659   462.1061
  509.0742   581.5318   529.5600   461.1980
  508.0857   580.7788   528.8387   461.1868
  508.0701   580.7632   527.3333   461.1754
  507.9476   580.7788   527.3383   461.1699
  507.0609   580.6823   526.4793   460.6213
  506.0708   580.6183   526.4793   460.6213
  506.0708   580.6182   526.3268   460.1911
  506.0699   580.6183   526.3314   460.1783
  506.0699   580.6182   525.9345   460.1796
  506.0535   580.6182   525.9345   460.1762
  505.0641   580.5917   524.9454   460.1699
  505.0641   580.6183   524.3788   460.1661
  505.0345   580.6182   523.1141   460.0240
  504.0472   580.4932   523.7391   460.0326
  504.0785   579.8750   523.4891   460.0352
  504.0942   579.8749   523.4746   460.0296
  504.0708   579.8280   523.6829   460.0132
  505.0584   579.6824   523.6861   460.0146
  505.0615   579.8318   524.6840   459.3982
  506.0468   579.8589   524.7674   459.4004
  506.0624   579.6601   524.7674   459.4122
  505.0634   579.7356   524.5177   459.4124
  505.0728   579.6497   523.8905   459.4133
  505.0587   579.6822   523.8445   459.4003
  505.0591   579.6818   523.7831   459.3888
  505.0123   579.6822   523.0628   459.3769
  505.0354   579.6618   523.0633   459.3767
  505.0354   579.6618   523.0848   459.3537
  505.0333   579.6618   523.0760   459.3653
  504.9706   579.6618   523.0759   459.3653
  504.9706   579.6618   523.0742   459.3653
  504.0230   579.5228   522.7639   458.6683
  504.0232   579.6613   522.7812   459.1285
  503.0701   579.4809   521.8182   459.0084
  503.0701   578.7971   521.6913   459.0090
  503.0392   578.8335   521.6913   459.0090
  503.0392   578.8336   521.0096   458.9465
  502.0822   578.7847   521.0471   458.8767
  502.0822   578.7847   521.0237   458.8767
  502.0822   578.7847   521.0472   458.9408
  502.0787   578.6368   521.0667   458.9412
  502.0788   578.7619   521.0586   458.9963
  502.0787   578.7618   521.0471   458.9844
  502.0787   578.6482   521.0471   458.7344
  503.0699   578.6614   521.0471   458.9798
  503.0699   578.8098   521.0471   458.9778
  503.0960   578.8096   521.0470   458.9837
  504.0834   578.8830   521.5470   459.0931
  504.0989   578.8829   521.5460   459.1027
  504.0990   578.8213   521.7685   458.6254
  505.0989   578.8830   521.9584   458.3624
  505.0991   578.8829   522.2084   458.3624
  505.1114   578.8830   522.1947   459.0019
  506.0991   578.9068   522.1995   459.0117
  506.0991   578.9081   522.2051   459.0022
  506.0991   578.9080   522.2052   458.9978
  505.0991   578.9076   522.2052   458.9978
  505.0992   578.9080   522.5447   458.3127
  504.7477   578.8092   521.7947   458.4377
  504.1059   578.7901   521.6157   458.3009
  504.0936   578.9019   521.0447   458.3392
  503.0936   578.6206   520.7322   458.3382
  502.1038   578.4854   520.7272   458.3178
  502.1038   578.5170   519.4282   458.1520
  501.0873   578.3723   518.2247   457.6843
  501.1186   577.8925   518.2247   457.6843
  500.1265   577.8928   518.2247   457.6843
  500.1041   577.8925   517.2357   457.6879
  500.1041   577.7722   517.2357   457.6879
  500.0968   577.8022   517.2357   457.6879
  500.0968   577.7872   517.1732   457.7465
  500.0968   577.7872   517.1815   457.7309
  500.0966   577.6310   517.1815   457.7465
  500.0968   577.6370   517.6977   457.6973
  500.0968   577.6068   518.0159   457.6973
  500.0967   577.6070   518.0250   457.2392
  500.3503   577.8015   517.9960   457.2452
  500.3505   577.8010   518.2064   457.2449
  501.1826   577.9178   518.2064   457.2449
  501.1201   577.8436   518.5679   458.0144
  501.1045   577.8436   518.8179   457.5144
  501.0879   577.5703   518.3701   458.0234
  501.0912   577.8173   518.6435   457.1212
  501.1210   577.8785   518.6435   457.1212
  501.1134   577.8785   518.6435   457.1212
  502.0982   577.8785   518.6435   457.1178
  502.0982   577.8785   518.6435   457.1178
  502.0983   577.8787   518.6979   457.0937
  502.0983   577.8784   518.6979   457.0937
  502.0983   577.8779   518.6988   457.0875
  502.6906   577.7686   518.6988   457.0915
  502.6739   577.8779   518.6999   457.0893
  502.6739   577.8779   519.4854   457.0989
  502.7984   577.7677   518.4871   457.0887
  502.0832   577.7678   518.4871   457.0848
  502.0832   577.7678   518.4871   457.0867
  502.0198   577.5672   518.4871   457.0867
  501.5305   577.2055   517.9574   456.3477
  501.1052   577.2057   517.1109   456.3477
  501.4019   576.8868   517.1109   456.3477
  500.0767   577.1291   517.1109   456.3477
  500.0443   577.1291   516.3532   456.4536
  500.0443   577.1296   516.3532   456.4536
  499.0657   577.1609   516.3532   456.4536
  499.0682   577.1297   516.3532   456.4536
  499.0535   577.1637   516.3532   456.4536
  499.0305   577.1616   516.2601   456.0255
  499.0306   576.5549   516.2859   455.9892
  499.0466   576.5240   516.2896   455.9775
  499.0313   576.5245   516.3052   455.9819
  499.0326   577.1527   516.3060   455.9861
  499.0638   577.1527   516.3363   455.9904
  499.0167   577.1527   516.2724   455.9530
  499.1378   577.1549   516.3528   456.1287
  499.0829   577.1551   517.3143   455.9978
  500.0355   577.1635   517.3159   455.9766
  500.0173   577.3959   517.8112   455.9560
  500.0681   577.3569   517.8093   455.9564
  500.0754   577.3962   518.3102   456.0201
  501.0438   577.5836   518.3102   456.0497
  501.0633   577.5875   518.3103   456.2353
  501.0799   577.5976   518.6273   456.6173
  502.0799   577.8247   518.6327   456.6113
  503.0164   577.8736   519.4830   456.9730
  503.9109   577.9394   519.5059   456.9273
  504.5194   578.0949   520.4739   456.9963
  505.0590   578.7121   521.7451   456.9963
  506.3491   578.6771   521.7451   456.9963
  507.3574   578.7919   522.7451   456.9963
  509.0907   578.9418   523.5772   457.1682
  510.8049   578.9645   525.3215   458.0754
  511.0906   578.9606   525.8148   458.1048
  511.0906   579.5233   526.8156   458.1038
  511.0906   579.5468   526.8156   458.1038
  511.1918   579.4954   526.8201   458.0982
  510.1996   579.4423   526.2046   458.3732
  509.1996   579.4603   525.6906   458.2348
  508.1507   579.0715   523.8811   457.7203
  507.1576   579.6595   523.1042   458.2042
  506.1576   579.6292   522.7985   458.5529
  505.2094   578.7761   522.7985   458.5529
  504.2096   578.8019   521.7710   458.0931
  504.1798   578.8018   521.7723   458.0912
  504.0497   579.3508   521.7724   458.0912
  505.0500   579.7662   521.7796   458.0951
  505.1988   579.7806   521.3823   458.6815
  506.2228   579.8268   521.3823   458.6815
  507.2310   579.8268   522.3004   459.1977
  508.1735   580.9114   523.8932   459.2165
  509.7191   580.9307   524.8932   459.2324
  510.3393   580.9520   524.9606   459.2272
  511.3405   580.9680   525.0000   460.0737
  512.1199   580.9842   525.0000   460.0680
  512.3070   580.9521   525.0285   460.0668
  512.4320   580.9519   525.0049   460.0729
  513.4320   580.9519   525.0049   460.0729
  513.4632   580.9677   524.9971   460.0729
  514.5420   580.9681   525.9972   460.1978
  515.7238   580.9680   525.9933   460.0729
  515.7238   580.9680   527.9334   460.1985
  516.7070   580.9996   527.9502   460.1987
  517.5585   580.9678   527.9944   460.2017
  518.7724   581.0783   528.9552   460.2137
  519.2427   582.1605   528.9944   460.2077
  519.2427   582.1605   528.9944   460.2109
  520.5692   581.1351   529.0000   460.2044
  519.5692   581.3226   529.0000   460.1925
  519.5692   581.3226   529.0001   460.1925
  519.7939   581.1212   529.0000   460.1341
  519.8102   581.0829   528.9944   460.1726
  519.7853   581.0961   528.9944   460.1800
  518.3869   580.8814   528.9944   460.1800
  518.8177   580.9158   528.2906   460.1240
  517.8676   580.1269   527.3690   459.2550
  515.6207   579.8583   526.3026   459.2141
  513.8695   580.4564   525.3183   459.2015
  511.3928   579.9019   524.3260   459.1930
  510.1501   579.9023   522.8137   459.1269
  508.6034   578.9094   522.8461   459.1260
  508.6034   578.9288   522.8530   459.1133
  506.4267   578.8562   522.8532   459.0574
  505.5025   578.7937   522.8585   458.3079
  504.9635   578.7557   522.8586   458.3040
  504.0110   578.7635   522.6086   458.4915
  503.0121   578.7659   522.6086   458.4915
  503.0184   578.7571   522.0471   458.9899
  502.0184   578.7571   522.3078   459.2240
  502.0108   578.7655   522.2776   459.3342
  501.0595   578.6642   521.4527   459.2529
  501.0595   578.6022   521.4527   459.2529
  501.0438   578.6515   522.6206   459.3344
  501.0438   578.6515   522.6211   459.3349
  501.0571   578.5830   522.6452   459.3058
  501.0399   578.5834   522.6723   459.2857
  501.0551   578.5758   521.5678   459.1388
  501.0273   578.5785   521.7363   458.9469
  500.0430   578.5151   521.7670   458.4961
  500.0594   578.5337   520.5366   458.9931
  500.0617   578.5404   520.5532   458.9506
  500.0173   578.5279   520.5649   458.6058
  499.0595   578.5032   520.6123   458.4996
  499.0551   578.5064   519.8328   458.7290
  499.0247   577.6774   519.7669   458.6429
  499.0247   577.6210   518.9831   457.8747
  499.0696   577.6092   518.7315   457.9077
  499.0696   577.6170   518.2377   457.9052
  499.0675   577.6092   518.2377   457.9052
  499.0675   577.6092   518.2416   457.9059
  498.9899   577.6092   518.2416   457.9020
  498.7887   576.8518   518.4102   457.4891
  498.7992   576.8417   517.8822   457.5864
  498.6039   576.8979   517.3567   457.4230
  498.6309   576.8794   517.3765   457.3729
  498.0608   576.8523   517.3765   457.3729
  498.0710   576.8357   517.0601   457.2052
  498.0779   576.8267   516.9914   456.9651
  499.0200   576.8335   517.4648   456.4037
  499.0200   576.8335   517.4648   456.4037
  499.0199   576.8330   517.4648   456.4037
  499.0199   576.8330   517.4648   456.4037
  498.9922   576.7886   517.1147   456.0417
  498.9834   576.8332   517.8784   456.8350
  498.9832   576.8421   516.2265   456.9731
  498.9829   576.8424   516.2304   456.9753
  498.9829   576.8511   516.5866   456.9926
  499.0542   576.8609   516.5866   456.2735
  499.0603   576.8607   516.9379   456.6310
  499.0610   576.8619   517.4379   456.8810
  499.0610   576.8619   517.4379   456.8810
