# Supplementary material for: Semi-automatic tracking, smoothing and segmentation of hyoid bone motion from videofluoroscopic swallowing study
Source: PLoS One. 2017 Nov 28;12(11):e0188684. doi: 10.1371/journal.pone.0188684 (PMC5705154; doi:10.1371/journal.pone.0188684)
Supplement: S2 File — (ZIP) [file pone.0188684.s002.zip › 5_axis_fr251to511.txt]

  497.0000   569.0000   515.0000   458.0000
  497.0000   569.0000   515.0000   458.0000
  497.0000   569.0000   515.0000   458.0000
  497.0000   569.0000   515.0000   458.0000
  497.0000   569.0000   515.0000   458.0000
  497.0000   569.0000   515.0000   458.0000
  497.0000   569.0000   515.0000   458.0000
  497.0000   569.0000   515.0000   458.0000
  497.1775   569.1043   515.0000   458.0000
  497.1801   569.1216   515.0000   458.0000
  497.0553   569.1151   515.0000   458.0000
  497.0574   569.1056   515.0000   458.0000
  497.4488   569.1027   515.0000   458.0000
  497.4958   569.1167   515.0000   458.0000
  497.4958   569.1089   515.8087   457.0897
  496.8324   569.0143   515.8131   457.0898
  496.8612   569.1208   515.8131   457.0898
  496.8640   569.1130   514.3330   457.7204
  496.8679   569.1097   514.1130   457.9676
  496.8679   569.1095   514.1933   457.9882
  496.8679   569.1095   514.2245   457.9863
  496.8679   569.1095   515.2479   457.2892
  496.8679   569.1095   514.3416   457.9793
  496.6661   569.1041   514.3416   457.7851
  496.6661   569.1040   514.2345   457.9052
  496.2726   569.1039   514.2325   457.9056
  496.2723   569.1041   514.2324   457.9053
  496.2581   569.1038   514.2324   457.9053
  496.2580   569.1038   514.2305   457.9759
  496.2580   569.1038   514.2532   457.9656
  496.2580   569.1038   514.2845   457.9783
  496.2580   569.1038   514.2867   457.9759
  496.2580   569.1038   515.5085   457.8497
  496.2580   569.1038   515.4468   457.8606
  496.2580   569.1038   515.4468   457.8608
  496.2582   569.1038   515.2316   458.0737
  496.2582   569.1038   515.3228   457.8352
  497.2582   569.1038   515.3228   457.8352
  497.2582   569.1038   515.3228   457.8352
  497.2582   569.1038   515.2573   457.9892
  497.8746   569.1038   515.5083   458.0037
  497.6246   569.1038   515.5083   457.7544
  497.6246   569.1038   515.7078   457.9907
  497.6246   569.1038   515.2078   457.7407
  496.6759   569.1038   515.2078   457.7407
  496.6759   569.1038   515.3781   457.6481
  496.9259   569.1038   515.3781   457.6481
  496.9193   569.1038   515.5031   457.6183
  496.9218   569.0473   515.5704   457.6362
  496.9242   569.0685   515.5704   457.8940
  496.9242   569.0685   515.5704   457.8940
  497.5414   569.1043   515.5706   457.8937
  497.5413   569.1039   515.5040   457.9683
  497.5413   569.1039   515.4886   457.9722
  498.2746   569.1751   515.7629   458.0279
  498.2886   570.1118   516.2629   458.1846
  499.2886   570.1119   516.3879   458.0282
  499.2892   570.1119   516.1417   458.0082
  499.2872   570.1119   517.1499   458.6245
  499.1622   570.0424   517.1499   458.7859
  501.1405   570.1119   518.1102   458.7894
  501.1407   570.1119   518.1102   458.7894
  502.1407   570.1119   519.1106   459.1886
  503.9161   571.1358   520.1323   459.3982
  504.9200   571.1358   520.2259   459.2019
  505.9161   571.1419   521.8470   460.0398
  506.9161   571.1647   522.0052   460.0547
  507.9161   571.2585   522.8765   459.2718
  508.8870   572.1483   523.3140   460.1091
  509.8917   572.1444   523.9655   460.1218
  510.8843   572.2319   524.9311   460.2653
  511.8843   572.2788   525.2202   460.2653
  511.9006   573.1485   525.2202   460.2653
  512.9006   573.1501   525.9483   460.2729
  513.1354   573.1501   526.0104   460.2652
  513.1354   573.1501   526.0270   460.2576
  513.1324   573.2329   526.8881   460.2661
  513.9794   573.2340   526.8881   460.2652
  513.9795   573.2337   526.9398   460.2654
  513.9873   573.2337   526.9398   460.2664
  513.8946   573.2337   526.8795   460.2664
  513.8791   573.2337   526.8795   460.2664
  512.8713   573.2033   525.8798   460.2654
  510.1523   573.1665   524.8967   460.2654
  510.8895   573.2907   523.9398   460.2654
  510.8698   573.3077   523.8968   460.2656
  510.9676   573.2999   523.8968   460.2827
  511.8698   573.3098   523.8967   460.2750
  512.9196   573.3097   524.9052   461.1373
  513.9196   573.3097   525.9052   461.2570
  514.8798   574.2795   525.9654   461.2480
  516.8704   574.1891   526.0526   461.2573
  516.9742   574.2536   526.9743   461.2573
  517.9742   574.2554   527.0368   461.2573
  518.9759   574.2536   527.9739   461.2584
  518.9759   574.2692   527.9739   461.2584
  519.9481   574.2710   528.9310   461.2740
  519.9741   574.2671   528.9622   461.2657
  520.9741   574.2727   528.9858   461.2654
  520.9742   574.2581   529.9395   461.2672
  521.9741   574.2581   530.9395   462.2556
  522.9556   574.2643   530.9396   462.2297
  522.9610   574.2643   530.9659   462.1614
  522.9532   574.2643   530.9574   462.1358
  522.9049   574.2560   530.9224   462.1460
  521.9598   574.2380   529.9713   461.1483
  520.9307   574.1861   529.9708   461.1480
  519.8716   574.1861   528.9513   461.1478
  518.8706   574.1862   528.4518   461.1428
  516.9188   573.3460   527.9419   461.1431
  515.9188   573.3470   526.2224   460.1205
  514.9188   573.2316   525.7339   460.1190
  513.8738   572.3352   525.7339   460.1190
  512.8738   572.3352   524.4825   460.1178
  511.8966   572.3290   523.9743   460.1178
  511.8383   572.3290   523.9520   460.1126
  510.7809   572.4913   523.4531   460.1114
  510.7428   572.4988   523.4531   460.1114
  509.7810   572.4544   522.9656   460.1114
  509.7912   572.4503   522.9580   460.0614
  509.7912   572.4708   522.9698   460.1076
  509.7909   572.4630   522.9275   460.0564
  509.7737   572.3545   522.9581   460.0600
  508.7577   572.3250   522.6519   460.0133
  507.7752   572.3106   522.6525   460.0161
  506.7896   572.2782   521.6971   459.5559
  506.2445   572.2782   520.9555   459.5559
  505.7754   572.2624   520.9555   459.5559
  505.2754   572.2612   520.9555   459.5559
  505.4329   571.8067   521.9088   459.9216
  504.6889   571.6885   521.8776   460.0314
  504.6162   571.6891   521.8776   460.0267
  504.6089   571.6885   521.8785   460.0207
  504.4902   571.6850   522.0563   460.0490
  504.6270   572.0949   522.1813   460.0727
  504.3270   571.8523   522.1813   460.0725
  504.3325   571.5612   522.1657   460.0743
  504.5740   572.2432   522.1657   460.0699
  504.5740   572.2432   522.1657   460.0722
  504.5053   571.7902   522.1677   460.0716
  504.5053   571.7902   522.1675   460.0733
  504.9160   571.7853   522.1695   460.0699
  504.9043   571.7858   522.1694   460.0714
  504.2562   571.1887   522.1707   460.0700
  504.3273   571.1161   521.1885   459.2575
  504.2091   571.2391   521.3913   459.0287
  503.8185   571.1199   521.3913   459.0288
  503.8807   571.1131   521.3912   459.0285
  503.3807   571.1131   520.3917   459.0276
  502.8752   570.6182   520.3921   459.0243
  502.8760   570.6284   520.3924   459.0233
  502.8683   570.6284   519.9946   458.5076
  502.2902   571.1136   519.5694   458.2286
  501.0885   570.5082   519.5694   458.2286
  501.3491   570.2796   518.9311   458.3441
  500.8854   570.2796   518.5334   459.0288
  500.7604   570.2796   518.5452   459.0321
  500.7492   570.2871   517.6987   459.0194
  499.8862   570.2811   517.6939   459.0317
  499.8940   570.2811   517.2114   458.1407
  499.8940   570.2811   517.2114   458.1407
  499.8940   570.2213   517.2114   458.1407
  499.8932   570.2216   517.2114   458.1407
  500.2537   570.2792   517.2114   458.1407
  500.2542   570.2802   517.2114   458.1407
  500.2542   570.2802   517.2114   458.1407
  500.2561   570.2798   517.3054   458.0344
  500.3178   570.9989   518.3086   458.0247
  500.3178   570.9989   518.3074   458.0260
  501.3206   571.2818   518.5325   459.3271
  502.3037   572.0501   518.5325   459.3271
  502.2168   572.0741   519.5325   460.3271
  503.2405   573.0481   519.1136   461.3429
  503.2127   574.0381   519.1136   461.3429
  503.2163   574.0353   518.6136   461.5929
  503.1857   574.0385   518.6136   461.5929
  503.1865   574.0379   518.6136   461.5929
  504.1708   574.0447   519.4549   461.7179
  504.0660   574.0787   519.4549   461.7179
  505.0899   575.0544   519.7638   462.1918
  505.0947   576.0492   519.9015   463.1380
  505.8583   576.3442   518.9015   463.1380
  505.3533   577.2506   518.9014   464.1884
  505.8533   577.3224   518.9014   464.1884
  506.8490   577.3224   519.9014   464.1884
  507.8374   577.2411   520.3018   463.2790
  508.8374   576.2411   521.3018   463.2790
  508.8614   575.3103   522.9832   462.3156
  508.8809   574.3582   523.2332   461.5193
  508.9766   573.3683   523.9928   460.4324
  509.8236   573.2980   524.9814   460.0726
  509.8346   572.3692   525.7722   460.0714
  509.8345   572.3619   525.7722   460.0720
  508.9595   572.3619   525.7723   460.0705
  508.4431   572.2168   524.7519   460.0686
  507.4503   572.2060   524.7519   460.0686
  505.8220   571.3857   523.3606   459.3502
  504.8216   571.3948   522.2418   460.0338
  504.5659   571.2192   522.2449   460.0406
  503.5580   571.0507   522.2449   459.4469
  503.4130   571.1796   522.2449   459.4469
  503.7312   570.7442   522.2449   459.4469
  502.8533   570.7026   521.9665   459.7747
  502.5667   571.0358   521.4665   459.7747
  502.5707   571.0240   521.7934   460.0296
  502.4496   571.0406   521.7934   459.5296
  502.4654   571.0248   521.8290   460.0324
  502.4655   571.0317   521.8298   460.0377
  503.2700   571.0406   521.8278   460.0376
  503.2671   571.0376   521.8236   460.0320
  503.2671   571.0376   522.7113   460.0508
  504.2673   571.0419   522.7124   460.0519
  504.9552   571.4856   522.7133   460.0413
  504.9549   571.4866   522.7204   460.0377
  504.9610   571.4710   522.8402   459.6705
  504.9619   571.2977   522.8402   459.6705
  505.7398   572.1479   522.8402   459.6705
  505.8517   572.1786   522.8402   459.6705
  505.8767   572.2485   522.8402   459.6705
  506.8445   572.3106   522.3876   459.9335
  506.8767   572.2466   523.7364   459.0319
  507.3938   572.2315   523.7364   459.1569
  507.3948   572.2396   523.7364   459.1569
  507.8586   572.2547   523.7364   459.1569
  507.8587   572.2587   523.7364   459.1569
  507.8587   572.2587   523.7717   459.8278
  507.8587   572.2665   523.9421   459.4475
  507.8430   572.2669   523.6360   459.6394
  507.8430   572.2669   523.6360   459.6392
  506.8763   572.2823   523.6397   459.6388
  506.8746   572.3122   523.6422   459.6394
  506.8586   572.2850   522.3528   459.5744
  505.8764   572.2818   522.3528   459.5744
  505.8763   572.3118   522.3528   459.5744
  505.8529   572.3037   521.3039   459.5329
  504.8852   572.3038   521.4297   459.2393
  504.8496   572.3312   521.4297   459.2393
  504.8495   572.3332   521.2642   459.4275
  504.3495   572.3332   521.3970   459.3958
  504.3495   572.3332   521.3972   459.3963
  504.3808   572.3424   520.5236   459.2695
  503.8716   572.3126   520.5422   459.2743
  503.8677   572.3336   520.6672   459.2579
  503.8673   572.3337   520.7088   459.2756
  503.8674   572.3330   520.7132   459.2592
  503.8674   572.2958   520.7274   459.2452
  503.8713   572.2721   520.7274   459.2452
  503.8726   572.2692   521.6491   459.1411
  504.2852   572.5236   521.6640   459.1289
  504.3295   572.4910   521.6015   459.1362
  504.2670   572.5484   521.3042   459.3254
  504.2860   572.4604   521.2720   459.3252
  504.3273   572.4243   521.2703   459.3237
  504.5919   572.4214   521.4905   459.0672
  504.5920   572.4065   521.4291   459.0701
  503.6029   572.1205   521.4291   459.0701
  503.7083   571.7258   520.6569   459.2677
  503.6029   571.6344   520.8450   458.5906
  503.6029   571.6339   520.8599   458.5707
  502.7249   571.6160   520.9014   459.1368
  502.6031   571.6160   520.9014   459.1085
