# Supplementary material for: Semi-automatic tracking, smoothing and segmentation of hyoid bone motion from videofluoroscopic swallowing study
Source: PLoS One. 2017 Nov 28;12(11):e0188684. doi: 10.1371/journal.pone.0188684 (PMC5705154; doi:10.1371/journal.pone.0188684)
Supplement: S2 File — (ZIP) [file pone.0188684.s002.zip › 5_hyoid_fr1to250.txt]

  401.0000   493.0000
  401.1250   497.1929
  400.0526   500.5718
  398.9269   502.9135
  394.0203   505.7161
  387.1133   512.0328
  382.9482   510.6087
  380.0000   512.0000
  374.8962   511.0576
  370.2924   511.9526
  366.9120   511.2059
  363.8780   512.1981
  362.8778   512.8231
  362.8495   512.4462
  363.8790   512.8813
  365.2929   513.2230
  369.9395   512.8880
  372.9765   512.7425
  378.3306   511.2042
  382.3867   510.2585
  383.3143   512.2559
  385.5163   509.2220
  386.8118   505.1755
  386.0116   502.2181
  386.0076   499.1886
  385.9932   496.9695
  385.9931   495.4463
  386.0136   494.3877
  387.0334   494.2159
  387.0059   495.2103
  388.9099   494.9603
  388.9881   495.0471
  388.9861   495.3250
  389.0155   496.5471
  389.9968   497.9488
  390.9674   499.7690
  391.9674   501.2961
  392.9673   502.3679
  393.9674   503.3445
  393.9772   503.3062
  394.9767   503.2871
  395.9767   502.3352
  395.9767   501.3353
  396.8632   499.4633
  395.9747   498.4059
  395.9746   497.4079
  395.9440   495.1705
  395.9440   494.1715
  395.9440   493.1768
  395.9440   491.7359
  394.9747   491.7675
  394.9747   491.7675
  394.9143   490.4631
  394.9236   490.4555
  394.9236   489.9555
  394.9236   490.4489
  394.9236   490.4498
  394.9236   490.4505
  395.9236   491.3794
  395.9236   492.3794
  395.9236   492.3794
  395.9236   492.3753
  395.9236   492.3743
  395.9236   492.3746
  395.9236   492.3726
  395.9705   491.4625
  395.9947   490.4627
  396.9946   489.4649
  397.9945   488.4653
  397.9945   488.4648
  398.9939   487.8289
  399.9939   486.6474
  400.0252   485.6739
  401.9187   485.5373
  401.9841   485.0482
  401.9952   484.0662
  401.9951   484.0663
  401.9946   484.0665
  401.9946   484.1712
  400.9946   484.1802
  401.9873   483.1806
  400.9951   483.1814
  400.9951   483.1805
  400.9951   481.7132
  400.9096   481.7845
  400.9085   481.7847
  400.0066   481.7677
  400.0066   481.7677
  400.0059   481.7681
  400.0061   481.7681
  400.0060   481.8307
  400.0061   481.8309
  400.0067   483.0137
  401.0053   483.0275
  401.0054   483.0239
  401.0058   483.0239
  401.0058   484.1734
  402.0058   483.6906
  402.0060   483.6910
  402.0076   485.0050
  402.0066   485.0675
  402.9988   484.9994
  402.9930   485.6812
  402.9930   485.6812
  402.9930   485.6812
  403.9930   485.6812
  404.0065   485.6617
  404.0075   487.1620
  405.0065   487.1105
  405.0065   487.1285
  405.9762   487.1002
  405.9763   487.1403
  405.9763   487.1403
  405.9763   487.1267
  405.9763   487.1276
  405.9913   487.1154
  405.9913   486.1408
  405.9913   486.1408
  405.9913   485.6408
  405.9913   485.6408
  405.9913   485.1403
  405.9912   485.1413
  405.9002   484.6388
  404.9934   484.9056
  404.9794   484.9066
  404.9794   484.9066
  404.9794   484.9066
  404.9794   484.9066
  404.9794   484.9066
  404.9794   484.9067
  405.0061   484.9712
  405.0061   484.9712
  405.9261   485.0255
  405.9791   485.1041
  405.9926   485.0936
  406.0138   485.2136
  407.0051   485.2120
  407.0060   485.5586
  407.0060   486.4947
  407.0060   486.4952
  407.0060   489.1485
  406.9387   489.1488
  405.9385   490.7515
  404.9914   491.9294
  404.9914   491.9294
  406.9012   491.9267
  408.9684   490.5150
  410.0009   490.5346
  410.9891   489.8218
  411.9890   489.8218
  412.0087   490.1680
  412.0087   490.1848
  412.8948   490.7061
  412.9877   490.6336
  413.9165   491.0943
  412.9165   491.5789
  412.9165   490.8440
  412.8469   489.9981
  410.8808   489.0419
  408.9741   485.8737
  407.8979   481.9898
  405.0098   475.9451
  403.8832   473.7279
  402.8827   473.6667
  401.9144   473.5734
  401.9139   474.5761
  402.9146   474.5791
  402.9834   476.5642
  404.7848   478.5549
  405.8567   481.6023
  406.8470   484.5665
  408.8067   484.6593
  410.8087   487.6307
  411.8087   488.6307
  412.8087   488.6424
  412.8088   489.6644
  413.8420   489.6382
  413.8420   491.6976
  414.8423   492.6956
  416.8642   494.5579
  417.8549   496.8958
  418.9207   498.7666
  419.9210   498.7041
  421.8560   499.8617
  421.8563   498.5449
  421.8563   496.5174
  421.8563   494.5199
  421.8809   494.8114
  421.8816   495.3326
  422.9064   496.8370
  424.8699   499.9639
  426.0366   501.8529
  427.7455   502.2280
  428.8034   501.1785
  428.8943   498.4021
  427.8378   496.9237
  424.9844   493.9585
  422.8663   493.9565
  421.8665   493.9577
  420.8660   495.9050
  418.8426   498.7575
  414.0071   501.8264
  405.0364   505.3567
  398.4256   509.7790
  392.9406   509.6377
  385.8989   509.5693
  378.7566   507.6585
  370.8784   506.7192
  363.9541   506.7621
  361.4198   505.9161
  354.0000   510.0000
  354.0000   510.0000
  354.9259   508.7192
  356.5770   508.5337
  361.1124   509.6337
  365.4991   511.1877
  380.0000   507.0000
  382.3390   505.0029
  384.3513   499.9446
  386.9027   491.6954
  386.9697   486.7784
  388.0324   481.7181
  390.0699   477.5513
  391.4528   475.6342
  392.4550   475.3592
  393.4136   475.3291
  394.4126   476.3291
  395.4116   476.3271
  395.4513   477.5105
  395.9382   478.4316
  396.6806   479.4714
  398.2307   480.2965
  398.8050   482.3245
  400.8295   485.2731
  402.6771   487.2527
  403.9668   488.0947
  406.5301   489.0992
  407.7897   490.0003
  408.9279   490.0446
  409.8479   490.0329
  410.5914   489.9946
  410.6487   488.8672
  409.8790   488.0519
  408.8853   486.1514
  407.8392   484.0531
  406.9423   483.0991
  406.9423   482.0991
  406.9420   481.1014
  407.5035   480.3495
  407.5518   480.3093
