# Supplementary material for: Semi-automatic tracking, smoothing and segmentation of hyoid bone motion from videofluoroscopic swallowing study
Source: PLoS One. 2017 Nov 28;12(11):e0188684. doi: 10.1371/journal.pone.0188684 (PMC5705154; doi:10.1371/journal.pone.0188684)
Supplement: S2 File — (ZIP) [file pone.0188684.s002.zip › 5_hyoid_fr251to511.txt]

  398.0000   481.0000
  398.0000   481.0000
  398.0000   480.0000
  398.0000   480.0000
  398.0000   480.0000
  398.0000   478.9608
  398.0000   478.9608
  398.0000   478.9608
  398.0000   478.9608
  398.0000   478.9608
  398.5552   478.0393
  399.5552   478.5393
  399.5552   478.5393
  399.5552   478.5393
  399.5552   478.5393
  398.9686   478.0916
  398.9650   478.0955
  398.5987   477.9490
  398.5831   477.9593
  398.5888   476.0578
  398.9876   476.8797
  398.9893   476.8875
  398.9876   475.7627
  399.0140   474.7988
  399.0140   474.7988
  399.0158   474.7910
  399.0540   473.5348
  399.0540   473.5348
  399.0540   473.5348
  399.0540   472.8897
  399.0433   474.0007
  399.0433   472.9602
  399.0433   472.9602
  399.0433   473.9602
  399.0433   473.9602
  400.8035   473.8912
  400.8035   473.8912
  400.8035   473.8912
  401.1224   473.9867
  401.1278   473.9826
  401.1287   474.9805
  401.1448   474.9804
  401.1448   474.9804
  401.1457   474.9825
  401.1457   474.9867
  401.0290   474.9804
  401.0293   474.9806
  401.0293   474.9803
  401.0253   474.9803
  401.0280   474.9849
  401.0313   474.9849
  401.0391   474.9849
  401.5391   474.9869
  401.6652   475.0353
  402.0237   476.9274
  402.0513   477.9232
  402.0402   478.9360
  402.3203   479.0136
  402.2364   480.9824
  403.0442   481.8205
  404.3150   482.0264
  404.3150   483.3885
  405.9512   484.7209
  406.3964   485.0671
  407.5882   485.0699
  408.7846   486.1608
  409.0175   486.1773
  410.4619   486.6655
  410.4690   486.9064
  411.4629   486.8963
  411.4629   486.8967
  412.0128   486.9034
  412.0129   486.4052
  413.0128   486.4053
  413.0254   485.5982
  413.4612   483.4936
  413.5664   482.1454
  413.5664   478.6359
  412.9072   475.1359
  412.0286   470.6648
  410.6523   468.4545
  408.6170   466.4233
  406.4158   465.3477
  405.5659   464.7534
  404.7258   463.6682
  403.6605   463.5564
  403.6605   464.5564
  402.0821   466.6759
  403.0833   467.6759
  404.0699   469.4034
  405.0894   470.4768
  407.6455   471.5596
  408.6196   473.6358
  410.5722   473.6311
  411.5628   475.6232
  411.0787   477.6253
  413.0994   477.5107
  414.1008   479.5992
  416.0605   480.5497
  417.0997   481.6308
  419.0606   482.5810
  419.1014   484.6865
  420.0542   485.6241
  420.0463   487.6205
  419.0917   490.7112
  418.0876   492.6800
  417.0877   494.5565
  415.0990   496.3853
  414.1061   496.6066
  412.0937   497.5962
  410.1035   497.6436
  409.0852   497.6067
  407.0845   499.7288
  406.0776   499.7418
  405.0781   501.5987
  404.0758   502.5316
  403.0652   504.9662
  402.7436   508.1387
  403.0308   509.2301
  405.6160   510.1474
  407.0352   511.5092
  410.1049   510.4486
  414.0872   506.2263
  415.1055   501.8185
  414.0481   499.7571
  413.0971   498.6428
  413.0924   496.6693
  413.0914   496.7015
  410.0679   498.5352
  404.0000   503.0000
  396.0000   509.0000
  389.8588   510.4461
  382.4184   514.3210
  380.5902   514.5731
  375.5599   513.7183
  370.5809   512.5788
  366.5758   511.3107
  364.5551   509.3672
  360.0000   510.0000
  360.8826   508.3765
  361.4001   508.9634
  365.3568   508.0071
  369.6789   508.9279
  376.4109   504.1750
  379.2288   501.2858
  381.7798   499.5184
  382.7376   495.7136
  383.6652   491.6141
  384.6733   486.5859
  385.5852   481.5124
  385.6260   479.4114
  386.6878   477.5978
  386.7026   476.6298
  386.7026   476.5935
  387.7026   476.5948
  387.7026   477.3804
  388.7026   477.5160
  389.7033   477.5154
  390.7424   479.5632
  391.7430   480.5181
  391.8028   483.6229
  392.8028   486.5332
  393.7868   488.4860
  394.7854   490.4553
  394.7871   491.4280
  395.7852   489.3005
  395.7717   486.4950
  394.7457   482.6005
  393.6484   478.5159
  391.6750   478.4965
  392.6905   477.5616
  394.6227   476.4502
  394.6697   475.5144
  394.6687   473.5540
  392.7145   472.5744
  391.6782   471.5800
  389.7287   470.6515
  388.6977   469.6753
  387.7166   469.7076
  386.7320   470.4706
  385.7847   471.5448
  383.7637   472.5544
  383.7637   473.8054
  385.7425   473.3278
  394.5176   472.5505
  398.3873   471.5142
  402.0000   468.0000
  403.5589   467.0027
  404.5407   466.2082
  402.1460   467.6592
  395.0000   471.0000
  384.0000   483.0000
  377.0000   491.0000
  375.9951   492.9188
  375.7774   495.3628
  381.0000   489.0000
  390.0000   491.0000
  392.0000   488.0000
  395.0007   487.9908
  396.9684   490.7795
  397.9615   490.0537
  398.9615   490.0553
  398.0041   489.8947
  397.9797   487.8488
  397.9572   486.4757
  398.5301   483.4759
  399.2684   481.6320
  399.4969   480.6634
  400.5125   479.6634
  401.5125   477.6634
  401.4643   476.7043
  401.4647   476.7038
  401.4765   476.7043
  402.1677   476.4914
  402.0964   476.4855
  403.0710   476.7271
  403.0707   476.7271
  403.0685   477.7249
  403.1234   477.4750
  404.2542   477.3644
  404.2548   477.3654
  405.2303   477.3649
  405.2302   477.3649
  405.2304   477.3656
  405.3724   478.7399
  405.3736   479.7408
  404.3736   480.3789
  404.3731   480.3786
  404.3575   480.3796
  403.6749   480.3042
  403.2571   480.6770
  403.2392   479.7910
  402.2136   480.5859
  402.3273   479.6041
  401.3273   479.4891
  401.3540   479.4678
  400.3271   479.5069
  399.3277   479.5079
  399.3274   479.5157
  398.3275   479.5079
  398.3613   478.7195
  398.3813   478.7195
  398.5888   477.7216
  398.5888   477.7216
  398.5925   477.5915
  399.4670   477.5622
  399.4676   478.5573
  400.6268   478.5621
  401.3719   479.4615
  401.4007   480.4388
  402.6706   481.3252
  403.7688   481.3293
  403.7706   482.6750
  403.9799   483.6549
  403.9803   485.3330
  404.9334   486.3339
  404.9768   488.0908
  404.9705   490.0593
  404.9691   491.0754
  405.9540   491.0632
  404.9913   491.0585
