# Supplementary material for: Semi-automatic tracking, smoothing and segmentation of hyoid bone motion from videofluoroscopic swallowing study
Source: PLoS One. 2017 Nov 28;12(11):e0188684. doi: 10.1371/journal.pone.0188684 (PMC5705154; doi:10.1371/journal.pone.0188684)
Supplement: S2 File — (ZIP) [file pone.0188684.s002.zip › 6_axis_fr171to320.txt]

  620.0000   461.0000   615.0000   322.0000
  621.0000   461.0000   616.4500   321.3208
  622.0000   461.0000   618.0587   321.3208
  623.5860   460.6779   618.1633   321.1196
  623.5860   460.6779   618.4435   321.1202
  623.5860   460.6779   618.4435   321.6202
  623.5860   460.6779   617.9982   321.6361
  622.9965   460.1305   617.4982   321.6361
  622.0692   460.1305   617.4982   321.6361
  621.6684   461.6876   615.1139   321.9490
  621.6684   461.6876   615.3888   322.2788
  620.7871   461.6876   615.5229   322.2950
  619.0566   461.4303   614.3598   322.2950
  617.6426   460.7603   614.3598   322.2950
  616.6459   460.8315   613.3598   322.1700
  615.1070   460.7471   612.3626   321.6792
  615.0719   460.7469   612.3626   321.6792
  614.8226   460.6845   612.3626   321.6792
  613.4062   459.7360   611.3626   320.6792
  613.4062   459.7360   611.3626   320.6792
  613.1737   459.7264   612.3626   320.6792
  613.1851   459.6363   612.3626   320.6792
  614.0914   459.6188   612.3626   320.6792
  614.1695   459.6949   613.0066   320.8245
  614.1841   459.6324   613.0068   320.8246
  615.1763   459.6868   613.0068   320.8246
  615.1952   459.7151   613.4282   319.9941
  616.0974   459.6363   614.1480   320.4941
  616.0975   459.6362   614.1480   320.4941
  616.0973   459.6626   614.1480   320.4941
  616.0899   459.6626   614.1388   320.9319
  615.8399   458.8501   614.1548   320.9358
  615.7774   458.8813   613.7957   320.9280
  614.1920   458.8556   613.7956   320.9279
  614.1842   458.8731   613.7956   320.9280
  613.7337   459.3606   612.5438   320.6004
  613.2024   459.3638   612.3251   320.6533
  612.8771   458.7462   611.8715   320.6183
  612.7521   458.7468   611.8981   320.6408
  612.7522   458.7471   611.4684   320.6185
  612.3542   459.3007   611.4684   320.6185
  613.1822   459.3007   611.4241   320.6011
  613.1822   459.2291   612.0153   320.0158
  613.3697   458.7565   612.5202   320.0099
  613.3750   459.2983   613.0124   320.0175
  614.3123   458.8104   613.0157   320.1741
  614.3275   458.8003   613.5157   320.1741
  615.4281   458.9514   613.6035   320.0065
  616.4281   459.2796   614.6481   320.0102
  617.2092   459.3477   615.4757   320.9378
  617.8480   459.6424   615.9802   321.1859
  617.8224   459.6155   615.9659   321.0821
  618.8222   459.6879   615.9659   321.0821
  618.8222   459.6874   615.9659   321.0821
  618.5728   459.6634   615.6894   321.0168
  618.4983   459.7484   615.6894   321.5168
  618.4749   459.9867   615.1275   321.8245
  619.4567   460.6099   614.3829   321.2635
  619.4560   460.6220   615.9538   322.2267
  619.9247   460.6221   615.9556   322.2269
  619.9212   460.6161   614.6509   321.1722
  620.3059   460.1295   614.5792   321.0092
  619.7898   460.0365   614.8908   321.1975
  619.7898   459.9904   614.8907   321.1977
  619.7934   459.7380   615.1753   321.1924
  619.4627   459.9653   614.6753   321.1924
  619.4632   459.9897   614.6753   321.1924
  619.4913   460.6024   614.7213   321.1036
  619.4913   460.6027   613.8232   321.0199
  619.5414   460.5636   613.8232   321.0199
  619.5056   460.5929   613.8232   321.0196
  619.5148   460.5793   613.9415   321.2445
  619.5148   460.5795   613.6915   321.2445
  619.9278   460.5795   614.6915   321.2445
  619.4810   459.8868   614.7094   321.0341
  619.4866   459.7701   614.7094   321.0341
  618.8503   459.7232   614.7037   321.0452
  618.6204   459.7757   614.7037   321.1207
  618.4918   460.0987   613.8894   321.0192
  618.4918   460.1640   613.8982   321.1270
  618.4918   460.5707   613.8982   321.1270
  618.4705   460.7269   613.8983   321.1270
  618.4705   460.6332   613.8983   321.1270
  618.4566   460.6334   613.8982   321.1270
  618.9555   460.7108   613.8982   321.1270
  618.9552   460.6951   613.8982   321.1270
  617.4927   459.9914   613.8982   321.1270
  617.4913   459.8007   613.8982   321.1270
  617.4787   459.8036   613.8982   321.1270
  617.4106   459.9934   613.8982   321.1270
  617.2856   459.9934   613.8981   321.0503
  617.3731   459.9724   613.8982   321.0501
  617.2149   459.9729   613.8982   321.0290
  616.4358   459.9729   613.8982   321.2790
  616.3736   459.9727   612.7040   321.0171
  616.2148   459.9085   612.8976   321.0689
  615.6656   459.8468   612.9083   321.0489
  615.8213   460.0224   611.3397   321.0430
  615.8462   460.0044   611.5272   321.2930
  615.3468   460.0047   611.7928   321.0496
  615.3468   459.9101   611.7934   321.0345
  615.4182   459.8267   611.7934   321.0345
  615.3635   459.8267   612.7935   321.0418
  615.3635   459.8267   612.7935   321.0421
  615.3635   459.8267   613.7966   321.0491
  615.3282   459.3605   613.7966   321.0496
  615.3282   459.3605   613.1177   321.1789
  615.3636   459.7761   613.0693   321.1783
  615.3479   459.8229   612.9157   321.3815
  615.3467   459.8294   612.9157   321.3815
  615.3467   459.8627   612.9157   321.3815
  614.3631   459.7568   612.9156   321.3816
  614.3631   459.8193   612.9156   321.3816
  614.3631   459.8193   612.1651   321.1240
  614.3474   459.8037   611.9238   321.0061
  614.3155   459.8253   611.8951   321.0085
  613.3554   459.6939   611.9538   320.9043
  613.3541   459.7369   611.9538   320.9082
  613.3541   459.7213   611.9538   320.9038
  613.4021   459.1619   611.9537   320.9043
  613.4166   459.1427   610.7776   320.4786
  613.4166   458.9498   610.7776   320.4786
  613.4010   459.1430   610.7776   320.4786
  613.1510   459.1430   610.7776   320.4786
  612.6418   458.6831   610.7803   320.0265
  612.6574   458.7031   610.5164   320.0307
  612.6574   458.7031   610.4539   320.0304
  611.7706   458.7121   610.0958   320.0226
  611.8343   458.7280   609.4626   319.7285
  611.8343   458.6808   609.4792   319.7323
  610.4381   458.3195   609.4953   319.7455
  610.3970   458.3429   609.2231   319.7591
  610.2956   458.3427   608.8508   319.4540
  609.8422   458.2761   608.1023   319.4087
  609.4164   458.2937   608.1023   319.4087
  609.3197   458.2856   607.8379   319.4358
  609.3548   458.2644   607.8338   319.4474
  609.3766   458.2350   607.8429   319.4115
  609.3766   458.2459   607.8117   319.4237
  610.1303   458.2884   608.8575   319.4411
  610.3178   458.2728   608.8893   319.4283
  610.3971   458.2291   608.8893   319.3990
  611.3541   458.2561   609.8892   319.3989
  611.3932   458.1293   609.8892   319.3545
  611.3932   458.2294   609.8893   319.3047
  612.1504   457.7735   609.8892   319.1798
  612.4067   458.0708   610.8891   319.3423
  612.4780   458.1080   610.8892   319.3425
  612.4824   458.1661   610.8892   319.3792
  612.4824   458.1583   610.8892   319.3990
