# Supplementary material for: Semi-automatic tracking, smoothing and segmentation of hyoid bone motion from videofluoroscopic swallowing study
Source: PLoS One. 2017 Nov 28;12(11):e0188684. doi: 10.1371/journal.pone.0188684 (PMC5705154; doi:10.1371/journal.pone.0188684)
Supplement: S2 File — (ZIP) [file pone.0188684.s002.zip › 6_axis_fr1to170.txt]

  623.0000   463.0000   623.0000   322.0000
  623.0000   463.0000   623.0000   322.0000
  623.0000   463.0000   622.0910   321.7733
  623.0000   463.0000   622.0910   321.7733
  623.0002   462.9571   622.0910   321.7733
  622.9393   462.9571   622.0910   321.7733
  622.9393   462.9571   622.0910   321.7733
  622.9393   462.9571   622.0910   321.7733
  621.9627   462.9571   622.0910   321.7733
  621.9627   462.9571   621.8661   321.9099
  621.9627   462.9571   621.8661   321.9099
  621.9627   462.9571   621.6861   321.1359
  621.9627   462.9571   621.6884   321.9901
  620.9714   462.9571   621.8212   321.6168
  620.9714   462.9571   621.8212   321.6168
  621.9714   462.9571   621.8212   321.6168
  621.8523   462.0035   621.8212   321.6168
  621.8600   462.8449   621.9935   321.2837
  621.8600   462.8449   622.4935   321.2837
  622.0066   462.6457   622.4935   321.2837
  621.1283   461.6457   622.4935   321.2837
  621.1283   461.6457   622.4935   321.2837
  621.1283   461.6457   622.4935   321.2837
  621.1283   461.6457   622.4935   321.2837
  620.5452   461.4292   622.4935   321.2837
  621.0385   462.4331   621.9946   321.1558
  621.0129   462.4466   621.2758   321.8472
  621.0168   462.5747   621.2758   321.8472
  620.3259   462.2780   620.9893   321.6796
  620.3259   462.2780   620.9893   321.6796
  620.3259   462.2780   621.6365   321.6796
  620.3259   462.2780   621.6365   321.6796
  621.0139   462.2837   622.4802   321.9823
  621.9347   461.9827   622.4802   321.9753
  621.9347   461.9749   622.9873   321.4262
  621.9452   461.9536   623.0556   321.1651
  621.9453   461.9537   623.0656   321.1875
  621.9922   461.9537   623.0436   321.2382
  621.1381   461.9537   622.6213   321.0257
  621.1382   461.9536   622.6213   321.0286
  621.0679   461.9861   622.6216   321.0296
  621.0451   461.9901   621.7407   321.0174
  621.0223   461.9936   621.8865   321.1050
  621.0223   461.9897   621.7435   321.3804
  621.0167   461.9911   621.7447   321.3615
  621.0206   461.9911   621.7794   321.1080
  620.7850   461.9542   621.7794   321.1080
  620.7881   461.9588   621.7794   321.1080
  620.7881   461.9538   621.7795   321.0242
  621.8807   462.4724   621.7599   321.0713
  621.8807   462.4724   621.6349   321.1069
  621.8807   462.4724   621.6349   321.0593
  621.7756   462.9842   622.6419   321.1069
  622.2756   462.8592   622.4232   321.3528
  622.2756   462.8592   622.3763   321.3088
  622.2756   462.8592   622.3763   321.3088
  622.2756   462.8592   622.3880   321.3398
  622.2756   462.8592   622.3891   321.3408
  622.2756   462.8592   623.8891   322.2158
  622.0069   462.9261   623.8891   322.2158
  622.0091   462.9261   623.8891   322.2158
  622.3709   462.4396   623.6391   322.2783
  622.3709   462.4396   623.6391   322.2781
  622.3709   462.4396   623.6609   322.1105
  622.3709   462.4396   623.8430   321.8868
  622.3709   462.4396   622.7306   321.6001
  622.3709   462.4396   622.7850   321.4948
  622.3709   462.4396   622.7875   321.6122
  622.3709   462.4396   621.0550   321.6121
  622.3709   462.4396   621.0550   321.6121
  622.0005   462.2646   621.0550   321.6121
  621.6398   462.4565   621.0550   321.6121
  621.6398   462.4565   621.0550   321.6121
  621.6398   462.4565   621.0550   321.6121
  621.6398   462.4565   621.0550   321.6121
  620.0892   462.4565   621.0550   321.6121
  620.4407   461.9846   620.9982   321.3660
  620.4407   461.9846   620.9982   321.3661
  620.6282   461.7346   620.9982   321.3661
  620.6282   461.7346   620.9982   321.3661
  620.0140   461.7079   620.9972   321.3661
  620.0140   461.7079   620.9975   321.3656
  620.0140   461.7079   620.9965   321.3661
  620.0112   461.7118   620.9975   321.3661
  620.5112   461.7118   620.9969   321.3662
  620.9568   461.9827   620.9969   321.3662
  621.0195   461.9653   621.0000   321.9746
  621.0231   461.9497   621.0000   321.4746
  621.0231   461.9497   621.9386   321.1895
  621.0231   461.9497   621.9347   321.1895
  621.0250   461.9181   621.9370   321.1895
  621.0250   461.9182   621.9370   321.1895
  621.0250   461.9817   621.9370   321.1895
  621.0250   461.9790   621.9390   321.1905
  621.0250   461.9813   621.9370   321.4429
  621.0250   461.5030   621.9370   321.4429
  621.0250   461.5031   621.9370   321.4429
  621.0250   461.5031   621.9370   321.4429
  621.0055   461.5060   621.9370   321.4430
  620.9390   461.4269   621.9368   321.4365
  620.9390   461.4269   621.7671   321.9696
  620.9390   461.4269   621.7673   321.9697
  620.9391   461.4268   621.7673   321.9697
  620.9391   461.4268   621.7673   321.9697
  620.9547   461.4287   621.7678   321.9632
  621.4547   461.4287   621.7679   321.9632
  621.4547   461.4287   621.7679   321.9654
  621.2371   461.9828   621.9350   321.4074
  621.2546   461.9893   621.9825   321.3176
  621.2547   461.9846   621.9837   321.3176
  622.8205   461.7346   621.9832   321.3175
  622.9455   461.7346   621.9832   321.3173
  622.9493   461.9805   622.4832   321.3173
  622.9493   461.9821   622.9832   321.8173
  622.9493   461.9821   622.9832   321.8173
  622.9566   461.9821   622.9832   321.8173
  622.9606   461.9832   622.9866   321.8111
  622.9977   461.9353   622.9866   321.8111
  622.6391   461.9871   622.9967   321.8391
  622.6442   461.9814   622.7492   320.9612
  622.6442   461.9818   622.2012   321.7532
  622.7593   461.2304   621.9973   321.0071
  622.7593   461.2304   621.9688   320.7556
  622.7593   461.2304   621.9756   321.0139
  622.7593   461.2304   622.0033   321.0659
  621.4043   461.2304   621.9935   321.0644
  621.4043   461.2304   621.9935   321.0643
  621.4043   461.2304   621.9935   321.1893
  621.4043   461.2304   621.9935   321.1893
  621.4043   461.2304   620.1807   319.9923
  621.4043   461.2304   620.2864   320.0027
  621.4043   461.2304   620.2862   320.0061
  621.4043   461.2304   620.1612   320.0213
  621.4043   461.2304   620.1534   320.0264
  621.4043   461.2304   620.1534   320.0264
  621.4043   461.2304   619.1633   320.0031
  620.5420   461.6912   619.1633   320.0268
  620.5420   461.6912   619.1633   320.0276
  620.5420   461.6912   618.9115   320.0027
  620.5420   461.6912   618.8583   320.0252
  620.9875   461.7420   618.8657   320.0247
  621.0094   462.0364   618.8657   320.0237
  622.0877   462.1018   618.8655   320.0203
  622.1463   462.0370   619.8655   321.0203
  624.8244   462.0757   620.9798   321.1571
  627.4270   462.0445   620.9867   321.0868
  631.0052   462.0176   624.9582   321.3413
  634.1262   462.0176   628.9629   322.2225
  639.0000   462.2917   630.9687   322.1946
  639.0000   462.1668   630.9704   321.3352
  637.8839   461.4150   630.9628   321.1787
  635.9433   461.4981   629.9628   321.1710
  634.3284   461.4833   627.9221   320.6492
  633.0351   461.7002   626.8954   320.6645
  632.1410   462.4630   625.8953   321.6089
  629.9342   462.4872   623.9354   322.2700
  627.6850   463.1528   621.7793   322.6509
  624.0441   463.4631   618.8128   322.7080
  621.0408   463.5128   617.7968   323.5138
  619.4126   463.5402   614.7557   323.3652
  617.3286   463.3368   613.6121   323.4927
  617.3286   464.1288   612.9614   323.4919
  616.8324   464.0226   612.7168   323.4812
  617.7603   463.4171   613.7090   323.5105
  618.2499   463.4013   613.7256   322.6671
  618.0328   462.7163   614.9650   322.6263
  619.5211   462.4064   617.0044   322.6068
  620.1930   462.3177   619.0435   322.5440
  621.1524   461.9176   619.9046   321.8353
  623.5289   461.7074   620.9646   321.5869
