# Supplementary material for: Semi-automatic tracking, smoothing and segmentation of hyoid bone motion from videofluoroscopic swallowing study
Source: PLoS One. 2017 Nov 28;12(11):e0188684. doi: 10.1371/journal.pone.0188684 (PMC5705154; doi:10.1371/journal.pone.0188684)
Supplement: S2 File — (ZIP) [file pone.0188684.s002.zip › 6_axis_fr321to465.txt]

  611.0000   460.0000   612.0000   322.0000
  611.0000   460.0000   612.0000   322.0000
  611.0000   460.0000   612.0000   322.0000
  611.0000   460.0000   612.0000   322.0000
  611.0000   460.0000   612.0000   322.0000
  611.0000   460.0000   612.0000   322.0000
  611.0000   460.0000   612.0000   322.0000
  611.0000   460.0000   612.0000   322.0000
  611.0000   460.0000   612.0000   322.0000
  611.0000   460.0000   612.0000   322.0000
  611.0000   460.0000   612.0000   322.0000
  611.0000   460.0000   612.0000   322.0000
  611.0000   460.0000   612.0000   322.0000
  611.0000   460.0000   612.0000   322.0000
  611.0000   460.0000   612.0000   322.0000
  611.5328   459.9838   612.0000   322.0000
  611.5328   459.7338   612.0000   322.0000
  611.5328   459.7338   612.0000   322.0000
  611.5328   459.7338   612.0000   322.0000
  611.5328   459.7338   612.0000   322.0000
  610.5328   459.5155   612.0000   322.0000
  610.5328   459.5155   612.0000   322.0000
  610.5328   459.5155   612.0000   322.0000
  610.5328   459.5155   611.3371   320.1885
  609.5300   458.9816   611.3371   320.1885
  609.2869   458.1785   611.3371   320.1885
  608.7004   458.4685   611.0631   320.1905
  608.7004   458.4685   610.2087   320.4915
  607.7004   458.4685   610.2087   320.4915
  607.7004   458.4685   609.2087   320.4915
  606.7004   458.4685   609.2087   320.4915
  606.7004   458.4685   608.2087   320.4915
  605.0570   458.5318   608.2087   320.4915
  605.0570   458.5318   607.0079   320.4915
  604.9329   458.5325   607.0079   320.4915
  604.9329   458.5325   607.0079   320.4915
  604.8079   458.5325   607.0079   320.4915
  605.0104   458.9810   607.0079   320.4915
  605.5396   458.9296   608.0800   320.4915
  606.0308   458.9269   608.0800   320.4915
  607.1408   459.6194   610.7573   321.1140
  608.1408   459.6194   610.7573   321.1140
  609.1819   459.6194   611.7573   321.1140
  610.1819   459.6194   611.7573   321.1140
  611.8331   460.0125   611.7573   321.1140
  613.4841   460.5368   613.2868   322.7334
  614.6805   460.4345   614.0621   322.9873
  615.4752   461.1460   614.8105   322.4208
  616.6212   461.2328   614.8105   322.4208
  617.6093   461.3257   615.3105   322.4208
  618.4422   461.4241   615.3105   322.4208
  618.9432   461.4244   615.3105   322.4208
  619.0116   461.3946   616.7596   322.5160
  618.9660   461.3727   616.7600   322.0159
  618.9660   461.3727   616.7602   322.0157
  619.0116   461.4227   616.7605   322.0159
  619.0116   461.4226   616.7605   322.0158
  618.9435   461.3999   616.7605   322.0158
  618.4925   461.4038   615.7688   321.9997
  618.5081   461.4153   615.7687   321.9997
  616.2466   461.3927   614.7687   321.9997
  616.4979   461.3906   614.2344   322.3608
  615.5106   461.2695   613.2344   322.3608
  614.7140   461.0228   613.2344   322.3608
  614.0784   461.0550   613.2344   322.3608
  613.4582   461.0042   613.2344   322.3608
  613.4875   460.9650   613.3911   322.0627
  612.4900   460.9781   613.1487   322.0627
  612.5351   460.9633   612.6487   322.0630
  612.5351   460.9752   612.6487   322.0629
  612.5370   460.5692   612.6487   322.3129
  612.5659   460.5381   612.8088   322.0082
  612.5820   460.5484   612.8088   322.2468
  611.8945   460.5484   612.8088   322.2468
  611.7969   460.5930   612.8088   322.2468
  611.5469   460.9721   612.8088   322.2468
  611.5576   460.9577   612.8088   322.2468
  611.6150   460.9682   612.8088   322.2468
  612.6579   460.9202   612.8088   322.2468
  612.6649   460.4071   612.9299   322.0173
  612.6728   460.3972   612.8176   322.0131
  612.6728   460.3640   612.8201   322.0083
  612.6736   460.3639   612.3149   321.3028
  612.4134   460.3756   612.3149   321.3028
  611.5570   459.9928   612.3149   321.3028
  611.5544   459.9803   611.4741   320.9981
  612.2330   460.5722   611.4755   321.0047
  612.2491   460.6103   611.4731   320.9977
  611.7786   460.5288   612.3815   322.0045
  611.4830   460.5987   612.2073   322.0055
  611.4944   460.5877   611.7821   321.9780
  610.4993   460.6001   611.6571   322.0014
  610.5223   460.6779   611.1923   322.0014
  609.0956   459.6759   610.3466   321.8569
  608.0956   459.6759   610.3525   321.8602
  608.0956   459.6759   610.4581   322.1184
  608.0956   459.6759   610.1778   321.8712
  608.0956   459.6759   610.3653   322.1180
  608.0956   459.6759   610.3653   322.1178
  608.0956   459.6759   610.3653   322.1178
  608.0956   459.6759   609.7800   321.3208
  609.0801   459.6787   611.0560   322.7491
  609.0992   459.6534   610.4133   321.5695
  610.0294   459.7462   612.1165   322.5802
  610.2485   460.0074   612.1165   322.5802
  611.0373   459.8359   612.1165   322.5802
  611.0373   460.0195   612.5588   321.5403
  611.0373   460.0207   611.1976   321.8233
  612.7304   460.5053   611.1976   321.8233
  612.7302   460.5100   611.8843   321.8465
  611.5953   460.5100   611.6343   321.8465
  611.6007   460.5029   611.6664   322.1710
  610.2258   460.5221   610.0691   321.5942
  610.0288   459.9183   610.0691   321.5942
  609.5288   459.9183   609.9882   321.6299
  609.0287   459.9183   609.9807   321.6299
  608.1868   459.9193   609.3959   321.6299
  608.2019   459.9181   609.3959   321.6299
  608.2010   459.9189   609.3959   321.6299
  608.5271   459.6195   609.3959   321.6299
  608.5271   459.6195   609.3959   321.6299
  608.5271   459.6195   609.3959   321.6299
  608.5271   459.6195   609.3959   321.6299
  608.5271   459.6195   609.3959   321.6299
  608.5271   459.6195   609.3959   321.6299
  608.7852   459.2527   609.3959   321.6299
  608.6857   459.2811   609.3959   321.6299
  608.6858   459.2810   609.3959   321.6299
  608.6861   459.2483   609.3959   321.6299
  608.6719   459.9590   609.3959   321.6299
  608.6719   459.7377   608.9142   320.4693
  608.6719   459.7377   608.9191   320.4605
  608.6719   459.7377   610.7090   321.6957
  608.8929   458.4454   610.7090   321.6957
  608.7839   459.3216   610.7090   321.6957
  608.8049   459.2986   609.4422   320.0122
  608.8049   459.6214   609.4422   320.2622
  608.8049   459.6214   609.4422   320.2622
  608.8564   459.3113   609.5790   320.0028
  608.8871   458.9581   609.3809   320.0184
  609.3033   459.1221   610.4114   321.0704
  609.3034   459.0992   610.6614   321.3204
  609.2996   459.0972   610.8871   320.8969
  609.2996   459.3472   610.8871   320.9047
  609.2996   459.3472   610.9299   320.8971
