# Supplementary material for: Semi-automatic tracking, smoothing and segmentation of hyoid bone motion from videofluoroscopic swallowing study
Source: PLoS One. 2017 Nov 28;12(11):e0188684. doi: 10.1371/journal.pone.0188684 (PMC5705154; doi:10.1371/journal.pone.0188684)
Supplement: S2 File — (ZIP) [file pone.0188684.s002.zip › 6_hyoid_fr171to320.txt]

  471.0000   398.0000
  472.8516   397.2001
  474.0236   398.1362
  474.5236   398.1170
  474.9680   399.1016
  475.3280   399.6029
  474.3280   399.6029
  474.5868   400.4589
  474.7322   401.7787
  473.4874   402.0660
  473.2651   403.0466
  472.9063   403.6285
  471.2166   404.8651
  471.8151   405.0376
  470.1286   405.0384
  470.1310   405.0193
  471.9440   405.0257
  471.9466   405.0253
  472.9428   405.0237
  474.1389   405.0506
  476.7212   404.5989
  478.8046   405.6551
  480.7703   405.6549
  480.8045   405.6627
  480.8047   405.6634
  480.6586   404.6101
  479.6431   404.6008
  478.3612   403.7117
  477.2126   403.1940
  475.6436   403.6070
  473.8839   403.6017
  472.8614   403.1606
  471.4223   402.7884
  471.3731   401.7824
  470.3340   398.6702
  470.2326   396.8418
  469.2501   394.8600
  468.3545   393.5849
  467.3562   391.5788
  467.4478   388.6090
  468.3180   386.6194
  468.3720   384.6006
  468.3718   383.3738
  468.3694   383.3738
  468.3688   384.3737
  467.3536   385.2480
  466.5561   388.2040
  465.3227   390.2059
  465.3227   391.2059
  465.3697   393.5288
  465.6433   394.5206
  465.6432   395.5206
  465.6438   396.5207
  465.0939   400.9202
  465.4933   404.1121
  466.0312   411.9416
  469.0763   418.2084
  472.5461   423.2533
  475.3345   425.1283
  476.9675   426.1266
  478.6219   427.1599
  479.7601   430.0585
  480.3705   430.0601
  480.3744   430.0641
  481.2789   430.0610
  481.2789   430.4953
  480.9904   430.4953
  480.5473   432.1377
  479.9124   432.1312
  478.4588   433.1312
  477.4783   434.1236
  477.7863   435.0849
  476.2384   435.0900
  476.2309   436.0849
  475.7392   436.0869
  476.4167   437.0801
  477.4209   437.0891
  478.6433   438.0891
  479.0095   441.0630
  480.8072   442.1039
  480.0547   444.1150
  481.0617   446.1117
  482.0692   447.1116
  482.0692   447.1116
  482.0639   447.1022
  482.0660   446.1021
  480.9733   446.0972
  478.8879   446.1171
  471.0312   452.9231
  468.5990   454.2419
  462.0000   464.0000
  460.9783   463.2757
  455.9665   461.1328
  450.9870   459.0800
  446.8751   457.9978
  442.7028   457.9885
  440.7107   456.9907
  439.6559   456.9929
  439.6562   456.9929
  440.6892   457.9749
  440.6746   457.9863
  440.9734   457.9863
  440.9735   457.9863
  438.0000   456.0000
  439.5556   454.0124
  439.5574   452.9850
  440.2776   449.9900
  444.0000   443.0000
  445.8717   437.4399
  447.2664   430.2754
  447.2956   424.4189
  448.2898   421.4515
  448.9070   420.2176
  449.2633   419.2120
  449.1558   418.5652
  449.1559   418.5642
  449.1686   418.5598
  450.0568   418.5619
  450.1575   418.6897
  450.1698   418.6851
  451.0113   418.1996
  451.1588   418.2338
  451.3922   417.9841
  452.1659   417.9841
  452.1661   417.9841
  452.1661   416.9841
  453.1665   416.9842
  453.9208   416.9729
  453.9208   415.9824
  454.2089   415.2416
  454.2106   414.3080
  455.1146   414.2167
  455.6445   413.9959
  456.6446   413.9799
  456.1448   412.9949
  457.0967   412.9940
  457.7645   412.1351
  458.2648   412.1356
  459.2664   411.9966
  459.2664   411.9917
  460.4356   411.0388
  461.4395   411.0317
  462.4395   411.0317
  463.5020   411.0303
  463.5411   411.0309
  463.5409   411.0310
  464.6562   411.7316
  465.9651   411.7377
  465.9731   410.6558
  465.9767   410.6637
