# Supplementary material for: Semi-automatic tracking, smoothing and segmentation of hyoid bone motion from videofluoroscopic swallowing study
Source: PLoS One. 2017 Nov 28;12(11):e0188684. doi: 10.1371/journal.pone.0188684 (PMC5705154; doi:10.1371/journal.pone.0188684)
Supplement: S2 File — (ZIP) [file pone.0188684.s002.zip › 6_hyoid_fr1to170.txt]

  461.0000   488.0000
  462.1276   488.5248
  462.6855   489.3689
  463.6855   490.2076
  463.8137   492.1006
  464.2026   495.4356
  464.8894   497.3552
  465.8557   499.4307
  465.8737   499.4309
  464.8741   499.4307
  464.4791   499.3325
  463.6992   498.5320
  463.8546   498.3867
  462.6539   498.1593
  461.9276   498.3859
  461.9276   499.3859
  462.9066   500.4042
  462.8751   501.4054
  462.6890   502.0286
  462.9004   503.0038
  462.7989   503.0996
  461.5134   502.9846
  460.5730   502.5302
  460.8711   501.1196
  461.8394   500.0212
  462.3780   499.0211
  462.8727   498.0321
  462.1933   498.0321
  461.5839   500.0231
  459.4264   501.0746
  454.8422   503.9160
  451.8307   505.1805
  447.8474   506.1444
  444.3434   505.5985
  440.3069   504.0503
  438.9892   504.0575
  436.9883   503.0684
  434.9881   501.1158
  433.9881   501.0827
  433.0212   500.0829
  433.0212   500.0829
  433.0349   499.1171
  434.0211   499.1161
  434.0348   498.1053
  434.0470   496.1285
  436.0431   496.1285
  436.0349   495.0825
  437.0094   494.0941
  438.0236   492.1474
  438.0244   489.1616
  438.9736   487.1688
  441.9668   484.1378
  444.0134   481.1274
  445.9452   479.1615
  448.0166   477.2054
  448.9551   476.1491
  450.9593   475.1488
  452.9700   475.1246
  455.0259   474.6931
  456.0476   473.1150
  457.9570   472.6067
  457.9570   471.1659
  457.9808   470.1150
  459.3417   470.0128
  458.9993   468.2062
  458.9983   468.2062
  458.9998   467.2064
  458.9964   467.1083
  459.0008   467.1032
  458.9983   466.1118
  459.0002   466.1090
  459.0002   465.6090
  458.9942   465.1260
  458.9865   464.1276
  458.9865   464.1125
  458.9839   463.1268
  458.9943   463.1245
  458.9943   463.1068
  458.9980   462.1276
  459.0011   462.1125
  459.0011   461.6398
  459.9933   461.1279
  459.9980   461.1202
  460.0011   460.9327
  460.0072   460.1237
  460.9943   460.1374
  461.0052   459.7824
  461.9745   459.1201
  461.9832   458.1537
  462.0040   458.1201
  461.9974   458.0865
  462.0159   457.1321
  462.9758   457.1322
  462.9962   457.1190
  463.0167   457.0876
  462.9933   457.0976
  463.0246   456.8281
  462.0167   456.1200
  462.0113   456.1093
  461.9752   456.1088
  461.9752   456.1706
  461.9830   456.1706
  461.9831   456.1705
  461.9202   456.1706
  461.9749   456.1928
  461.9863   456.1928
  462.0176   456.8042
  462.9581   457.1200
  463.0220   456.5523
  463.0181   456.5523
  463.0186   456.2666
  463.9759   456.8058
  464.0070   456.8052
  464.0198   456.7809
  464.0237   456.7809
  464.9646   456.7809
  464.8876   456.7809
  464.8876   456.7809
  464.8872   456.7826
  464.8872   456.7816
  464.0152   456.1705
  463.9680   456.1282
  463.9680   456.1363
  463.9077   456.1696
  463.7990   456.2500
  462.9945   456.1336
  462.9735   456.1547
  462.9164   456.1547
  462.8375   456.1125
  462.8189   456.1301
  462.0695   455.4628
  462.0264   455.2923
  462.0262   455.2923
  461.9481   455.2923
  462.0142   455.4938
  460.9880   456.2529
  459.9924   457.2480
  459.0039   458.4684
  458.9436   460.2942
  458.9088   461.3403
  458.9759   462.3418
  459.9095   463.3418
  460.0066   464.1202
  460.1364   464.3131
  466.0386   461.2141
  476.0380   452.0567
  484.5976   441.9130
  491.3362   433.9888
  491.8191   426.9318
  492.5584   422.4948
  490.6361   419.5004
  488.6382   416.5030
  487.7549   414.4238
  487.4525   411.6908
  486.6531   408.5611
  486.1246   406.2322
  483.4074   403.8317
  480.4464   402.8607
  476.2637   401.7862
  474.4156   402.9791
  472.4143   402.0425
  471.4143   402.0456
  471.4149   403.0031
  471.4149   403.0031
  471.4149   403.0070
  471.5143   402.1174
  471.5721   402.1160
  473.5150   402.1092
  475.3331   402.1067
  476.3659   402.0735
