# Supplementary material for: Semi-automatic tracking, smoothing and segmentation of hyoid bone motion from videofluoroscopic swallowing study
Source: PLoS One. 2017 Nov 28;12(11):e0188684. doi: 10.1371/journal.pone.0188684 (PMC5705154; doi:10.1371/journal.pone.0188684)
Supplement: S2 File — (ZIP) [file pone.0188684.s002.zip › 6_hyoid_fr321to465.txt]

  462.0000   412.0000
  462.0000   412.0000
  462.0000   412.0000
  462.0000   412.0000
  462.0000   412.0000
  462.0000   412.0000
  462.0000   412.0000
  463.2137   411.9915
  463.1691   412.0005
  463.1716   411.9975
  464.3707   412.0191
  464.3924   411.9962
  465.4238   411.1987
  466.8807   410.0401
  466.9971   409.8629
  467.2906   407.9517
  468.3786   407.5052
  468.4405   406.5052
  469.9848   405.6608
  470.0415   404.8979
  472.1989   403.6376
  473.4217   400.6422
  474.3879   398.5837
  475.4277   396.9535
  474.5061   395.0872
  472.6268   392.3190
  470.6455   390.2157
  467.7956   388.2290
  465.6350   387.2898
  463.6089   387.4090
  461.4856   388.3144
  459.5924   389.2873
  457.5549   389.3943
  455.6509   390.4412
  454.5786   391.4412
  453.5961   392.4100
  453.5474   393.4144
  452.6326   395.3291
  452.5454   397.4571
  451.2290   400.7015
  451.3411   405.4865
  451.3477   409.5082
  451.3066   414.5789
  452.3063   419.5785
  454.1840   422.9799
  456.2162   424.5438
  457.7795   424.7569
  459.8927   424.9993
  462.0437   424.9778
  464.1312   423.0269
  468.0458   422.0160
  471.9939   420.1164
  472.4906   420.0859
  472.4906   421.0859
  472.6659   423.1018
  471.6210   425.0735
  471.5616   426.0843
  472.0420   427.0937
  473.7324   428.1035
  473.7470   429.0731
  474.7285   430.0539
  474.7559   431.0239
  474.8767   432.9953
  473.7435   434.0721
  472.9320   436.0349
  471.8418   437.1538
  470.9127   439.0289
  469.5804   440.1013
  468.7509   443.0426
  467.7510   444.0504
  468.0118   444.0658
  468.7333   443.0932
  468.9729   443.0643
  469.9591   443.0795
  470.2060   443.0792
  471.9641   444.0636
  472.8528   444.1149
  472.9835   444.1240
  472.9979   444.0928
  473.9775   444.0635
  473.8769   443.0791
  473.7527   443.0792
  471.2168   445.8912
  467.0085   451.4388
  459.9080   455.6719
  452.7842   456.7181
  446.8743   456.8847
  443.8817   456.8584
  439.8272   455.9482
  434.8341   454.9485
  430.8253   453.9485
  428.9261   453.9113
  428.0673   453.9262
  426.1444   453.0304
  426.0602   453.8900
  426.0602   453.8910
  427.0602   453.8947
  428.0603   454.1245
  429.5505   453.9263
  431.0461   453.1764
  431.6941   451.7605
  433.3402   449.4100
  434.3238   447.1609
  435.1151   442.2907
  437.0285   437.7526
  438.1180   434.1174
  438.2958   429.9789
  438.3456   426.9914
  440.8635   425.6670
  440.3187   423.9649
  441.2879   423.7111
  441.3486   422.9740
  442.3401   421.9778
  442.3286   421.9743
  443.2332   420.9750
  443.3271   419.9774
  443.3400   418.9785
  444.3088   418.9785
  444.3185   417.7146
  444.3518   415.9852
  445.2973   415.9755
  445.3403   414.9775
  446.4002   414.0138
  447.3990   413.1230
  448.2985   412.9423
  448.3279   412.0987
  449.3022   411.9786
  450.2886   410.9727
  451.2869   411.0001
  452.2736   411.0013
  452.5290   410.0648
  453.7750   409.9562
  454.7751   409.7062
  454.7751   409.8155
  455.6848   409.2972
  455.6848   408.7049
  456.7542   408.5163
  456.5665   409.2782
  457.1136   409.2796
  457.0527   409.2781
  457.1152   409.3484
  459.2367   409.4929
  459.2365   409.4922
  459.2365   409.4922
  459.2365   409.9878
