# Supplementary material for: Semi-automatic tracking, smoothing and segmentation of hyoid bone motion from videofluoroscopic swallowing study
Source: PLoS One. 2017 Nov 28;12(11):e0188684. doi: 10.1371/journal.pone.0188684 (PMC5705154; doi:10.1371/journal.pone.0188684)
Supplement: S2 File — (ZIP) [file pone.0188684.s002.zip › 7_axis_fr1to200.txt]

  492.0000   473.0000   521.0000   361.0000
  492.0000   473.0000   521.0000   361.0000
  492.0000   473.0000   521.0000   361.0000
  492.0000   473.0000   522.5636   361.0000
  493.6781   472.4928   522.5636   361.0000
  493.6781   472.4928   522.5636   361.0000
  494.2923   473.4928   522.5636   361.0000
  494.2923   473.4928   522.5636   361.0000
  494.2923   473.4928   522.5636   361.0000
  494.2923   473.4928   522.5636   361.0000
  494.2923   473.4928   522.5636   361.0000
  494.2923   473.4928   522.5636   361.0000
  494.6605   473.3404   522.5636   361.0000
  494.6526   473.3422   522.5636   361.5000
  494.6535   473.2005   522.5636   361.5000
  494.1609   473.1958   522.5636   361.5000
  493.7992   473.0863   522.5636   361.5000
  493.7992   473.2040   521.6946   361.5000
  493.9060   473.0934   521.6946   361.5000
  493.9060   473.0934   521.6946   361.5000
  493.4119   473.8123   522.5673   361.5000
  494.4119   473.8123   522.5673   361.5000
  494.4119   473.8123   522.5673   361.5000
  494.2439   473.9888   522.5673   361.5000
  495.2155   473.9886   523.9602   361.7665
  495.7081   473.9889   523.9602   361.7665
  495.7081   473.9888   523.9602   361.7665
  495.7081   473.9883   523.9602   361.7665
  494.1714   473.9956   522.3723   361.7665
  494.1786   473.9879   522.3723   361.7665
  494.1791   473.9881   522.3723   361.7665
  494.0462   473.7611   522.3723   361.7665
  493.7962   473.7611   521.3723   361.7665
  493.7962   473.7611   521.9366   361.9977
  493.7962   473.7611   521.9356   361.9964
  493.7962   473.7611   521.9356   361.9954
  493.7962   473.7611   521.8770   361.9981
  493.9086   473.7701   521.9889   361.8999
  494.0149   473.7716   521.9889   361.8999
  495.8175   474.4183   522.2466   362.1426
  496.0128   474.3558   523.5106   362.1888
  496.9725   474.3650   523.9595   362.1812
  499.4307   476.0111   524.9246   362.4325
  499.4307   475.1874   524.9942   362.4386
  500.4307   475.1874   525.9535   362.4387
  501.9959   476.2408   525.9720   363.0006
  502.0126   477.0159   526.9827   363.0922
  502.9845   476.5421   528.0045   364.0688
  504.9316   477.3015   528.0058   364.0671
  505.8629   477.3016   528.9711   364.0631
  505.9254   477.2801   529.9420   364.0969
  505.9317   477.2644   529.9420   364.0969
  505.9317   477.2319   529.9421   364.0822
  505.0005   477.2033   529.9420   364.0910
  504.9693   477.2609   528.9913   364.0693
  504.6226   477.2039   528.9420   364.0869
  504.6305   477.1957   528.9420   364.0912
  502.9807   476.8605   527.9918   364.0751
  502.0339   476.8784   527.9526   364.0751
  501.9897   476.9001   527.9362   364.0911
  501.9609   476.8732   526.9536   364.0571
  501.8011   476.3258   526.9912   364.0750
  501.8011   476.3326   526.9872   364.0808
  502.2187   477.2020   526.9872   364.0808
  502.2129   477.2140   526.9911   364.0808
  503.8681   476.5561   527.9595   364.0926
  504.8687   477.2034   527.9844   364.0926
  504.9646   477.1759   527.9922   364.0811
  504.9801   477.2063   529.0001   365.0751
  505.0116   477.2792   529.0000   365.0752
  505.0115   477.2792   529.0000   365.0752
  505.9944   478.1549   529.0000   365.0752
  505.9944   478.1233   529.0000   365.0752
  505.9944   478.1174   529.0000   365.0752
  506.0001   478.1118   529.9884   365.0885
  506.0001   478.1121   529.9630   365.0812
  505.9533   478.1178   529.9302   365.0793
  505.7086   478.1016   529.9302   365.0793
  505.7165   478.1192   528.9477   364.0915
  504.0732   477.0981   528.9477   364.0914
  504.0069   477.1029   528.9477   364.0914
  503.9971   477.0738   528.9417   364.0915
  503.9932   477.0802   528.9417   364.0914
  503.9854   477.0802   528.9417   364.0915
  503.9854   477.0802   528.9417   364.0915
  503.9844   477.0963   528.9535   364.0930
  503.9885   477.0802   528.9535   364.0853
  503.9885   477.0812   528.9942   364.0816
  503.9830   477.0682   528.9942   364.0816
  503.9859   477.7432   528.9942   364.0856
  503.9849   477.0715   528.9942   364.0816
  503.9810   477.0715   528.9883   364.0816
  503.4809   477.0700   528.9883   364.0816
  503.5903   477.0622   528.9864   364.0816
  503.5905   477.0681   528.9882   364.0796
  502.9967   477.0622   528.9882   364.0796
  503.0592   477.0622   528.9893   364.0796
  503.0592   477.0611   528.9833   364.0815
  503.0592   477.0611   528.9833   364.0815
  503.0592   477.0611   528.9533   364.0815
  503.0592   477.0611   528.9533   364.0815
  502.9971   477.0611   528.9533   364.0815
  502.9971   477.0622   528.9533   364.0815
  502.9932   477.0622   528.9532   364.0859
  502.9895   477.0672   528.9532   364.0859
  502.9876   477.0624   528.9356   364.0917
  502.9809   477.0623   528.9356   364.0917
  502.9126   477.0523   528.9239   364.0917
  502.9207   477.0443   528.9239   364.0917
  502.9051   477.0504   528.4294   364.0917
  501.3547   476.4372   528.4336   364.0860
  500.7493   476.0225   527.9497   363.1089
  499.3554   475.6432   526.9695   363.0618
  499.3554   475.6432   526.9656   363.0640
  498.8554   475.6432   525.9919   363.0580
  498.8081   475.4043   525.9733   363.0580
  497.7137   475.1216   525.7233   363.0580
  496.4757   474.1970   524.6252   363.0421
  496.2273   474.6848   523.9771   362.1894
  495.4642   473.7322   523.9772   362.1875
  495.3564   474.4903   523.9656   362.1820
  495.3564   473.4903   523.9428   362.1818
  495.3747   473.8330   523.9428   362.1818
  495.3789   473.8289   523.9430   362.1819
  495.3789   473.8294   523.9428   362.1819
  495.5258   472.9809   523.9429   362.1819
  495.5683   472.9234   523.9429   362.1819
  496.3058   473.8646   523.9429   362.1819
  496.3058   473.8646   523.9658   362.1705
  496.3058   473.8646   523.9658   362.1705
  496.3058   473.8646   524.9019   362.5896
  496.3058   473.8646   524.9019   362.6204
  496.3058   473.8646   524.9019   362.6207
  496.3058   473.8646   524.9019   362.6207
  496.1735   474.0044   524.9019   362.6207
  496.1735   474.0041   524.9019   362.6207
  497.1735   474.0118   524.9019   362.6212
  497.1738   474.0115   524.9019   362.6209
  497.1733   474.0117   524.9019   362.6210
  497.1723   474.0120   524.9019   362.6208
  497.1796   474.0094   524.9160   362.6353
  498.5525   474.0120   525.9329   363.6107
  498.5525   474.0121   525.9329   363.6087
  498.5520   474.0122   525.9328   363.6087
  498.5524   474.0117   525.9328   363.6087
  498.5524   474.0115   525.9327   363.6087
  499.3754   474.6145   525.9327   363.6087
  499.3754   474.6145   526.8344   363.6087
  499.3754   474.6145   526.8896   363.5974
  499.3754   474.6145   526.8895   363.5974
  499.3754   474.6145   526.8895   363.5974
  499.3754   474.6145   526.8895   363.5955
  499.3754   474.6145   526.8613   363.5955
  499.3796   474.0057   526.8613   363.6109
  500.0006   474.2124   527.0591   363.6116
  500.0006   474.3374   527.0590   363.6116
  500.0045   474.3374   527.0591   363.5974
  500.1295   474.3374   527.0591   363.5972
  500.1295   474.3374   527.8591   363.6104
  500.1347   474.1819   527.8892   363.6104
  501.6945   474.0239   528.0305   363.6114
  501.6959   474.0178   528.0305   364.5958
  501.7006   474.0196   528.0305   364.5971
  501.7006   475.0196   528.0305   364.5971
  501.7006   475.0200   528.0305   364.5971
  501.2082   475.1856   528.0305   364.5971
  501.2140   475.1837   528.0305   364.5973
  501.2140   475.1837   528.0305   364.5973
  501.9982   475.4076   528.0305   364.5973
  501.9982   475.4076   528.0305   364.5973
  501.9986   475.1952   528.0305   364.5975
  501.9984   475.1750   528.0305   364.5974
  501.9998   475.1692   528.0303   364.5974
  501.9874   475.1930   527.9179   364.5974
  501.9971   475.1930   528.0447   364.5959
  501.6133   475.7989   528.0446   364.5957
  501.6133   475.7989   527.9179   364.5957
  501.6133   475.7989   527.9186   364.6118
  501.6181   475.9606   527.9185   364.6116
  501.6171   475.9664   527.9186   364.6114
  501.6249   475.9670   527.9186   364.6117
  501.6249   475.9591   527.9186   364.6116
  501.6249   475.9601   527.9324   364.5956
  501.0399   475.9596   527.9324   364.5956
  501.9960   476.1391   527.9325   364.5956
  502.0064   476.1456   527.9325   364.6097
  502.0002   476.1457   527.9326   364.6097
  502.0002   476.1906   527.9326   364.6097
  502.0002   476.1586   527.9327   364.6097
  502.0002   476.1690   527.9327   364.6097
  502.0117   476.2008   527.9327   364.6097
  501.9821   476.1712   527.9327   364.6097
  502.0094   476.1945   527.9327   364.6097
  502.0002   476.1433   527.9015   364.6095
  502.0002   476.1820   527.9015   364.6095
  502.0002   476.1820   527.9015   364.6095
  502.0002   476.1858   527.9015   364.6095
  502.0002   476.1887   527.9015   364.6095
  502.0002   476.1884   527.8627   364.6095
  502.0054   476.3127   527.8870   364.5964
