# Supplementary material for: Semi-automatic tracking, smoothing and segmentation of hyoid bone motion from videofluoroscopic swallowing study
Source: PLoS One. 2017 Nov 28;12(11):e0188684. doi: 10.1371/journal.pone.0188684 (PMC5705154; doi:10.1371/journal.pone.0188684)
Supplement: S2 File — (ZIP) [file pone.0188684.s002.zip › 7_axis_fr400to700.txt]

  503.0000   478.0000   527.0000   364.0000
  503.0000   478.0000   527.0000   364.0000
  503.0000   478.0000   527.0000   364.0000
  503.0000   478.0000   527.0000   364.0000
  503.0000   478.0000   527.0000   364.0000
  503.0000   478.0000   527.4044   363.0164
  503.0000   478.0000   527.4069   363.0076
  502.0000   478.0000   527.3449   362.9988
  502.0000   478.0000   527.0278   363.4683
  502.0000   478.0000   527.0200   363.4683
  502.0000   478.0000   526.7256   362.7396
  502.0000   478.0000   526.7486   362.7097
  502.0000   478.0000   526.7486   362.7097
  502.0000   478.0000   526.7491   362.6976
  502.0000   478.0000   526.7491   362.6976
  502.0000   478.0000   526.7510   362.6967
  502.0000   478.0000   526.7510   362.6967
  502.0000   478.0000   526.7499   362.6976
  502.0000   478.0000   526.7498   362.6976
  502.0000   478.0000   526.7646   362.7046
  502.0000   478.0000   526.7021   362.7437
  502.0000   478.0000   526.7021   362.7476
  502.0000   478.0000   527.7421   363.5466
  503.1477   477.7401   527.7421   363.5466
  503.1477   477.7401   527.7421   363.5466
  503.1477   477.7401   527.7421   363.5466
  503.1477   477.7401   527.7421   363.5466
  503.1477   477.7401   528.3071   363.5466
  504.1477   478.7401   528.3071   363.5466
  504.1477   478.7401   528.3071   363.5466
  504.1477   478.7401   528.3071   363.5466
  505.1802   478.7401   528.3071   363.5466
  505.1802   478.7401   528.3071   363.5466
  505.1802   478.7401   528.3071   363.5466
  505.1802   478.7401   528.3071   363.5466
  505.1802   478.7401   528.9999   363.2030
  505.1802   478.7401   528.9999   363.2031
  505.1802   478.7401   528.9989   363.2032
  505.1802   478.7401   528.9989   363.2032
  505.1802   478.7401   528.9950   363.2032
  505.1802   478.7401   529.0023   363.1804
  505.4540   478.2841   529.0060   363.1882
  506.4540   478.7841   529.6504   363.4865
  506.2645   478.9845   529.6504   363.4865
  506.2645   478.9845   529.6504   363.4865
  506.2333   479.0069   529.3000   363.7683
  506.2485   478.9845   530.8514   364.6912
  507.4874   479.2413   530.8514   364.6912
  507.5425   479.3338   530.8514   364.6912
  507.9143   479.7279   530.8178   364.7404
  508.0706   479.6451   530.8178   364.7404
  508.0562   479.6452   530.8178   364.2404
  508.1855   480.0008   530.9945   364.0300
  508.2013   479.9849   531.6198   364.0528
  509.1935   480.0701   531.6198   365.0535
  510.1021   480.3713   532.6269   365.0426
  510.1021   480.3713   532.6269   365.5078
  510.1031   480.4335   532.6269   365.5078
  511.9287   481.1496   533.5534   365.5078
  512.0537   481.1380   533.5534   365.5078
  512.0423   481.0858   533.3915   366.0114
  512.9444   481.2014   533.4245   366.0105
  513.0219   481.1809   533.4211   366.0093
  513.0216   481.1061   534.0000   366.0689
  513.9551   481.3371   534.2656   366.0716
  514.3870   481.3371   534.2344   366.0801
  514.0623   481.4116   534.5134   366.1397
  514.0623   481.4116   534.5703   366.0789
  514.0652   481.4115   534.5742   366.0802
  514.8741   481.5048   534.5742   366.0802
  514.9264   481.4826   534.5845   366.0674
  514.8830   481.3498   534.6472   366.0803
  514.8314   481.4162   534.6472   366.0803
  514.0384   481.3498   534.6472   366.0803
  514.0426   481.4278   534.6483   366.0843
  514.0531   481.4140   534.6173   366.0929
  514.0531   481.4101   534.6313   366.0803
  514.0531   481.3499   534.6313   366.0758
  514.0531   481.3499   534.6402   366.0634
  514.0702   481.3398   534.6503   366.0502
  514.0468   481.3398   534.6540   366.0593
  514.0441   481.3398   534.6540   366.0593
  513.5557   481.1914   534.6539   366.0592
  512.9896   481.1924   534.6515   366.0594
  512.9794   481.1881   533.3669   366.0437
  512.9488   481.2009   533.3669   366.0334
  512.9627   481.1928   533.3687   366.0387
  512.0513   481.0289   533.2467   365.9987
  512.6143   480.4723   533.1541   366.0064
  512.6221   480.4764   533.1726   366.0375
  512.8556   480.5126   534.3020   366.0619
  513.0313   481.1627   534.3022   366.0625
  513.0352   481.1338   534.3093   366.0530
  513.0403   481.0664   534.3093   366.0530
  513.0403   481.0664   534.3093   366.0530
  514.0590   481.2665   534.3126   366.0484
  514.9302   481.7456   535.4856   366.1992
  516.0388   482.2469   535.9386   366.2071
  516.8965   482.2761   536.4386   366.2071
  517.9278   482.4812   536.4386   366.2071
  518.7769   482.5815   537.0180   367.0841
  519.0408   482.6118   537.0276   367.0711
  519.0586   483.2436   537.0237   367.0838
  519.0788   483.2258   537.0247   367.0837
  519.8725   483.2770   537.0286   367.0837
  519.9046   483.2777   537.0470   367.1160
  519.8162   483.3090   536.9925   367.1160
  518.9434   483.2618   536.9506   367.1076
  518.8718   483.2776   536.9197   367.1038
  518.0169   483.2259   536.9197   367.1038
  516.9643   482.3521   536.4275   367.0774
  515.9840   482.2791   535.8563   366.0112
  514.8753   481.6627   534.5648   366.0125
  513.8881   481.5456   534.5647   366.0130
  513.8337   481.5456   534.5647   366.0146
  512.9511   481.2878   534.5647   366.0146
  512.1591   480.9236   534.5647   366.0146
  512.1025   481.1109   534.5647   366.0146
  512.1086   481.1109   533.9063   365.5156
  512.3312   480.8920   534.9086   366.0140
  512.3199   480.9058   534.9092   366.0110
  512.3194   480.9060   534.9092   366.0113
  513.8425   481.4296   534.9092   366.0113
  514.3406   481.6847   535.3153   366.0127
  515.3494   481.7909   535.3231   366.0125
  516.3066   482.4291   536.1450   367.0461
  517.8058   482.9313   537.1290   367.0734
  519.0919   483.3617   537.0669   367.0569
  520.0640   483.4750   538.4450   367.0996
  521.0967   484.2440   538.9948   367.0996
  522.1228   484.4135   539.7964   368.1183
  523.6810   484.7642   540.1352   368.1767
  525.0451   485.3668   540.3986   368.1678
  525.9498   485.4651   541.8925   368.2928
  527.6399   485.8422   541.8925   368.2928
  527.6649   485.9036   541.9238   368.2925
  527.9352   486.2668   541.8925   368.2925
  528.0374   486.3907   541.8925   368.2925
  528.7493   486.5992   542.8925   369.2925
  528.7488   486.6001   542.8925   369.2925
  528.9260   486.6801   542.8925   369.2925
  528.8915   486.7483   542.8925   369.2925
  529.8915   487.3225   542.8925   369.2925
  530.2530   487.3816   542.9552   369.2925
  530.9974   487.4216   543.9104   370.2925
  531.9387   487.4112   543.9422   370.1670
  532.8817   487.8361   543.9971   370.2960
  532.9129   487.8361   543.9971   370.2960
  532.9409   487.9246   544.0317   370.2960
  532.9409   487.9246   544.0317   370.2960
  532.9404   487.9246   544.8883   370.3090
  532.9402   487.9246   544.8883   370.3203
  532.9405   487.8948   544.8883   370.3203
  532.8814   487.9189   544.9039   370.3203
  532.0279   487.9478   544.9391   371.1746
  532.0225   487.9487   545.9086   371.1755
  532.0225   487.9487   545.9186   371.1689
  532.1475   487.9478   545.9491   371.1689
  533.0221   488.4068   545.9900   371.1689
  533.0247   488.4042   546.9900   372.1381
  533.0282   488.4367   547.9287   372.1690
  532.9931   488.4037   547.9287   372.1690
  532.9931   488.4662   547.9288   372.1690
  532.9938   488.6517   547.9287   372.1691
  532.9938   488.6523   547.9287   372.2709
  532.9938   488.6313   547.9287   372.2709
  532.9947   488.6384   547.9287   372.1913
  532.9938   488.6235   547.9287   372.1894
  532.9644   488.4370   547.9288   372.1588
  532.9644   488.4335   547.9288   372.1588
  533.0250   488.4332   547.9288   372.1588
  533.9655   488.8126   548.9288   372.1588
  533.9940   488.7811   548.9288   372.1588
  533.9940   488.4672   548.9288   372.1588
  533.9940   488.4672   548.9188   372.1746
  533.9658   488.8391   548.9045   372.1785
  533.9113   488.7619   547.9186   372.1645
  533.7935   488.7303   547.9086   372.1786
  533.7935   488.7476   547.9086   372.1786
  533.0251   488.8119   547.9086   372.1786
  533.0272   488.7386   547.8882   372.1747
  532.9655   488.7094   546.9187   371.2999
  532.8814   488.6766   546.9188   371.2999
  532.7648   488.6097   546.9187   371.2999
  531.9646   488.1157   546.9085   371.2999
  532.0239   488.6194   546.9085   371.2999
  531.9213   488.5582   546.8617   371.2999
  531.8832   488.4843   545.9038   371.3004
  531.0350   488.4553   545.8882   371.3003
  530.9218   488.3356   545.8882   371.3003
  530.9218   488.3727   545.8577   371.3003
  530.9218   488.3738   545.8577   371.3003
  530.8508   488.3334   544.9495   371.3302
  530.0422   488.2152   544.9088   371.1641
  530.0422   488.2143   544.9088   371.1783
  530.0424   488.2568   544.9088   371.1783
  529.9272   488.2566   544.9088   371.1781
  529.9594   488.2566   543.9494   371.1779
  529.9254   488.2935   543.9494   371.1779
  529.7385   487.8699   543.9494   371.1743
  529.7385   487.8699   543.9494   371.1743
  529.0450   487.7938   543.9494   371.1743
  529.0771   487.7595   543.9494   371.1743
  528.9990   487.7593   543.9494   371.1748
  528.9990   487.5630   543.9494   371.1748
  528.9969   487.5636   543.9290   371.1671
  528.9969   487.5636   543.9290   371.1680
  529.0373   487.5982   543.9290   371.1680
  528.9582   487.5584   543.9290   371.1680
  528.9582   487.5579   543.9290   371.1681
  528.8765   487.5167   543.9290   371.1681
  529.0091   487.4317   543.9290   371.1681
  529.0716   487.4317   543.9290   371.1681
  529.0072   487.3125   543.9390   370.3039
  529.0072   487.3137   543.9390   370.3000
  529.0076   487.3137   543.9390   370.3000
  528.8766   486.9724   543.9390   370.3000
  528.8766   486.9724   543.9063   370.1740
  528.8766   486.9724   543.9063   370.1931
  528.8766   486.8884   543.9376   370.1931
  529.0350   486.8884   543.9376   370.1933
  529.0384   486.7634   543.9376   370.1933
  529.0384   486.6417   543.9376   370.1933
  529.0400   486.6417   543.9376   370.1933
  529.0033   486.5558   543.9376   370.1933
  529.0400   486.5178   543.9376   370.1938
  528.9572   486.4743   543.9377   370.1938
  528.9581   486.5067   543.9377   370.1783
  528.9581   486.4764   543.9377   370.1783
  528.9581   486.5618   543.9377   370.1622
  528.9581   486.5638   543.9377   370.1622
  528.9591   486.4770   543.9377   370.1622
  528.9592   486.4731   543.9377   370.1622
  528.9592   486.4744   543.9377   370.1627
  528.9589   486.4826   543.9689   370.1627
  529.0099   486.4826   543.9689   370.1627
  529.0392   486.5141   543.9690   370.1627
  529.0505   486.5229   543.9690   370.1627
  529.0505   486.5229   544.9063   370.3401
  529.0495   486.5266   544.9063   370.3401
  529.2394   486.5559   544.9063   370.3401
  529.2390   486.5145   544.9167   370.3401
  529.2224   486.5229   544.9167   370.3401
  529.0676   486.5229   544.9167   370.3401
  529.0955   486.6459   544.9167   370.3401
  529.0692   486.5513   544.9167   370.3401
  528.9188   486.5531   544.8855   370.3401
  528.9178   486.7686   544.8855   370.3401
  528.9582   486.5997   544.8855   370.3401
  528.9213   486.8111   544.8855   370.3087
  528.9177   486.8116   544.8855   370.3087
  528.9177   486.8116   544.8855   370.3087
  528.9177   486.8116   544.8855   370.3087
  528.9177   486.8106   544.8855   370.3087
  529.0753   486.8106   544.8855   370.3082
  528.9581   486.8106   543.9577   370.1648
  528.8903   486.8485   543.9577   370.1922
  528.9186   486.6425   543.9577   370.1919
  528.7943   486.8061   543.9577   370.1919
  528.6721   486.8061   543.9471   370.1860
  528.0393   486.6422   543.9152   370.1861
  527.9179   486.5184   543.9152   370.1861
  528.0400   486.6400   543.8835   370.1860
  528.0400   486.6400   543.8835   370.1860
  527.9429   486.4301   543.8835   370.1860
  527.9676   486.4299   543.8940   370.1860
  528.0497   486.5217   543.9213   370.1860
  528.0500   486.3889   543.9257   370.1803
  528.0500   486.3889   543.9257   370.1649
  528.0773   486.5217   543.9257   370.1649
  528.1825   486.5217   543.9257   370.1867
  528.8526   486.6955   543.9258   370.1867
  529.0724   486.4301   543.9258   370.1862
  528.9981   486.5792   543.9363   370.1709
  528.9252   486.6600   543.9363   370.1867
  528.9250   486.7306   543.9363   370.1868
  528.8146   486.7613   543.9363   370.1868
  528.8146   486.7613   543.9150   370.1950
  528.6299   486.7901   543.9150   370.2924
  528.6299   486.7901   543.9150   370.2929
  528.0809   486.6081   543.9150   370.2929
  528.0806   486.6161   543.9150   370.2929
  528.0807   486.7325   543.9150   370.2929
  528.0807   486.7325   543.9150   370.3036
  528.1102   486.6990   543.9150   370.3036
  528.0814   486.6992   543.9151   370.3034
  528.0804   486.6996   543.9150   370.3034
  528.0806   486.6987   543.9150   370.3034
  528.0361   486.6996   543.9150   370.3034
  527.9253   486.6995   543.8998   370.3030
  527.9248   486.8116   543.8993   370.3031
  527.9248   486.8116   542.9315   370.1972
  527.7777   486.7735   542.9470   370.1972
  527.7777   486.7735   542.9470   370.1967
  527.7781   486.7883   542.9362   370.1818
  527.7781   486.8497   542.9362   370.1972
  527.8136   486.8112   542.9362   370.1820
  527.7780   486.8554   542.9362   370.1868
  527.0818   486.3955   542.9362   370.1867
  527.0818   486.3955   542.9361   370.1867
  527.0727   486.5383   542.9148   370.1868
