# Supplementary material for: Semi-automatic tracking, smoothing and segmentation of hyoid bone motion from videofluoroscopic swallowing study
Source: PLoS One. 2017 Nov 28;12(11):e0188684. doi: 10.1371/journal.pone.0188684 (PMC5705154; doi:10.1371/journal.pone.0188684)
Supplement: S2 File — (ZIP) [file pone.0188684.s002.zip › 7_axis_fr850to1150.txt]

  522.0000   484.0000   543.0000   371.0000
  522.0000   484.0000   543.0000   371.0000
  522.0000   484.0000   543.0000   371.0000
  521.4348   483.5873   543.0000   371.0000
  521.4348   483.5873   543.0004   370.3541
  521.4348   483.5873   543.0004   370.3541
  521.4348   483.5873   543.0001   370.3543
  521.4348   483.5873   543.1514   370.5686
  521.4406   482.9768   543.1514   370.5686
  521.4406   482.9729   543.1514   370.5686
  521.9406   482.5336   543.1514   370.5686
  521.9406   482.5336   543.1514   370.5686
  521.9406   482.5336   543.1514   370.5686
  520.9810   482.8014   543.1514   370.5686
  520.9190   482.8483   543.1514   370.5686
  520.9190   482.8483   543.1514   370.5686
  520.9818   482.8485   543.1514   370.5686
  520.9818   482.8481   543.1514   370.5686
  521.9818   483.3479   543.1514   370.5686
  521.9901   483.3245   544.1473   370.3572
  521.9910   483.3244   544.1983   371.0328
  522.5048   483.8095   544.1944   371.0389
  522.5048   483.8095   544.1944   371.0389
  523.7628   483.6046   544.1944   371.0389
  523.9165   483.4381   545.7552   371.1281
  523.9356   483.4370   545.7552   371.1281
  523.9543   483.3899   545.7277   371.1312
  523.9501   483.4184   545.7277   371.1312
  523.9350   483.5577   545.4097   371.1282
  523.9197   483.6981   545.4098   371.1283
  523.5372   483.6981   544.4552   371.0437
  523.5372   483.6981   544.4552   371.0436
  522.4500   483.6981   544.4545   371.0437
  522.4500   483.6981   544.4555   371.0403
  522.9447   483.5687   544.1900   371.0403
  522.9595   483.5536   544.1900   371.0403
  522.9564   483.5538   544.1967   371.0307
  522.9467   483.5476   543.1967   370.5486
  522.4467   483.5476   543.1967   370.5486
  521.9686   483.6039   543.1967   370.5486
  521.9686   483.6040   543.1967   370.5486
  521.4686   483.6040   543.1967   370.5486
  520.9686   483.1936   543.4290   370.2060
  520.4686   482.9436   542.6289   370.3215
  520.6577   483.1379   542.6300   370.3139
  519.9631   482.2075   542.7655   370.1370
  519.9631   482.2075   542.7656   370.1376
  519.9586   482.9406   542.7676   370.1381
  519.8371   482.5127   541.1949   369.7630
  519.8371   482.5127   541.1949   369.7630
  519.8371   482.5127   541.1949   369.7630
  519.8371   482.5127   541.1949   369.7630
  519.8371   482.5127   541.1949   369.7630
  519.8371   482.5127   541.1949   369.7630
  519.8371   482.5127   541.1949   369.7630
  519.8371   482.5127   541.1949   369.7630
  518.9641   482.2110   541.1949   369.7630
  518.9372   482.1823   541.1949   369.7630
  518.4294   482.1746   541.0886   369.8952
  518.4294   482.1746   541.0884   369.8954
  518.4662   482.1402   541.0884   369.8954
  518.8584   482.4310   541.0883   369.8954
  518.8584   482.4310   541.0884   369.8954
  518.8584   482.4310   541.0884   369.8954
  518.8584   482.4310   541.0884   369.8954
  518.8584   482.4310   541.0884   369.8954
  518.8584   482.4310   540.8030   368.7304
  518.6592   482.3895   540.8030   368.7304
  518.6448   482.2789   540.7982   368.6582
  517.9004   482.4478   540.6089   368.6582
  517.4317   482.3364   540.6089   368.6582
  517.6817   482.3469   540.6089   368.6582
  517.6912   482.3370   539.6089   368.6582
  517.6798   482.3454   539.8079   368.6738
  517.6812   482.3475   540.1413   368.4149
  517.6823   482.3309   540.1413   368.4149
  517.6834   482.3220   540.0111   368.7609
  517.6867   482.3311   540.0111   368.7633
  517.6396   482.0459   540.0111   368.7629
  517.6396   482.0459   540.0111   368.7629
  517.4041   482.3144   540.0111   368.7629
  516.8981   482.0269   540.0111   368.7633
  517.0852   482.0466   540.0111   368.7635
  517.0855   482.0562   540.0111   368.7635
  517.0866   482.0468   540.0111   368.7635
  517.0867   482.0586   540.0111   368.7635
  517.0867   482.0576   540.0111   368.7635
  517.0867   482.0420   540.0111   368.7635
  517.0914   482.0371   540.9954   368.7786
  517.5298   482.0179   541.0004   368.0833
  517.5298   482.0179   541.0258   367.9769
  517.5298   482.0179   541.0259   367.9746
  517.5218   482.0266   540.9902   367.9707
  517.5218   481.8880   540.9902   367.9707
  517.4889   481.9234   540.9902   367.9707
  517.3639   482.0176   540.9902   367.9707
  517.3640   482.0169   540.9902   367.9707
  517.3718   482.0171   540.9902   367.9716
  518.0917   481.6152   540.9902   367.9716
  519.2680   482.4293   541.0019   367.9758
  519.8130   482.4459   541.2926   368.7477
  520.3133   483.0640   541.3075   368.9399
  521.4171   483.0742   542.9906   368.9227
  522.8794   484.0142   543.6842   368.9574
  523.8142   484.0188   543.6842   368.9555
  524.2486   484.0843   544.7520   369.2699
  524.8784   484.0687   544.9393   369.5201
  525.0971   484.1536   545.9401   369.9552
  526.3471   484.5286   545.9401   369.9473
  526.8221   484.5310   546.8318   370.6565
  527.7411   484.5408   546.8318   370.6565
  527.7412   484.5563   546.8318   370.6565
  527.7411   484.5404   546.8318   370.6565
  527.7395   484.5404   546.8318   370.6565
  526.8082   484.5700   546.8318   370.6565
  526.8082   484.5856   546.8318   370.6565
  526.8080   484.5544   546.8318   370.6565
  526.8782   484.5596   546.8318   370.6565
  527.1244   485.1260   546.8318   370.6565
  527.1244   485.1211   546.8318   370.6565
  528.8216   485.4343   546.8318   370.6565
  528.8783   485.4490   546.8318   370.6565
  529.1275   485.5011   547.3768   370.6565
  529.1275   485.5324   547.3059   370.9234
  530.7482   485.5233   547.3694   370.9364
  530.7668   485.5313   547.4429   370.9331
  530.7722   485.5540   547.4899   370.9826
  530.7802   485.5740   547.8244   370.6814
  530.8872   486.1546   547.8249   370.6822
  530.9693   486.1670   548.4237   371.2704
  531.0147   486.1601   548.4237   371.2704
  531.9711   486.5784   548.4237   371.2704
  532.8998   486.5663   548.4228   371.5906
  533.9020   487.3169   549.9157   371.3282
  534.9918   487.5285   550.2410   372.0782
  535.9711   487.5512   551.7004   372.3099
  537.8538   488.4226   551.7004   372.3099
  538.8846   488.6721   552.7439   372.3099
  539.8270   488.7000   552.7439   372.3099
  539.9743   488.7312   552.7439   372.3099
  540.9815   488.7694   553.3664   372.1376
  541.9804   489.6532   553.3664   372.1376
  542.9036   489.6613   554.6619   373.1376
  544.7182   489.5430   554.6619   373.1376
  544.8814   489.5569   555.4643   373.1376
  545.8130   490.4552   555.4643   373.1376
  545.9111   490.4844   555.4643   373.1376
  545.9260   490.5000   555.4643   373.1376
  545.9689   490.5036   555.4643   373.1376
  545.9770   490.5114   555.6032   373.9535
  545.9700   490.5600   556.2185   374.4654
  545.9111   490.5567   556.2185   374.4654
  545.9111   490.5567   556.2185   374.4654
  545.0046   490.5733   556.2185   374.4654
  544.9768   490.5733   556.2185   374.4654
  544.9329   490.5498   556.2185   374.4654
  544.9018   490.5501   556.2185   374.4654
  544.8066   490.5672   556.2185   374.4654
  544.8067   490.5423   556.3898   374.1667
  544.7325   490.5767   556.0057   375.0085
  544.7325   490.5767   556.0004   375.0064
  544.7326   490.6094   557.0003   376.0062
  544.9505   490.5942   557.9681   376.0063
  545.8575   491.4089   557.9923   376.0060
  545.9788   491.3099   558.9922   376.2571
  546.0152   491.3021   558.9922   375.9983
  546.7119   491.3021   559.9761   376.2541
  546.9785   491.4109   559.9761   376.2546
  546.9648   491.4091   559.9841   376.2623
  546.9626   491.4314   559.9841   376.2623
  546.9630   491.4309   559.9842   376.2623
  545.9943   491.4436   559.9520   376.2622
  545.9798   491.4241   559.9519   376.2705
  545.9642   491.4241   558.9922   376.2656
  545.9341   491.4231   558.9922   376.2656
  545.9403   491.4689   558.9922   376.2656
  545.9623   491.4099   558.9922   376.2656
  545.9779   491.4255   558.9922   376.2656
  545.9779   491.4255   558.9680   376.2549
  545.9818   491.4475   558.9679   376.2548
  545.9818   491.4475   558.9679   376.2631
  545.9547   491.4774   558.9679   376.2629
  545.9971   491.4634   558.9679   376.2629
  545.9103   491.4482   558.0002   376.2631
  545.8009   491.4482   558.0002   376.2631
  545.7090   491.4482   557.9680   376.2630
  544.8850   491.4325   557.9517   376.2663
  544.8695   491.4121   556.9761   376.2631
  543.9847   491.3348   556.9761   376.2630
  543.9249   490.5828   556.9761   376.2630
  543.9099   490.5350   556.9600   376.2630
  543.7288   490.5792   556.9600   376.2713
  543.7141   490.5791   556.9599   376.2713
  542.9945   490.5635   556.9599   376.2713
  542.9949   490.5557   556.5802   375.3311
  542.9248   490.4619   555.6293   375.3215
  542.8710   490.4746   555.9730   375.3401
  542.7033   490.5338   555.9361   375.3752
  542.7033   490.5338   555.9361   375.3753
  542.7033   490.5013   555.9361   375.3754
  541.8052   490.4775   554.9638   375.3396
  541.8093   490.4774   554.9638   375.3396
  541.8093   490.4774   554.9638   375.3396
  541.8214   490.4481   554.9639   375.3396
  541.8293   490.4481   554.9914   375.3396
  541.8806   490.4386   554.9914   375.3396
  541.8089   490.4376   554.9914   375.3396
  541.8089   490.4688   554.9822   375.3396
  541.7187   490.4376   554.9822   375.3396
  541.7326   490.4376   554.9456   375.3482
  540.7249   489.6611   554.9222   375.3482
  540.7081   489.6670   554.9273   375.3482
  540.7085   489.6670   554.9272   375.3482
  540.7086   489.6596   554.9273   375.3483
  540.7243   489.6265   554.9272   375.3484
  540.7072   489.6265   554.9456   375.3443
  540.7080   489.6265   554.9456   375.3301
  540.7080   489.5933   554.9456   375.3301
  540.7075   489.6091   554.9363   374.3316
  540.7796   489.4961   554.9363   374.3316
  539.9956   489.4961   554.8992   374.3316
  540.6473   489.5988   554.9452   374.3314
  540.6447   489.5369   554.9452   374.2991
  540.8188   489.5781   554.9452   374.2995
  540.8735   489.6563   554.9452   374.3034
  540.8926   489.5779   554.9543   374.0087
  540.9400   489.5374   554.9543   374.0170
  540.9531   489.5387   554.9543   374.0178
  540.9797   489.5198   554.9543   374.0177
  540.9583   489.5437   554.9543   374.0177
  540.9805   489.4783   554.9543   374.0176
  540.9586   489.4686   554.9543   374.0177
  540.9611   489.4691   554.9543   374.0177
  540.9609   489.4673   554.9821   374.0177
  540.8557   489.4029   554.9821   374.0177
  540.6424   489.0169   554.9821   374.0177
  540.4858   489.1087   554.9821   374.0254
  540.5923   489.0462   554.9821   374.0254
  540.5950   489.0429   554.9821   374.0259
  540.5717   489.0719   554.9821   374.1836
  540.5972   489.0432   554.9821   374.1836
  540.6196   488.9931   554.9821   374.2991
  540.6245   488.9980   554.9935   374.2818
  540.8570   488.9981   555.9544   374.3333
  540.8570   488.9981   555.9544   374.3001
  540.8044   489.0241   555.9544   374.3314
  540.5738   489.0539   555.9544   374.3314
  540.4953   489.0832   555.9544   374.3406
  540.4953   489.0832   555.9544   374.3040
  540.1908   489.0832   555.9542   374.2964
  540.2179   489.0535   555.9542   374.1988
  540.1911   489.0848   554.9948   374.1889
  539.9694   488.9856   554.9637   374.1889
  539.9665   489.0559   554.9728   374.1761
  539.9719   489.0705   554.9728   374.1859
  539.8584   489.0435   554.9727   374.2944
  539.8895   489.0435   554.9727   374.1854
  539.9421   489.0160   554.9728   374.1854
  539.8313   488.9598   554.9728   374.1855
  539.6868   489.0924   554.9449   374.1853
  539.2488   489.1406   554.9540   374.1778
  539.3840   489.1842   554.9817   374.2982
  539.8108   489.1842   554.9817   374.2948
  539.9354   489.1801   554.9817   374.2909
  539.9346   489.1801   554.9817   374.2909
  540.2498   489.2446   554.9817   374.2909
  540.1252   489.1473   554.9817   374.2977
  540.3809   489.2064   554.9817   374.2948
  540.8770   489.2692   554.9817   374.2948
  540.9042   489.2061   554.9818   374.2854
  540.9042   489.2376   555.9724   374.3722
  540.9038   489.2376   555.9724   374.3722
  540.9038   489.2376   555.9724   374.3772
  540.9658   489.2693   555.9724   374.3821
  540.9658   489.2693   555.9723   374.3820
  540.9658   489.2693   555.9724   374.3976
  540.9969   489.2693   555.9723   374.3971
  540.9350   489.5848   555.9723   374.3971
  540.9350   489.5848   555.9536   374.3970
  540.9348   489.5823   555.9261   374.3969
  540.8729   489.4799   555.9144   374.3969
  540.9344   489.4805   555.9342   374.3873
  540.8731   489.4810   555.9342   374.4502
  540.8419   489.4810   555.0004   374.3642
  540.8419   489.4810   555.0004   374.3716
  540.0584   489.2620   554.9535   374.2957
  539.9356   489.4137   554.9535   374.2957
  539.9352   489.4138   554.9535   374.3496
  539.9047   489.3526   554.9534   374.2991
  539.9047   489.2954   554.9534   374.2991
  539.9050   489.2954   554.9534   374.2991
  539.0583   489.2024   553.9723   374.1789
  538.9967   489.2024   553.9723   374.1789
  539.0292   489.2334   553.9723   374.1789
  538.1708   489.1412   553.9443   374.1784
  538.0810   489.1412   552.9635   374.0234
  537.9681   489.1431   552.9635   374.0204
  537.2977   489.1094   552.9383   374.0207
  536.9965   489.1094   552.0009   374.0202
  536.7523   489.0313   551.9383   374.0202
  536.3272   489.1883   551.9383   374.0202
