# Supplementary material for: Semi-automatic tracking, smoothing and segmentation of hyoid bone motion from videofluoroscopic swallowing study
Source: PLoS One. 2017 Nov 28;12(11):e0188684. doi: 10.1371/journal.pone.0188684 (PMC5705154; doi:10.1371/journal.pone.0188684)
Supplement: S2 File — (ZIP) [file pone.0188684.s002.zip › 7_hyoid_fr1to200.txt]

  380.0000   398.0000
  380.0000   398.0000
  380.0000   398.0000
  380.0000   398.0000
  380.6368   398.0102
  381.3701   398.0348
  381.2663   398.8226
  381.2663   398.8241
  381.2663   398.8241
  381.2764   398.8143
  381.2661   398.0723
  380.4793   398.3685
  380.4152   397.9242
  380.4152   397.9234
  380.4152   397.9234
  379.4150   397.9234
  379.3993   397.9309
  379.3993   397.9306
  379.3993   397.9306
  379.3993   397.9306
  379.3993   397.9306
  379.3993   398.9306
  380.3993   398.9304
  380.0461   398.9304
  380.0226   397.9479
  380.0227   397.9480
  380.0228   398.2712
  380.0189   398.2712
  380.0227   398.2697
  380.0227   398.2697
  380.0227   398.2697
  379.9899   398.3011
  379.4899   398.3011
  379.6928   398.1074
  379.6929   398.1071
  379.6929   398.1071
  379.6929   398.1074
  379.9923   398.2241
  380.5963   398.9925
  380.9999   399.1733
  382.0000   399.5711
  383.0293   398.1824
  384.5834   397.9620
  385.5804   396.9650
  385.9825   396.2124
  386.1432   395.4197
  386.9860   396.1985
  386.9861   396.1861
  387.9456   395.8580
  387.9988   396.8433
  388.9983   397.3977
  390.1899   398.3971
  391.8820   398.4441
  393.8800   398.4275
  394.6622   396.5761
  394.6996   394.6001
  393.8488   393.6374
  392.7431   391.6470
  391.5603   390.6482
  389.7583   389.7497
  387.6578   391.6488
  386.1179   393.5594
  385.1183   395.8598
  384.9983   397.7183
  384.9709   399.6895
  385.4780   401.5977
  385.8849   402.5750
  385.9413   403.7119
  386.5213   405.0458
  386.9220   405.6765
  387.7882   406.2843
  387.8300   406.2733
  388.5595   407.2543
  389.8604   407.3301
  391.2247   407.3513
  393.6217   406.5582
  394.6817   404.5174
  394.6192   403.5018
  394.5562   402.4393
  393.5552   400.4360
  393.4908   400.4341
  393.4908   401.4341
  391.5401   403.4343
  386.0000   411.0000
  378.0000   416.0000
  373.0268   415.4943
  364.9993   421.5431
  362.8503   421.5252
  362.0000   422.0000
  360.6943   420.8169
  359.6943   419.8481
  357.5258   418.8481
  350.0000   419.0000
  350.0000   419.0000
  349.4120   416.0870
  349.4120   415.0870
  350.8939   415.4189
  351.0669   414.9372
  359.0000   410.0000
  361.0924   408.7417
  363.0000   407.0000
  364.5382   405.7271
  366.9070   405.5757
  367.0220   405.5950
  368.0220   405.5950
  369.0220   406.5950
  369.0327   406.5950
  369.0366   407.6262
  370.0366   407.6262
  371.9546   408.0598
  373.0489   408.0747
  374.0434   407.8229
  375.0522   408.3229
  375.0541   408.3229
  375.0541   408.3229
  376.0041   407.1768
  376.0036   407.1768
  376.0036   407.1769
  376.0036   406.9269
  376.9699   405.9509
  377.9621   403.9796
  377.9852   403.9796
  378.1038   401.4783
  378.8821   401.0741
  378.8983   401.0736
  378.9919   401.0565
  379.0332   400.0735
  379.0349   400.0744
  379.8679   400.0908
  379.8456   400.0957
  379.8456   400.0957
  379.8019   400.0738
  379.8236   399.7711
  379.8240   399.7675
  379.8242   399.8350
  379.8414   399.8350
  379.8446   398.8356
  379.8446   399.8356
  379.9811   399.0831
  380.7495   398.0853
  380.8120   399.0931
  381.7434   398.7592
  382.6854   397.1555
  383.7347   397.1333
  384.7347   396.1352
  385.7447   396.1183
  385.8228   394.1142
  385.7111   395.1122
  384.7464   395.1464
  383.7267   395.1660
  382.7403   395.1207
  381.7780   395.1072
  381.7301   395.1142
  381.8141   395.0752
  381.8137   394.1059
  381.8185   394.1137
  381.7584   393.1161
  381.8260   393.1142
  381.9223   393.1125
  382.7425   393.1471
  382.7681   393.2086
  382.8068   393.1896
  382.9181   394.1594
  383.7350   395.1898
  383.7428   395.1897
  383.7428   395.1887
  383.8136   395.1503
  383.8136   395.1513
  383.9449   396.1138
  383.9136   396.1138
  383.9223   396.1146
  386.0000   395.0000
  386.0000   395.0000
  386.0000   395.0000
  386.0000   396.0000
  386.0730   396.6445
  386.0730   396.6445
  386.0730   396.6445
  386.0730   396.6445
  386.0730   396.6445
  386.0730   396.6445
  386.0730   396.6445
  386.1379   397.4785
  386.1379   397.4785
  386.3409   397.0941
  386.8409   397.3441
  386.8486   397.5439
  387.8167   397.2372
  387.8096   397.2418
  387.8096   397.2418
  387.8323   397.2198
  387.8323   398.2198
  387.7118   397.6369
  387.7118   397.6374
  387.7118   398.6374
  387.7120   398.6374
  387.7118   398.6374
  387.7118   398.6374
  387.7120   398.6380
  387.7314   398.6238
