# Supplementary material for: Semi-automatic tracking, smoothing and segmentation of hyoid bone motion from videofluoroscopic swallowing study
Source: PLoS One. 2017 Nov 28;12(11):e0188684. doi: 10.1371/journal.pone.0188684 (PMC5705154; doi:10.1371/journal.pone.0188684)
Supplement: S2 File — (ZIP) [file pone.0188684.s002.zip › 7_hyoid_fr400to700.txt]

  386.0000   409.0000
  386.0000   409.0000
  386.0000   409.0000
  386.0000   409.0000
  386.0000   409.0000
  386.0000   409.0000
  386.6757   407.8135
  386.3183   408.0402
  385.9884   408.1068
  385.3200   407.6988
  385.3200   406.7040
  384.3200   406.7040
  384.3200   406.7040
  384.3200   405.7043
  384.3200   405.7043
  384.5989   405.4356
  384.2379   406.1122
  383.9996   406.2887
  383.9762   406.5402
  383.9763   406.5442
  383.9724   407.5442
  383.0048   407.3001
  383.9796   406.9340
  383.9798   405.9267
  383.9815   404.9914
  382.9971   404.9211
  382.9881   403.9706
  382.7278   403.7522
  382.9957   403.8852
  383.7316   403.7727
  383.7407   403.0741
  383.7700   402.8866
  383.6513   402.9484
  383.6768   402.9236
  383.7705   402.9488
  382.7705   402.7654
  382.7080   402.7395
  382.7080   402.7405
  382.7080   402.7395
  382.7393   402.7406
  382.7412   402.0481
  383.7262   402.8670
  383.9628   402.0268
  384.6649   402.0499
  384.6483   402.0811
  385.3348   402.0657
  385.3504   402.0696
  385.3504   402.0696
  386.3299   401.8768
  386.2664   401.8150
  387.3272   401.8761
  387.3740   401.7854
  387.3701   401.8415
  388.2416   401.8786
  388.4271   402.8364
  388.4271   402.8364
  388.6134   404.0637
  389.6124   405.0664
  389.6259   405.8711
  390.4647   406.8584
  390.5272   406.8545
  390.5847   406.1102
  390.5842   406.1571
  390.5842   405.9422
  389.5406   406.0248
  389.4741   406.8557
  388.5283   406.8567
  387.5439   406.8547
  387.4736   406.8528
  388.5955   405.9483
  388.5955   405.9532
  388.5965   405.9561
  388.5965   405.9181
  388.6063   405.9188
  388.6063   404.9188
  388.5677   403.0674
  388.1223   401.8305
  388.5564   400.7543
  388.4336   399.7182
  388.4204   399.7182
  388.0378   398.7675
  387.4362   397.9717
  386.3675   396.9949
  387.2902   396.7611
  389.0261   394.9913
  389.2011   392.9946
  390.1443   391.8202
  390.1915   389.9707
  390.1915   388.8486
  390.1915   388.9954
  390.2665   388.9959
  391.1637   388.9081
  392.1096   388.9140
  392.2048   389.1454
  393.0734   390.9965
  393.0679   392.1117
  393.1819   395.1384
  394.1819   397.1809
  396.0457   398.0276
  397.3818   398.9279
  398.0996   397.6636
  398.1721   397.9567
  398.1379   397.9558
  398.1376   398.0022
  397.6917   398.9100
  397.2059   399.0627
  397.0874   399.0439
  396.6061   398.9400
  396.0440   399.0221
  395.2217   398.9606
  394.9984   398.0861
  394.1052   397.0216
  392.3696   396.0128
  391.4716   395.9843
  391.0907   393.0491
  391.1274   391.0169
  392.0836   389.4032
  393.0884   387.5466
  394.0884   387.5466
  394.0884   386.5466
  395.8308   386.9196
  396.0633   386.2772
  397.0635   386.9455
  398.0637   386.9434
  399.6966   386.0527
  400.0652   387.1214
  400.0228   389.1317
  401.5298   391.8280
  402.4151   392.0224
  403.1801   393.9882
  404.6350   394.6767
  405.8710   394.0568
  406.1190   394.0497
  407.6847   395.0243
  408.1401   395.9981
  408.1564   396.9748
  409.0939   396.9748
  410.1360   397.0999
  411.4037   398.9383
  412.5150   399.9570
  412.4596   401.0073
  412.4744   401.9497
  411.8835   403.8894
  410.9298   403.9757
  410.3897   404.9132
  410.3887   405.0889
  411.3489   406.0164
  412.4290   407.1027
  413.4995   408.0390
  416.2420   409.1109
  418.4787   408.6648
  420.2530   407.2589
  421.2520   407.1339
  421.2523   407.3820
  420.2417   409.2596
  417.5050   417.7238
  411.0980   423.3336
  404.0000   429.0000
  403.0147   429.4026
  395.0000   434.0000
  390.0000   435.0000
  386.0000   438.0000
  385.0000   438.0000
  378.0000   443.0000
  375.0000   438.0000
  374.0000   438.0000
  372.0000   438.0000
  375.0000   437.0000
  374.0000   437.0000
  375.0000   434.0000
  380.0000   435.0000
  395.0000   423.0000
  396.0000   419.0000
  397.3001   417.1856
  397.0386   415.4937
  397.0386   415.4937
  397.9377   414.3967
  398.9426   414.4465
  398.0446   414.4562
  396.0000   417.0000
  397.3526   417.0141
  397.3526   417.0197
  397.9875   417.1019
  398.9792   419.0435
  401.3210   418.9969
  404.4471   416.9717
  404.9653   414.8092
  404.9653   415.7477
  403.9653   414.7477
  401.9644   413.9657
  400.9703   413.9436
  400.9703   413.9545
  400.8089   411.8590
  399.8884   411.8651
  399.8884   409.8612
  399.8723   408.8733
  399.8564   407.8715
  399.8544   406.8714
  399.8225   405.3643
  399.7905   403.3006
  399.7905   402.2847
  398.8545   401.2847
  398.6782   400.1321
  398.6785   400.1260
  398.6785   400.1260
  398.7568   400.5031
  399.7091   400.4767
  400.6637   401.5891
  400.7340   401.6006
  401.6710   402.5995
  402.6329   402.6353
  402.7910   401.6032
  403.6339   398.7287
  404.6016   395.0828
  404.6918   394.0828
  405.4483   393.5850
  405.4483   393.5865
  405.4483   392.6133
  405.6758   393.5850
  405.8008   392.5900
  406.4444   392.5295
  406.4444   392.5295
  405.6733   392.2610
  405.2242   391.2246
  405.2963   392.1252
  405.2626   391.1267
  405.3583   392.1249
  405.6150   393.1257
  405.7116   393.1379
  406.6909   396.4257
  406.7420   399.4428
  405.7427   401.7426
  405.7165   404.5034
  404.7974   406.3947
  403.7982   407.4890
  402.8210   407.4497
  402.8176   407.4497
  402.8180   407.4497
  402.8410   407.4497
  403.7788   406.7660
  403.7785   405.7968
  403.7789   405.7977
  402.8201   403.2759
  402.7580   403.2759
  402.7973   402.2759
  402.8204   402.2762
  403.1201   402.0906
  403.8002   402.0911
  404.1042   402.0755
  404.1040   401.0916
  404.7771   400.0956
  404.7771   399.0727
  404.3704   396.1036
  404.5700   394.0875
  404.6272   392.0809
  404.6793   391.0553
  404.6898   390.0689
  404.6898   390.0689
  404.6898   391.0688
  405.5287   393.0729
  405.9017   396.0488
  407.9252   400.1307
  407.9555   402.1252
  408.5030   409.0003
  406.2171   416.1017
  405.4408   421.8524
  403.0679   423.8427
  398.1046   424.3799
  392.2835   424.2786
  387.5729   423.3336
  383.5225   422.2261
  380.4088   421.3358
  378.4903   419.3117
  376.5536   417.4284
  374.4009   419.4052
  373.4126   419.3892
  373.4126   418.3897
  373.4491   418.3897
  376.0318   415.3331
  379.1771   410.7464
  383.2034   406.8799
  386.0802   404.0591
  387.3994   403.1612
  388.4326   404.1689
  389.4326   404.1689
  390.9365   405.1689
  390.1885   405.1671
  391.0740   405.1671
  391.0841   405.1520
  391.0680   405.1578
  391.0680   405.1578
  391.0406   403.5184
  391.0562   403.6873
  391.7613   402.7679
  392.0486   402.4845
  392.0486   402.3916
  392.7536   402.3916
  393.0710   401.5421
  393.0884   401.4160
  393.1619   401.4713
  393.6355   401.6851
