# Supplementary material for: Semi-automatic tracking, smoothing and segmentation of hyoid bone motion from videofluoroscopic swallowing study
Source: PLoS One. 2017 Nov 28;12(11):e0188684. doi: 10.1371/journal.pone.0188684 (PMC5705154; doi:10.1371/journal.pone.0188684)
Supplement: S2 File — (ZIP) [file pone.0188684.s002.zip › 7_hyoid_fr850to1150.txt]

  402.0000   401.0000
  401.3567   401.0378
  398.8470   404.0047
  395.8558   409.0230
  393.0290   414.0919
  392.9045   416.1463
  392.8172   417.1354
  392.8172   418.1347
  393.8082   417.1347
  393.8081   418.1345
  394.9451   419.1649
  394.9527   419.1577
  394.9227   421.4765
  393.9910   422.1834
  392.9849   423.3952
  392.9927   423.4264
  392.9862   423.4320
  393.9862   423.4320
  394.9182   422.7898
  396.4712   422.3582
  397.1337   421.3338
  398.9481   420.5958
  400.9994   419.9906
  402.0279   418.9868
  402.0584   417.4692
  403.0002   416.6692
  403.0002   415.6448
  403.0000   414.6712
  402.0222   413.6340
  401.9999   413.6248
  400.9999   413.1717
  400.9999   412.6580
  400.9121   413.6377
  400.6035   413.1680
  400.6154   413.1680
  400.6168   413.1683
  399.6007   413.5737
  399.5228   414.1464
  398.3835   413.1319
  397.3815   414.1331
  397.4034   414.1409
  396.6372   413.1446
  396.6640   413.3983
  395.6645   413.3973
  395.6681   413.3870
  395.6821   413.3879
  394.6821   413.3879
  394.5195   412.2066
  395.5508   413.2259
  395.6025   412.2606
  395.6064   412.2619
  396.6064   412.2618
  396.5915   412.2698
  396.8949   412.2040
  397.9114   412.2110
  396.4636   413.0767
  396.4693   413.0896
  396.4692   413.0895
  396.4693   413.0895
  396.4693   413.0897
  396.4698   413.0890
  396.4679   413.1237
  396.4706   413.1246
  396.4706   413.1246
  396.4706   413.1246
  396.4706   413.1246
  396.4724   413.1209
  396.4715   413.1219
  396.4745   413.0881
  396.4761   413.0857
  396.4795   413.0772
  396.4797   413.0808
  396.2230   412.1315
  396.2230   412.1317
  397.2694   412.0866
  397.2696   412.0866
  397.2716   412.0834
  397.2716   412.0834
  397.2716   412.0868
  397.2716   412.0801
  397.2716   412.0801
  397.2749   412.0769
  397.3093   411.0903
  397.3093   411.0884
  397.3122   411.0795
  397.3150   411.0842
  396.3363   411.0852
  396.9801   411.1339
  396.9801   411.1336
  397.9801   411.1412
  397.5480   410.1583
  397.6567   410.0587
  397.6566   410.0607
  397.2469   408.9537
  396.2469   407.3811
  396.6838   408.0448
  395.9696   407.6243
  395.7812   408.0567
  395.7187   408.0802
  395.7322   409.0802
  395.7325   408.0804
  395.7219   408.1009
  396.8422   408.1383
  397.9916   408.2913
  398.3144   408.5317
  398.3144   407.4754
  399.9801   408.1653
  400.9804   408.1646
  401.2246   408.0469
  402.0743   408.0468
  403.7842   408.0468
  404.5126   406.9912
  403.1620   407.0065
  403.1620   407.0072
  403.1620   407.0066
  403.1625   406.0307
  403.1739   406.0076
  404.0691   405.9949
  404.0691   405.9949
  404.0692   405.9950
  405.7735   405.9920
  406.6547   405.7500
  406.6547   404.6881
  406.6547   405.4257
  406.6547   406.7050
  406.0054   408.8451
  406.0054   409.0465
  406.0054   409.0465
  406.0390   409.0461
  406.0110   410.0431
  406.9885   410.5620
  406.9998   411.5933
  408.8248   412.2646
  408.3623   413.1575
  409.0663   414.5255
  408.9952   414.5574
  409.9775   416.5227
  410.4463   416.1418
  410.9474   416.3421
  411.9411   416.8261
  412.9411   417.8261
  413.9470   417.2948
  415.2017   418.1030
  416.5322   418.1465
  418.1842   419.5663
  419.8896   420.1409
  421.5934   419.2518
  423.8849   418.6717
  425.9309   417.2271
  427.8793   416.1694
  428.8793   414.2057
  429.8968   414.1745
  430.1422   413.9269
  430.8359   413.1955
  430.8906   413.2047
  430.8911   414.2122
  430.8086   414.2200
  430.6837   415.7417
  432.0000   422.0000
  428.0000   431.0000
  420.0000   440.0000
  417.0000   441.0000
  413.0000   443.0000
  407.0000   440.0000
  401.0000   447.0000
  398.0000   449.0000
  399.0000   447.0000
  396.0000   449.0000
  395.0000   447.0000
  393.0000   447.0000
  390.0000   446.0000
  392.0000   444.0000
  390.0000   440.0000
  391.3490   439.2921
  398.0000   432.0000
  404.0000   431.0000
  405.0000   426.0000
  406.8425   425.0000
  407.1120   424.9886
  408.1120   424.9914
  409.1147   425.9890
  410.0033   426.1265
  410.0228   426.1265
  410.0228   427.9695
  411.0284   428.5955
  411.0284   428.5955
  411.0284   428.5955
  411.0253   428.5988
  411.0253   428.5988
  412.2688   428.1874
  413.5844   428.1874
  414.0844   429.5453
  414.8963   429.1486
  414.9885   429.1607
  415.0620   429.1613
  416.0620   429.1614
  416.0620   429.1615
  417.6862   429.2046
  418.9720   429.9338
  419.9508   428.9115
  420.9773   427.9346
  421.8884   426.8485
  421.8884   425.8212
  420.8884   425.8202
  419.8887   425.8214
  418.8633   423.7905
  417.8354   422.7820
  415.9265   421.8332
  414.9265   422.8380
  413.8022   419.7210
  413.6064   418.6937
  412.7700   418.6953
  412.7700   418.7109
  412.7700   417.7117
  412.7705   417.7152
  412.8359   417.7765
  412.9055   417.7766
  413.8725   416.7766
  414.1366   410.1438
  413.0000   414.0000
  413.0000   414.0000
  413.9461   412.9583
  413.4146   411.8928
  413.4575   410.9151
  414.4576   409.9178
  413.2193   407.8788
  414.1154   405.9188
  414.0958   404.9218
  414.0958   403.9212
  414.1015   403.8830
  414.1011   403.8830
  414.0766   402.9216
  414.0766   402.9216
  413.7674   402.9162
  413.1090   402.9066
  413.1718   402.8892
  413.0775   401.9068
  413.0775   401.9068
  413.0961   401.9068
  413.0805   401.9244
  413.0905   401.9244
  413.1370   401.9075
  413.2180   401.9072
  414.5018   403.8844
  415.6478   405.8949
  416.6790   407.8977
  417.5646   409.9076
  418.2299   411.4998
  420.2290   413.7526
  421.2698   415.8991
  422.2778   416.9531
  422.3021   417.9235
  421.6927   416.9238
  420.5247   414.9448
  419.1735   411.9648
  419.1081   411.9019
  419.3596   411.8987
  420.1821   411.8864
  420.6282   411.8758
  421.1601   413.9636
  420.1525   420.6687
  418.2392   429.2562
  416.3279   430.3274
  414.0000   438.0000
  413.2796   437.0554
  407.8933   436.1653
  403.8864   435.2064
  400.0204   434.1840
  396.7700   432.1840
  395.1018   431.1938
  393.1372   430.1720
  392.1328   430.1604
  391.0184   429.1961
  389.0637   428.1368
  388.0637   428.1139
  387.0334   426.1139
  387.0334   426.1121
  385.1228   426.1122
  385.1229   426.1009
  386.0992   426.1009
  387.1004   427.1007
  388.1004   426.1008
  391.0222   426.0188
  393.0423   421.7201
  395.3581   414.6230
  397.0999   408.6367
  401.0000   408.0000
  402.1496   408.0022
  402.6496   408.5022
  403.6496   408.3820
  403.6496   408.3820
  404.6496   409.3820
  404.1751   410.3820
  404.1751   409.3820
  405.5510   409.0424
  405.5510   410.2175
  406.7152   410.8151
  407.7152   411.8151
  407.8863   411.6435
  408.3299   411.8731
  408.9902   411.0170
