# Supplementary material for: Semi-automatic tracking, smoothing and segmentation of hyoid bone motion from videofluoroscopic swallowing study
Source: PLoS One. 2017 Nov 28;12(11):e0188684. doi: 10.1371/journal.pone.0188684 (PMC5705154; doi:10.1371/journal.pone.0188684)
Supplement: S2 File — (ZIP) [file pone.0188684.s002.zip › 8_axis_fr151to295.txt]

  530.0000   454.0000   602.0000   343.0000
  530.0000   454.0000   602.0000   343.0000
  530.0000   454.0000   602.0000   343.0000
  530.0000   454.0000   602.0000   343.0000
  530.0000   454.0000   602.0000   343.0000
  530.0000   454.0000   602.0000   343.0000
  530.0000   454.0000   602.0000   343.0000
  530.0000   454.0000   602.0000   343.0000
  530.0000   454.0000   602.0000   343.0000
  530.0000   454.0000   602.0000   343.0000
  530.0000   454.0000   602.0000   343.0000
  530.0000   454.0000   602.0000   343.0000
  530.0000   454.0000   602.0000   343.0000
  530.0000   454.0000   602.0000   343.0000
  530.0000   454.0000   602.0000   343.0000
  530.0000   452.9016   602.0000   343.0000
  530.0000   452.9016   602.0000   343.0000
  530.0000   452.9016   602.0000   343.0000
  529.6446   452.3969   602.2550   341.7310
  529.6446   452.3969   601.7613   341.9702
  529.8671   452.1367   601.7896   341.6712
  528.9062   452.1785   601.1334   342.1945
  527.9413   451.8841   600.3027   341.7499
  527.9413   451.8841   600.3027   341.7499
  526.7318   451.8841   600.3027   341.7499
  526.7318   451.8841   600.4233   341.4416
  525.4138   451.9202   599.3057   341.7467
  525.4138   450.6888   599.3057   341.7467
  525.2074   450.9213   599.7075   340.9353
  525.3757   450.9203   599.7075   340.8622
  525.3756   449.9972   599.7075   340.8622
  525.3649   449.9563   599.7075   340.8622
  525.3661   449.9487   599.7075   340.8622
  525.0083   449.8039   599.7075   340.8622
  525.0083   449.9284   599.7075   340.8622
  525.0041   449.9302   599.7075   340.8862
  524.8764   449.0061   599.7077   340.8857
  523.3053   448.9478   599.7077   340.8857
  523.3168   448.9554   598.3731   339.8883
  523.3168   448.9554   598.2901   340.8380
  523.3170   448.9504   598.2901   340.8380
  523.3013   448.9538   598.2596   339.8913
  523.3184   448.9485   598.2591   339.8914
  523.3169   448.9417   598.2591   339.8914
  524.2744   449.7484   599.7674   340.7453
  524.5332   448.8304   599.7674   340.7453
  525.0377   448.8806   599.7674   340.7454
  525.0700   448.8764   600.2632   340.7454
  526.0265   449.8296   600.2632   340.7454
  526.0656   449.8533   600.2632   340.7454
  526.0700   449.8530   600.2632   340.7454
  526.3273   449.8686   600.2632   340.7454
  526.8486   449.8504   600.2632   340.7454
  526.7942   449.8203   600.2632   340.7454
  526.7996   449.8141   600.2632   340.7454
  527.0700   449.9239   601.2632   340.7454
  527.2672   449.9387   601.2632   340.7454
  527.2829   449.9448   601.2632   340.7454
  527.2888   449.9404   601.2632   340.7454
  527.2907   449.9447   601.2632   340.7454
  527.0737   450.2801   601.2632   340.7454
  527.2226   450.0316   601.2632   340.7454
  527.2282   450.0245   601.2632   340.7454
  527.0545   450.2408   600.7159   340.7454
  527.0545   450.2409   600.7159   340.7454
  527.0543   449.9393   600.7159   340.7454
  527.0543   450.0331   600.7159   340.7454
  527.0425   450.0160   600.7159   340.7454
  527.0543   450.0160   600.7159   340.7454
  527.0305   450.0326   600.7159   340.7454
  526.7629   449.6196   600.7159   340.7454
  526.7695   449.7228   600.7159   340.7454
  526.4758   449.8521   600.7159   340.7454
  526.8430   450.0481   600.7159   340.7454
  526.8430   450.0481   600.7159   340.7454
  526.8558   450.0342   600.7159   340.7454
  525.6801   449.5482   600.7159   340.7454
  526.1654   450.1670   600.7159   340.7454
  526.1505   450.1393   600.7159   340.7454
  526.1427   450.1393   600.7159   340.7454
  526.1573   450.1624   600.7159   340.7454
  526.6138   450.0241   600.7159   340.7454
  526.6138   450.0237   600.7159   340.7454
  526.6714   449.9553   600.7159   340.7454
  526.6089   449.8576   600.4592   340.5280
  526.5151   449.8869   600.4593   340.5278
  526.5151   449.8713   600.7093   340.6528
  526.5014   449.8873   600.7334   340.6113
  526.0975   450.2988   600.7336   340.6115
  526.0982   450.4367   600.7337   340.6114
  525.6053   449.5799   600.7337   340.6841
  525.6366   449.5980   600.7337   340.6841
  526.7466   449.9542   600.7337   340.6841
  526.7750   449.9273   600.7337   340.6841
  526.7692   450.0175   600.7337   340.6841
  526.7693   450.0177   600.7337   340.6841
  526.7693   450.0177   600.7337   340.6841
  526.4771   450.6766   600.7337   340.6841
  526.9707   450.5986   600.7337   340.6841
  527.0768   450.6767   600.7337   340.9659
  527.0806   450.6693   600.7367   340.9581
  527.0802   450.6693   600.6951   340.9102
  527.0763   450.6693   600.6999   340.9584
  527.5638   450.6866   600.6961   340.9587
  527.0738   450.6689   600.7017   340.9500
  527.0737   450.6689   600.7017   340.9500
  527.0733   450.6703   600.7017   340.7000
  527.0733   450.6703   600.7017   340.7000
  527.0736   450.6803   600.7017   340.7000
  527.0591   450.6918   600.7017   340.7000
  527.0591   450.6771   600.7017   340.7000
  526.6542   450.6844   600.7017   340.7000
  527.0705   450.1997   600.7017   340.7000
  527.0686   450.7201   600.7017   340.7000
  527.0686   450.7201   600.5824   340.9108
  527.0686   450.7143   600.5866   340.9106
  527.7083   450.7401   600.5866   340.9106
  527.6478   450.8116   600.5319   340.9600
  527.6478   450.8116   600.5321   340.9598
  527.6535   450.8369   600.5321   340.6488
  527.6538   450.8366   600.5321   340.6488
  527.6733   451.0169   600.5321   341.6488
  527.7006   451.7282   600.5321   341.6488
  527.8682   451.8253   600.5321   341.6488
  527.9529   452.0373   600.5321   341.6488
  528.0150   452.2067   600.5321   342.6488
  528.8607   452.2022   600.5321   342.6488
  528.6110   452.7954   601.5301   342.4989
  529.6110   453.5454   601.2821   342.8854
  530.6110   453.5454   602.3192   342.6186
  530.6110   453.5454   602.3192   342.6188
  531.9175   453.0183   602.4251   342.8921
  531.9175   453.5183   603.1717   342.4922
  531.9175   453.5183   603.1769   342.5015
  531.9175   453.5183   602.2841   342.6072
  531.9175   453.5183   602.2841   342.6072
  531.9175   453.5183   602.2841   342.6072
  530.9175   453.5183   602.4059   342.3965
  530.9175   453.5183   602.4059   342.3964
  530.9175   453.5183   602.4059   342.3964
  530.9175   453.5183   601.4277   342.9448
  530.9175   453.5183   601.4277   342.5042
  530.9175   453.5183   602.3652   342.3548
  530.9175   453.5183   602.3714   342.3541
  530.9175   453.5183   602.3714   342.3541
