# Supplementary material for: Semi-automatic tracking, smoothing and segmentation of hyoid bone motion from videofluoroscopic swallowing study
Source: PLoS One. 2017 Nov 28;12(11):e0188684. doi: 10.1371/journal.pone.0188684 (PMC5705154; doi:10.1371/journal.pone.0188684)
Supplement: S2 File — (ZIP) [file pone.0188684.s002.zip › 8_axis_fr1to150.txt]

  522.0000   446.0000   597.0000   341.0000
  522.0000   446.0000   597.0000   341.0000
  521.1088   445.4907   597.0000   341.0000
  521.3285   444.9771   596.0000   341.0000
  521.5225   445.5985   596.0000   341.0000
  522.4064   445.5985   596.0000   341.0000
  522.4064   445.5985   597.1800   340.5058
  523.9538   446.6020   597.6887   340.9896
  523.9538   446.6022   598.2456   341.1619
  524.9539   446.6022   598.3072   340.6344
  525.7712   446.8709   598.7757   340.9865
  525.7712   446.8709   599.4078   341.1588
  526.7590   447.4563   599.6245   340.7849
  526.7590   447.4563   599.9306   341.1435
  526.9634   447.7163   600.8071   341.1865
  527.0918   448.0865   600.8071   341.1864
  527.1075   448.0927   600.8710   341.2342
  528.1079   449.0672   600.5347   342.0474
  528.3380   448.4574   600.5582   342.0137
  528.9565   448.2346   600.5601   342.0056
  529.4803   449.0659   601.0171   342.0546
  530.0150   449.0712   601.4932   342.0056
  530.9637   449.0654   602.4942   341.3142
  531.9590   449.0701   602.4898   342.0111
  531.9590   449.0701   602.5054   342.0145
  532.1679   449.0746   602.9859   342.0995
  532.1803   449.0827   603.0484   342.1068
  532.1803   449.0979   602.9058   342.1146
  531.9778   449.3382   602.9058   342.1146
  531.9652   449.3394   602.0989   342.0648
  530.9713   449.0633   601.9106   342.1119
  530.6764   449.0737   601.5784   342.0123
  530.8014   449.0898   601.5823   342.1228
  529.9790   449.0938   600.9264   342.1228
  529.9651   449.0696   600.8793   342.1298
  529.9632   449.0735   600.8888   341.7393
  529.9651   449.0686   600.9262   342.1144
  530.4574   449.0738   601.5815   341.6159
  530.4479   449.0687   601.7178   341.6135
  530.4479   449.0686   601.8732   342.1244
  530.9751   449.0618   601.8889   341.8848
  530.9751   449.0581   601.8732   341.5567
  530.9751   449.0606   601.8732   342.1253
  530.9711   449.0842   601.8400   342.1473
  530.9675   449.0672   601.5556   341.9182
  530.8425   449.0711   601.4985   341.8467
  530.8425   449.0711   601.0994   341.8314
  529.9628   449.0697   600.5763   341.8826
  529.4983   449.0890   600.5045   341.8535
  529.5091   449.0700   600.4342   341.8574
  529.5114   449.0672   600.2162   341.8252
  529.5117   449.0567   600.5047   341.8535
  529.5116   449.0615   600.5662   341.8539
  529.5137   449.0592   600.5662   341.8520
  529.5139   449.0040   600.7408   341.6040
  529.5140   449.0060   600.8306   341.6049
  529.9513   448.4887   600.8306   341.3979
  529.9514   448.4887   601.1909   341.8216
  529.9583   448.4887   601.1905   341.6632
  529.9516   449.0099   601.1828   341.6713
  529.9513   449.0099   601.2192   341.6557
  529.9514   449.0279   601.2187   341.6711
  529.9514   449.0247   601.2187   341.6713
  529.9514   449.0208   601.2185   341.7463
  529.9514   449.0212   601.3440   341.7463
  529.9584   449.0133   601.4453   341.8195
  529.9759   449.0281   601.5315   341.8471
  530.9420   449.1496   601.5813   341.9248
  530.9418   449.1107   602.0393   342.2141
  530.9418   449.1107   602.2893   341.8285
  531.1330   449.1438   602.2297   341.8485
  531.1330   449.1437   602.0308   342.1541
  530.9550   449.1738   601.9309   342.2661
  530.9415   449.1292   601.8841   342.2661
  530.9416   449.1659   601.8596   342.2661
  530.9414   449.1288   601.8098   342.2661
  530.4410   449.1237   601.6832   342.2197
  530.4493   449.1159   601.4931   341.9414
  530.3267   449.1205   601.4652   342.0265
  530.3267   449.1225   601.0906   341.9504
  530.3440   449.1114   601.6604   341.4565
  530.3439   449.1160   601.6682   341.6431
  530.3438   449.1159   601.6604   341.6428
  530.3438   449.1159   601.6604   341.4397
  530.3438   449.1160   601.6525   341.4572
  530.3438   449.1437   601.1056   341.3990
  530.3438   449.1437   601.4497   341.6197
  529.5352   449.0442   601.0353   341.6364
  529.2865   449.0895   600.7170   341.4247
  529.0326   449.1179   600.6790   341.4382
  529.0267   449.1527   600.6477   341.6050
  528.9597   449.1609   600.0969   342.1598
  528.9461   449.1617   599.9696   342.1641
  529.9156   450.4737   600.4735   342.4545
  529.8946   450.4465   600.4735   342.4545
  529.9260   450.4666   600.5136   342.9815
  530.9053   451.1473   600.9739   343.1598
  531.6833   451.1729   601.0881   342.9979
  532.6686   451.2112   602.0566   343.1623
  532.8980   451.1479   602.0660   342.9604
  532.9199   451.1581   602.9017   342.9167
  533.9048   451.2262   603.0826   342.4883
  533.9049   451.2207   603.0500   343.1295
  533.9048   451.2268   603.0500   343.1459
  532.9414   451.2171   602.9002   343.2140
  532.9121   451.2144   602.2022   343.1405
  532.9046   451.2325   602.0374   343.1594
  532.9046   452.1486   602.0385   343.2451
  532.1516   452.1659   601.7574   343.2793
  532.1576   452.1586   601.6307   343.0512
  532.0402   452.1586   601.6314   343.0512
  532.0367   452.1662   601.8843   343.2348
  532.5377   452.1512   601.9194   343.2193
  532.5377   452.0553   602.0365   343.1562
  532.9023   451.6229   602.0539   343.0367
  532.9036   452.0112   602.1007   343.0373
  532.9426   452.0537   602.0971   343.1014
  532.9426   452.0545   602.0539   343.0540
  532.9117   452.0544   602.0539   343.1194
  532.9117   452.0546   602.0539   343.1194
  532.8942   452.0435   602.0539   343.1194
  532.8955   452.1649   602.0363   343.1687
  532.8874   452.1663   602.0363   343.1565
  532.8874   452.1900   602.0376   343.2303
  532.8874   452.1734   601.9017   343.2117
  532.7076   452.1593   601.9017   343.2117
  532.7076   452.1676   601.9532   343.2110
  532.7154   452.1594   601.9532   343.2110
  532.4673   452.0536   602.0392   343.2112
  532.4631   452.0541   602.0550   343.2112
  532.5852   451.2029   602.0550   343.1569
  532.8915   451.2157   602.0543   343.1564
  532.8831   451.2148   602.0543   343.1568
  532.8972   452.1775   602.0543   343.1563
  532.8929   452.1607   602.0538   343.1563
  532.8929   452.1604   602.0538   343.1563
  532.8928   452.1606   602.0540   343.1563
  532.8928   452.1606   601.8776   343.1565
  532.8929   452.1602   602.0190   343.1565
  532.8928   452.1692   602.0195   343.2112
  532.8845   452.1604   602.0544   343.1744
  532.1509   451.1773   601.9534   343.1565
  532.2256   451.1862   601.8952   343.1643
  532.2285   451.1793   601.8952   343.1643
  532.2285   451.1793   601.9838   343.1597
  531.9602   451.1793   601.9838   343.1567
  532.9136   452.1332   601.9839   343.1567
  532.9084   451.1837   601.9839   343.1564
  532.9082   451.2096   601.9841   343.1559
  532.9082   451.2087   601.9841   343.1558
