# Supplementary material for: Semi-automatic tracking, smoothing and segmentation of hyoid bone motion from videofluoroscopic swallowing study
Source: PLoS One. 2017 Nov 28;12(11):e0188684. doi: 10.1371/journal.pone.0188684 (PMC5705154; doi:10.1371/journal.pone.0188684)
Supplement: S2 File — (ZIP) [file pone.0188684.s002.zip › 8_hyoid_fr151to295.txt]

  446.0000   335.0000
  446.0000   335.0000
  446.0000   335.4524
  446.0000   335.4524
  446.0000   335.4524
  446.0000   336.4524
  446.0000   336.4524
  446.6383   336.9881
  446.7323   337.7705
  447.9495   337.1569
  447.9495   338.1569
  447.9622   339.3253
  448.9495   340.6906
  448.9495   341.1906
  448.9834   342.5229
  448.9647   342.3792
  447.8890   343.7805
  447.5773   342.0557
  446.3312   341.8369
  444.5342   341.5048
  444.9672   340.9990
  443.6835   340.4990
  443.3647   339.4788
  442.7426   339.7479
  441.8384   339.2478
  440.3236   339.0338
  439.3360   339.0278
  438.7235   338.0698
  438.7235   337.0698
  438.3156   336.8988
  439.1716   333.7420
  440.3843   330.5901
  442.0296   326.2687
  443.0920   323.8112
  443.1779   320.7404
  443.1308   319.2964
  442.1361   318.2885
  442.1829   318.2459
  442.1360   318.2617
  441.0875   319.1675
  441.0966   320.9512
  440.0279   323.3424
  439.0346   325.8486
  438.3640   328.2585
  438.1035   330.1117
  438.5096   332.0517
  439.7207   334.8791
  440.4078   335.9739
  441.8104   335.9817
  442.8104   335.7298
  444.1228   334.0237
  445.5260   332.1549
  445.0182   332.1506
  445.0209   331.4312
  444.0142   331.4397
  442.8218   332.0667
  441.9924   331.8205
  441.7518   332.0431
  440.5034   333.0418
  440.9392   333.4106
  440.9392   333.4106
  440.4888   335.0173
  441.4393   336.0794
  441.6899   337.9735
  441.8433   339.4899
  441.8436   340.4894
  442.3666   340.9490
  442.6792   340.9590
  441.9343   341.9473
  441.8727   342.0288
  441.8727   342.0288
  440.9030   342.0507
  439.9509   341.2898
  438.9509   340.2898
  436.9524   340.8484
  434.0999   340.9258
  432.9830   340.9342
  431.6708   340.9333
  429.9920   341.5510
  429.9920   342.7559
  431.9169   343.5816
  433.9460   346.4806
  438.9344   351.0178
  439.9678   353.0943
  440.0118   354.1406
  439.5576   357.3127
  438.2679   358.3127
  437.9249   358.8975
  436.8509   358.9830
  436.3943   357.2116
  436.3943   358.2116
  437.3943   358.2116
  437.3661   360.9033
  436.9342   360.1277
  433.1165   361.1314
  423.9284   362.1077
  416.9255   360.2393
  407.7509   360.0335
  402.7781   358.3977
  398.9358   356.6752
  395.7904   355.6324
  394.7283   354.4852
  393.8260   353.6020
  393.8313   352.6606
  393.8313   352.6606
  394.8317   352.6605
  395.8289   352.4874
  396.7771   353.3242
  399.8396   352.3312
  403.0876   349.6510
  406.8713   345.8015
  412.0542   337.6192
  417.0753   332.1383
  419.6595   329.7307
  422.6213   327.0360
  424.6493   327.0413
  426.6965   328.1108
  428.6417   329.1025
  429.8223   330.3881
  431.6461   330.3853
  432.6445   331.3807
  432.6227   331.4155
  433.6182   332.4369
  434.6182   332.4057
  434.6860   334.5636
  434.6878   335.5604
  435.6291   336.6884
  436.2541   337.6923
  437.0872   337.6982
  438.5364   337.7678
  438.7864   338.9553
  439.0855   339.2517
  441.6088   339.7207
  441.2375   341.4673
  442.2375   341.6587
  443.1125   341.6719
  443.1125   341.6719
  443.1126   341.6957
  443.1125   341.6720
  443.1125   341.6720
  442.6030   342.6442
  442.6030   342.1442
  443.5156   341.7302
  443.5078   341.6924
  443.5133   341.6854
