# Supplementary material for: Semi-automatic tracking, smoothing and segmentation of hyoid bone motion from videofluoroscopic swallowing study
Source: PLoS One. 2017 Nov 28;12(11):e0188684. doi: 10.1371/journal.pone.0188684 (PMC5705154; doi:10.1371/journal.pone.0188684)
Supplement: S2 File — (ZIP) [file pone.0188684.s002.zip › 8_hyoid_fr1to150.txt]

  447.0000   310.0000
  447.0000   308.3161
  447.0000   308.3161
  447.0000   308.3161
  445.9385   310.3742
  444.6445   312.1414
  443.8740   314.1148
  442.6072   318.4312
  441.5241   323.6392
  441.4157   327.4648
  441.7159   331.4389
  442.4183   332.3663
  443.4183   333.3663
  443.4813   335.4369
  443.4824   336.4145
  444.7054   336.4478
  444.4678   337.4273
  444.4678   337.4664
  444.4190   337.4486
  444.4200   337.4166
  444.4180   337.4256
  445.9352   337.0776
  445.7323   337.4100
  445.8622   336.4100
  445.3700   336.4100
  445.6572   335.4572
  444.6554   335.4557
  444.7184   334.4554
  444.6815   333.4511
  443.6180   333.4511
  442.6324   333.4511
  442.6843   332.4224
  441.6843   332.4214
  441.6843   332.4224
  441.7562   331.4508
  440.5120   331.0831
  440.9516   332.0775
  439.9564   333.0686
  439.9564   333.0627
  439.9564   335.7604
  440.9890   338.9940
  441.6118   341.2226
  443.9715   342.0392
  443.9554   344.5754
  444.9554   344.0598
  444.9554   344.0651
  444.9554   344.0649
  444.9476   344.0649
  444.9554   344.0658
  444.9554   344.0649
  444.9554   344.0649
  444.9554   345.0620
  445.9505   345.0680
  445.9505   346.0558
  446.9505   346.0680
  446.9505   346.1110
  445.9505   349.0929
  445.9505   350.1175
  443.7211   354.7136
  442.9134   356.6894
  441.2826   358.5799
  441.2854   358.5906
  440.2854   359.5896
  441.2854   360.5896
  441.7395   361.2634
  441.6996   361.5551
  439.7123   361.2003
  434.6423   361.1407
  420.0000   363.0000
  412.9307   360.8651
  406.1821   360.0233
  402.1939   358.0906
  401.0000   354.0000
  400.3651   351.9057
  399.1907   350.9178
  398.2262   348.9082
  398.1949   348.9004
  399.4139   348.9023
  400.2892   348.9257
  401.0587   347.8586
  402.1084   347.9735
  404.3294   346.8703
  405.1844   344.9758
  408.0401   342.7963
  416.0980   327.2264
  422.0000   329.0000
  425.6722   327.7875
  428.9751   326.8936
  430.9835   327.6280
  432.0042   329.7737
  433.9916   330.5152
  435.0019   331.8959
  437.0329   332.7755
  439.9813   335.7186
  443.0020   338.6524
  446.0083   340.7641
  448.9806   340.6853
  449.0301   341.6904
  449.0555   341.7203
  450.4978   340.7829
  449.9887   337.5964
  448.9041   333.6062
  447.8508   329.6768
  445.9635   327.7665
  445.9104   325.6881
  445.4239   324.8035
  445.4243   324.8042
  445.4245   324.5542
  446.2973   323.6050
  446.3127   323.7293
  447.2964   322.7483
  447.2974   323.7841
  448.3092   323.7658
  449.1909   323.6330
  449.1925   323.6212
  450.1922   323.7520
  450.1685   324.5147
  450.1956   325.1901
  451.7808   325.0415
  451.7811   325.0308
  451.7656   325.9742
  451.7294   326.0249
  452.0367   326.0258
  451.3678   326.9512
  451.3215   327.0226
  451.3265   328.0163
  451.3030   329.0163
  451.3071   329.0233
  451.3071   330.0233
  451.1372   331.0174
  451.1436   331.0182
  452.1147   331.0351
  451.1863   331.9198
  451.1362   331.9989
  451.5805   332.0332
  451.5807   332.0179
  451.1285   333.0166
  451.1287   333.0172
  451.1247   333.0172
  451.1326   333.0260
  451.1363   333.0260
  451.1360   333.0263
  451.1458   333.0266
  451.1460   333.0271
  451.1385   334.0192
  451.1385   334.0192
  451.1385   334.0192
  451.1373   335.0172
  451.1529   335.0173
  451.1360   335.7690
