# Supplementary material for: Semi-automatic tracking, smoothing and segmentation of hyoid bone motion from videofluoroscopic swallowing study
Source: PLoS One. 2017 Nov 28;12(11):e0188684. doi: 10.1371/journal.pone.0188684 (PMC5705154; doi:10.1371/journal.pone.0188684)
Supplement: S2 File — (ZIP) [file pone.0188684.s002.zip › 9_axis_fr131to410.txt]

  623.0000   561.0000   638.0000   424.0000
  623.0000   561.0000   638.0000   424.0000
  623.0000   561.0000   638.0000   424.0000
  623.0000   561.0000   638.0000   424.0000
  623.0000   561.0000   637.0000   424.0000
  622.0000   561.0000   637.0000   424.0000
  622.0000   561.0000   637.0000   424.0000
  622.0000   561.0000   637.0000   424.0000
  622.0000   561.0000   637.0000   424.0000
  622.4206   559.9631   636.7421   422.9647
  621.6080   559.4755   636.7383   422.9655
  621.6080   559.4755   636.7383   422.9655
  620.7451   558.9934   636.1041   421.9559
  619.7451   558.4934   635.0851   421.5624
  618.7490   557.9968   634.3176   420.8746
  616.9319   557.9693   632.9657   420.5258
  614.1199   557.2347   632.9386   419.9431
  611.0664   555.9320   629.9600   418.8650
  609.5225   555.6023   626.2516   417.8039
  607.5186   555.5385   625.9597   417.7942
  604.0637   554.6167   624.9597   417.7747
  601.4892   553.6484   621.9280   416.6523
  599.0875   553.4730   621.9305   416.6859
  596.1066   552.4157   619.9261   415.9800
  593.2512   552.3839   616.4663   414.9846
  592.2511   552.3261   615.9402   414.9294
  589.1782   551.3232   614.9275   414.9486
  588.1782   551.3075   613.2990   413.9134
  587.9907   551.2958   612.8870   413.9168
  586.2608   551.2844   612.8864   413.9169
  583.2663   550.3781   611.8600   413.7270
  583.1625   550.3638   611.8904   413.8558
  583.1311   550.3950   610.9538   413.7698
  583.0852   550.4401   610.8904   413.8623
  583.1461   551.3778   610.9234   414.7392
  585.1508   552.3544   611.9110   415.9495
  588.7268   554.2594   612.8920   416.8637
  591.2237   555.4238   614.9139   418.3167
  594.2715   556.3832   616.9255   418.8541
  597.2285   556.4317   619.9346   419.9041
  599.6112   556.4678   621.9346   419.9139
  603.2785   556.5119   624.9352   419.8914
  607.6716   556.5080   626.9228   419.5282
  610.0283   556.0270   629.3681   418.9678
  612.3766   555.8300   631.4614   418.7432
  614.1236   555.5407   633.4611   418.7349
  615.8251   555.4294   634.9196   418.5462
  616.8329   555.4057   635.9316   417.9267
  616.6405   554.7151   636.3964   417.9247
  616.6406   554.7093   636.9427   417.8483
  616.0769   554.6837   636.9315   417.8483
  615.9345   555.1849   635.9740   417.8491
  615.1152   555.4285   634.9931   418.4677
  613.8921   555.9995   633.5025   418.6200
  612.3555   556.0357   632.9917   419.0287
  611.1955   556.0299   631.3465   419.4037
  609.4622   556.7165   630.4055   420.0309
  608.4617   556.7537   629.3599   420.0653
  607.1690   556.8344   628.2808   420.3074
  606.1702   556.7650   628.0299   420.3085
  605.7682   556.8744   627.3966   420.2746
  605.1466   556.4247   627.3962   419.9980
  604.9497   556.0713   628.3965   419.8785
  604.7915   555.9535   628.3643   419.3825
  604.7915   555.3524   629.1880   419.1364
  604.7915   554.9930   629.4361   418.9269
  604.8572   554.9930   629.7022   418.5519
  604.8211   554.3513   630.4717   418.8749
  604.6961   554.3523   630.7519   418.8919
  604.7362   554.4343   630.9447   418.9071
  604.7109   555.0786   630.9886   419.0131
  603.6969   555.0786   630.4535   419.0573
  603.3499   555.2240   630.2938   419.3571
  602.3116   555.3455   629.9455   419.9436
  601.7884   555.8790   629.3815   420.0666
  600.7901   556.1393   629.5335   420.8782
  599.7861   556.1865   629.3225   421.0616
  599.8351   556.7683   629.2535   421.4907
  599.8439   556.7697   629.5891   421.6813
  599.8915   556.7696   630.3835   421.9440
  601.8478   557.0594   631.3757   421.9413
  603.8170   557.1474   632.3369   421.9897
  604.8094   557.0152   633.3320   421.8734
  605.9692   556.9732   635.0286   421.8734
  608.8415   557.0120   636.2064   421.6227
  609.8894   557.0150   637.9272   421.6682
  610.9206   557.0150   638.9793   421.6687
  611.9206   557.0620   639.9793   421.7312
  613.7002   557.2582   640.3683   421.7191
  614.8315   557.6516   640.9272   421.8714
  615.8298   557.6999   641.1194   421.8722
  616.8341   558.1130   641.8720   422.4626
  616.8709   558.5607   641.5090   422.6669
  616.9351   558.5620   641.8776   422.7196
  617.8293   558.9756   642.4535   423.3571
  617.9202   559.1189   641.9467   423.4650
  618.5531   559.4226   641.4525   423.4631
  618.9214   559.8601   641.8259   423.7143
  619.4712   559.6632   642.3310   423.9325
  620.0895   559.7743   642.3310   423.9364
  620.4456   559.5411   642.3895   423.8899
  621.1049   559.5411   642.4586   424.1720
  621.4455   559.5453   643.3602   424.1720
  622.4452   559.5447   643.3816   423.8430
  623.0471   559.5376   643.5335   423.7973
  623.4472   559.4264   644.3326   423.7172
  623.4628   559.1147   644.3326   423.6589
  623.8691   558.9410   644.4593   423.3108
  623.9886   558.8213   644.4148   423.3612
  624.3893   558.8799   645.2318   423.6691
  624.3886   559.1127   645.2318   423.6705
  623.8680   559.1137   645.2318   423.6708
  623.8679   559.1140   644.1997   423.6450
  623.8110   559.4283   644.3228   423.6441
  623.7490   559.5564   643.4075   423.6351
  623.1127   559.4958   643.2820   423.6357
  622.9886   559.5393   643.2810   423.6435
  622.7386   559.5413   643.2810   423.6435
  622.7508   559.4978   642.3012   423.5559
  622.7506   559.4978   642.3408   423.6256
  622.8679   559.4168   642.3820   423.5604
  623.1135   559.4286   642.3820   423.5604
  623.4484   558.8697   643.3820   423.6218
  623.4628   558.7868   643.5003   423.5961
  624.4472   558.8507   643.6224   423.4701
  625.0459   558.7284   644.4049   423.2683
  625.3843   558.5399   644.4187   423.1482
  625.8017   558.4654   645.3218   423.1093
  626.3031   558.4634   645.3218   422.9140
  626.5148   558.4660   645.2749   422.6601
  626.8638   558.4661   645.3631   423.0176
  626.8656   558.4637   645.4007   423.0340
  626.9577   558.4288   645.3986   423.0340
  627.2244   558.5333   645.3992   423.0340
  627.3244   558.5931   645.3373   423.3409
  626.5103   558.6034   645.2265   423.3589
  626.5103   558.5330   645.2265   423.3584
  626.5025   558.6031   645.2244   423.3581
  627.4458   558.6626   645.2244   423.3581
  628.1195   558.8326   645.2269   423.3583
  629.3965   558.9134   648.2558   424.3220
  633.4165   559.4292   650.3401   424.3210
  634.9244   559.6510   651.3396   424.3202
  632.8701   558.7993   650.6504   423.3770
  632.2551   558.0908   650.4990   422.5916
  630.3871   557.2171   650.4165   422.5076
  627.6999   556.4274   650.3175   422.0225
  625.7673   555.9236   649.3471   421.6344
  620.9787   555.0310   647.3669   421.5885
  616.7272   554.8473   642.3843   420.6102
  611.7173   554.9572   640.7331   421.6429
  605.2875   554.7505   635.5254   421.6815
  600.3032   555.4519   630.2660   421.8606
  594.2611   555.3543   625.3450   421.9659
  590.4329   556.1583   620.4294   421.9894
  586.9737   556.3891   616.4279   422.0454
  586.5030   557.2020   614.4274   422.3701
  578.0000   555.0000   609.0000   423.0000
  579.0000   555.0000   608.0000   423.0000
  579.0000   555.0000   608.0000   423.0000
  578.8517   553.1025   608.0000   421.8955
  579.0999   552.3642   608.8881   420.9754
  579.1306   551.3648   609.1380   419.9839
  581.9007   550.9964   611.7682   419.0022
  582.8153   550.0288   612.9595   418.8529
  583.1065   549.1846   614.2231   417.7415
  584.9993   548.5620   615.5776   416.8036
  585.3167   548.6292   616.1208   416.8036
  586.3167   548.6292   617.2458   416.8036
  586.7226   547.9839   617.2149   416.8500
  587.2971   548.3681   617.4835   416.8187
  587.2971   548.3681   617.4835   416.8187
  587.2971   549.5431   617.4835   417.8187
  586.7971   549.5431   616.4325   417.8187
  584.2068   549.5431   615.4325   417.8187
  584.7026   550.7287   613.9222   418.9733
  583.8128   549.9765   613.6636   418.9750
  582.0452   550.2637   612.6340   418.9915
  581.0367   549.9772   611.6339   419.0011
  580.0452   549.9770   610.6669   419.0013
  579.9209   549.9729   610.6506   419.0013
  578.0304   549.3146   610.6658   418.9793
  577.0497   549.3303   609.9222   418.9795
  577.0497   549.3303   609.9222   418.9795
  577.0342   548.9041   609.9222   418.9795
  577.0342   548.8707   609.9222   418.0108
  577.0342   548.8632   609.3445   417.8207
  577.0266   548.8632   610.9484   418.8123
  577.0266   548.8632   610.9484   418.8123
  577.0266   548.8633   610.9757   418.7498
  577.0266   548.8643   610.9486   418.7885
  577.0342   548.8857   610.9701   418.7515
  577.0380   548.8710   610.9582   418.7669
  577.0380   548.8672   610.9767   418.7357
  577.0610   548.8683   611.9484   418.7943
  578.0342   548.8673   611.9473   418.8574
  579.0267   548.8657   611.9475   418.8577
  579.0265   548.8986   611.9474   418.8577
  579.0380   548.8948   612.9474   418.8577
  579.0380   548.8570   612.6275   417.7571
  579.0380   548.8570   612.6275   417.7571
  579.0382   548.8570   612.6275   417.7571
  579.0382   548.8570   612.6275   417.7571
  579.0382   548.8570   612.6275   417.7571
  579.0344   548.8571   611.9794   417.6948
  579.0265   548.8571   611.4794   417.6948
  578.0306   548.8532   610.9793   417.6949
  578.0229   548.8570   610.9793   417.6949
  577.0265   548.8535   610.2293   417.6949
  577.0265   548.8574   610.2293   417.6949
  577.0265   548.8572   609.2853   417.6949
  577.0265   548.8573   609.2853   417.6949
  577.0167   548.8650   609.2853   417.6949
  577.0129   548.8648   609.2853   417.6949
  577.0129   548.8648   609.2853   417.6949
  576.0343   548.8497   609.2853   417.6949
  576.0343   548.8497   609.2853   417.6949
  576.0343   548.8497   609.2853   417.6949
  576.0343   548.8497   610.7525   417.8706
  576.0343   548.8498   610.7525   417.8706
  577.0343   548.8534   610.7525   417.8706
  577.0343   548.8535   610.7525   417.8706
  577.0695   548.8535   610.7525   417.8706
  578.0343   548.8573   610.7525   417.8749
  578.0457   548.8573   611.4404   417.8013
  578.0457   548.8573   611.4404   417.8013
  579.0379   548.8572   611.4404   417.8013
  579.0304   548.8611   611.4404   417.8013
  579.0304   548.8611   611.4404   417.8013
  579.0265   548.8948   611.4404   417.8013
  578.0343   548.8573   610.9789   417.8592
  578.0341   548.8573   610.7289   417.8592
  578.0341   548.8913   610.7289   417.8592
  578.0341   548.9087   610.3254   417.9018
  578.0344   548.9730   610.3333   417.9077
  578.0344   548.9732   610.3333   417.9078
  578.0344   548.9732   610.3333   417.9078
  578.0457   548.9731   610.3359   417.9202
  578.0457   548.9731   611.1136   417.7220
  579.0457   549.8621   612.2381   418.6832
  580.0171   549.8950   612.2381   418.6832
  581.0000   549.9139   613.2381   418.7135
  581.0419   549.9139   613.2381   418.6936
  582.0455   549.9786   614.3803   418.7736
  582.0493   549.9712   614.3952   418.7633
  582.0531   549.9712   614.3952   418.7633
  583.0531   549.9714   614.3590   418.7018
  583.0531   549.9714   614.4315   418.6779
  583.0531   549.9713   615.4332   418.7089
  584.0531   549.9751   615.4479   418.6892
  584.0531   549.9750   616.4306   418.8960
  584.8415   549.9751   616.4442   418.8762
  584.8415   549.9751   616.4505   418.6911
  584.4761   549.9732   616.4509   418.6906
  584.4794   549.9696   616.6289   418.7762
  584.4794   549.9694   616.5742   418.7929
  584.4831   549.9713   616.5719   418.7964
  584.4842   549.9751   616.5894   418.8621
  583.0644   549.9713   615.6503   418.7859
  583.0568   549.9713   615.6554   418.7966
  582.5568   549.9713   614.6803   418.7987
  582.5803   549.9752   614.7278   418.8661
  582.5805   549.9753   614.7278   418.9133
  582.5807   550.9715   614.7278   418.9133
  582.5807   550.9715   613.7273   418.8068
  582.5807   550.9715   613.7406   418.7694
  583.0870   551.5537   613.7426   418.7882
  583.6959   550.9626   614.2646   418.8946
  584.6998   550.9630   614.3376   418.7182
  585.1130   551.2632   614.6177   418.6994
  584.1185   549.9322   614.6188   418.6903
  585.1100   549.9330   615.6178   418.6907
  586.1105   550.3708   616.6440   418.7089
  586.1185   550.3708   616.6535   418.6918
  587.1179   550.3710   617.8268   418.8012
  589.6996   551.0255   617.9152   418.7050
  589.0934   551.0255   617.4456   418.7017
  589.2790   550.9612   617.4456   418.7017
  589.2197   551.0257   617.4456   418.7018
  589.2937   550.9479   617.4857   418.7140
