# Supplementary material for: Semi-automatic tracking, smoothing and segmentation of hyoid bone motion from videofluoroscopic swallowing study
Source: PLoS One. 2017 Nov 28;12(11):e0188684. doi: 10.1371/journal.pone.0188684 (PMC5705154; doi:10.1371/journal.pone.0188684)
Supplement: S2 File — (ZIP) [file pone.0188684.s002.zip › 9_axis_fr1to130.txt]

  587.0000   548.0000   608.0000   421.0000
  588.0000   548.0000   608.0000   421.0000
  589.0000   548.0000   610.5116   420.7963
  590.0000   547.3430   611.1687   421.0016
  593.7157   547.2837   612.1765   421.0060
  595.4712   547.2838   615.8400   420.8992
  596.8088   546.3136   616.5428   420.2887
  599.5687   546.8063   618.4288   419.7282
  600.3689   546.7805   619.4913   419.4661
  600.3384   545.2350   620.6793   418.7885
  600.3471   545.2242   620.1793   418.5736
  601.3316   545.2276   620.9438   418.8298
  601.3317   545.2275   621.4438   418.8298
  600.8317   545.7275   620.8729   418.5863
  599.4123   545.7275   620.6412   418.9120
  600.3970   546.5270   620.6729   419.5644
  598.3949   546.5964   618.1851   419.5644
  596.3884   546.8464   617.4080   419.1961
  596.7970   547.1547   616.3406   420.1823
  594.6398   547.4047   615.7590   420.1857
  593.6233   547.4047   615.7590   420.5363
  593.6233   547.4047   614.2634   420.5363
  592.6233   547.4047   614.4687   420.2364
  592.6233   547.4047   614.9178   420.4620
  592.6233   547.4047   615.0061   420.4630
  593.4162   547.4047   615.4091   419.9423
  594.4775   547.6145   616.7572   419.9548
  593.1320   546.6260   617.4739   419.9401
  593.1320   546.6260   617.2421   419.9309
  593.1320   546.6260   618.2421   419.9309
  593.1320   546.6260   618.2421   419.9309
  593.1320   546.6260   618.2440   419.9183
  593.1320   546.6260   618.3088   420.0561
  592.3556   546.6260   618.0279   420.4272
  592.0586   546.8300   618.5279   420.8980
  591.0732   546.8729   618.0248   421.2410
  591.0732   546.9258   618.0359   421.6629
  591.0732   547.8330   618.3899   422.0731
  591.0732   547.8779   618.2537   422.1758
  591.0582   547.8925   618.5037   422.6163
  591.0582   547.9018   619.0381   422.6788
  591.0732   547.8925   620.0122   422.7257
  591.0780   547.8922   620.5935   423.1067
  593.0780   548.8243   620.5935   423.1290
  594.0780   548.8287   621.7957   423.1290
  596.0149   548.8761   622.7957   423.1290
  597.0198   548.8712   623.5931   423.1290
  597.2473   548.8712   624.0388   423.1290
  600.0294   549.8365   624.5407   423.1291
  601.0250   549.8367   626.3882   424.1284
  602.7846   549.8563   626.3858   424.1253
  603.0345   549.8956   627.3858   424.1253
  604.0346   549.9234   628.0592   424.1311
  606.3026   550.9412   628.5595   424.1308
  606.3056   550.9205   629.0580   424.1311
  607.0787   550.9203   630.2543   425.1232
  608.9912   551.0070   630.2542   425.1275
  609.7504   551.7913   630.5037   425.1295
  610.2797   552.0022   630.5037   425.1295
  611.2167   552.0021   630.1771   425.4217
  611.9072   552.0179   631.0918   426.6843
  613.4072   553.0130   632.0918   426.6843
  614.4342   553.0379   632.0918   426.6843
  614.3048   553.0508   632.0918   426.6843
  615.8349   553.0479   632.0918   426.6843
  615.8585   553.0506   633.7536   427.0873
  616.8070   553.0476   633.3851   426.2753
  616.8078   553.0503   633.3826   426.2559
  617.3058   553.0599   633.3829   426.2554
  617.3039   553.0607   634.1310   426.2558
  617.3040   553.0621   634.0322   426.2555
  617.3040   553.0622   634.0305   426.2358
  618.7473   553.0588   634.0344   426.2358
  619.6421   553.0541   634.0344   426.2358
  619.6421   553.0541   634.0305   426.1302
  619.6421   553.0541   634.0305   426.1639
  619.6421   553.0541   634.0305   426.1639
  619.6421   553.0544   634.0371   426.1365
  619.6696   553.0539   634.0293   426.1751
  619.6701   553.0542   634.0275   426.1752
  618.5285   553.0859   634.0275   426.1752
  618.5207   553.0861   634.0275   426.1752
  619.2844   553.0548   634.0275   426.2365
  619.2873   553.0541   634.0275   426.2365
  619.2872   553.0539   634.0275   426.1696
  619.2873   553.0695   634.0275   426.1696
  619.2873   553.0695   634.0275   426.1364
  619.2875   553.0845   634.0275   426.1364
  620.6732   553.0861   634.0384   426.1269
  620.6732   553.0861   634.0384   426.1268
  620.6732   553.0861   635.0274   426.1753
  621.2873   553.0862   635.0384   426.1699
  621.2874   553.0860   635.0384   426.1532
  622.2873   553.0680   636.0275   426.1705
  622.2873   553.0836   636.0384   426.1308
  622.2853   552.0840   636.0384   426.1270
  622.2854   552.0894   637.0349   426.1361
  622.2855   552.0858   637.0349   426.1364
  622.2855   552.0861   637.0378   426.1306
  622.2855   552.0876   637.0383   426.1339
  623.6208   552.0861   637.0383   426.1419
  622.6231   552.0739   637.0383   426.1306
  623.6251   552.0863   637.0383   426.1365
  623.6255   552.0858   637.0383   426.1420
  622.6040   552.0707   636.5383   426.1266
  622.6059   552.0741   636.5394   426.1248
  622.6059   552.0740   636.5570   426.1306
  622.6101   552.0706   636.5570   426.1306
  622.6023   552.0747   636.5570   426.1303
  622.6023   552.0835   636.5756   426.1306
  622.6648   552.0870   636.5753   426.1303
  622.6648   552.0870   636.5753   426.1303
  622.6648   552.0870   636.5753   426.1421
  622.6762   552.0739   636.5761   426.1305
  622.6762   552.0739   636.5761   426.1305
  622.6762   552.0739   636.5761   426.1305
  622.6762   552.0739   636.4048   425.4327
  622.6762   552.0739   636.7565   426.2873
  623.6762   552.0739   636.6509   425.6203
  623.6762   552.0739   636.6509   425.5681
  623.6762   552.0719   637.6509   425.6374
  624.6165   552.0851   637.0952   425.6218
  624.6165   552.0851   637.1154   425.5706
  624.6190   552.0874   637.1154   425.6009
  624.6217   552.0835   637.1149   425.5704
  624.6217   552.0835   637.1149   425.6017
  624.6217   552.0835   637.1149   425.6026
  624.6217   552.0835   637.1149   425.6017
  623.6218   552.0856   636.8672   425.6014
  623.6316   552.0730   636.8123   425.6009
