# Supplementary material for: Semi-automatic tracking, smoothing and segmentation of hyoid bone motion from videofluoroscopic swallowing study
Source: PLoS One. 2017 Nov 28;12(11):e0188684. doi: 10.1371/journal.pone.0188684 (PMC5705154; doi:10.1371/journal.pone.0188684)
Supplement: S2 File — (ZIP) [file pone.0188684.s002.zip › 9_hyoid_fr131to410.txt]

  464.0000   431.0000
  464.0000   431.0000
  463.0000   431.0000
  463.2846   431.0052
  463.0533   431.6221
  462.2359   432.4214
  461.0186   434.2332
  460.0331   435.2748
  459.1088   436.2910
  457.3687   438.0966
  457.1721   438.2997
  455.1887   440.2746
  455.1878   440.3295
  453.1872   442.3335
  451.2501   443.3830
  447.9547   447.0528
  446.1455   446.4276
  443.8093   447.1632
  441.7333   447.1433
  439.7707   446.1383
  437.7912   446.1436
  435.7832   445.1385
  434.6582   445.0987
  432.5462   444.0922
  431.5842   443.1227
  429.6219   442.1341
  424.7032   440.0377
  419.6082   439.0671
  418.6060   437.9110
  417.6386   435.5082
  415.5808   435.1755
  414.7661   435.2450
  413.7675   435.2528
  413.8229   436.1983
  415.6127   436.2001
  415.5323   437.2405
  418.6535   439.1165
  419.5310   440.0501
  420.3900   441.1204
  422.8326   441.1481
  427.8131   441.1168
  436.2632   442.3885
  446.1834   441.3364
  459.0000   447.0000
  467.0000   452.0000
  467.0000   461.0000
  468.0000   463.8929
  467.1996   464.5169
  467.1996   464.5169
  466.1737   465.7141
  465.0071   466.0213
  465.0065   466.0228
  464.0071   466.0347
  463.0139   466.0376
  461.8001   467.7274
  460.7807   466.6042
  458.8246   463.5797
  457.8131   462.5716
  456.8060   461.2367
  455.8138   461.2409
  455.8131   461.2453
  455.3982   457.2201
  455.1347   460.3332
  453.0000   465.0000
  452.9688   465.0625
  453.9688   465.0625
  453.9688   465.0625
  453.9688   465.0625
  454.9688   465.0625
  454.9688   465.0625
  453.2794   465.3125
  452.2803   467.1237
  452.2803   467.1245
  438.0000   480.0000
  429.0000   486.0000
  425.6814   488.6939
  421.9009   490.5670
  418.8562   491.3957
  418.2017   491.1769
  416.2633   491.2080
  412.3027   491.4481
  411.2674   490.4435
  413.0000   488.0000
  413.0000   485.7881
  414.0541   483.5486
  414.6560   481.9073
  415.4799   479.9639
  416.7723   478.9141
  418.6905   476.9180
  421.4757   472.9801
  424.2162   469.8675
  426.6104   466.8291
  429.0000   462.0000
  435.0000   447.0000
  438.0000   440.0000
  440.1018   437.4814
  443.1942   435.6910
  446.1943   434.6154
  449.2795   433.6552
  450.9327   433.6552
  452.7026   432.6273
  453.7705   432.5602
  455.7662   432.5556
  457.7149   431.5724
  458.7462   432.5819
  460.7176   431.5577
  461.7177   430.5581
  462.3843   430.4970
  462.6481   430.4970
  463.1435   429.5334
  463.6435   430.5314
  463.6435   430.5319
  463.6958   430.5319
  464.6495   430.5320
  464.6495   430.5320
  464.7130   431.5320
  464.7114   432.5301
  466.0734   431.4695
  466.0734   432.4695
  466.6562   433.4574
  466.7187   433.5492
  467.6740   432.5255
  467.6828   432.5258
  468.6723   431.5278
  469.5980   430.3989
  469.5993   430.3970
  470.5974   430.3981
  471.5261   430.3991
  471.5972   432.4432
  471.6783   435.0828
  472.5354   435.0927
  472.6782   436.0927
  472.6782   437.1235
  472.6782   438.1235
  472.5529   440.4417
  472.5389   442.1349
  472.3200   443.1283
  471.8729   444.1283
  471.7633   446.0798
  471.3031   451.1494
  470.0000   453.0000
  494.0000   438.0000
  497.0000   434.0000
  497.0000   431.0000
  497.0000   423.0000
  499.9836   415.5910
  502.3190   410.7283
  503.3615   405.5982
  500.9334   406.3712
  497.8274   405.3308
  494.1796   402.7881
  489.2269   403.7954
  482.0000   413.0000
  478.4659   415.0720
  476.5332   417.7208
  473.3138   418.0647
  470.0496   420.0417
  466.4789   421.0697
  465.4454   420.0985
  465.4952   419.0982
  464.5214   419.0772
  466.4344   417.0987
  466.4656   417.1012
  469.8103   414.3145
  470.8104   414.1891
  473.7194   414.1275
  474.7030   413.1153
  474.7349   413.0820
  473.3786   409.3463
  475.7100   399.7990
  474.9884   397.2822
  471.0000   401.0000
  470.0000   401.0000
  470.0039   401.3120
  469.0769   401.8793
  469.0828   401.1145
  455.0000   417.0000
  452.0000   417.0000
  452.0000   422.0000
  451.5374   421.4209
  451.5374   421.4209
  451.2527   421.0348
  451.2527   421.0371
  451.2512   422.0286
  452.6874   422.0286
  452.6874   422.3711
  452.6874   422.3711
  451.2136   422.3711
  451.6529   421.5198
  451.5683   421.5198
  451.5683   421.5198
  450.9436   421.0215
  448.4628   419.7692
  448.4747   418.8662
  448.4772   417.9885
  449.5007   418.0049
  449.5088   418.9974
  451.3606   420.0470
  453.6413   422.0459
  454.9955   423.3423
  452.0000   431.0000
  452.5000   431.5000
  453.5979   431.0112
  453.7239   431.0161
  453.7395   431.0141
  453.5878   429.8712
  454.4803   427.8044
  454.4803   427.8044
  454.2855   427.0051
  454.1317   426.1105
  455.1052   426.1235
  455.1052   426.0053
  455.1052   426.0053
  455.1052   425.0052
  455.1052   425.0034
  455.1052   423.1372
  455.1052   422.9846
  455.1054   421.7935
  455.0920   420.7365
  455.0612   420.7554
  459.0000   414.0000
  459.5220   412.3696
  459.5220   411.9642
  459.4919   411.9981
  459.6275   410.8127
  459.6955   409.9136
  459.6945   409.9136
  458.6945   410.9136
  458.2428   410.9177
  457.0225   412.4476
  454.1043   414.0986
  448.8268   420.3524
  448.8268   419.3628
  444.0000   425.0000
  444.0000   425.0000
  444.0000   426.0000
  444.0000   425.0000
  444.9887   425.1245
  444.9980   425.9098
  445.0570   425.5989
  445.0526   427.0989
  444.9921   429.8659
  444.8127   431.9983
  443.8865   435.9714
  431.0000   453.0000
  426.0000   455.0000
  422.0000   455.0000
  420.9759   454.9174
  418.0105   453.0322
  414.9954   451.3803
  412.0258   450.2449
  411.0216   449.4372
  408.0435   447.8411
  406.0298   445.1303
  406.0182   444.9339
  403.8986   442.1379
  407.0000   438.0000
  410.0000   432.0000
  413.0000   432.0000
  425.0000   419.0000
  429.0000   411.0000
  429.0000   407.0000
  431.0000   404.0000
  429.0000   405.0000
  430.5735   404.2934
  432.0632   403.3705
  434.2947   402.4498
  436.4696   401.9622
  438.1309   400.9938
  439.9551   400.3325
  441.2696   400.3286
  442.2696   400.3286
  444.0301   399.2339
  445.7720   399.2339
  446.3003   399.0816
  447.0757   399.9508
  447.0764   399.9521
  448.8779   399.4431
  449.8623   398.4431
  448.9320   399.5877
