# Supplementary material for: Semi-automatic tracking, smoothing and segmentation of hyoid bone motion from videofluoroscopic swallowing study
Source: PLoS One. 2017 Nov 28;12(11):e0188684. doi: 10.1371/journal.pone.0188684 (PMC5705154; doi:10.1371/journal.pone.0188684)
Supplement: S2 File — (ZIP) [file pone.0188684.s002.zip › 9_hyoid_fr1to130.txt]

  429.0000   454.0000
  432.4547   455.9205
  435.9660   458.1625
  438.9773   461.1150
  440.5220   463.1328
  440.0376   463.1294
  442.0560   462.2159
  442.0794   461.2198
  443.0798   460.2199
  444.2526   460.0288
  445.7528   460.0292
  446.0654   460.0290
  447.2184   460.0290
  447.5447   460.0171
  447.5442   460.0931
  446.0000   464.0000
  446.0000   464.0000
  446.0000   462.1093
  443.0000   461.0000
  447.0000   443.0000
  446.0000   443.0000
  447.6981   441.0152
  447.7050   442.0105
  447.7050   442.0105
  448.0536   442.0016
  448.0473   442.0082
  446.0000   447.0000
  446.0000   447.0000
  445.7510   447.0468
  444.2957   448.8476
  443.2597   449.7483
  443.0000   453.0000
  434.0000   462.0000
  420.0000   477.0000
  414.0000   488.0000
  414.0000   485.0000
  405.0000   488.0000
  402.0000   486.0000
  400.6485   485.4083
  398.9584   485.0123
  396.0460   483.9822
  395.9288   482.9815
  394.2580   479.9694
  394.2580   477.8968
  395.0902   474.0858
  396.1864   473.0325
  397.3130   471.4086
  400.7452   469.4080
  403.5511   468.0663
  406.3431   466.0449
  414.0000   461.0000
  417.0000   456.0000
  428.0000   438.0000
  435.0000   432.0000
  438.1025   428.4182
  439.2017   427.3489
  441.2745   427.4047
  444.2464   425.4444
  445.7570   425.5274
  448.6813   425.5853
  449.7104   425.5694
  451.6467   424.6389
  452.7547   424.6311
  454.7483   423.6311
  455.7483   423.6272
  456.7480   423.6324
  457.7409   423.6324
  457.7479   423.6315
  459.7037   423.5361
  460.7099   423.5742
  461.7936   424.4159
  462.7936   424.6803
  464.7653   424.6755
  464.8592   426.6740
  466.7560   426.6468
  466.8046   428.6965
  467.7367   429.3533
  462.0000   434.0000
  462.1512   435.5217
  463.0084   438.4183
  463.0141   440.0177
  463.0072   441.0111
  463.0072   441.0111
  464.0082   441.0119
  464.0082   441.0099
  465.0234   441.0478
  466.0238   441.0537
  466.8902   442.0757
  467.0126   443.1057
  467.6867   445.1736
  467.8309   445.1716
  468.0006   447.1775
  468.0179   448.1332
  468.0256   449.1368
  468.0727   451.1441
  467.4590   453.6153
  467.6058   456.1283
  467.9281   458.0930
  467.9375   459.0977
  469.6772   462.0657
  470.0731   461.0658
  471.9122   461.1282
  472.9122   461.1066
  472.9194   461.0997
  473.6720   462.0919
  473.9054   462.0998
  473.9054   462.1327
  473.9255   463.0901
  473.9257   464.0862
  473.9257   464.1258
  474.9121   464.1258
  474.9304   465.0901
  474.9431   465.0784
  475.7860   463.2546
  475.7860   463.1687
  473.8709   460.1615
  472.8713   457.2475
  472.0315   455.2775
  471.8030   453.8679
  471.7682   452.2992
  470.7355   450.4614
  470.6404   446.5541
  470.5854   442.5138
  469.6952   439.0841
  469.2084   435.7307
  468.3619   433.3203
  467.6365   432.8369
  467.2151   431.7587
  466.2207   431.7592
  465.6931   431.7597
