# Supplementary material for: Semi-automatic tracking, smoothing and segmentation of hyoid bone motion from videofluoroscopic swallowing study
Source: PLoS One. 2017 Nov 28;12(11):e0188684. doi: 10.1371/journal.pone.0188684 (PMC5705154; doi:10.1371/journal.pone.0188684)
Supplement: S3 File — (ZIP) [file pone.0188684.s003.zip › 10_manualtracking_fr1to300.txt]

  473.3316   585.9641   557.2906   698.4092   615.7621   600.9568
  477.8294   582.9656   557.2906   696.9100   618.7606   602.4561
  480.8280   578.4678   555.7914   696.9100   620.2599   602.4561
  482.3272   572.4707   554.2921   696.9100   618.7606   602.4561
  485.3258   573.9700   555.7914   698.4092   618.7606   602.4561
  486.8250   569.4722   554.2921   696.9100   618.7606   605.4546
  485.3258   573.9700   551.2936   695.4107   617.2613   603.9553
  483.8265   576.9685   549.7943   696.9100   615.7621   600.9568
  480.8280   581.4663   548.2950   695.4107   611.2643   602.4561
  479.3287   582.9656   546.7958   693.9114   609.7650   600.9568
  479.3287   585.9641   543.7972   693.9114   608.2657   600.9568
  477.8294   590.4619   545.2965   696.9100   608.2657   600.9568
  476.3302   593.4605   545.2965   695.4107   606.7665   602.4561
  476.3302   593.4605   545.2965   695.4107   608.2657   602.4561
  474.8309   593.4605   545.2965   695.4107   609.7650   599.4575
  473.3316   591.9612   546.7958   693.9114   609.7650   603.9553
  471.8324   593.4605   543.7972   693.9114   611.2643   599.4575
  473.3316   594.9597   546.7958   692.4122   612.7635   600.9568
  473.3316   593.4605   548.2950   693.9114   611.2643   600.9568
  476.3302   590.4619   549.7943   693.9114   609.7650   605.4546
  476.3302   593.4605   552.7928   693.9114   612.7635   602.4561
  477.8294   590.4619   549.7943   695.4107   609.7650   599.4575
  479.3287   593.4605   548.2950   695.4107   617.2613   600.9568
  477.8294   593.4605   554.2921   693.9114   617.2613   602.4561
  477.8294   590.4619   552.7928   693.9114   618.7606   600.9568
  474.8309   588.9627   554.2921   692.4122   617.2613   596.4590
  471.8324   587.4634   555.7914   690.9129   618.7606   596.4590
  458.3389   582.9656   555.7914   693.9114   620.2599   599.4575
  447.8441   576.9685   554.2921   692.4122   620.2599   597.9583
  444.8455   576.9685   554.2921   689.4136   618.7606   596.4590
  447.8441   576.9685   551.2936   689.4136   618.7606   599.4575
  444.8455   573.9700   552.7928   689.4136   617.2613   599.4575
  443.3463   573.9700   551.2936   692.4122   617.2613   597.9583
  440.3477   570.9714   549.7943   692.4122   614.2628   597.9583
  443.3463   572.4707   548.2950   689.4136   614.2628   596.4590
  438.8485   569.4722   549.7943   689.4136   614.2628   596.4590
  440.3477   567.9729   551.2936   687.9143   614.2628   597.9583
  443.3463   566.4736   548.2950   687.9143   615.7621   596.4590
  446.3448   563.4751   552.7928   687.9143   615.7621   600.9568
  446.3448   558.9773   552.7928   687.9143   615.7621   597.9583
  452.3419   558.9773   554.2921   689.4136   614.2628   597.9583
  456.8397   554.4795   554.2921   687.9143   620.2599   597.9583
  455.3404   557.4780   554.2921   687.9143   620.2599   597.9583
  455.3404   555.9788   555.7914   689.4136   621.7592   599.4575
  459.8382   552.9802   555.7914   687.9143   620.2599   599.4575
  461.3375   555.9788   557.2906   687.9143   618.7606   596.4590
  459.8382   554.4795   554.2921   687.9143   618.7606   597.9583
  462.8367   560.4766   557.2906   689.4136   620.2599   596.4590
  461.3375   557.4780   555.7914   689.4136   620.2599   597.9583
  461.3375   560.4766   554.2921   690.9129   621.7592   599.4575
  464.3360   560.4766   552.7928   689.4136   618.7606   599.4575
  465.8353   563.4751   557.2906   689.4136   618.7606   599.4575
  468.8338   563.4751   555.7914   689.4136   620.2599   597.9583
  468.8338   560.4766   555.7914   689.4136   620.2599   596.4590
  470.3331   563.4751   557.2906   689.4136   621.7592   596.4590
  465.8353   564.9744   551.2936   687.9143   618.7606   597.9583
  468.8338   564.9744   554.2921   690.9129   617.2613   596.4590
  468.8338   566.4736   551.2936   687.9143   618.7606   597.9583
  464.3360   564.9744   549.7943   687.9143   617.2613   596.4590
  465.8353   567.9729   546.7958   687.9143   612.7635   596.4590
  464.3360   564.9744   549.7943   689.4136   612.7635   597.9583
  464.3360   567.9729   545.2965   690.9129   612.7635   599.4575
  467.3346   564.9744   542.2980   687.9143   609.7650   597.9583
  462.8367   564.9744   542.2980   690.9129   611.2643   599.4575
  465.8353   566.4736   546.7958   687.9143   611.2643   597.9583
  464.3360   569.4722   545.2965   689.4136   612.7635   597.9583
  468.8338   572.4707   549.7943   689.4136   612.7635   599.4575
  468.8338   573.9700   552.7928   689.4136   618.7606   599.4575
  474.8309   572.4707   552.7928   687.9143   618.7606   596.4590
  476.3302   567.9729   557.2906   690.9129   623.2584   599.4575
  480.8280   569.4722   554.2921   684.9158   621.7592   596.4590
  479.3287   566.4736   554.2921   686.4151   621.7592   594.9597
  480.8280   569.4722   554.2921   686.4151   620.2599   594.9597
  480.8280   564.9744   554.2921   684.9158   621.7592   596.4590
  477.8294   564.9744   551.2936   683.4165   620.2599   591.9612
  473.3316   563.4751   545.2965   684.9158   614.2628   594.9597
  476.3302   566.4736   543.7972   684.9158   614.2628   596.4590
  471.8324   563.4751   540.7987   684.9158   612.7635   596.4590
  468.8338   563.4751   542.2980   681.9173   609.7650   594.9597
  468.8338   561.9758   540.7987   684.9158   608.2657   597.9583
  473.3316   563.4751   543.7972   681.9173   611.2643   594.9597
  471.8324   561.9758   542.2980   681.9173   611.2643   596.4590
  473.3316   561.9758   545.2965   681.9173   611.2643   596.4590
  473.3316   563.4751   545.2965   683.4165   614.2628   594.9597
  477.8294   561.9758   549.7943   681.9173   614.2628   594.9597
  477.8294   555.9788   546.7958   683.4165   612.7635   593.4605
  479.3287   557.4780   546.7958   680.4180   612.7635   594.9597
  480.8280   557.4780   546.7958   678.9187   614.2628   593.4605
  479.3287   557.4780   545.2965   677.4195   614.2628   593.4605
  477.8294   557.4780   546.7958   680.4180   614.2628   593.4605
  479.3287   552.9802   545.2965   680.4180   614.2628   590.4619
  477.8294   551.4810   543.7972   677.4195   612.7635   593.4605
  476.3302   549.9817   542.2980   677.4195   611.2643   591.9612
  474.8309   546.9832   542.2980   678.9187   606.7665   588.9627
  474.8309   546.9832   537.8001   674.4209   608.2657   590.4619
  473.3316   542.4854   534.8016   674.4209   606.7665   587.4634
  473.3316   543.9846   537.8001   672.9217   608.2657   590.4619
  476.3302   539.4868   536.3009   672.9217   608.2657   590.4619
  477.8294   540.9861   537.8001   674.4209   608.2657   588.9627
  476.3302   537.9876   534.8016   675.9202   608.2657   590.4619
  477.8294   537.9876   536.3009   675.9202   609.7650   591.9612
  480.8280   539.4868   536.3009   675.9202   606.7665   590.4619
  483.8265   536.4883   537.8001   675.9202   609.7650   591.9612
  479.3287   539.4868   536.3009   677.4195   609.7650   588.9627
  482.3272   537.9876   537.8001   675.9202   606.7665   590.4619
  479.3287   539.4868   537.8001   675.9202   609.7650   588.9627
  480.8280   536.4883   536.3009   677.4195   608.2657   591.9612
  474.8309   536.4883   537.8001   677.4195   606.7665   590.4619
  474.8309   537.9876   536.3009   674.4209   608.2657   588.9627
  474.8309   540.9861   536.3009   675.9202   608.2657   593.4605
  476.3302   543.9846   537.8001   678.9187   606.7665   591.9612
  474.8309   540.9861   537.8001   677.4195   606.7665   594.9597
  473.3316   543.9846   536.3009   677.4195   608.2657   593.4605
  473.3316   540.9861   533.3023   677.4195   608.2657   591.9612
  474.8309   542.4854   536.3009   678.9187   606.7665   593.4605
  473.3316   543.9846   537.8001   677.4195   606.7665   591.9612
  477.8294   540.9861   534.8016   680.4180   606.7665   594.9597
  476.3302   542.4854   539.2994   678.9187   608.2657   594.9597
  474.8309   543.9846   537.8001   683.4165   606.7665   593.4605
  479.3287   540.9861   536.3009   681.9173   609.7650   591.9612
  474.8309   542.4854   537.8001   678.9187   606.7665   590.4619
  477.8294   543.9846   537.8001   677.4195   608.2657   591.9612
  479.3287   542.4854   536.3009   681.9173   608.2657   593.4605
  477.8294   543.9846   534.8016   681.9173   608.2657   593.4605
  476.3302   548.4824   539.2994   678.9187   608.2657   593.4605
  476.3302   548.4824   540.7987   681.9173   608.2657   590.4619
  479.3287   548.4824   537.8001   680.4180   608.2657   593.4605
  479.3287   549.9817   537.8001   680.4180   606.7665   596.4590
  476.3302   549.9817   536.3009   681.9173   608.2657   593.4605
  477.8294   552.9802   537.8001   681.9173   608.2657   593.4605
  482.3272   552.9802   540.7987   681.9173   606.7665   593.4605
  480.8280   551.4810   536.3009   681.9173   609.7650   594.9597
  479.3287   552.9802   539.2994   683.4165   606.7665   593.4605
  480.8280   552.9802   542.2980   684.9158   608.2657   594.9597
  477.8294   555.9788   543.7972   683.4165   611.2643   594.9597
  480.8280   555.9788   540.7987   684.9158   611.2643   597.9583
  482.3272   555.9788   540.7987   684.9158   612.7635   593.4605
  482.3272   561.9758   542.2980   683.4165   611.2643   594.9597
  479.3287   557.4780   546.7958   684.9158   614.2628   594.9597
  480.8280   560.4766   543.7972   684.9158   614.2628   596.4590
  482.3272   557.4780   548.2950   686.4151   614.2628   593.4605
  486.8250   555.9788   545.2965   684.9158   614.2628   597.9583
  479.3287   560.4766   546.7958   683.4165   614.2628   597.9583
  476.3302   558.9773   543.7972   686.4151   611.2643   597.9583
  479.3287   558.9773   546.7958   686.4151   615.7621   594.9597
  479.3287   558.9773   545.2965   686.4151   614.2628   594.9597
  479.3287   557.4780   545.2965   684.9158   611.2643   596.4590
  480.8280   560.4766   542.2980   687.9143   615.7621   597.9583
  482.3272   563.4751   542.2980   687.9143   612.7635   596.4590
  479.3287   560.4766   546.7958   686.4151   611.2643   594.9597
  480.8280   563.4751   543.7972   684.9158   611.2643   594.9597
  482.3272   560.4766   546.7958   686.4151   615.7621   596.4590
  482.3272   564.9744   543.7972   684.9158   614.2628   597.9583
  486.8250   567.9729   545.2965   684.9158   615.7621   597.9583
  485.3258   572.4707   543.7972   687.9143   614.2628   600.9568
  486.8250   578.4678   548.2950   687.9143   615.7621   599.4575
  483.8265   578.4678   545.2965   689.4136   614.2628   597.9583
  482.3272   585.9641   543.7972   686.4151   615.7621   596.4590
  483.8265   585.9641   545.2965   689.4136   614.2628   597.9583
  482.3272   582.9656   548.2950   687.9143   614.2628   597.9583
  482.3272   585.9641   549.7943   689.4136   614.2628   597.9583
  483.8265   584.4649   549.7943   686.4151   615.7621   597.9583
  483.8265   588.9627   549.7943   686.4151   615.7621   596.4590
  480.8280   588.9627   548.2950   687.9143   617.2613   596.4590
  480.8280   591.9612   549.7943   689.4136   615.7621   596.4590
  479.3287   591.9612   549.7943   686.4151   617.2613   596.4590
  480.8280   591.9612   546.7958   689.4136   615.7621   597.9583
  482.3272   590.4619   548.2950   689.4136   614.2628   596.4590
  477.8294   590.4619   546.7958   687.9143   615.7621   599.4575
  477.8294   591.9612   548.2950   687.9143   615.7621   599.4575
  482.3272   591.9612   549.7943   687.9143   614.2628   597.9583
  477.8294   593.4605   548.2950   687.9143   618.7606   597.9583
  480.8280   590.4619   546.7958   690.9129   618.7606   596.4590
  483.8265   590.4619   549.7943   689.4136   615.7621   597.9583
  479.3287   593.4605   549.7943   686.4151   617.2613   599.4575
  479.3287   593.4605   549.7943   689.4136   618.7606   597.9583
  477.8294   594.9597   551.2936   687.9143   618.7606   597.9583
  479.3287   594.9597   549.7943   687.9143   618.7606   596.4590
  480.8280   591.9612   549.7943   687.9143   615.7621   597.9583
  479.3287   593.4605   549.7943   689.4136   615.7621   597.9583
  480.8280   590.4619   551.2936   689.4136   615.7621   599.4575
  482.3272   590.4619   551.2936   687.9143   615.7621   599.4575
  485.3258   588.9627   551.2936   690.9129   618.7606   597.9583
  483.8265   588.9627   551.2936   687.9143   617.2613   599.4575
  485.3258   587.4634   552.7928   687.9143   614.2628   600.9568
  486.8250   585.9641   551.2936   689.4136   617.2613   602.4561
  486.8250   585.9641   551.2936   690.9129   620.2599   602.4561
  482.3272   588.9627   552.7928   689.4136   615.7621   602.4561
  482.3272   584.4649   551.2936   690.9129   618.7606   599.4575
  476.3302   584.4649   554.2921   690.9129   618.7606   602.4561
  477.8294   578.4678   551.2936   687.9143   615.7621   602.4561
  476.3302   581.4663   551.2936   690.9129   617.2613   599.4575
  477.8294   579.9671   554.2921   690.9129   618.7606   602.4561
  476.3302   578.4678   552.7928   689.4136   617.2613   599.4575
  473.3316   578.4678   551.2936   687.9143   618.7606   599.4575
  470.3331   578.4678   549.7943   690.9129   617.2613   597.9583
  464.3360   578.4678   552.7928   690.9129   617.2613   593.4605
  458.3389   578.4678   551.2936   687.9143   615.7621   599.4575
  449.3433   578.4678   548.2950   690.9129   615.7621   597.9583
  452.3419   576.9685   549.7943   689.4136   615.7621   597.9583
  453.8411   570.9714   548.2950   689.4136   615.7621   600.9568
  461.3375   570.9714   548.2950   687.9143   614.2628   597.9583
  459.8382   566.4736   548.2950   686.4151   614.2628   597.9583
  464.3360   566.4736   545.2965   690.9129   615.7621   597.9583
  462.8367   563.4751   546.7958   687.9143   615.7621   597.9583
  464.3360   563.4751   549.7943   687.9143   615.7621   597.9583
  468.8338   564.9744   549.7943   687.9143   617.2613   600.9568
  467.3346   564.9744   546.7958   686.4151   614.2628   596.4590
  470.3331   566.4736   549.7943   687.9143   617.2613   596.4590
  474.8309   567.9729   549.7943   687.9143   615.7621   597.9583
  470.3331   570.9714   549.7943   689.4136   614.2628   597.9583
  473.3316   569.4722   552.7928   686.4151   618.7606   599.4575
  470.3331   569.4722   549.7943   690.9129   618.7606   596.4590
  474.8309   567.9729   551.2936   689.4136   614.2628   599.4575
  473.3316   569.4722   551.2936   689.4136   615.7621   596.4590
  477.8294   573.9700   549.7943   690.9129   614.2628   599.4575
  476.3302   575.4693   551.2936   690.9129   618.7606   596.4590
  477.8294   575.4693   551.2936   687.9143   614.2628   602.4561
  477.8294   576.9685   551.2936   687.9143   614.2628   599.4575
  476.3302   576.9685   548.2950   686.4151   615.7621   600.9568
  471.8324   578.4678   548.2950   687.9143   615.7621   597.9583
  476.3302   578.4678   546.7958   689.4136   615.7621   599.4575
  476.3302   579.9671   549.7943   690.9129   615.7621   597.9583
  482.3272   579.9671   549.7943   687.9143   614.2628   599.4575
  474.8309   578.4678   548.2950   689.4136   615.7621   597.9583
  473.3316   579.9671   551.2936   690.9129   614.2628   599.4575
  474.8309   581.4663   549.7943   692.4122   612.7635   596.4590
  474.8309   581.4663   546.7958   692.4122   611.2643   597.9583
  477.8294   578.4678   548.2950   690.9129   614.2628   599.4575
  474.8309   576.9685   549.7943   690.9129   615.7621   599.4575
  476.3302   578.4678   548.2950   690.9129   617.2613   599.4575
  476.3302   582.9656   549.7943   692.4122   617.2613   599.4575
  473.3316   579.9671   549.7943   693.9114   614.2628   597.9583
  477.8294   581.4663   548.2950   690.9129   614.2628   599.4575
  474.8309   579.9671   549.7943   692.4122   614.2628   599.4575
  474.8309   579.9671   551.2936   690.9129   612.7635   600.9568
  477.8294   579.9671   546.7958   693.9114   614.2628   597.9583
  477.8294   576.9685   548.2950   692.4122   617.2613   596.4590
  476.3302   578.4678   548.2950   690.9129   612.7635   600.9568
  474.8309   578.4678   549.7943   687.9143   615.7621   597.9583
  474.8309   576.9685   548.2950   690.9129   612.7635   599.4575
  482.3272   576.9685   546.7958   690.9129   611.2643   596.4590
  477.8294   575.4693   549.7943   687.9143   612.7635   599.4575
  473.3316   573.9700   546.7958   690.9129   612.7635   599.4575
  479.3287   573.9700   546.7958   689.4136   614.2628   597.9583
  471.8324   572.4707   549.7943   690.9129   612.7635   597.9583
  476.3302   572.4707   548.2950   692.4122   615.7621   599.4575
  474.8309   573.9700   548.2950   690.9129   614.2628   597.9583
  476.3302   570.9714   548.2950   690.9129   614.2628   600.9568
  477.8294   570.9714   545.2965   687.9143   614.2628   599.4575
  474.8309   569.4722   546.7958   689.4136   612.7635   597.9583
  479.3287   570.9714   546.7958   689.4136   615.7621   597.9583
  476.3302   569.4722   548.2950   689.4136   612.7635   597.9583
  477.8294   570.9714   546.7958   687.9143   614.2628   597.9583
  480.8280   569.4722   545.2965   690.9129   614.2628   594.9597
  477.8294   569.4722   548.2950   689.4136   614.2628   599.4575
  477.8294   567.9729   549.7943   690.9129   611.2643   596.4590
  477.8294   566.4736   548.2950   689.4136   612.7635   596.4590
  476.3302   569.4722   548.2950   687.9143   614.2628   597.9583
  477.8294   567.9729   548.2950   687.9143   617.2613   599.4575
  477.8294   567.9729   548.2950   687.9143   614.2628   597.9583
  474.8309   566.4736   548.2950   686.4151   612.7635   597.9583
  476.3302   566.4736   546.7958   687.9143   612.7635   596.4590
  482.3272   567.9729   546.7958   690.9129   614.2628   596.4590
  474.8309   569.4722   551.2936   687.9143   615.7621   594.9597
  473.3316   567.9729   546.7958   689.4136   614.2628   594.9597
  473.3316   566.4736   546.7958   684.9158   614.2628   596.4590
  473.3316   569.4722   543.7972   689.4136   614.2628   594.9597
  474.8309   569.4722   546.7958   687.9143   614.2628   597.9583
  473.3316   569.4722   548.2950   687.9143   615.7621   594.9597
  474.8309   570.9714   546.7958   689.4136   614.2628   599.4575
  473.3316   572.4707   546.7958   687.9143   615.7621   597.9583
  479.3287   570.9714   546.7958   687.9143   612.7635   596.4590
  477.8294   569.4722   546.7958   689.4136   612.7635   599.4575
  474.8309   567.9729   546.7958   686.4151   615.7621   599.4575
  474.8309   569.4722   548.2950   689.4136   612.7635   599.4575
  474.8309   566.4736   546.7958   686.4151   614.2628   596.4590
  474.8309   569.4722   548.2950   687.9143   612.7635   597.9583
  471.8324   569.4722   546.7958   687.9143   614.2628   596.4590
  471.8324   569.4722   543.7972   689.4136   614.2628   599.4575
  473.3316   570.9714   548.2950   687.9143   612.7635   596.4590
  467.3346   573.9700   546.7958   684.9158   612.7635   599.4575
  471.8324   570.9714   546.7958   689.4136   612.7635   599.4575
  473.3316   572.4707   548.2950   687.9143   612.7635   599.4575
  473.3316   572.4707   546.7958   687.9143   614.2628   597.9583
  473.3316   575.4693   548.2950   687.9143   612.7635   599.4575
  473.3316   575.4693   549.7943   689.4136   615.7621   599.4575
  473.3316   573.9700   549.7943   689.4136   614.2628   596.4590
  471.8324   575.4693   548.2950   687.9143   617.2613   597.9583
  471.8324   579.9671   548.2950   687.9143   615.7621   596.4590
  470.3331   578.4678   546.7958   687.9143   614.2628   597.9583
  468.8338   579.9671   543.7972   686.4151   614.2628   600.9568
  473.3316   578.4678   548.2950   687.9143   612.7635   599.4575
  468.8338   579.9671   542.2980   689.4136   612.7635   599.4575
  471.8324   581.4663   545.2965   690.9129   611.2643   597.9583
  470.3331   579.9671   543.7972   687.9143   614.2628   597.9583
  468.8338   576.9685   543.7972   690.9129   611.2643   599.4575
  468.8338   579.9671   543.7972   689.4136   611.2643   599.4575
  470.3331   579.9671   546.7958   687.9143   612.7635   599.4575
  468.8338   579.9671   543.7972   686.4151   606.7665   597.9583
