# Supplementary material for: Semi-automatic tracking, smoothing and segmentation of hyoid bone motion from videofluoroscopic swallowing study
Source: PLoS One. 2017 Nov 28;12(11):e0188684. doi: 10.1371/journal.pone.0188684 (PMC5705154; doi:10.1371/journal.pone.0188684)
Supplement: S3 File — (ZIP) [file pone.0188684.s003.zip › 11_hyoid_manualtracking_fr1to325.txt]

  494.3214   499.0066   588.7753   594.9597   614.2628   470.5205
  492.8221   500.5059   588.7753   591.9612   612.7635   470.5205
  492.8221   499.0066   587.2760   593.4605   611.2643   470.5205
  494.3214   500.5059   587.2760   593.4605   611.2643   472.0198
  491.3228   497.5073   585.7767   593.4605   612.7635   470.5205
  492.8221   500.5059   585.7767   591.9612   609.7650   469.0212
  489.8236   496.0081   584.2775   590.4619   609.7650   470.5205
  489.8236   499.0066   585.7767   594.9597   609.7650   470.5205
  491.3228   497.5073   585.7767   590.4619   608.2657   467.5220
  491.3228   497.5073   584.2775   591.9612   608.2657   469.0212
  489.8236   494.5088   582.7782   588.9627   609.7650   469.0212
  489.8236   497.5073   582.7782   590.4619   608.2657   469.0212
  494.3214   496.0081   582.7782   588.9627   609.7650   472.0198
  491.3228   494.5088   582.7782   588.9627   609.7650   469.0212
  489.8236   493.0095   579.7796   590.4619   611.2643   466.0227
  489.8236   491.5102   579.7796   591.9612   608.2657   464.5234
  491.3228   488.5117   582.7782   590.4619   608.2657   466.0227
  489.8236   487.0124   582.7782   591.9612   606.7665   469.0212
  488.3243   488.5117   579.7796   590.4619   608.2657   469.0212
  489.8236   485.5132   579.7796   587.4634   608.2657   466.0227
  489.8236   485.5132   579.7796   587.4634   608.2657   467.5220
  492.8221   484.0139   578.2804   588.9627   608.2657   469.0212
  495.8206   484.0139   578.2804   591.9612   608.2657   469.0212
  494.3214   484.0139   579.7796   590.4619   605.2672   467.5220
  495.8206   484.0139   579.7796   588.9627   609.7650   467.5220
  495.8206   481.0154   579.7796   590.4619   608.2657   469.0212
  498.8192   484.0139   578.2804   588.9627   606.7665   467.5220
  498.8192   481.0154   578.2804   587.4634   606.7665   469.0212
  497.3199   484.0139   579.7796   590.4619   608.2657   467.5220
  498.8192   482.5146   579.7796   591.9612   608.2657   469.0212
  500.3184   484.0139   576.7811   591.9612   608.2657   467.5220
  495.8206   487.0124   576.7811   590.4619   606.7665   467.5220
  500.3184   485.5132   578.2804   590.4619   605.2672   469.0212
  498.8192   485.5132   578.2804   587.4634   606.7665   467.5220
  495.8206   487.0124   579.7796   587.4634   608.2657   466.0227
  495.8206   487.0124   578.2804   587.4634   606.7665   469.0212
  492.8221   485.5132   578.2804   587.4634   608.2657   467.5220
  488.3243   491.5102   578.2804   585.9641   606.7665   464.5234
  483.8265   496.0081   576.7811   588.9627   608.2657   469.0212
  485.3258   499.0066   578.2804   587.4634   606.7665   466.0227
  486.8250   505.0037   578.2804   585.9641   605.2672   467.5220
  485.3258   503.5044   578.2804   585.9641   605.2672   464.5234
  485.3258   505.0037   573.7826   584.4649   605.2672   466.0227
  485.3258   499.0066   573.7826   587.4634   603.7679   466.0227
  485.3258   502.0051   579.7796   585.9641   603.7679   470.5205
  485.3258   500.5059   576.7811   584.4649   602.2687   467.5220
  485.3258   503.5044   575.2818   585.9641   605.2672   466.0227
  482.3272   502.0051   573.7826   585.9641   602.2687   464.5234
  483.8265   503.5044   572.2833   585.9641   600.7694   469.0212
  479.3287   502.0051   572.2833   588.9627   600.7694   464.5234
  482.3272   500.5059   570.7840   585.9641   602.2687   464.5234
  482.3272   502.0051   570.7840   584.4649   600.7694   467.5220
  486.8250   500.5059   570.7840   585.9641   600.7694   467.5220
  483.8265   499.0066   572.2833   585.9641   602.2687   463.0242
  485.3258   500.5059   572.2833   585.9641   602.2687   466.0227
  483.8265   497.5073   572.2833   587.4634   600.7694   464.5234
  485.3258   497.5073   570.7840   588.9627   600.7694   466.0227
  483.8265   496.0081   572.2833   587.4634   602.2687   467.5220
  480.8280   493.0095   569.2848   584.4649   602.2687   466.0227
  477.8294   488.5117   567.7855   585.9641   600.7694   466.0227
  473.3316   481.0154   569.2848   585.9641   602.2687   466.0227
  485.3258   487.0124   567.7855   584.4649   600.7694   467.5220
  471.8324   475.0183   566.2862   584.4649   597.7709   463.0242
  474.8309   475.0183   563.2877   582.9656   596.2716   461.5249
  473.3316   475.0183   563.2877   584.4649   597.7709   464.5234
  471.8324   475.0183   566.2862   581.4663   599.2701   463.0242
  473.3316   478.0168   561.7884   582.9656   597.7709   463.0242
  474.8309   481.0154   566.2862   582.9656   597.7709   466.0227
  470.3331   487.0124   564.7870   579.9671   597.7709   463.0242
  471.8324   484.0139   564.7870   582.9656   597.7709   464.5234
  473.3316   488.5117   564.7870   582.9656   596.2716   464.5234
  473.3316   491.5102   567.7855   582.9656   599.2701   463.0242
  474.8309   490.0110   563.2877   581.4663   599.2701   466.0227
  471.8324   490.0110   566.2862   581.4663   602.2687   464.5234
  473.3316   494.5088   564.7870   581.4663   597.7709   464.5234
  468.8338   496.0081   564.7870   584.4649   600.7694   463.0242
  468.8338   497.5073   566.2862   585.9641   599.2701   464.5234
  471.8324   496.0081   564.7870   584.4649   599.2701   466.0227
  471.8324   503.5044   566.2862   582.9656   602.2687   467.5220
  464.3360   513.9993   564.7870   582.9656   600.7694   466.0227
  462.8367   518.4971   563.2877   584.4649   600.7694   466.0227
  455.3404   521.4956   566.2862   582.9656   599.2701   464.5234
  450.8426   524.4941   563.2877   581.4663   599.2701   466.0227
  440.3477   527.4927   564.7870   581.4663   600.7694   464.5234
  440.3477   522.9949   563.2877   582.9656   602.2687   466.0227
  441.8470   525.9934   563.2877   581.4663   602.2687   464.5234
  441.8470   522.9949   561.7884   581.4663   602.2687   469.0212
  437.3492   521.4956   561.7884   579.9671   600.7694   464.5234
  437.3492   519.9963   563.2877   579.9671   600.7694   466.0227
  435.8499   522.9949   561.7884   581.4663   602.2687   466.0227
  431.3521   521.4956   561.7884   579.9671   602.2687   469.0212
  431.3521   522.9949   560.2892   582.9656   600.7694   467.5220
  432.8514   522.9949   563.2877   581.4663   603.7679   466.0227
  431.3521   521.4956   561.7884   579.9671   602.2687   466.0227
  431.3521   516.9978   561.7884   578.4678   602.2687   467.5220
  443.3463   502.0051   563.2877   578.4678   602.2687   466.0227
  452.3419   494.5088   563.2877   581.4663   602.2687   466.0227
  455.3404   490.0110   561.7884   582.9656   603.7679   466.0227
  456.8397   485.5132   563.2877   581.4663   602.2687   466.0227
  458.3389   482.5146   563.2877   578.4678   603.7679   467.5220
  461.3375   484.0139   563.2877   581.4663   605.2672   467.5220
  459.8382   487.0124   566.2862   579.9671   603.7679   466.0227
  458.3389   485.5132   563.2877   581.4663   603.7679   469.0212
  461.3375   487.0124   564.7870   581.4663   605.2672   467.5220
  462.8367   488.5117   563.2877   579.9671   602.2687   464.5234
  462.8367   482.5146   564.7870   581.4663   603.7679   467.5220
  462.8367   482.5146   563.2877   579.9671   605.2672   466.0227
  462.8367   479.5161   563.2877   581.4663   602.2687   469.0212
  465.8353   482.5146   566.2862   584.4649   603.7679   467.5220
  465.8353   479.5161   563.2877   584.4649   602.2687   470.5205
  465.8353   481.0154   563.2877   584.4649   603.7679   467.5220
  465.8353   479.5161   564.7870   579.9671   602.2687   469.0212
  462.8367   478.0168   563.2877   579.9671   603.7679   467.5220
  462.8367   479.5161   561.7884   584.4649   603.7679   466.0227
  465.8353   479.5161   564.7870   582.9656   602.2687   466.0227
  459.8382   479.5161   564.7870   581.4663   602.2687   466.0227
  461.3375   478.0168   564.7870   579.9671   602.2687   467.5220
  461.3375   481.0154   563.2877   582.9656   603.7679   467.5220
  462.8367   479.5161   564.7870   581.4663   603.7679   467.5220
  459.8382   479.5161   566.2862   581.4663   605.2672   466.0227
  464.3360   478.0168   563.2877   584.4649   603.7679   466.0227
  464.3360   479.5161   566.2862   581.4663   603.7679   467.5220
  467.3346   479.5161   564.7870   584.4649   602.2687   464.5234
  468.8338   478.0168   564.7870   581.4663   605.2672   467.5220
  467.3346   481.0154   567.7855   581.4663   605.2672   466.0227
  471.8324   481.0154   566.2862   581.4663   605.2672   467.5220
  471.8324   479.5161   563.2877   582.9656   605.2672   467.5220
  471.8324   478.0168   564.7870   584.4649   602.2687   469.0212
  471.8324   479.5161   563.2877   584.4649   603.7679   469.0212
  471.8324   481.0154   564.7870   584.4649   605.2672   466.0227
  471.8324   479.5161   564.7870   582.9656   603.7679   466.0227
  474.8309   484.0139   563.2877   579.9671   602.2687   469.0212
  476.3302   479.5161   563.2877   584.4649   602.2687   467.5220
  476.3302   482.5146   567.7855   582.9656   605.2672   469.0212
  476.3302   479.5161   564.7870   582.9656   603.7679   467.5220
  479.3287   481.0154   566.2862   584.4649   600.7694   464.5234
  480.8280   484.0139   566.2862   585.9641   603.7679   467.5220
  479.3287   485.5132   563.2877   584.4649   602.2687   466.0227
  482.3272   485.5132   567.7855   584.4649   603.7679   466.0227
  477.8294   481.0154   567.7855   582.9656   602.2687   467.5220
  476.3302   482.5146   566.2862   585.9641   603.7679   469.0212
  476.3302   482.5146   566.2862   587.4634   603.7679   466.0227
  473.3316   484.0139   564.7870   588.9627   603.7679   467.5220
  473.3316   485.5132   566.2862   585.9641   603.7679   467.5220
  473.3316   488.5117   566.2862   585.9641   603.7679   467.5220
  476.3302   487.0124   567.7855   584.4649   599.2701   464.5234
  476.3302   487.0124   564.7870   584.4649   600.7694   464.5234
  474.8309   488.5117   566.2862   585.9641   602.2687   464.5234
  479.3287   490.0110   566.2862   581.4663   602.2687   467.5220
  476.3302   490.0110   566.2862   585.9641   602.2687   469.0212
  474.8309   490.0110   566.2862   584.4649   600.7694   464.5234
  477.8294   490.0110   566.2862   587.4634   603.7679   466.0227
  476.3302   488.5117   566.2862   584.4649   600.7694   464.5234
  473.3316   490.0110   569.2848   584.4649   603.7679   469.0212
  476.3302   488.5117   566.2862   587.4634   600.7694   464.5234
  476.3302   485.5132   563.2877   585.9641   600.7694   466.0227
  473.3316   490.0110   569.2848   585.9641   602.2687   467.5220
  476.3302   487.0124   567.7855   585.9641   602.2687   466.0227
  476.3302   490.0110   567.7855   585.9641   602.2687   467.5220
  476.3302   487.0124   567.7855   585.9641   602.2687   464.5234
  476.3302   488.5117   567.7855   585.9641   602.2687   467.5220
  476.3302   490.0110   567.7855   582.9656   602.2687   467.5220
  477.8294   490.0110   567.7855   587.4634   603.7679   464.5234
  473.3316   491.5102   567.7855   587.4634   602.2687   467.5220
  473.3316   490.0110   566.2862   582.9656   602.2687   464.5234
  471.8324   496.0081   570.7840   584.4649   599.2701   466.0227
  471.8324   496.0081   569.2848   584.4649   600.7694   466.0227
  468.8338   500.5059   567.7855   584.4649   602.2687   466.0227
  473.3316   500.5059   570.7840   585.9641   597.7709   466.0227
  473.3316   503.5044   566.2862   585.9641   600.7694   466.0227
  471.8324   508.0022   569.2848   584.4649   602.2687   467.5220
  471.8324   502.0051   569.2848   584.4649   602.2687   466.0227
  465.8353   505.0037   570.7840   584.4649   602.2687   466.0227
  468.8338   500.5059   569.2848   584.4649   602.2687   464.5234
  467.3346   503.5044   569.2848   584.4649   602.2687   467.5220
  476.3302   497.5073   564.7870   584.4649   600.7694   466.0227
  480.8280   497.5073   566.2862   584.4649   602.2687   464.5234
  480.8280   500.5059   567.7855   581.4663   600.7694   467.5220
  483.8265   499.0066   566.2862   582.9656   599.2701   466.0227
  482.3272   505.0037   566.2862   581.4663   602.2687   464.5234
  480.8280   506.5029   566.2862   584.4649   602.2687   466.0227
  479.3287   511.0007   563.2877   584.4649   600.7694   466.0227
  476.3302   511.0007   561.7884   581.4663   602.2687   467.5220
  477.8294   511.0007   563.2877   584.4649   596.2716   466.0227
  470.3331   509.5015   564.7870   578.4678   600.7694   467.5220
  470.3331   511.0007   564.7870   582.9656   599.2701   463.0242
  473.3316   512.5000   566.2862   584.4649   602.2687   464.5234
  471.8324   515.4985   561.7884   584.4649   600.7694   463.0242
  471.8324   513.9993   561.7884   585.9641   599.2701   464.5234
  470.3331   516.9978   563.2877   582.9656   597.7709   467.5220
  471.8324   519.9963   563.2877   579.9671   602.2687   469.0212
  471.8324   518.4971   563.2877   582.9656   600.7694   467.5220
  471.8324   519.9963   563.2877   581.4663   600.7694   467.5220
  474.8309   521.4956   563.2877   582.9656   603.7679   464.5234
  473.3316   519.9963   561.7884   581.4663   602.2687   466.0227
  468.8338   524.4941   564.7870   582.9656   600.7694   470.5205
  468.8338   522.9949   561.7884   581.4663   600.7694   466.0227
  468.8338   521.4956   563.2877   582.9656   602.2687   466.0227
  468.8338   516.9978   564.7870   584.4649   603.7679   470.5205
  467.3346   519.9963   563.2877   585.9641   605.2672   467.5220
  471.8324   518.4971   564.7870   582.9656   602.2687   467.5220
  470.3331   515.4985   564.7870   584.4649   605.2672   469.0212
  471.8324   516.9978   563.2877   581.4663   605.2672   467.5220
  471.8324   516.9978   567.7855   584.4649   602.2687   469.0212
  474.8309   518.4971   566.2862   584.4649   605.2672   467.5220
  468.8338   518.4971   563.2877   581.4663   602.2687   467.5220
  462.8367   524.4941   563.2877   581.4663   602.2687   466.0227
  456.8397   528.9919   566.2862   581.4663   605.2672   464.5234
  446.3448   531.9905   561.7884   584.4649   603.7679   464.5234
  443.3463   530.4912   563.2877   584.4649   603.7679   467.5220
  441.8470   533.4898   563.2877   581.4663   603.7679   466.0227
  437.3492   533.4898   566.2862   582.9656   603.7679   466.0227
  437.3492   531.9905   563.2877   581.4663   605.2672   467.5220
  434.3507   533.4898   566.2862   585.9641   605.2672   467.5220
  431.3521   531.9905   561.7884   582.9656   606.7665   467.5220
  428.3536   531.9905   561.7884   582.9656   606.7665   467.5220
  428.3536   530.4912   563.2877   581.4663   606.7665   469.0212
  425.3551   530.4912   561.7884   581.4663   606.7665   466.0227
  431.3521   527.4927   563.2877   578.4678   606.7665   472.0198
  441.8470   508.0022   564.7870   581.4663   603.7679   467.5220
  446.3448   500.5059   561.7884   579.9671   605.2672   467.5220
  452.3419   497.5073   561.7884   585.9641   605.2672   467.5220
  453.8411   490.0110   561.7884   582.9656   605.2672   470.5205
  453.8411   490.0110   560.2892   582.9656   605.2672   469.0212
  458.3389   485.5132   563.2877   582.9656   606.7665   469.0212
  459.8382   487.0124   564.7870   582.9656   606.7665   469.0212
  458.3389   490.0110   560.2892   584.4649   605.2672   470.5205
  459.8382   487.0124   564.7870   581.4663   603.7679   469.0212
  459.8382   490.0110   561.7884   584.4649   605.2672   470.5205
  461.3375   487.0124   563.2877   581.4663   605.2672   467.5220
  461.3375   488.5117   564.7870   581.4663   606.7665   464.5234
  465.8353   485.5132   566.2862   584.4649   605.2672   464.5234
  462.8367   487.0124   564.7870   581.4663   608.2657   467.5220
  467.3346   485.5132   564.7870   584.4649   609.7650   469.0212
  464.3360   490.0110   567.7855   584.4649   608.2657   469.0212
  467.3346   491.5102   567.7855   579.9671   608.2657   470.5205
  465.8353   493.0095   564.7870   581.4663   608.2657   469.0212
  459.8382   494.5088   567.7855   587.4634   609.7650   469.0212
  464.3360   494.5088   563.2877   582.9656   606.7665   467.5220
  465.8353   494.5088   566.2862   582.9656   606.7665   472.0198
  467.3346   497.5073   564.7870   585.9641   608.2657   467.5220
  468.8338   493.0095   564.7870   587.4634   603.7679   469.0212
  471.8324   491.5102   566.2862   587.4634   605.2672   470.5205
  471.8324   488.5117   567.7855   588.9627   606.7665   470.5205
  474.8309   491.5102   569.2848   585.9641   608.2657   470.5205
  473.3316   490.0110   569.2848   584.4649   609.7650   469.0212
  476.3302   491.5102   569.2848   588.9627   606.7665   469.0212
  474.8309   493.0095   566.2862   585.9641   605.2672   469.0212
  468.8338   490.0110   569.2848   585.9641   605.2672   466.0227
  473.3316   491.5102   569.2848   585.9641   608.2657   470.5205
  477.8294   491.5102   567.7855   585.9641   603.7679   470.5205
  479.3287   490.0110   567.7855   584.4649   606.7665   469.0212
  476.3302   493.0095   569.2848   585.9641   605.2672   467.5220
  471.8324   493.0095   566.2862   585.9641   603.7679   469.0212
  474.8309   491.5102   566.2862   584.4649   603.7679   469.0212
  477.8294   491.5102   567.7855   587.4634   603.7679   470.5205
  477.8294   493.0095   567.7855   584.4649   602.2687   466.0227
  480.8280   491.5102   567.7855   587.4634   603.7679   469.0212
  476.3302   491.5102   567.7855   587.4634   603.7679   469.0212
  479.3287   490.0110   567.7855   587.4634   603.7679   469.0212
  476.3302   490.0110   567.7855   587.4634   606.7665   469.0212
  477.8294   490.0110   569.2848   587.4634   603.7679   469.0212
  482.3272   490.0110   569.2848   587.4634   605.2672   470.5205
  480.8280   491.5102   567.7855   587.4634   605.2672   469.0212
  479.3287   493.0095   566.2862   585.9641   605.2672   469.0212
  482.3272   491.5102   567.7855   585.9641   603.7679   469.0212
  483.8265   491.5102   569.2848   587.4634   603.7679   470.5205
  479.3287   490.0110   569.2848   585.9641   606.7665   469.0212
  479.3287   491.5102   567.7855   588.9627   605.2672   469.0212
  480.8280   491.5102   567.7855   587.4634   603.7679   470.5205
  477.8294   493.0095   567.7855   587.4634   605.2672   469.0212
  477.8294   493.0095   566.2862   584.4649   605.2672   469.0212
  477.8294   493.0095   567.7855   587.4634   605.2672   469.0212
  477.8294   490.0110   569.2848   582.9656   605.2672   467.5220
  473.3316   494.5088   567.7855   585.9641   603.7679   469.0212
  465.8353   500.5059   566.2862   582.9656   603.7679   470.5205
  467.3346   499.0066   569.2848   584.4649   606.7665   470.5205
  465.8353   503.5044   567.7855   587.4634   602.2687   469.0212
  467.3346   506.5029   570.7840   588.9627   606.7665   470.5205
  462.8367   505.0037   569.2848   587.4634   605.2672   470.5205
  468.8338   508.0022   570.7840   588.9627   605.2672   470.5205
  465.8353   509.5015   573.7826   590.4619   608.2657   470.5205
  468.8338   512.5000   579.7796   588.9627   609.7650   470.5205
  476.3302   513.9993   579.7796   590.4619   611.2643   472.0198
  477.8294   512.5000   578.2804   590.4619   612.7635   469.0212
  476.3302   513.9993   578.2804   590.4619   612.7635   469.0212
  474.8309   512.5000   578.2804   588.9627   612.7635   472.0198
  479.3287   515.4985   579.7796   591.9612   611.2643   473.5190
  476.3302   515.4985   579.7796   590.4619   609.7650   470.5205
  470.3331   513.9993   579.7796   585.9641   611.2643   467.5220
  473.3316   515.4985   578.2804   587.4634   608.2657   469.0212
  473.3316   516.9978   576.7811   588.9627   609.7650   472.0198
  471.8324   518.4971   576.7811   587.4634   608.2657   470.5205
  474.8309   516.9978   576.7811   587.4634   608.2657   469.0212
  471.8324   516.9978   576.7811   585.9641   606.7665   470.5205
  473.3316   518.4971   575.2818   590.4619   611.2643   467.5220
  477.8294   516.9978   575.2818   590.4619   608.2657   472.0198
  474.8309   521.4956   575.2818   590.4619   611.2643   470.5205
  477.8294   518.4971   575.2818   588.9627   606.7665   467.5220
  476.3302   515.4985   573.7826   588.9627   605.2672   466.0227
  476.3302   506.5029   573.7826   590.4619   608.2657   470.5205
  479.3287   503.5044   572.2833   590.4619   606.7665   467.5220
  480.8280   499.0066   573.7826   588.9627   606.7665   470.5205
  476.3302   494.5088   576.7811   587.4634   606.7665   470.5205
  479.3287   491.5102   573.7826   587.4634   606.7665   464.5234
  474.8309   493.0095   569.2848   587.4634   605.2672   469.0212
  474.8309   493.0095   575.2818   587.4634   605.2672   467.5220
  474.8309   496.0081   575.2818   587.4634   606.7665   466.0227
  476.3302   503.5044   575.2818   588.9627   606.7665   469.0212
  471.8324   502.0051   575.2818   588.9627   605.2672   469.0212
  476.3302   505.0037   573.7826   587.4634   606.7665   469.0212
  474.8309   503.5044   575.2818   588.9627   606.7665   467.5220
  477.8294   502.0051   573.7826   591.9612   605.2672   467.5220
  474.8309   500.5059   573.7826   590.4619   608.2657   466.0227
  476.3302   500.5059   572.2833   585.9641   605.2672   469.0212
  479.3287   499.0066   575.2818   587.4634   605.2672   469.0212
  477.8294   499.0066   573.7826   590.4619   603.7679   467.5220
  479.3287   499.0066   573.7826   588.9627   606.7665   467.5220
  479.3287   500.5059   573.7826   587.4634   603.7679   470.5205
  480.8280   500.5059   572.2833   588.9627   606.7665   467.5220
  482.3272   500.5059   573.7826   585.9641   605.2672   467.5220
  482.3272   500.5059   573.7826   590.4619   606.7665   470.5205
  483.8265   499.0066   575.2818   588.9627   605.2672   470.5205
  483.8265   497.5073   576.7811   585.9641   605.2672   469.0212
  482.3272   499.0066   573.7826   590.4619   605.2672   470.5205
