# Supplementary material for: Semi-automatic tracking, smoothing and segmentation of hyoid bone motion from videofluoroscopic swallowing study
Source: PLoS One. 2017 Nov 28;12(11):e0188684. doi: 10.1371/journal.pone.0188684 (PMC5705154; doi:10.1371/journal.pone.0188684)
Supplement: S3 File — (ZIP) [file pone.0188684.s003.zip › 11_hyoid_manualtracking_fr500to800.txt]

  483.8265   487.0124   573.7826   587.4634   603.7679   467.5220
  483.8265   488.5117   572.2833   588.9627   605.2672   467.5220
  483.8265   488.5117   573.7826   587.4634   605.2672   469.0212
  482.3272   491.5102   575.2818   588.9627   606.7665   467.5220
  482.3272   493.0095   575.2818   588.9627   605.2672   469.0212
  482.3272   494.5088   576.7811   587.4634   605.2672   467.5220
  482.3272   494.5088   576.7811   587.4634   606.7665   469.0212
  482.3272   496.0081   576.7811   588.9627   606.7665   467.5220
  482.3272   497.5073   575.2818   587.4634   606.7665   469.0212
  483.8265   497.5073   575.2818   588.9627   606.7665   469.0212
  486.8250   500.5059   576.7811   587.4634   606.7665   467.5220
  482.3272   497.5073   576.7811   590.4619   605.2672   470.5205
  483.8265   499.0066   573.7826   587.4634   606.7665   469.0212
  483.8265   499.0066   573.7826   590.4619   605.2672   469.0212
  483.8265   496.0081   573.7826   585.9641   605.2672   467.5220
  482.3272   496.0081   573.7826   587.4634   606.7665   467.5220
  483.8265   499.0066   570.7840   587.4634   605.2672   469.0212
  482.3272   500.5059   570.7840   587.4634   603.7679   469.0212
  479.3287   502.0051   569.2848   588.9627   603.7679   469.0212
  479.3287   502.0051   570.7840   585.9641   603.7679   467.5220
  479.3287   502.0051   569.2848   585.9641   603.7679   467.5220
  474.8309   502.0051   572.2833   585.9641   605.2672   469.0212
  473.3316   500.5059   569.2848   587.4634   605.2672   467.5220
  476.3302   500.5059   569.2848   585.9641   605.2672   467.5220
  473.3316   499.0066   569.2848   587.4634   603.7679   467.5220
  473.3316   499.0066   569.2848   582.9656   603.7679   466.0227
  474.8309   496.0081   569.2848   584.4649   603.7679   467.5220
  476.3302   496.0081   569.2848   584.4649   603.7679   466.0227
  473.3316   491.5102   566.2862   585.9641   602.2687   466.0227
  474.8309   490.0110   567.7855   584.4649   602.2687   464.5234
  476.3302   488.5117   566.2862   584.4649   602.2687   467.5220
  473.3316   488.5117   566.2862   584.4649   603.7679   466.0227
  476.3302   485.5132   564.7870   584.4649   602.2687   466.0227
  477.8294   485.5132   564.7870   584.4649   603.7679   466.0227
  479.3287   482.5146   566.2862   582.9656   602.2687   464.5234
  480.8280   482.5146   563.2877   581.4663   602.2687   466.0227
  482.3272   481.0154   564.7870   581.4663   600.7694   466.0227
  480.8280   481.0154   563.2877   582.9656   602.2687   463.0242
  480.8280   479.5161   563.2877   582.9656   602.2687   463.0242
  483.8265   479.5161   564.7870   582.9656   602.2687   464.5234
  483.8265   478.0168   563.2877   582.9656   602.2687   464.5234
  491.3228   478.0168   564.7870   581.4663   602.2687   466.0227
  491.3228   479.5161   567.7855   582.9656   603.7679   466.0227
  488.3243   479.5161   566.2862   582.9656   602.2687   463.0242
  492.8221   482.5146   564.7870   582.9656   602.2687   466.0227
  492.8221   479.5161   569.2848   582.9656   603.7679   467.5220
  488.3243   482.5146   566.2862   582.9656   602.2687   464.5234
  486.8250   481.0154   567.7855   584.4649   602.2687   464.5234
  489.8236   481.0154   567.7855   584.4649   603.7679   466.0227
  488.3243   485.5132   569.2848   585.9641   605.2672   464.5234
  488.3243   485.5132   570.7840   584.4649   603.7679   467.5220
  486.8250   484.0139   572.2833   585.9641   603.7679   466.0227
  489.8236   484.0139   570.7840   587.4634   603.7679   467.5220
  492.8221   484.0139   570.7840   585.9641   605.2672   466.0227
  494.3214   484.0139   570.7840   584.4649   606.7665   467.5220
  488.3243   485.5132   572.2833   587.4634   605.2672   466.0227
  489.8236   488.5117   570.7840   584.4649   605.2672   466.0227
  489.8236   488.5117   575.2818   585.9641   605.2672   467.5220
  483.8265   494.5088   572.2833   584.4649   605.2672   467.5220
  480.8280   500.5059   573.7826   584.4649   606.7665   467.5220
  480.8280   500.5059   573.7826   587.4634   605.2672   466.0227
  479.3287   500.5059   572.2833   584.4649   605.2672   467.5220
  477.8294   503.5044   572.2833   588.9627   606.7665   464.5234
  482.3272   502.0051   570.7840   585.9641   602.2687   466.0227
  482.3272   503.5044   570.7840   587.4634   603.7679   469.0212
  480.8280   503.5044   570.7840   587.4634   603.7679   469.0212
  477.8294   506.5029   570.7840   587.4634   603.7679   469.0212
  479.3287   503.5044   569.2848   585.9641   603.7679   466.0227
  480.8280   502.0051   569.2848   587.4634   602.2687   466.0227
  479.3287   502.0051   570.7840   584.4649   602.2687   466.0227
  483.8265   502.0051   569.2848   584.4649   603.7679   467.5220
  479.3287   503.5044   569.2848   587.4634   602.2687   466.0227
  480.8280   502.0051   569.2848   587.4634   602.2687   469.0212
  476.3302   503.5044   569.2848   585.9641   602.2687   467.5220
  473.3316   502.0051   569.2848   585.9641   602.2687   467.5220
  474.8309   503.5044   564.7870   585.9641   602.2687   466.0227
  474.8309   500.5059   564.7870   584.4649   600.7694   466.0227
  468.8338   500.5059   566.2862   582.9656   602.2687   467.5220
  467.3346   494.5088   566.2862   581.4663   600.7694   464.5234
  465.8353   493.0095   564.7870   584.4649   600.7694   464.5234
  464.3360   496.0081   563.2877   584.4649   599.2701   464.5234
  465.8353   497.5073   564.7870   584.4649   599.2701   466.0227
  467.3346   497.5073   564.7870   584.4649   599.2701   466.0227
  470.3331   496.0081   566.2862   584.4649   602.2687   466.0227
  473.3316   497.5073   564.7870   582.9656   602.2687   464.5234
  473.3316   499.0066   564.7870   582.9656   602.2687   466.0227
  473.3316   502.0051   566.2862   584.4649   600.7694   466.0227
  473.3316   500.5059   564.7870   582.9656   600.7694   467.5220
  476.3302   500.5059   564.7870   584.4649   600.7694   467.5220
  476.3302   496.0081   566.2862   584.4649   600.7694   469.0212
  477.8294   493.0095   564.7870   584.4649   602.2687   469.0212
  474.8309   494.5088   566.2862   582.9656   603.7679   466.0227
  474.8309   490.0110   566.2862   582.9656   602.2687   467.5220
  473.3316   490.0110   564.7870   584.4649   602.2687   466.0227
  473.3316   491.5102   566.2862   582.9656   602.2687   467.5220
  477.8294   485.5132   566.2862   585.9641   603.7679   466.0227
  474.8309   482.5146   567.7855   582.9656   603.7679   467.5220
  476.3302   481.0154   564.7870   585.9641   603.7679   466.0227
  474.8309   479.5161   566.2862   585.9641   602.2687   464.5234
  476.3302   476.5176   566.2862   585.9641   603.7679   467.5220
  473.3316   473.5190   569.2848   585.9641   603.7679   469.0212
  476.3302   470.5205   567.7855   584.4649   603.7679   469.0212
  479.3287   469.0212   569.2848   585.9641   603.7679   467.5220
  474.8309   470.5205   567.7855   587.4634   602.2687   469.0212
  477.8294   469.0212   569.2848   585.9641   605.2672   466.0227
  474.8309   472.0198   567.7855   585.9641   602.2687   467.5220
  476.3302   472.0198   566.2862   585.9641   602.2687   469.0212
  476.3302   472.0198   566.2862   585.9641   603.7679   466.0227
  474.8309   475.0183   566.2862   587.4634   603.7679   467.5220
  470.3331   476.5176   566.2862   585.9641   605.2672   467.5220
  471.8324   478.0168   566.2862   582.9656   603.7679   467.5220
  470.3331   484.0139   567.7855   584.4649   603.7679   466.0227
  470.3331   496.0081   566.2862   585.9641   606.7665   467.5220
  464.3360   503.5044   566.2862   582.9656   605.2672   469.0212
  458.3389   509.5015   566.2862   585.9641   605.2672   467.5220
  452.3419   515.4985   564.7870   585.9641   606.7665   466.0227
  444.8455   524.4941   563.2877   585.9641   603.7679   467.5220
  443.3463   530.4912   569.2848   585.9641   605.2672   467.5220
  441.8470   531.9905   567.7855   582.9656   608.2657   467.5220
  440.3477   531.9905   567.7855   582.9656   605.2672   467.5220
  440.3477   533.4898   570.7840   584.4649   608.2657   470.5205
  437.3492   533.4898   566.2862   585.9641   606.7665   466.0227
  435.8499   531.9905   566.2862   582.9656   605.2672   467.5220
  435.8499   527.4927   566.2862   582.9656   606.7665   466.0227
  434.3507   527.4927   569.2848   582.9656   606.7665   469.0212
  432.8514   527.4927   567.7855   582.9656   608.2657   470.5205
  432.8514   527.4927   567.7855   584.4649   606.7665   469.0212
  435.8499   524.4941   567.7855   584.4649   606.7665   470.5205
  437.3492   521.4956   567.7855   581.4663   606.7665   469.0212
  441.8470   513.9993   564.7870   581.4663   608.2657   472.0198
  447.8441   505.0037   564.7870   584.4649   608.2657   470.5205
  449.3433   499.0066   566.2862   579.9671   606.7665   470.5205
  452.3419   496.0081   567.7855   581.4663   605.2672   469.0212
  452.3419   494.5088   563.2877   584.4649   606.7665   469.0212
  452.3419   499.0066   563.2877   582.9656   605.2672   467.5220
  456.8397   496.0081   566.2862   585.9641   606.7665   470.5205
  456.8397   496.0081   564.7870   584.4649   606.7665   469.0212
  458.3389   493.0095   566.2862   581.4663   606.7665   466.0227
  459.8382   494.5088   567.7855   582.9656   608.2657   469.0212
  461.3375   493.0095   567.7855   582.9656   606.7665   469.0212
  462.8367   496.0081   567.7855   581.4663   606.7665   469.0212
  461.3375   496.0081   567.7855   579.9671   608.2657   464.5234
  459.8382   493.0095   566.2862   585.9641   606.7665   466.0227
  461.3375   496.0081   564.7870   582.9656   606.7665   466.0227
  461.3375   491.5102   566.2862   582.9656   605.2672   467.5220
  461.3375   491.5102   566.2862   582.9656   608.2657   467.5220
  461.3375   490.0110   566.2862   584.4649   606.7665   467.5220
  459.8382   490.0110   564.7870   582.9656   606.7665   469.0212
  458.3389   487.0124   567.7855   582.9656   609.7650   469.0212
  458.3389   490.0110   567.7855   584.4649   608.2657   469.0212
  461.3375   491.5102   566.2862   584.4649   606.7665   466.0227
  458.3389   490.0110   564.7870   582.9656   608.2657   466.0227
  462.8367   493.0095   567.7855   584.4649   608.2657   469.0212
  462.8367   487.0124   569.2848   584.4649   606.7665   467.5220
  468.8338   491.5102   567.7855   581.4663   606.7665   467.5220
  470.3331   490.0110   567.7855   584.4649   608.2657   467.5220
  465.8353   490.0110   566.2862   584.4649   605.2672   467.5220
  462.8367   491.5102   566.2862   582.9656   606.7665   472.0198
  464.3360   491.5102   567.7855   584.4649   606.7665   467.5220
  465.8353   493.0095   569.2848   582.9656   605.2672   470.5205
  465.8353   493.0095   567.7855   582.9656   606.7665   467.5220
  468.8338   494.5088   566.2862   584.4649   605.2672   470.5205
  471.8324   497.5073   566.2862   587.4634   608.2657   469.0212
  473.3316   493.0095   566.2862   585.9641   606.7665   467.5220
  471.8324   493.0095   566.2862   584.4649   605.2672   469.0212
  467.3346   493.0095   569.2848   584.4649   608.2657   467.5220
  471.8324   491.5102   567.7855   585.9641   608.2657   470.5205
  467.3346   490.0110   566.2862   585.9641   608.2657   470.5205
  471.8324   491.5102   570.7840   585.9641   608.2657   469.0212
  473.3316   491.5102   569.2848   587.4634   608.2657   469.0212
  471.8324   493.0095   567.7855   585.9641   605.2672   469.0212
  465.8353   494.5088   567.7855   585.9641   605.2672   469.0212
  473.3316   497.5073   567.7855   584.4649   603.7679   472.0198
  467.3346   497.5073   566.2862   584.4649   605.2672   470.5205
  470.3331   493.0095   566.2862   584.4649   605.2672   466.0227
  470.3331   491.5102   566.2862   582.9656   605.2672   470.5205
  473.3316   491.5102   567.7855   584.4649   606.7665   467.5220
  471.8324   490.0110   567.7855   587.4634   608.2657   469.0212
  473.3316   490.0110   564.7870   587.4634   605.2672   470.5205
  476.3302   488.5117   567.7855   585.9641   603.7679   472.0198
  474.8309   491.5102   566.2862   587.4634   605.2672   467.5220
  470.3331   485.5132   567.7855   584.4649   603.7679   467.5220
  471.8324   485.5132   567.7855   584.4649   603.7679   469.0212
  470.3331   485.5132   566.2862   585.9641   605.2672   466.0227
  471.8324   485.5132   567.7855   585.9641   603.7679   466.0227
  474.8309   485.5132   566.2862   581.4663   603.7679   467.5220
  470.3331   485.5132   566.2862   585.9641   605.2672   466.0227
  468.8338   485.5132   567.7855   582.9656   605.2672   467.5220
  470.3331   487.0124   567.7855   585.9641   606.7665   469.0212
  465.8353   488.5117   567.7855   584.4649   605.2672   467.5220
  465.8353   493.0095   566.2862   581.4663   603.7679   470.5205
  461.3375   502.0051   566.2862   584.4649   603.7679   467.5220
  464.3360   502.0051   567.7855   582.9656   605.2672   469.0212
  465.8353   505.0037   566.2862   581.4663   603.7679   466.0227
  461.3375   508.0022   566.2862   585.9641   602.2687   469.0212
  465.8353   505.0037   564.7870   585.9641   605.2672   467.5220
  468.8338   508.0022   566.2862   585.9641   603.7679   469.0212
  462.8367   509.5015   566.2862   585.9641   603.7679   467.5220
  464.3360   509.5015   567.7855   581.4663   603.7679   467.5220
  465.8353   506.5029   567.7855   581.4663   605.2672   469.0212
  465.8353   511.0007   566.2862   582.9656   605.2672   472.0198
  467.3346   509.5015   567.7855   581.4663   605.2672   467.5220
  465.8353   513.9993   569.2848   582.9656   605.2672   467.5220
  468.8338   512.5000   569.2848   584.4649   606.7665   469.0212
  471.8324   513.9993   569.2848   582.9656   605.2672   470.5205
  477.8294   512.5000   572.2833   584.4649   608.2657   466.0227
  474.8309   515.4985   567.7855   584.4649   609.7650   469.0212
  479.3287   515.4985   569.2848   587.4634   608.2657   469.0212
  474.8309   515.4985   572.2833   584.4649   608.2657   466.0227
  476.3302   515.4985   569.2848   587.4634   605.2672   469.0212
  476.3302   512.5000   564.7870   584.4649   605.2672   466.0227
  470.3331   511.0007   566.2862   582.9656   605.2672   467.5220
  464.3360   508.0022   564.7870   578.4678   605.2672   464.5234
  459.8382   511.0007   561.7884   584.4649   602.2687   466.0227
  458.3389   512.5000   560.2892   584.4649   602.2687   464.5234
  456.8397   513.9993   563.2877   582.9656   602.2687   467.5220
  456.8397   511.0007   561.7884   579.9671   599.2701   464.5234
  465.8353   505.0037   561.7884   584.4649   597.7709   466.0227
  467.3346   497.5073   561.7884   584.4649   600.7694   464.5234
  476.3302   490.0110   560.2892   581.4663   599.2701   464.5234
  471.8324   487.0124   560.2892   582.9656   603.7679   466.0227
  468.8338   488.5117   563.2877   579.9671   603.7679   464.5234
  459.8382   484.0139   561.7884   581.4663   600.7694   464.5234
  461.3375   488.5117   563.2877   584.4649   600.7694   464.5234
  461.3375   487.0124   563.2877   582.9656   602.2687   469.0212
  461.3375   490.0110   560.2892   584.4649   599.2701   464.5234
  465.8353   490.0110   564.7870   585.9641   600.7694   467.5220
  468.8338   487.0124   561.7884   581.4663   602.2687   469.0212
  461.3375   493.0095   563.2877   582.9656   602.2687   469.0212
  468.8338   493.0095   561.7884   584.4649   602.2687   466.0227
  473.3316   493.0095   558.7899   582.9656   603.7679   467.5220
  470.3331   496.0081   563.2877   584.4649   600.7694   467.5220
  468.8338   497.5073   564.7870   588.9627   603.7679   467.5220
  474.8309   499.0066   563.2877   585.9641   603.7679   469.0212
  471.8324   500.5059   566.2862   584.4649   602.2687   466.0227
  468.8338   500.5059   564.7870   584.4649   605.2672   469.0212
  465.8353   502.0051   564.7870   584.4649   606.7665   467.5220
  467.3346   503.5044   564.7870   581.4663   605.2672   469.0212
  465.8353   506.5029   564.7870   581.4663   603.7679   467.5220
  467.3346   505.0037   566.2862   581.4663   603.7679   467.5220
  467.3346   506.5029   564.7870   581.4663   603.7679   466.0227
  464.3360   508.0022   563.2877   584.4649   603.7679   464.5234
  462.8367   511.0007   563.2877   584.4649   602.2687   467.5220
  458.3389   519.9963   561.7884   582.9656   605.2672   470.5205
  447.8441   524.4941   564.7870   582.9656   606.7665   466.0227
  441.8470   527.4927   563.2877   584.4649   603.7679   467.5220
  438.8485   527.4927   563.2877   585.9641   605.2672   467.5220
  434.3507   528.9919   564.7870   582.9656   606.7665   469.0212
  431.3521   530.4912   563.2877   584.4649   605.2672   467.5220
  431.3521   527.4927   566.2862   582.9656   606.7665   467.5220
  428.3536   530.4912   563.2877   581.4663   606.7665   470.5205
  428.3536   528.9919   564.7870   584.4649   608.2657   469.0212
  428.3536   525.9934   564.7870   584.4649   608.2657   470.5205
  429.8529   530.4912   561.7884   581.4663   608.2657   469.0212
  425.3551   521.4956   563.2877   581.4663   608.2657   469.0212
  438.8485   509.5015   563.2877   582.9656   606.7665   467.5220
  444.8455   497.5073   561.7884   582.9656   608.2657   467.5220
  452.3419   491.5102   561.7884   581.4663   608.2657   467.5220
  453.8411   487.0124   563.2877   584.4649   606.7665   470.5205
  453.8411   482.5146   560.2892   582.9656   608.2657   469.0212
  455.3404   484.0139   563.2877   584.4649   609.7650   469.0212
  458.3389   482.5146   564.7870   582.9656   605.2672   466.0227
  453.8411   487.0124   566.2862   582.9656   606.7665   470.5205
  458.3389   488.5117   564.7870   585.9641   608.2657   472.0198
  458.3389   490.0110   563.2877   584.4649   608.2657   475.0183
  459.8382   488.5117   564.7870   579.9671   606.7665   472.0198
  462.8367   488.5117   567.7855   581.4663   609.7650   469.0212
  462.8367   485.5132   567.7855   584.4649   605.2672   469.0212
  467.3346   485.5132   564.7870   582.9656   609.7650   469.0212
  468.8338   485.5132   564.7870   581.4663   611.2643   469.0212
  467.3346   482.5146   566.2862   587.4634   609.7650   472.0198
  464.3360   485.5132   566.2862   582.9656   606.7665   469.0212
  464.3360   481.0154   563.2877   584.4649   608.2657   469.0212
  465.8353   485.5132   560.2892   582.9656   606.7665   469.0212
  464.3360   487.0124   560.2892   585.9641   602.2687   467.5220
  465.8353   484.0139   560.2892   584.4649   600.7694   467.5220
  464.3360   485.5132   561.7884   584.4649   605.2672   469.0212
  467.3346   485.5132   560.2892   581.4663   603.7679   470.5205
  465.8353   485.5132   558.7899   581.4663   605.2672   466.0227
  470.3331   482.5146   563.2877   584.4649   606.7665   466.0227
  471.8324   484.0139   563.2877   584.4649   606.7665   467.5220
  471.8324   487.0124   564.7870   582.9656   605.2672   469.0212
  471.8324   481.0154   563.2877   582.9656   603.7679   466.0227
  468.8338   485.5132   566.2862   582.9656   605.2672   469.0212
  467.3346   487.0124   560.2892   584.4649   603.7679   470.5205
  470.3331   487.0124   563.2877   582.9656   603.7679   467.5220
  471.8324   487.0124   564.7870   584.4649   602.2687   467.5220
  471.8324   485.5132   563.2877   581.4663   603.7679   467.5220
  476.3302   487.0124   563.2877   584.4649   603.7679   469.0212
  474.8309   485.5132   563.2877   585.9641   603.7679   467.5220
  476.3302   488.5117   561.7884   585.9641   605.2672   470.5205
  476.3302   490.0110   560.2892   584.4649   606.7665   470.5205
  477.8294   488.5117   564.7870   587.4634   606.7665   470.5205
  476.3302   491.5102   566.2862   587.4634   606.7665   472.0198
  482.3272   491.5102   569.2848   588.9627   606.7665   472.0198
  477.8294   491.5102   567.7855   590.4619   606.7665   470.5205
  482.3272   491.5102   570.7840   588.9627   609.7650   472.0198
  480.8280   490.0110   572.2833   588.9627   609.7650   470.5205
  480.8280   493.0095   573.7826   591.9612   606.7665   470.5205
  474.8309   493.0095   575.2818   591.9612   608.2657   472.0198
  479.3287   491.5102   573.7826   588.9627   608.2657   470.5205
