# Supplementary material for: Semi-automatic tracking, smoothing and segmentation of hyoid bone motion from videofluoroscopic swallowing study
Source: PLoS One. 2017 Nov 28;12(11):e0188684. doi: 10.1371/journal.pone.0188684 (PMC5705154; doi:10.1371/journal.pone.0188684)
Supplement: S3 File — (ZIP) [file pone.0188684.s003.zip › 12_manualtracking_fr1to210.txt]

  434.3507   602.4561   594.7723   657.9290   611.2643   515.4985
  435.8499   597.9583   594.7723   657.9290   612.7635   515.4985
  440.3477   594.9597   597.7709   657.9290   609.7650   515.4985
  438.8485   597.9583   596.2716   659.4283   611.2643   518.4971
  441.8470   599.4575   594.7723   659.4283   609.7650   513.9993
  438.8485   599.4575   596.2716   657.9290   609.7650   513.9993
  437.3492   596.4590   594.7723   659.4283   606.7665   515.4985
  437.3492   597.9583   596.2716   662.4268   606.7665   512.5000
  437.3492   599.4575   597.7709   660.9275   608.2657   515.4985
  435.8499   596.4590   596.2716   657.9290   608.2657   515.4985
  435.8499   597.9583   591.7738   659.4283   608.2657   513.9993
  438.8485   596.4590   594.7723   659.4283   606.7665   515.4985
  438.8485   593.4605   594.7723   659.4283   608.2657   513.9993
  434.3507   593.4605   596.2716   657.9290   608.2657   515.4985
  438.8485   593.4605   597.7709   659.4283   608.2657   513.9993
  437.3492   593.4605   596.2716   659.4283   608.2657   511.0007
  438.8485   594.9597   594.7723   659.4283   606.7665   513.9993
  438.8485   594.9597   594.7723   660.9275   608.2657   515.4985
  437.3492   594.9597   596.2716   660.9275   606.7665   515.4985
  437.3492   596.4590   597.7709   662.4268   609.7650   513.9993
  438.8485   593.4605   594.7723   659.4283   609.7650   513.9993
  437.3492   591.9612   593.2731   659.4283   609.7650   515.4985
  437.3492   593.4605   594.7723   659.4283   611.2643   515.4985
  441.8470   593.4605   596.2716   657.9290   609.7650   516.9978
  438.8485   593.4605   596.2716   657.9290   605.2672   513.9993
  437.3492   593.4605   593.2731   659.4283   608.2657   516.9978
  438.8485   593.4605   594.7723   659.4283   609.7650   518.4971
  437.3492   593.4605   597.7709   659.4283   608.2657   513.9993
  437.3492   593.4605   596.2716   657.9290   608.2657   515.4985
  437.3492   591.9612   596.2716   659.4283   611.2643   516.9978
  435.8499   591.9612   597.7709   660.9275   608.2657   518.4971
  431.3521   593.4605   599.2701   659.4283   609.7650   512.5000
  428.3536   593.4605   599.2701   657.9290   612.7635   518.4971
  428.3536   599.4575   599.2701   660.9275   612.7635   515.4985
  422.3565   596.4590   602.2687   659.4283   614.2628   516.9978
  420.8572   593.4605   600.7694   660.9275   615.7621   518.4971
  419.3580   596.4590   600.7694   660.9275   614.2628   518.4971
  423.8558   593.4605   603.7679   659.4283   617.2613   519.9963
  428.3536   587.4634   603.7679   660.9275   617.2613   516.9978
  435.8499   585.9641   602.2687   660.9275   615.7621   519.9963
  438.8485   585.9641   600.7694   660.9275   615.7621   518.4971
  435.8499   585.9641   602.2687   659.4283   617.2613   521.4956
  435.8499   587.4634   600.7694   659.4283   615.7621   516.9978
  437.3492   587.4634   600.7694   662.4268   615.7621   515.4985
  438.8485   588.9627   603.7679   662.4268   614.2628   518.4971
  437.3492   590.4619   602.2687   660.9275   615.7621   518.4971
  437.3492   590.4619   600.7694   660.9275   614.2628   516.9978
  437.3492   590.4619   602.2687   662.4268   614.2628   516.9978
  437.3492   590.4619   602.2687   662.4268   620.2599   518.4971
  440.3477   588.9627   600.7694   660.9275   614.2628   515.4985
  437.3492   587.4634   600.7694   659.4283   614.2628   515.4985
  437.3492   590.4619   602.2687   657.9290   612.7635   515.4985
  435.8499   585.9641   602.2687   659.4283   614.2628   518.4971
  437.3492   590.4619   602.2687   663.9261   614.2628   516.9978
  441.8470   590.4619   603.7679   659.4283   612.7635   519.9963
  440.3477   590.4619   602.2687   659.4283   615.7621   516.9978
  440.3477   588.9627   600.7694   660.9275   615.7621   519.9963
  441.8470   588.9627   605.2672   662.4268   614.2628   516.9978
  443.3463   587.4634   602.2687   663.9261   614.2628   516.9978
  446.3448   581.4663   605.2672   662.4268   615.7621   513.9993
  447.8441   581.4663   605.2672   660.9275   618.7606   513.9993
  452.3419   582.9656   606.7665   660.9275   614.2628   516.9978
  450.8426   576.9685   608.2657   663.9261   617.2613   513.9993
  452.3419   575.4693   605.2672   662.4268   618.7606   518.4971
  452.3419   576.9685   605.2672   663.9261   617.2613   518.4971
  449.3433   575.4693   606.7665   660.9275   614.2628   516.9978
  453.8411   576.9685   605.2672   662.4268   618.7606   519.9963
  450.8426   576.9685   605.2672   657.9290   620.2599   513.9993
  455.3404   576.9685   608.2657   660.9275   618.7606   516.9978
  452.3419   578.4678   609.7650   660.9275   618.7606   515.4985
  452.3419   581.4663   603.7679   660.9275   618.7606   516.9978
  452.3419   582.9656   608.2657   660.9275   617.2613   519.9963
  450.8426   584.4649   602.2687   660.9275   617.2613   518.4971
  449.3433   587.4634   605.2672   662.4268   617.2613   519.9963
  447.8441   588.9627   603.7679   662.4268   615.7621   516.9978
  446.3448   593.4605   603.7679   662.4268   615.7621   518.4971
  444.8455   593.4605   603.7679   662.4268   618.7606   518.4971
  449.3433   590.4619   603.7679   659.4283   617.2613   516.9978
  446.3448   597.9583   600.7694   659.4283   615.7621   518.4971
  446.3448   594.9597   605.2672   660.9275   617.2613   516.9978
  447.8441   594.9597   600.7694   659.4283   615.7621   519.9963
  447.8441   594.9597   602.2687   662.4268   617.2613   515.4985
  449.3433   594.9597   602.2687   659.4283   618.7606   521.4956
  449.3433   591.9612   605.2672   660.9275   615.7621   515.4985
  450.8426   588.9627   605.2672   660.9275   617.2613   519.9963
  450.8426   590.4619   603.7679   663.9261   615.7621   518.4971
  447.8441   591.9612   606.7665   662.4268   618.7606   521.4956
  452.3419   591.9612   602.2687   663.9261   617.2613   516.9978
  450.8426   596.4590   603.7679   662.4268   618.7606   521.4956
  453.8411   600.9568   605.2672   660.9275   620.2599   522.9949
  455.3404   605.4546   603.7679   657.9290   617.2613   519.9963
  452.3419   606.9539   603.7679   659.4283   617.2613   519.9963
  453.8411   608.4531   603.7679   662.4268   617.2613   519.9963
  453.8411   608.4531   603.7679   659.4283   617.2613   518.4971
  456.8397   606.9539   599.2701   654.9305   617.2613   519.9963
  455.3404   606.9539   605.2672   657.9290   620.2599   521.4956
  458.3389   606.9539   603.7679   659.4283   620.2599   521.4956
  458.3389   605.4546   603.7679   657.9290   621.7592   521.4956
  459.8382   603.9553   605.2672   657.9290   623.2584   519.9963
  459.8382   606.9539   605.2672   657.9290   624.7577   521.4956
  458.3389   603.9553   608.2657   660.9275   623.2584   516.9978
  459.8382   603.9553   609.7650   657.9290   624.7577   522.9949
  459.8382   599.4575   605.2672   654.9305   623.2584   519.9963
  464.3360   597.9583   608.2657   659.4283   626.2570   519.9963
  459.8382   594.9597   611.2643   657.9290   626.2570   521.4956
  470.3331   593.4605   609.7650   659.4283   627.7562   522.9949
  470.3331   591.9612   609.7650   657.9290   627.7562   518.4971
  468.8338   590.4619   611.2643   657.9290   626.2570   518.4971
  473.3316   587.4634   611.2643   659.4283   629.2555   519.9963
  471.8324   590.4619   611.2643   657.9290   629.2555   518.4971
  470.3331   590.4619   609.7650   656.4297   627.7562   519.9963
  471.8324   591.9612   609.7650   657.9290   629.2555   519.9963
  470.3331   593.4605   609.7650   657.9290   627.7562   522.9949
  458.3389   593.4605   611.2643   657.9290   629.2555   521.4956
  450.8426   588.9627   611.2643   660.9275   629.2555   519.9963
  440.3477   588.9627   609.7650   656.4297   627.7562   519.9963
  443.3463   588.9627   611.2643   656.4297   629.2555   519.9963
  434.3507   593.4605   608.2657   657.9290   627.7562   518.4971
  429.8529   593.4605   609.7650   654.9305   629.2555   521.4956
  423.8558   587.4634   606.7665   656.4297   633.7533   521.4956
  419.3580   584.4649   609.7650   657.9290   626.2570   518.4971
  414.8602   579.9671   603.7679   656.4297   629.2555   519.9963
  410.3624   578.4678   606.7665   656.4297   629.2555   521.4956
  410.3624   578.4678   606.7665   656.4297   626.2570   518.4971
  407.3638   576.9685   608.2657   654.9305   627.7562   516.9978
  408.8631   578.4678   606.7665   656.4297   627.7562   522.9949
  408.8631   576.9685   608.2657   656.4297   626.2570   519.9963
  411.8616   576.9685   608.2657   657.9290   626.2570   518.4971
  408.8631   575.4693   606.7665   657.9290   624.7577   518.4971
  408.8631   576.9685   603.7679   656.4297   626.2570   521.4956
  411.8616   576.9685   608.2657   656.4297   624.7577   519.9963
  413.3609   576.9685   603.7679   657.9290   627.7562   521.4956
  411.8616   575.4693   605.2672   654.9305   624.7577   522.9949
  414.8602   576.9685   606.7665   654.9305   626.2570   519.9963
  419.3580   575.4693   606.7665   656.4297   623.2584   519.9963
  419.3580   575.4693   605.2672   656.4297   624.7577   521.4956
  426.8543   579.9671   605.2672   657.9290   624.7577   521.4956
  426.8543   579.9671   603.7679   653.4312   624.7577   515.4985
  431.3521   576.9685   603.7679   656.4297   624.7577   516.9978
  434.3507   576.9685   602.2687   656.4297   621.7592   518.4971
  429.8529   579.9671   605.2672   656.4297   626.2570   518.4971
  431.3521   579.9671   605.2672   654.9305   621.7592   518.4971
  432.8514   579.9671   606.7665   656.4297   624.7577   516.9978
  435.8499   581.4663   603.7679   659.4283   624.7577   519.9963
  435.8499   578.4678   605.2672   657.9290   623.2584   519.9963
  437.3492   578.4678   603.7679   657.9290   621.7592   521.4956
  443.3463   579.9671   603.7679   660.9275   623.2584   519.9963
  446.3448   579.9671   603.7679   656.4297   624.7577   521.4956
  441.8470   576.9685   603.7679   656.4297   621.7592   516.9978
  444.8455   578.4678   602.2687   657.9290   623.2584   516.9978
  446.3448   578.4678   602.2687   657.9290   620.2599   519.9963
  449.3433   575.4693   602.2687   656.4297   624.7577   518.4971
  452.3419   578.4678   602.2687   657.9290   624.7577   521.4956
  452.3419   576.9685   605.2672   656.4297   626.2570   518.4971
  453.8411   575.4693   603.7679   656.4297   623.2584   519.9963
  453.8411   575.4693   606.7665   657.9290   624.7577   519.9963
  452.3419   573.9700   603.7679   656.4297   623.2584   519.9963
  456.8397   575.4693   605.2672   657.9290   624.7577   519.9963
  456.8397   572.4707   606.7665   654.9305   624.7577   524.4941
  459.8382   572.4707   605.2672   662.4268   623.2584   518.4971
  459.8382   569.4722   608.2657   660.9275   627.7562   521.4956
  458.3389   564.9744   606.7665   659.4283   624.7577   521.4956
  459.8382   560.4766   609.7650   659.4283   624.7577   519.9963
  461.3375   560.4766   609.7650   663.9261   627.7562   519.9963
  465.8353   558.9773   609.7650   656.4297   623.2584   518.4971
  456.8397   555.9788   606.7665   659.4283   621.7592   522.9949
  459.8382   551.4810   611.2643   660.9275   627.7562   519.9963
  459.8382   552.9802   608.2657   659.4283   624.7577   519.9963
  456.8397   552.9802   609.7650   662.4268   626.2570   521.4956
  461.3375   549.9817   609.7650   663.9261   624.7577   521.4956
  461.3375   548.4824   609.7650   662.4268   624.7577   522.9949
  459.8382   551.4810   612.7635   660.9275   626.2570   522.9949
  458.3389   551.4810   611.2643   660.9275   629.2555   525.9934
  461.3375   552.9802   612.7635   665.4253   624.7577   521.4956
  459.8382   551.4810   612.7635   662.4268   624.7577   521.4956
  459.8382   555.9788   609.7650   660.9275   626.2570   521.4956
  461.3375   554.4795   615.7621   662.4268   626.2570   518.4971
  461.3375   554.4795   615.7621   662.4268   624.7577   521.4956
  458.3389   557.4780   614.2628   657.9290   626.2570   518.4971
  458.3389   557.4780   615.7621   662.4268   627.7562   519.9963
  456.8397   558.9773   614.2628   660.9275   626.2570   527.4927
  458.3389   561.9758   609.7650   660.9275   624.7577   522.9949
  459.8382   561.9758   609.7650   665.4253   626.2570   518.4971
  453.8411   558.9773   612.7635   660.9275   621.7592   522.9949
  456.8397   563.4751   608.2657   659.4283   624.7577   521.4956
  453.8411   561.9758   611.2643   665.4253   626.2570   519.9963
  453.8411   561.9758   608.2657   662.4268   624.7577   519.9963
  453.8411   560.4766   612.7635   665.4253   620.2599   516.9978
  453.8411   563.4751   608.2657   662.4268   621.7592   518.4971
  447.8441   560.4766   606.7665   659.4283   620.2599   521.4956
  450.8426   560.4766   608.2657   660.9275   620.2599   518.4971
  450.8426   558.9773   608.2657   657.9290   623.2584   519.9963
  449.3433   561.9758   606.7665   662.4268   621.7592   519.9963
  449.3433   560.4766   608.2657   656.4297   620.2599   518.4971
  449.3433   564.9744   605.2672   656.4297   621.7592   515.4985
  447.8441   564.9744   603.7679   659.4283   618.7606   518.4971
  443.3463   566.4736   603.7679   657.9290   618.7606   516.9978
  443.3463   567.9729   603.7679   657.9290   618.7606   513.9993
  443.3463   572.4707   605.2672   657.9290   617.2613   518.4971
  444.8455   573.9700   605.2672   659.4283   618.7606   515.4985
  443.3463   572.4707   605.2672   657.9290   618.7606   516.9978
  441.8470   575.4693   603.7679   660.9275   618.7606   515.4985
  443.3463   575.4693   605.2672   659.4283   618.7606   515.4985
  444.8455   573.9700   606.7665   657.9290   617.2613   516.9978
  444.8455   576.9685   602.2687   662.4268   617.2613   516.9978
  441.8470   579.9671   605.2672   660.9275   617.2613   516.9978
  443.3463   579.9671   605.2672   659.4283   615.7621   518.4971
  441.8470   582.9656   600.7694   659.4283   617.2613   516.9978
  441.8470   585.9641   605.2672   656.4297   618.7606   516.9978
  441.8470   584.4649   602.2687   660.9275   618.7606   519.9963
