# Supplementary material for: Semi-automatic tracking, smoothing and segmentation of hyoid bone motion from videofluoroscopic swallowing study
Source: PLoS One. 2017 Nov 28;12(11):e0188684. doi: 10.1371/journal.pone.0188684 (PMC5705154; doi:10.1371/journal.pone.0188684)
Supplement: S3 File — (ZIP) [file pone.0188684.s003.zip › 13_manualtracking_fr555to728.txt]

  579.7796   478.0168   716.2130   623.4458   797.1735   443.5337
  579.7796   473.5190   714.7138   623.4458   800.1720   445.0329
  576.7811   469.0212   714.7138   624.9451   797.1735   446.5322
  578.2804   463.0242   713.2145   621.9466   794.1750   445.0329
  575.2818   451.0300   711.7152   621.9466   797.1735   442.0344
  575.2818   452.5293   713.2145   624.9451   797.1735   446.5322
  570.7840   449.5307   711.7152   620.4473   797.1735   445.0329
  572.2833   449.5307   713.2145   624.9451   795.6742   445.0329
  570.7840   449.5307   713.2145   623.4458   798.6728   448.0315
  572.2833   448.0315   713.2145   626.4444   797.1735   445.0329
  572.2833   448.0315   714.7138   626.4444   797.1735   442.0344
  570.7840   448.0315   714.7138   624.9451   797.1735   446.5322
  572.2833   449.5307   713.2145   624.9451   797.1735   442.0344
  570.7840   454.0286   713.2145   626.4444   800.1720   443.5337
  570.7840   454.0286   714.7138   623.4458   795.6742   443.5337
  569.2848   457.0271   714.7138   626.4444   795.6742   443.5337
  572.2833   457.0271   714.7138   624.9451   797.1735   445.0329
  569.2848   457.0271   713.2145   623.4458   795.6742   442.0344
  570.7840   457.0271   714.7138   623.4458   797.1735   439.0359
  569.2848   458.5264   714.7138   623.4458   798.6728   440.5351
  569.2848   458.5264   711.7152   624.9451   797.1735   442.0344
  566.2862   457.0271   713.2145   623.4458   797.1735   440.5351
  566.2862   463.0242   710.2160   621.9466   798.6728   440.5351
  564.7870   460.0256   711.7152   624.9451   795.6742   443.5337
  566.2862   460.0256   711.7152   623.4458   795.6742   440.5351
  564.7870   458.5264   713.2145   624.9451   794.1750   439.0359
  564.7870   458.5264   714.7138   623.4458   792.6757   442.0344
  564.7870   461.5249   711.7152   623.4458   794.1750   445.0329
  564.7870   463.0242   710.2160   624.9451   792.6757   440.5351
  564.7870   463.0242   710.2160   623.4458   794.1750   443.5337
  563.2877   463.0242   708.7167   623.4458   795.6742   446.5322
  564.7870   463.0242   710.2160   623.4458   794.1750   445.0329
  567.7855   464.5234   708.7167   623.4458   792.6757   442.0344
  566.2862   461.5249   708.7167   623.4458   791.1764   442.0344
  570.7840   461.5249   708.7167   623.4458   792.6757   442.0344
  569.2848   458.5264   707.2174   623.4458   791.1764   443.5337
  570.7840   457.0271   710.2160   623.4458   792.6757   440.5351
  570.7840   455.5278   708.7167   621.9466   791.1764   442.0344
  569.2848   457.0271   707.2174   624.9451   792.6757   443.5337
  573.7826   454.0286   710.2160   624.9451   792.6757   440.5351
  572.2833   458.5264   707.2174   623.4458   792.6757   442.0344
  570.7840   452.5293   710.2160   623.4458   792.6757   440.5351
  572.2833   454.0286   710.2160   623.4458   794.1750   439.0359
  569.2848   457.0271   710.2160   623.4458   795.6742   443.5337
  567.7855   455.5278   708.7167   624.9451   795.6742   443.5337
  567.7855   455.5278   710.2160   624.9451   794.1750   442.0344
  569.2848   457.0271   711.7152   623.4458   794.1750   442.0344
  563.2877   458.5264   707.2174   623.4458   792.6757   442.0344
  564.7870   455.5278   710.2160   624.9451   791.1764   443.5337
  564.7870   457.0271   710.2160   623.4458   792.6757   443.5337
  563.2877   458.5264   705.7182   623.4458   792.6757   442.0344
  561.7884   460.0256   710.2160   626.4444   792.6757   445.0329
  560.2892   458.5264   710.2160   621.9466   794.1750   442.0344
  560.2892   461.5249   708.7167   623.4458   792.6757   440.5351
  555.7914   457.0271   707.2174   623.4458   794.1750   440.5351
  560.2892   461.5249   708.7167   623.4458   792.6757   443.5337
  561.7884   463.0242   708.7167   621.9466   794.1750   439.0359
  561.7884   458.5264   710.2160   623.4458   795.6742   440.5351
  563.2877   460.0256   710.2160   623.4458   795.6742   442.0344
  564.7870   461.5249   708.7167   621.9466   794.1750   442.0344
  561.7884   460.0256   708.7167   621.9466   795.6742   442.0344
  564.7870   460.0256   711.7152   624.9451   797.1735   443.5337
  564.7870   458.5264   711.7152   621.9466   792.6757   440.5351
  572.2833   457.0271   713.2145   620.4473   795.6742   443.5337
  567.7855   460.0256   711.7152   621.9466   798.6728   443.5337
  566.2862   458.5264   711.7152   621.9466   795.6742   442.0344
  570.7840   457.0271   713.2145   623.4458   798.6728   442.0344
  569.2848   460.0256   713.2145   621.9466   797.1735   442.0344
  570.7840   458.5264   711.7152   621.9466   797.1735   443.5337
  570.7840   455.5278   713.2145   624.9451   794.1750   443.5337
  570.7840   463.0242   710.2160   624.9451   794.1750   443.5337
  569.2848   467.5220   713.2145   624.9451   798.6728   442.0344
  567.7855   467.5220   713.2145   623.4458   795.6742   443.5337
  564.7870   469.0212   710.2160   624.9451   797.1735   443.5337
  563.2877   473.5190   713.2145   624.9451   795.6742   440.5351
  561.7884   473.5190   713.2145   623.4458   797.1735   446.5322
  563.2877   473.5190   713.2145   621.9466   797.1735   439.0359
  563.2877   472.0198   711.7152   623.4458   794.1750   439.0359
  560.2892   476.5176   711.7152   621.9466   797.1735   439.0359
  561.7884   473.5190   713.2145   623.4458   795.6742   439.0359
  557.2906   479.5161   711.7152   624.9451   797.1735   446.5322
  557.2906   484.0139   711.7152   621.9466   795.6742   439.0359
  542.2980   479.5161   711.7152   623.4458   794.1750   442.0344
  537.8001   482.5146   714.7138   621.9466   795.6742   443.5337
  528.8045   482.5146   714.7138   626.4444   797.1735   443.5337
  524.3067   481.0154   713.2145   623.4458   795.6742   443.5337
  515.3111   488.5117   711.7152   623.4458   798.6728   442.0344
  510.8133   499.0066   714.7138   621.9466   795.6742   442.0344
  513.8119   505.0037   714.7138   624.9451   797.1735   445.0329
  510.8133   505.0037   711.7152   623.4458   797.1735   446.5322
  512.3126   508.0022   714.7138   621.9466   800.1720   445.0329
  512.3126   512.5000   713.2145   624.9451   801.6713   443.5337
  510.8133   508.0022   713.2145   623.4458   797.1735   445.0329
  507.8148   512.5000   708.7167   621.9466   797.1735   445.0329
  512.3126   509.5015   713.2145   623.4458   801.6713   446.5322
  509.3141   508.0022   713.2145   624.9451   797.1735   445.0329
  504.8163   506.5029   713.2145   620.4473   798.6728   445.0329
  506.3155   503.5044   713.2145   624.9451   797.1735   443.5337
  509.3141   500.5059   717.7123   623.4458   795.6742   449.5307
  509.3141   494.5088   714.7138   623.4458   797.1735   445.0329
  512.3126   490.0110   713.2145   624.9451   797.1735   443.5337
  515.3111   490.0110   711.7152   623.4458   795.6742   442.0344
  518.3097   487.0124   714.7138   626.4444   794.1750   443.5337
  521.3082   479.5161   716.2130   624.9451   797.1735   442.0344
  525.8060   479.5161   716.2130   623.4458   797.1735   442.0344
  528.8045   470.5205   714.7138   623.4458   797.1735   445.0329
  539.2994   460.0256   716.2130   624.9451   797.1735   442.0344
  540.7987   451.0300   716.2130   626.4444   795.6742   446.5322
  543.7972   437.5366   713.2145   624.9451   797.1735   443.5337
  546.7958   430.0403   713.2145   621.9466   797.1735   442.0344
  549.7943   428.5410   713.2145   621.9466   795.6742   443.5337
  552.7928   431.5395   713.2145   621.9466   798.6728   443.5337
  554.2921   430.0403   714.7138   623.4458   797.1735   440.5351
  555.7914   431.5395   717.7123   623.4458   797.1735   445.0329
  554.2921   433.0388   716.2130   623.4458   798.6728   443.5337
  555.7914   433.0388   714.7138   623.4458   800.1720   442.0344
  554.2921   431.5395   716.2130   620.4473   797.1735   442.0344
  557.2906   430.0403   714.7138   623.4458   795.6742   442.0344
  558.7899   434.5381   713.2145   624.9451   795.6742   443.5337
  557.2906   434.5381   714.7138   624.9451   794.1750   442.0344
  557.2906   431.5395   713.2145   623.4458   797.1735   439.0359
  558.7899   433.0388   710.2160   621.9466   797.1735   442.0344
  561.7884   433.0388   713.2145   623.4458   797.1735   442.0344
  563.2877   433.0388   714.7138   621.9466   795.6742   440.5351
  561.7884   434.5381   716.2130   623.4458   798.6728   443.5337
  563.2877   436.0373   714.7138   626.4444   797.1735   445.0329
  566.2862   434.5381   711.7152   624.9451   798.6728   436.0373
  567.7855   431.5395   716.2130   621.9466   797.1735   445.0329
  566.2862   436.0373   716.2130   623.4458   797.1735   442.0344
  566.2862   434.5381   716.2130   621.9466   797.1735   443.5337
  566.2862   434.5381   717.7123   626.4444   795.6742   440.5351
  561.7884   433.0388   716.2130   620.4473   798.6728   445.0329
  566.2862   434.5381   714.7138   626.4444   797.1735   445.0329
  561.7884   434.5381   714.7138   626.4444   797.1735   442.0344
  563.2877   430.0403   714.7138   624.9451   797.1735   443.5337
  564.7870   433.0388   714.7138   623.4458   795.6742   442.0344
  563.2877   434.5381   713.2145   626.4444   795.6742   440.5351
  567.7855   439.0359   713.2145   624.9451   797.1735   443.5337
  564.7870   431.5395   713.2145   624.9451   795.6742   442.0344
  564.7870   434.5381   716.2130   627.9436   797.1735   445.0329
  561.7884   434.5381   713.2145   624.9451   794.1750   443.5337
  563.2877   434.5381   714.7138   624.9451   795.6742   445.0329
  564.7870   437.5366   716.2130   623.4458   795.6742   442.0344
  563.2877   434.5381   714.7138   623.4458   798.6728   442.0344
  564.7870   434.5381   717.7123   621.9466   794.1750   446.5322
  566.2862   434.5381   713.2145   623.4458   795.6742   445.0329
  564.7870   434.5381   716.2130   624.9451   800.1720   446.5322
  564.7870   434.5381   716.2130   624.9451   795.6742   446.5322
  563.2877   434.5381   716.2130   624.9451   798.6728   443.5337
  561.7884   431.5395   714.7138   624.9451   797.1735   446.5322
  564.7870   430.0403   717.7123   623.4458   797.1735   445.0329
  563.2877   433.0388   711.7152   624.9451   800.1720   442.0344
  560.2892   409.0505   719.2116   623.4458   797.1735   443.5337
  560.2892   419.5454   714.7138   623.4458   795.6742   445.0329
  564.7870   437.5366   717.7123   621.9466   795.6742   445.0329
  566.2862   436.0373   711.7152   626.4444   797.1735   448.0315
  566.2862   434.5381   716.2130   623.4458   797.1735   448.0315
  566.2862   436.0373   714.7138   624.9451   798.6728   446.5322
  566.2862   431.5395   714.7138   626.4444   797.1735   448.0315
  567.7855   434.5381   717.7123   624.9451   800.1720   443.5337
  566.2862   434.5381   711.7152   624.9451   797.1735   443.5337
  566.2862   433.0388   716.2130   623.4458   797.1735   443.5337
  563.2877   433.0388   716.2130   623.4458   797.1735   445.0329
  564.7870   433.0388   717.7123   624.9451   798.6728   445.0329
  566.2862   434.5381   714.7138   621.9466   797.1735   442.0344
  564.7870   433.0388   714.7138   624.9451   800.1720   443.5337
  567.7855   431.5395   711.7152   626.4444   800.1720   445.0329
  564.7870   436.0373   716.2130   626.4444   798.6728   443.5337
  566.2862   434.5381   710.2160   626.4444   800.1720   446.5322
  569.2848   434.5381   717.7123   624.9451   795.6742   446.5322
  563.2877   434.5381   716.2130   623.4458   798.6728   446.5322
  569.2848   436.0373   716.2130   624.9451   795.6742   443.5337
  564.7870   436.0373   713.2145   623.4458   798.6728   440.5351
  564.7870   431.5395   713.2145   621.9466   797.1735   440.5351
