# Supplementary material for: Semi-automatic tracking, smoothing and segmentation of hyoid bone motion from videofluoroscopic swallowing study
Source: PLoS One. 2017 Nov 28;12(11):e0188684. doi: 10.1371/journal.pone.0188684 (PMC5705154; doi:10.1371/journal.pone.0188684)
Supplement: S3 File — (ZIP) [file pone.0188684.s003.zip › 14_manualtracking_fr1to190.txt]

  443.3463   338.5849   582.7782   594.9597   683.2291   431.5395
  446.3448   340.0842   585.7767   594.9597   683.2291   433.0388
  449.3433   341.5835   588.7753   600.9568   687.7269   439.0359
  455.3404   347.5805   596.2716   599.4575   687.7269   440.5351
  458.3389   352.0783   591.7738   597.9583   689.2262   440.5351
  464.3360   361.0739   597.7709   602.4561   692.2247   442.0344
  471.8324   367.0710   600.7694   608.4531   693.7240   442.0344
  477.8294   374.5673   602.2687   611.4517   695.2233   445.0329
  480.8280   383.5630   603.7679   615.9495   693.7240   446.5322
  482.3272   392.5586   609.7650   614.4502   699.7211   454.0286
  479.3287   392.5586   614.2628   615.9495   702.7196   452.5293
  477.8294   394.0578   621.7592   618.9480   702.7196   451.0300
  473.3316   392.5586   618.7606   615.9495   707.2174   452.5293
  473.3316   391.0593   620.2599   618.9480   707.2174   451.0300
  479.3287   391.0593   618.7606   615.9495   705.7182   452.5293
  474.8309   386.5615   620.2599   617.4488   707.2174   455.5278
  473.3316   388.0608   620.2599   618.9480   704.2189   451.0300
  473.3316   386.5615   614.2628   614.4502   705.7182   451.0300
  470.3331   389.5600   611.2643   615.9495   699.7211   451.0300
  465.8353   392.5586   612.7635   617.4488   701.2204   449.5307
  456.8397   397.0564   609.7650   618.9480   698.2218   451.0300
  459.8382   406.0520   611.2643   614.4502   698.2218   449.5307
  456.8397   413.5483   609.7650   618.9480   696.7225   449.5307
  450.8426   413.5483   611.2643   615.9495   696.7225   449.5307
  449.3433   418.0461   605.2672   614.4502   698.2218   451.0300
  440.3477   418.0461   606.7665   615.9495   693.7240   448.0315
  438.8485   419.5454   606.7665   615.9495   692.2247   449.5307
  446.3448   418.0461   603.7679   615.9495   693.7240   449.5307
  444.8455   419.5454   603.7679   611.4517   692.2247   446.5322
  449.3433   415.0476   605.2672   611.4517   692.2247   448.0315
  446.3448   412.0490   608.2657   615.9495   692.2247   445.0329
  447.8441   409.0505   600.7694   611.4517   690.7255   446.5322
  450.8426   409.0505   602.2687   611.4517   689.2262   446.5322
  452.3419   404.5527   603.7679   611.4517   689.2262   445.0329
  447.8441   401.5542   602.2687   611.4517   689.2262   446.5322
  444.8455   395.5571   600.7694   609.9524   690.7255   446.5322
  449.3433   392.5586   599.2701   611.4517   690.7255   445.0329
  447.8441   389.5600   600.7694   609.9524   689.2262   446.5322
  453.8411   385.0622   600.7694   608.4531   687.7269   448.0315
  449.3433   386.5615   597.7709   608.4531   689.2262   445.0329
  450.8426   383.5630   594.7723   609.9524   687.7269   443.5337
  449.3433   386.5615   599.2701   611.4517   687.7269   445.0329
  449.3433   386.5615   596.2716   608.4531   684.7284   443.5337
  452.3419   392.5586   596.2716   608.4531   690.7255   445.0329
  444.8455   401.5542   596.2716   608.4531   686.2277   445.0329
  447.8441   403.0534   599.2701   609.9524   686.2277   445.0329
  449.3433   403.0534   597.7709   609.9524   689.2262   446.5322
  444.8455   400.0549   597.7709   612.9510   686.2277   446.5322
  441.8470   383.5630   600.7694   609.9524   689.2262   443.5337
  447.8441   371.5688   597.7709   608.4531   689.2262   443.5337
  453.8411   365.5717   596.2716   611.4517   689.2262   443.5337
  459.8382   364.0725   600.7694   609.9524   690.7255   445.0329
  461.3375   356.5761   596.2716   611.4517   686.2277   445.0329
  461.3375   355.0769   600.7694   608.4531   684.7284   445.0329
  456.8397   355.0769   596.2716   606.9539   684.7284   445.0329
  455.3404   359.5747   594.7723   608.4531   686.2277   443.5337
  458.3389   359.5747   593.2731   606.9539   686.2277   442.0344
  459.8382   364.0725   596.2716   608.4531   686.2277   445.0329
  456.8397   368.5703   597.7709   608.4531   686.2277   445.0329
  458.3389   367.0710   596.2716   606.9539   690.7255   445.0329
  456.8397   368.5703   594.7723   606.9539   687.7269   448.0315
  456.8397   370.0695   594.7723   608.4531   687.7269   445.0329
  464.3360   373.0681   597.7709   608.4531   689.2262   446.5322
  461.3375   370.0695   596.2716   606.9539   690.7255   445.0329
  458.3389   370.0695   600.7694   606.9539   689.2262   445.0329
  459.8382   367.0710   597.7709   605.4546   690.7255   446.5322
  456.8397   365.5717   599.2701   608.4531   687.7269   445.0329
  455.3404   365.5717   599.2701   605.4546   687.7269   445.0329
  456.8397   365.5717   597.7709   605.4546   689.2262   445.0329
  456.8397   367.0710   593.2731   605.4546   687.7269   446.5322
  452.3419   365.5717   597.7709   605.4546   689.2262   443.5337
  450.8426   364.0725   596.2716   605.4546   687.7269   445.0329
  452.3419   365.5717   593.2731   603.9553   686.2277   446.5322
  453.8411   367.0710   591.7738   603.9553   687.7269   445.0329
  453.8411   365.5717   593.2731   602.4561   689.2262   446.5322
  455.3404   362.5732   596.2716   603.9553   689.2262   443.5337
  453.8411   359.5747   594.7723   603.9553   689.2262   442.0344
  453.8411   359.5747   594.7723   602.4561   686.2277   443.5337
  462.8367   358.0754   593.2731   600.9568   686.2277   443.5337
  462.8367   358.0754   591.7738   606.9539   684.7284   446.5322
  461.3375   361.0739   597.7709   605.4546   689.2262   442.0344
  455.3404   373.0681   593.2731   606.9539   689.2262   443.5337
  449.3433   380.5644   591.7738   608.4531   690.7255   445.0329
  443.3463   383.5630   597.7709   605.4546   687.7269   446.5322
  444.8455   382.0637   593.2731   608.4531   690.7255   445.0329
  449.3433   377.5659   597.7709   606.9539   686.2277   443.5337
  447.8441   376.0666   593.2731   608.4531   686.2277   445.0329
  450.8426   374.5673   593.2731   605.4546   686.2277   443.5337
  449.3433   371.5688   593.2731   609.9524   684.7284   443.5337
  447.8441   376.0666   594.7723   608.4531   686.2277   445.0329
  444.8455   383.5630   593.2731   608.4531   687.7269   446.5322
  440.3477   404.5527   596.2716   609.9524   687.7269   445.0329
  435.8499   412.0490   594.7723   608.4531   686.2277   445.0329
  432.8514   418.0461   593.2731   605.4546   687.7269   445.0329
  423.8558   418.0461   597.7709   606.9539   684.7284   442.0344
  420.8572   416.5469   597.7709   608.4531   686.2277   443.5337
  408.8631   419.5454   594.7723   605.4546   687.7269   445.0329
  404.3653   421.0447   591.7738   603.9553   687.7269   443.5337
  393.8704   416.5469   593.2731   608.4531   684.7284   446.5322
  390.8719   413.5483   593.2731   605.4546   686.2277   443.5337
  387.8734   415.0476   593.2731   603.9553   684.7284   445.0329
  383.3755   416.5469   596.2716   605.4546   684.7284   442.0344
  377.3785   416.5469   591.7738   603.9553   687.7269   442.0344
  375.8792   415.0476   593.2731   608.4531   686.2277   445.0329
  372.8807   415.0476   593.2731   606.9539   686.2277   448.0315
  374.3799   412.0490   597.7709   602.4561   684.7284   446.5322
  375.8792   413.5483   596.2716   603.9553   686.2277   443.5337
  372.8807   412.0490   593.2731   605.4546   687.7269   445.0329
  374.3799   412.0490   594.7723   603.9553   684.7284   448.0315
  371.3814   413.5483   594.7723   605.4546   686.2277   448.0315
  377.3785   410.5498   591.7738   605.4546   686.2277   446.5322
  375.8792   410.5498   591.7738   606.9539   684.7284   446.5322
  375.8792   412.0490   596.2716   602.4561   686.2277   443.5337
  378.8777   412.0490   591.7738   605.4546   686.2277   446.5322
  378.8777   413.5483   594.7723   605.4546   683.2291   446.5322
  377.3785   410.5498   591.7738   603.9553   684.7284   445.0329
  383.3755   409.0505   594.7723   603.9553   686.2277   445.0329
  387.8734   409.0505   594.7723   605.4546   683.2291   443.5337
  395.3697   406.0520   591.7738   600.9568   681.7299   445.0329
  401.3668   406.0520   590.2745   606.9539   683.2291   445.0329
  408.8631   400.0549   590.2745   605.4546   684.7284   442.0344
  417.8587   389.5600   587.2760   605.4546   680.2306   443.5337
  426.8543   385.0622   590.2745   602.4561   681.7299   443.5337
  426.8543   382.0637   590.2745   605.4546   677.2321   445.0329
  432.8514   377.5659   590.2745   603.9553   681.7299   442.0344
  431.3521   377.5659   590.2745   606.9539   678.7313   442.0344
  431.3521   376.0666   588.7753   605.4546   681.7299   440.5351
  434.3507   376.0666   587.2760   603.9553   681.7299   442.0344
  437.3492   376.0666   590.2745   603.9553   681.7299   439.0359
  437.3492   370.0695   588.7753   602.4561   681.7299   445.0329
  438.8485   373.0681   590.2745   605.4546   681.7299   443.5337
  438.8485   367.0710   590.2745   602.4561   681.7299   445.0329
  437.3492   370.0695   593.2731   603.9553   683.2291   443.5337
  440.3477   367.0710   585.7767   606.9539   681.7299   446.5322
  435.8499   368.5703   585.7767   606.9539   686.2277   442.0344
  435.8499   368.5703   591.7738   605.4546   684.7284   440.5351
  437.3492   367.0710   590.2745   605.4546   680.2306   442.0344
  444.8455   365.5717   590.2745   605.4546   686.2277   440.5351
  443.3463   364.0725   590.2745   606.9539   681.7299   442.0344
  444.8455   359.5747   593.2731   606.9539   684.7284   443.5337
  443.3463   359.5747   591.7738   605.4546   684.7284   443.5337
  446.3448   361.0739   591.7738   606.9539   686.2277   440.5351
  446.3448   355.0769   591.7738   603.9553   686.2277   446.5322
  446.3448   358.0754   591.7738   603.9553   684.7284   440.5351
  444.8455   356.5761   590.2745   606.9539   686.2277   443.5337
  444.8455   355.0769   593.2731   606.9539   681.7299   443.5337
  444.8455   355.0769   591.7738   603.9553   681.7299   442.0344
  444.8455   355.0769   591.7738   603.9553   683.2291   442.0344
  446.3448   355.0769   587.2760   603.9553   681.7299   443.5337
  444.8455   355.0769   590.2745   603.9553   680.2306   440.5351
  443.3463   355.0769   590.2745   603.9553   680.2306   445.0329
  444.8455   353.5776   588.7753   603.9553   684.7284   443.5337
  441.8470   355.0769   591.7738   606.9539   681.7299   442.0344
  446.3448   356.5761   593.2731   605.4546   681.7299   442.0344
  444.8455   359.5747   591.7738   603.9553   681.7299   443.5337
  443.3463   356.5761   587.2760   603.9553   683.2291   440.5351
  437.3492   359.5747   587.2760   603.9553   683.2291   442.0344
  435.8499   358.0754   588.7753   602.4561   681.7299   442.0344
  434.3507   361.0739   588.7753   605.4546   683.2291   442.0344
  437.3492   359.5747   584.2775   603.9553   678.7313   443.5337
  437.3492   362.5732   584.2775   600.9568   678.7313   440.5351
  437.3492   362.5732   587.2760   602.4561   678.7313   439.0359
  437.3492   364.0725   585.7767   600.9568   680.2306   440.5351
  435.8499   365.5717   582.7782   602.4561   680.2306   439.0359
  434.3507   365.5717   587.2760   605.4546   675.7328   440.5351
  431.3521   365.5717   584.2775   600.9568   680.2306   443.5337
  434.3507   368.5703   587.2760   600.9568   677.2321   439.0359
  435.8499   368.5703   591.7738   602.4561   678.7313   442.0344
  432.8514   367.0710   590.2745   605.4546   680.2306   442.0344
  435.8499   371.5688   590.2745   600.9568   680.2306   442.0344
  434.3507   373.0681   593.2731   602.4561   684.7284   440.5351
  434.3507   374.5673   590.2745   603.9553   681.7299   440.5351
  437.3492   373.0681   593.2731   600.9568   681.7299   439.0359
  435.8499   376.0666   588.7753   600.9568   680.2306   442.0344
  437.3492   373.0681   591.7738   603.9553   681.7299   442.0344
  440.3477   374.5673   590.2745   600.9568   680.2306   443.5337
  435.8499   374.5673   591.7738   603.9553   680.2306   443.5337
  438.8485   374.5673   591.7738   605.4546   680.2306   442.0344
  437.3492   373.0681   590.2745   602.4561   678.7313   440.5351
  434.3507   374.5673   585.7767   602.4561   681.7299   443.5337
  440.3477   377.5659   591.7738   600.9568   683.2291   442.0344
  432.8514   379.0652   590.2745   600.9568   678.7313   440.5351
  437.3492   374.5673   587.2760   600.9568   678.7313   439.0359
  437.3492   379.0652   590.2745   603.9553   681.7299   440.5351
  438.8485   379.0652   588.7753   606.9539   680.2306   442.0344
  437.3492   379.0652   588.7753   605.4546   680.2306   443.5337
  437.3492   379.0652   587.2760   603.9553   678.7313   443.5337
  435.8499   377.5659   584.2775   600.9568   678.7313   442.0344
  438.8485   380.5644   590.2745   602.4561   677.2321   437.5366
  437.3492   382.0637   581.2789   597.9583   678.7313   440.5351
