# Supplementary material for: Semi-automatic tracking, smoothing and segmentation of hyoid bone motion from videofluoroscopic swallowing study
Source: PLoS One. 2017 Nov 28;12(11):e0188684. doi: 10.1371/journal.pone.0188684 (PMC5705154; doi:10.1371/journal.pone.0188684)
Supplement: S3 File — (ZIP) [file pone.0188684.s003.zip › 15_manualtracking_fr1to300.txt]

  308.4122   446.5322   494.3214   540.9861   512.3126   406.0520
  312.9100   446.5322   497.3199   542.4854   509.3141   406.0520
  315.9085   430.0403   495.8206   542.4854   510.8133   407.5512
  312.9100   430.0403   492.8221   542.4854   512.3126   407.5512
  320.4063   430.0403   495.8206   539.4868   510.8133   401.5542
  318.9070   430.0403   497.3199   546.9832   510.8133   406.0520
  318.9070   431.5395   497.3199   543.9846   510.8133   407.5512
  320.4063   430.0403   497.3199   543.9846   512.3126   407.5512
  323.4048   431.5395   500.3184   543.9846   513.8119   407.5512
  327.9026   430.0403   497.3199   542.4854   510.8133   406.0520
  321.9056   430.0403   494.3214   542.4854   512.3126   407.5512
  320.4063   431.5395   497.3199   542.4854   510.8133   407.5512
  323.4048   430.0403   495.8206   540.9861   512.3126   407.5512
  323.4048   430.0403   495.8206   542.4854   512.3126   406.0520
  321.9056   428.5410   495.8206   542.4854   509.3141   404.5527
  323.4048   428.5410   494.3214   543.9846   507.8148   403.0534
  318.9070   427.0417   488.3243   542.4854   510.8133   403.0534
  318.9070   428.5410   491.3228   539.4868   506.3155   404.5527
  318.9070   428.5410   488.3243   539.4868   510.8133   403.0534
  318.9070   428.5410   486.8250   539.4868   507.8148   406.0520
  317.4078   427.0417   482.3272   536.4883   507.8148   407.5512
  320.4063   427.0417   486.8250   537.9876   504.8163   403.0534
  314.4092   427.0417   489.8236   540.9861   507.8148   406.0520
  318.9070   427.0417   486.8250   536.4883   506.3155   406.0520
  323.4048   425.5425   489.8236   537.9876   506.3155   403.0534
  320.4063   430.0403   485.3258   539.4868   506.3155   404.5527
  324.9041   428.5410   486.8250   540.9861   503.3170   401.5542
  317.4078   431.5395   485.3258   539.4868   504.8163   401.5542
  312.9100   427.0417   485.3258   539.4868   507.8148   403.0534
  312.9100   424.0432   485.3258   539.4868   504.8163   406.0520
  305.4136   434.5381   485.3258   537.9876   504.8163   403.0534
  303.9143   433.0388   485.3258   537.9876   504.8163   403.0534
  305.4136   439.0359   477.8294   537.9876   503.3170   403.0534
  299.4165   442.0344   483.8265   537.9876   503.3170   404.5527
  300.9158   440.5351   483.8265   536.4883   506.3155   398.5556
  302.4151   436.0373   477.8294   539.4868   504.8163   400.0549
  302.4151   430.0403   477.8294   537.9876   504.8163   400.0549
  293.4195   427.0417   480.8280   537.9876   503.3170   400.0549
  291.9202   424.0432   477.8294   537.9876   501.8177   403.0534
  290.4209   422.5439   479.3287   533.4898   506.3155   401.5542
  294.9187   416.5469   479.3287   531.9905   503.3170   401.5542
  290.4209   412.0490   479.3287   536.4883   503.3170   400.0549
  297.9173   412.0490   477.8294   533.4898   501.8177   401.5542
  305.4136   421.0447   482.3272   536.4883   501.8177   400.0549
  302.4151   421.0447   476.3302   533.4898   501.8177   403.0534
  305.4136   428.5410   480.8280   534.9890   506.3155   404.5527
  306.9129   421.0447   483.8265   536.4883   504.8163   401.5542
  308.4122   433.0388   480.8280   537.9876   507.8148   406.0520
  305.4136   437.5366   483.8265   536.4883   504.8163   404.5527
  303.9143   437.5366   482.3272   539.4868   506.3155   400.0549
  300.9158   430.0403   482.3272   534.9890   504.8163   401.5542
  306.9129   431.5395   483.8265   540.9861   506.3155   400.0549
  305.4136   434.5381   480.8280   537.9876   509.3141   406.0520
  308.4122   427.0417   485.3258   537.9876   507.8148   404.5527
  309.9114   422.5439   482.3272   536.4883   507.8148   406.0520
  315.9085   424.0432   482.3272   539.4868   501.8177   401.5542
  314.4092   427.0417   480.8280   540.9861   506.3155   404.5527
  315.9085   424.0432   483.8265   537.9876   504.8163   400.0549
  318.9070   422.5439   486.8250   537.9876   501.8177   400.0549
  311.4107   419.5454   483.8265   537.9876   500.3184   398.5556
  315.9085   427.0417   485.3258   537.9876   503.3170   403.0534
  308.4122   422.5439   485.3258   537.9876   504.8163   403.0534
  309.9114   427.0417   482.3272   539.4868   504.8163   403.0534
  314.4092   427.0417   482.3272   537.9876   501.8177   403.0534
  314.4092   422.5439   482.3272   539.4868   501.8177   401.5542
  318.9070   422.5439   482.3272   539.4868   504.8163   403.0534
  320.4063   428.5410   485.3258   539.4868   504.8163   403.0534
  320.4063   428.5410   482.3272   542.4854   503.3170   401.5542
  318.9070   424.0432   488.3243   537.9876   504.8163   400.0549
  324.9041   430.0403   482.3272   542.4854   503.3170   401.5542
  321.9056   431.5395   485.3258   537.9876   504.8163   398.5556
  323.4048   428.5410   486.8250   536.4883   503.3170   403.0534
  321.9056   431.5395   482.3272   536.4883   501.8177   403.0534
  317.4078   437.5366   480.8280   539.4868   503.3170   401.5542
  315.9085   437.5366   482.3272   533.4898   504.8163   400.0549
  308.4122   439.0359   480.8280   537.9876   506.3155   401.5542
  308.4122   434.5381   483.8265   537.9876   506.3155   403.0534
  306.9129   440.5351   483.8265   543.9846   506.3155   404.5527
  305.4136   443.5337   488.3243   540.9861   506.3155   400.0549
  306.9129   440.5351   485.3258   543.9846   506.3155   404.5527
  305.4136   440.5351   488.3243   540.9861   503.3170   401.5542
  306.9129   439.0359   483.8265   540.9861   504.8163   401.5542
  309.9114   437.5366   483.8265   537.9876   504.8163   403.0534
  308.4122   428.5410   483.8265   542.4854   504.8163   401.5542
  308.4122   427.0417   485.3258   542.4854   506.3155   401.5542
  306.9129   427.0417   488.3243   537.9876   503.3170   406.0520
  305.4136   430.0403   488.3243   537.9876   503.3170   403.0534
  311.4107   422.5439   482.3272   543.9846   504.8163   406.0520
  308.4122   422.5439   483.8265   539.4868   503.3170   404.5527
  318.9070   427.0417   485.3258   542.4854   504.8163   404.5527
  320.4063   425.5425   488.3243   539.4868   504.8163   404.5527
  315.9085   427.0417   488.3243   542.4854   506.3155   403.0534
  324.9041   424.0432   488.3243   543.9846   507.8148   403.0534
  318.9070   428.5410   488.3243   543.9846   506.3155   404.5527
  324.9041   428.5410   486.8250   539.4868   506.3155   406.0520
  323.4048   422.5439   485.3258   540.9861   506.3155   406.0520
  321.9056   425.5425   489.8236   545.4839   506.3155   403.0534
  321.9056   428.5410   486.8250   540.9861   504.8163   403.0534
  326.4034   427.0417   483.8265   540.9861   504.8163   403.0534
  323.4048   427.0417   488.3243   545.4839   503.3170   406.0520
  324.9041   428.5410   486.8250   542.4854   503.3170   407.5512
  324.9041   427.0417   485.3258   542.4854   507.8148   406.0520
  323.4048   434.5381   491.3228   542.4854   503.3170   404.5527
  324.9041   428.5410   489.8236   542.4854   503.3170   404.5527
  324.9041   427.0417   488.3243   539.4868   504.8163   403.0534
  324.9041   431.5395   488.3243   540.9861   504.8163   406.0520
  329.4019   427.0417   483.8265   545.4839   504.8163   406.0520
  323.4048   427.0417   489.8236   543.9846   506.3155   406.0520
  321.9056   427.0417   485.3258   540.9861   504.8163   407.5512
  324.9041   427.0417   488.3243   539.4868   507.8148   404.5527
  327.9026   433.0388   492.8221   542.4854   506.3155   406.0520
  324.9041   433.0388   488.3243   540.9861   507.8148   403.0534
  326.4034   442.0344   489.8236   542.4854   506.3155   403.0534
  318.9070   446.5322   488.3243   539.4868   503.3170   403.0534
  318.9070   442.0344   486.8250   540.9861   506.3155   406.0520
  318.9070   445.0329   492.8221   545.4839   506.3155   403.0534
  317.4078   445.0329   486.8250   542.4854   507.8148   401.5542
  314.4092   446.5322   492.8221   548.4824   504.8163   404.5527
  309.9114   448.0315   491.3228   542.4854   506.3155   403.0534
  306.9129   443.5337   483.8265   540.9861   506.3155   404.5527
  300.9158   445.0329   483.8265   536.4883   504.8163   403.0534
  302.4151   437.5366   491.3228   543.9846   501.8177   400.0549
  297.9173   437.5366   482.3272   542.4854   503.3170   403.0534
  294.9187   437.5366   486.8250   542.4854   506.3155   403.0534
  302.4151   439.0359   480.8280   539.4868   501.8177   406.0520
  303.9143   436.0373   480.8280   539.4868   503.3170   404.5527
  308.4122   428.5410   480.8280   539.4868   504.8163   406.0520
  317.4078   413.5483   483.8265   537.9876   498.8192   403.0534
  321.9056   404.5527   476.3302   539.4868   498.8192   404.5527
  317.4078   403.0534   485.3258   539.4868   500.3184   401.5542
  324.9041   386.5615   479.3287   543.9846   498.8192   404.5527
  312.9100   367.0710   480.8280   537.9876   501.8177   398.5556
  320.4063   358.0754   482.3272   537.9876   500.3184   403.0534
  318.9070   352.0783   479.3287   537.9876   503.3170   401.5542
  317.4078   344.5820   480.8280   539.4868   501.8177   404.5527
  314.4092   347.5805   480.8280   539.4868   504.8163   401.5542
  315.9085   347.5805   482.3272   540.9861   498.8192   401.5542
  314.4092   346.0813   479.3287   542.4854   501.8177   404.5527
  315.9085   346.0813   477.8294   542.4854   503.3170   397.0564
  318.9070   343.0827   483.8265   539.4868   501.8177   403.0534
  321.9056   346.0813   483.8265   540.9861   501.8177   406.0520
  320.4063   349.0798   483.8265   537.9876   501.8177   403.0534
  318.9070   346.0813   482.3272   540.9861   497.3199   401.5542
  320.4063   347.5805   482.3272   539.4868   501.8177   401.5542
  318.9070   346.0813   480.8280   539.4868   501.8177   401.5542
  321.9056   350.5791   485.3258   539.4868   500.3184   401.5542
  320.4063   349.0798   480.8280   540.9861   501.8177   401.5542
  321.9056   352.0783   485.3258   542.4854   500.3184   403.0534
  321.9056   352.0783   486.8250   540.9861   503.3170   401.5542
  324.9041   350.5791   485.3258   540.9861   506.3155   401.5542
  326.4034   352.0783   480.8280   537.9876   501.8177   404.5527
  326.4034   350.5791   483.8265   537.9876   501.8177   401.5542
  326.4034   353.5776   485.3258   539.4868   506.3155   400.0549
  327.9026   352.0783   488.3243   540.9861   506.3155   404.5527
  324.9041   353.5776   486.8250   540.9861   504.8163   401.5542
  324.9041   352.0783   488.3243   542.4854   506.3155   404.5527
  323.4048   353.5776   489.8236   539.4868   504.8163   401.5542
  323.4048   352.0783   488.3243   539.4868   501.8177   401.5542
  324.9041   350.5791   488.3243   542.4854   506.3155   404.5527
  330.9012   347.5805   483.8265   539.4868   501.8177   403.0534
  329.4019   344.5820   485.3258   542.4854   501.8177   401.5542
  332.4004   343.0827   491.3228   540.9861   503.3170   403.0534
  329.4019   340.0842   485.3258   543.9846   503.3170   400.0549
  327.9026   341.5835   485.3258   539.4868   503.3170   400.0549
  327.9026   340.0842   491.3228   540.9861   503.3170   403.0534
  326.4034   338.5849   483.8265   539.4868   501.8177   403.0534
  327.9026   335.5864   485.3258   540.9861   504.8163   406.0520
  321.9056   335.5864   488.3243   539.4868   504.8163   404.5527
  324.9041   335.5864   486.8250   542.4854   503.3170   403.0534
  318.9070   338.5849   486.8250   540.9861   503.3170   406.0520
  321.9056   337.0857   486.8250   540.9861   504.8163   404.5527
  321.9056   335.5864   485.3258   542.4854   506.3155   406.0520
  323.4048   337.0857   494.3214   540.9861   507.8148   407.5512
  323.4048   340.0842   489.8236   543.9846   510.8133   404.5527
  321.9056   334.0871   489.8236   537.9876   510.8133   403.0534
  323.4048   335.5864   489.8236   539.4868   510.8133   404.5527
  323.4048   331.0886   491.3228   540.9861   507.8148   404.5527
  320.4063   329.5893   489.8236   540.9861   509.3141   404.5527
  321.9056   329.5893   491.3228   542.4854   512.3126   404.5527
  318.9070   325.0915   491.3228   543.9846   510.8133   403.0534
  314.4092   317.5952   485.3258   543.9846   510.8133   407.5512
  317.4078   311.5981   489.8236   540.9861   509.3141   401.5542
  308.4122   310.0988   489.8236   542.4854   509.3141   403.0534
  305.4136   305.6010   486.8250   540.9861   506.3155   406.0520
  302.4151   304.1018   483.8265   540.9861   506.3155   406.0520
  294.9187   301.1032   485.3258   543.9846   510.8133   407.5512
  297.9173   302.6025   479.3287   542.4854   504.8163   406.0520
  297.9173   298.1047   483.8265   539.4868   501.8177   406.0520
  296.4180   299.6040   480.8280   542.4854   501.8177   406.0520
  297.9173   299.6040   480.8280   537.9876   504.8163   401.5542
  300.9158   305.6010   480.8280   539.4868   504.8163   401.5542
  296.4180   310.0988   483.8265   539.4868   501.8177   404.5527
  306.9129   319.0944   479.3287   540.9861   500.3184   403.0534
  312.9100   332.5878   482.3272   536.4883   503.3170   401.5542
  323.4048   340.0842   480.8280   539.4868   498.8192   400.0549
  318.9070   343.0827   476.3302   539.4868   500.3184   403.0534
  317.4078   350.5791   485.3258   537.9876   498.8192   404.5527
  324.9041   356.5761   485.3258   537.9876   500.3184   401.5542
  321.9056   364.0725   482.3272   539.4868   501.8177   403.0534
  323.4048   370.0695   483.8265   537.9876   500.3184   406.0520
  324.9041   368.5703   480.8280   537.9876   500.3184   404.5527
  324.9041   373.0681   480.8280   534.9890   498.8192   401.5542
  324.9041   374.5673   480.8280   537.9876   497.3199   403.0534
  318.9070   380.5644   483.8265   536.4883   498.8192   401.5542
  321.9056   400.0549   477.8294   537.9876   495.8206   403.0534
  320.4063   409.0505   480.8280   536.4883   497.3199   404.5527
  320.4063   410.5498   474.8309   536.4883   497.3199   400.0549
  309.9114   416.5469   473.3316   534.9890   500.3184   400.0549
  312.9100   419.5454   471.8324   536.4883   497.3199   400.0549
  309.9114   427.0417   473.3316   530.4912   498.8192   401.5542
  302.4151   428.5410   477.8294   536.4883   498.8192   400.0549
  294.9187   433.0388   474.8309   534.9890   497.3199   400.0549
  296.4180   428.5410   473.3316   534.9890   498.8192   403.0534
  297.9173   419.5454   474.8309   531.9905   494.3214   406.0520
  291.9202   397.0564   468.8338   531.9905   494.3214   398.5556
  288.9217   374.5673   461.3375   530.4912   488.3243   398.5556
  285.9231   361.0739   458.3389   527.4927   491.3228   397.0564
  285.9231   346.0813   453.8411   531.9905   486.8250   397.0564
  288.9217   340.0842   456.8397   528.9919   486.8250   397.0564
  297.9173   331.0886   456.8397   527.4927   485.3258   395.5571
  300.9158   334.0871   459.8382   525.9934   488.3243   395.5571
  305.4136   340.0842   459.8382   536.4883   489.8236   398.5556
  308.4122   343.0827   467.3346   530.4912   492.8221   400.0549
  311.4107   350.5791   473.3316   534.9890   492.8221   400.0549
  306.9129   346.0813   474.8309   536.4883   492.8221   403.0534
  305.4136   352.0783   477.8294   537.9876   497.3199   403.0534
  303.9143   356.5761   474.8309   534.9890   500.3184   400.0549
  305.4136   347.5805   482.3272   537.9876   495.8206   404.5527
  308.4122   353.5776   485.3258   540.9861   498.8192   404.5527
  305.4136   359.5747   480.8280   540.9861   498.8192   403.0534
  302.4151   364.0725   483.8265   540.9861   500.3184   403.0534
  306.9129   361.0739   482.3272   540.9861   500.3184   404.5527
  308.4122   364.0725   482.3272   536.4883   498.8192   400.0549
  314.4092   365.5717   486.8250   542.4854   497.3199   404.5527
  311.4107   368.5703   482.3272   542.4854   500.3184   404.5527
  317.4078   368.5703   483.8265   540.9861   501.8177   401.5542
  312.9100   368.5703   482.3272   543.9846   500.3184   400.0549
  309.9114   367.0710   483.8265   540.9861   500.3184   401.5542
  314.4092   367.0710   485.3258   540.9861   497.3199   404.5527
  311.4107   365.5717   483.8265   543.9846   497.3199   404.5527
  311.4107   371.5688   483.8265   542.4854   497.3199   403.0534
  311.4107   376.0666   483.8265   542.4854   498.8192   406.0520
  314.4092   376.0666   482.3272   542.4854   497.3199   398.5556
  308.4122   380.5644   482.3272   539.4868   495.8206   403.0534
  312.9100   385.0622   482.3272   539.4868   498.8192   406.0520
  315.9085   395.5571   480.8280   542.4854   495.8206   406.0520
  315.9085   400.0549   483.8265   542.4854   498.8192   403.0534
  312.9100   406.0520   482.3272   539.4868   492.8221   401.5542
  314.4092   406.0520   480.8280   539.4868   498.8192   403.0534
  311.4107   403.0534   482.3272   542.4854   494.3214   404.5527
  321.9056   395.5571   482.3272   542.4854   495.8206   407.5512
  315.9085   379.0652   480.8280   543.9846   497.3199   401.5542
  309.9114   379.0652   482.3272   545.4839   500.3184   404.5527
  314.4092   388.0608   482.3272   540.9861   494.3214   404.5527
  302.4151   400.0549   479.3287   537.9876   495.8206   403.0534
  303.9143   407.5512   479.3287   540.9861   497.3199   404.5527
  296.4180   409.0505   482.3272   540.9861   497.3199   403.0534
  294.9187   406.0520   483.8265   542.4854   497.3199   404.5527
  297.9173   404.5527   480.8280   542.4854   495.8206   406.0520
  305.4136   406.0520   485.3258   540.9861   498.8192   406.0520
  305.4136   406.0520   482.3272   539.4868   494.3214   401.5542
  311.4107   404.5527   479.3287   540.9861   492.8221   406.0520
  306.9129   406.0520   476.3302   540.9861   495.8206   406.0520
  309.9114   413.5483   483.8265   540.9861   492.8221   406.0520
  305.4136   418.0461   485.3258   542.4854   492.8221   406.0520
  308.4122   422.5439   485.3258   543.9846   491.3228   401.5542
  300.9158   422.5439   485.3258   543.9846   491.3228   400.0549
  305.4136   413.5483   485.3258   542.4854   492.8221   406.0520
  303.9143   406.0520   482.3272   545.4839   491.3228   406.0520
  300.9158   395.5571   483.8265   545.4839   495.8206   404.5527
  303.9143   394.0578   491.3228   545.4839   491.3228   406.0520
  302.4151   394.0578   488.3243   542.4854   497.3199   404.5527
  306.9129   395.5571   488.3243   540.9861   492.8221   409.0505
  314.4092   391.0593   489.8236   542.4854   495.8206   407.5512
  315.9085   386.5615   485.3258   540.9861   495.8206   406.0520
  314.4092   386.5615   486.8250   540.9861   494.3214   407.5512
  314.4092   382.0637   486.8250   543.9846   497.3199   410.5498
  312.9100   382.0637   480.8280   539.4868   494.3214   407.5512
  309.9114   374.5673   491.3228   545.4839   492.8221   406.0520
  297.9173   371.5688   483.8265   543.9846   497.3199   407.5512
  303.9143   374.5673   483.8265   543.9846   495.8206   409.0505
  302.4151   374.5673   486.8250   543.9846   495.8206   407.5512
  308.4122   379.0652   488.3243   540.9861   498.8192   410.5498
  306.9129   376.0666   486.8250   542.4854   495.8206   406.0520
  312.9100   379.0652   482.3272   543.9846   495.8206   406.0520
  311.4107   380.5644   479.3287   539.4868   491.3228   406.0520
  306.9129   379.0652   482.3272   543.9846   492.8221   409.0505
  311.4107   382.0637   485.3258   545.4839   494.3214   403.0534
  311.4107   376.0666   480.8280   543.9846   495.8206   404.5527
  311.4107   379.0652   480.8280   545.4839   488.3243   406.0520
  315.9085   376.0666   480.8280   540.9861   492.8221   407.5512
  314.4092   370.0695   489.8236   540.9861   492.8221   401.5542
  309.9114   376.0666   488.3243   545.4839   492.8221   406.0520
  314.4092   374.5673   479.3287   542.4854   492.8221   410.5498
  312.9100   374.5673   486.8250   542.4854   494.3214   404.5527
  308.4122   371.5688   482.3272   545.4839   494.3214   410.5498
  309.9114   371.5688   486.8250   548.4824   492.8221   404.5527
  311.4107   370.0695   488.3243   543.9846   494.3214   406.0520
  315.9085   371.5688   488.3243   542.4854   492.8221   406.0520
  314.4092   373.0681   483.8265   540.9861   491.3228   406.0520
