# Supplementary material for: Semi-automatic tracking, smoothing and segmentation of hyoid bone motion from videofluoroscopic swallowing study
Source: PLoS One. 2017 Nov 28;12(11):e0188684. doi: 10.1371/journal.pone.0188684 (PMC5705154; doi:10.1371/journal.pone.0188684)
Supplement: S3 File — (ZIP) [file pone.0188684.s003.zip › 16_manualtracking_fr1to300.txt]

  506.3155   340.0842   603.7679   531.9905   698.2218   391.0593
  504.8163   341.5835   600.7694   530.4912   695.2233   394.0578
  503.3170   344.5820   603.7679   530.4912   696.7225   391.0593
  500.3184   343.0827   602.2687   528.9919   696.7225   391.0593
  492.8221   353.5776   597.7709   528.9919   696.7225   391.0593
  488.3243   356.5761   599.2701   525.9934   696.7225   392.5586
  486.8250   359.5747   599.2701   525.9934   695.2233   389.5600
  485.3258   364.0725   597.7709   524.4941   696.7225   388.0608
  482.3272   368.5703   597.7709   525.9934   695.2233   388.0608
  486.8250   367.0710   597.7709   528.9919   695.2233   392.5586
  488.3243   368.5703   599.2701   528.9919   695.2233   394.0578
  494.3214   367.0710   602.2687   530.4912   696.7225   392.5586
  500.3184   367.0710   602.2687   527.4927   695.2233   391.0593
  504.8163   365.5717   602.2687   531.9905   699.7211   395.5571
  512.3126   365.5717   611.2643   536.4883   698.2218   394.0578
  513.8119   362.5732   611.2643   533.4898   701.2204   394.0578
  516.8104   364.0725   611.2643   536.4883   699.7211   394.0578
  530.3038   362.5732   618.7606   534.9890   702.7196   400.0549
  548.2950   352.0783   623.2584   545.4839   702.7196   403.0534
  570.7840   347.5805   621.7592   542.4854   707.2174   401.5542
  572.2833   353.5776   636.7518   554.4795   720.7108   410.5498
  575.2818   352.0783   636.7518   554.4795   722.2101   413.5483
  573.7826   356.5761   647.2467   560.4766   722.2101   413.5483
  570.7840   361.0739   657.7416   563.4751   726.7079   413.5483
  566.2862   364.0725   653.2438   563.4751   725.2086   410.5498
  560.2892   368.5703   648.7460   555.9788   726.7079   409.0505
  548.2950   377.5659   647.2467   551.4810   728.2072   406.0520
  540.7987   379.0652   642.7489   552.9802   720.7108   403.0534
  537.8001   380.5644   638.2511   546.9832   720.7108   406.0520
  533.3023   385.0622   639.7504   548.4824   714.7138   401.5542
  522.8075   391.0593   635.2526   551.4810   711.7152   404.5527
  512.3126   389.5600   629.2555   546.9832   710.2160   403.0534
  510.8133   389.5600   621.7592   549.9817   708.7167   403.0534
  506.3155   391.0593   624.7577   548.4824   702.7196   398.5556
  504.8163   389.5600   621.7592   546.9832   704.2189   401.5542
  501.8177   388.0608   614.2628   543.9846   701.2204   397.0564
  498.8192   385.0622   615.7621   545.4839   698.2218   400.0549
  497.3199   383.5630   609.7650   540.9861   698.2218   395.5571
  498.8192   382.0637   608.2657   543.9846   695.2233   400.0549
  497.3199   380.5644   611.2643   539.4868   696.7225   398.5556
  497.3199   379.0652   609.7650   542.4854   696.7225   397.0564
  498.8192   379.0652   611.2643   543.9846   693.7240   398.5556
  501.8177   380.5644   611.2643   540.9861   695.2233   395.5571
  498.8192   382.0637   612.7635   542.4854   698.2218   397.0564
  498.8192   380.5644   614.2628   543.9846   696.7225   400.0549
  498.8192   382.0637   611.2643   548.4824   699.7211   400.0549
  497.3199   383.5630   611.2643   546.9832   699.7211   398.5556
  500.3184   385.0622   614.2628   545.4839   698.2218   397.0564
  503.3170   385.0622   612.7635   543.9846   698.2218   398.5556
  506.3155   388.0608   609.7650   545.4839   696.7225   400.0549
  510.8133   389.5600   614.2628   546.9832   701.2204   398.5556
  518.3097   392.5586   618.7606   545.4839   699.7211   400.0549
  524.3067   389.5600   621.7592   549.9817   701.2204   400.0549
  524.3067   392.5586   621.7592   543.9846   705.7182   400.0549
  525.8060   394.0578   615.7621   542.4854   705.7182   398.5556
  525.8060   394.0578   618.7606   543.9846   704.2189   401.5542
  524.3067   395.5571   617.2613   545.4839   704.2189   398.5556
  530.3038   397.0564   615.7621   545.4839   701.2204   398.5556
  530.3038   398.5556   614.2628   545.4839   699.7211   397.0564
  528.8045   397.0564   614.2628   542.4854   699.7211   401.5542
  528.8045   400.0549   608.2657   542.4854   701.2204   401.5542
  528.8045   398.5556   611.2643   545.4839   699.7211   398.5556
  525.8060   403.0534   612.7635   542.4854   698.2218   400.0549
  527.3053   400.0549   609.7650   545.4839   701.2204   403.0534
  531.8031   394.0578   608.2657   543.9846   701.2204   400.0549
  530.3038   383.5630   611.2643   543.9846   699.7211   397.0564
  537.8001   364.0725   609.7650   542.4854   701.2204   398.5556
  536.3009   341.5835   608.2657   540.9861   701.2204   397.0564
  536.3009   332.5878   609.7650   543.9846   701.2204   398.5556
  537.8001   328.0900   606.7665   537.9876   702.7196   394.0578
  536.3009   334.0871   608.2657   540.9861   699.7211   397.0564
  530.3038   334.0871   608.2657   542.4854   698.2218   395.5571
  525.8060   337.0857   608.2657   543.9846   699.7211   398.5556
  524.3067   343.0827   608.2657   537.9876   701.2204   400.0549
  521.3082   343.0827   611.2643   543.9846   696.7225   398.5556
  519.8089   347.5805   609.7650   542.4854   698.2218   398.5556
  518.3097   352.0783   611.2643   543.9846   701.2204   398.5556
  516.8104   350.5791   609.7650   540.9861   698.2218   397.0564
  510.8133   358.0754   608.2657   542.4854   699.7211   395.5571
  501.8177   367.0710   609.7650   539.4868   701.2204   398.5556
  495.8206   379.0652   609.7650   539.4868   701.2204   398.5556
  486.8250   383.5630   608.2657   542.4854   701.2204   397.0564
  479.3287   391.0593   611.2643   537.9876   701.2204   398.5556
  473.3316   392.5586   614.2628   542.4854   699.7211   398.5556
  464.3360   400.0549   612.7635   540.9861   704.2189   401.5542
  464.3360   397.0564   617.2613   540.9861   705.7182   400.0549
  465.8353   398.5556   612.7635   539.4868   702.7196   400.0549
  461.3375   397.0564   611.2643   542.4854   702.7196   398.5556
  459.8382   400.0549   611.2643   539.4868   701.2204   400.0549
  456.8397   397.0564   614.2628   539.4868   702.7196   401.5542
  458.3389   392.5586   612.7635   542.4854   699.7211   400.0549
  456.8397   394.0578   611.2643   542.4854   699.7211   401.5542
  455.3404   392.5586   609.7650   539.4868   704.2189   395.5571
  459.8382   389.5600   609.7650   540.9861   704.2189   397.0564
  461.3375   389.5600   611.2643   539.4868   702.7196   398.5556
  459.8382   388.0608   611.2643   540.9861   702.7196   397.0564
  464.3360   388.0608   611.2643   540.9861   701.2204   395.5571
  465.8353   388.0608   609.7650   537.9876   702.7196   398.5556
  458.3389   388.0608   611.2643   542.4854   704.2189   400.0549
  465.8353   385.0622   612.7635   540.9861   704.2189   398.5556
  465.8353   383.5630   615.7621   539.4868   702.7196   398.5556
  467.3346   382.0637   611.2643   540.9861   705.7182   398.5556
  473.3316   382.0637   611.2643   540.9861   702.7196   398.5556
  476.3302   379.0652   612.7635   545.4839   705.7182   400.0549
  474.8309   379.0652   612.7635   540.9861   702.7196   398.5556
  477.8294   376.0666   612.7635   539.4868   704.2189   397.0564
  483.8265   370.0695   612.7635   542.4854   702.7196   400.0549
  480.8280   368.5703   612.7635   539.4868   701.2204   398.5556
  483.8265   367.0710   612.7635   537.9876   702.7196   401.5542
  486.8250   359.5747   612.7635   540.9861   702.7196   395.5571
  486.8250   358.0754   611.2643   540.9861   702.7196   400.0549
  489.8236   349.0798   612.7635   536.4883   702.7196   400.0549
  494.3214   347.5805   609.7650   539.4868   702.7196   397.0564
  498.8192   346.0813   611.2643   537.9876   699.7211   398.5556
  500.3184   344.5820   608.2657   540.9861   702.7196   398.5556
  500.3184   341.5835   611.2643   542.4854   701.2204   395.5571
  503.3170   341.5835   609.7650   536.4883   702.7196   398.5556
  501.8177   341.5835   608.2657   539.4868   702.7196   395.5571
  500.3184   344.5820   608.2657   537.9876   699.7211   398.5556
  500.3184   344.5820   609.7650   542.4854   701.2204   397.0564
  503.3170   344.5820   609.7650   542.4854   701.2204   398.5556
  504.8163   343.0827   614.2628   539.4868   701.2204   400.0549
  504.8163   346.0813   611.2643   537.9876   702.7196   397.0564
  501.8177   347.5805   609.7650   533.4898   701.2204   397.0564
  503.3170   341.5835   605.2672   536.4883   699.7211   392.5586
  504.8163   340.0842   606.7665   534.9890   699.7211   392.5586
  503.3170   341.5835   602.2687   534.9890   696.7225   392.5586
  500.3184   341.5835   602.2687   533.4898   699.7211   392.5586
  498.8192   341.5835   602.2687   531.9905   693.7240   394.0578
  495.8206   349.0798   600.7694   531.9905   693.7240   395.5571
  488.3243   356.5761   594.7723   536.4883   692.2247   394.0578
  480.8280   356.5761   591.7738   534.9890   687.7269   395.5571
  473.3316   361.0739   591.7738   533.4898   681.7299   395.5571
  465.8353   361.0739   585.7767   531.9905   683.2291   395.5571
  459.8382   362.5732   578.2804   530.4912   675.7328   391.0593
  455.3404   355.0769   578.2804   527.4927   672.7343   392.5586
  449.3433   355.0769   569.2848   524.4941   671.2350   395.5571
  441.8470   356.5761   572.2833   525.9934   665.2379   389.5600
  440.3477   353.5776   557.2906   521.4956   662.2394   391.0593
  435.8499   355.0769   552.7928   519.9963   660.7401   389.5600
  432.8514   353.5776   551.2936   521.4956   654.7430   386.5615
  425.3551   355.0769   546.7958   521.4956   651.7445   383.5630
  420.8572   352.0783   545.2965   521.4956   650.2452   385.0622
  419.3580   347.5805   539.2994   519.9963   647.2467   386.5615
  419.3580   347.5805   539.2994   513.9993   644.2482   379.0652
  419.3580   347.5805   540.7987   512.5000   644.2482   382.0637
  416.3594   344.5820   537.8001   512.5000   642.7489   382.0637
  414.8602   344.5820   537.8001   512.5000   638.2511   382.0637
  411.8616   340.0842   536.3009   508.0022   642.7489   382.0637
  411.8616   341.5835   534.8016   511.0007   642.7489   379.0652
  413.3609   340.0842   533.3023   511.0007   636.7518   379.0652
  413.3609   340.0842   534.8016   511.0007   636.7518   376.0666
  417.8587   334.0871   533.3023   509.5015   635.2526   377.5659
  425.3551   326.5908   533.3023   506.5029   639.7504   376.0666
  431.3521   323.5922   536.3009   508.0022   633.7533   376.0666
  432.8514   325.0915   531.8031   506.5029   636.7518   377.5659
  431.3521   323.5922   536.3009   506.5029   636.7518   376.0666
  440.3477   320.5937   533.3023   505.0037   636.7518   377.5659
  440.3477   317.5952   530.3038   508.0022   636.7518   376.0666
  441.8470   319.0944   534.8016   508.0022   638.2511   377.5659
  444.8455   319.0944   534.8016   505.0037   639.7504   377.5659
  444.8455   316.0959   536.3009   505.0037   639.7504   379.0652
  444.8455   316.0959   533.3023   508.0022   642.7489   374.5673
  443.3463   314.5966   534.8016   509.5015   644.2482   377.5659
  444.8455   316.0959   536.3009   509.5015   642.7489   377.5659
  443.3463   316.0959   537.8001   508.0022   645.7474   377.5659
  450.8426   316.0959   542.2980   506.5029   647.2467   377.5659
  458.3389   317.5952   545.2965   508.0022   645.7474   379.0652
  459.8382   316.0959   543.7972   506.5029   651.7445   380.5644
  470.3331   319.0944   548.2950   508.0022   650.2452   380.5644
  473.3316   320.5937   549.7943   509.5015   656.2423   383.5630
  468.8338   322.0930   557.2906   518.4971   660.7401   385.0622
  470.3331   325.0915   563.2877   521.4956   660.7401   383.5630
  467.3346   329.5893   564.7870   521.4956   662.2394   382.0637
  464.3360   337.0857   564.7870   522.9949   665.2379   385.0622
  459.8382   340.0842   567.7855   522.9949   663.7387   382.0637
  458.3389   344.5820   567.7855   519.9963   662.2394   382.0637
  456.8397   346.0813   564.7870   521.4956   660.7401   382.0637
  458.3389   346.0813   561.7884   522.9949   662.2394   386.5615
  456.8397   343.0827   564.7870   522.9949   659.2408   385.0622
  458.3389   344.5820   561.7884   524.4941   653.2438   385.0622
  458.3389   349.0798   561.7884   524.4941   653.2438   385.0622
  459.8382   349.0798   558.7899   524.4941   654.7430   382.0637
  456.8397   349.0798   560.2892   524.4941   654.7430   383.5630
  453.8411   353.5776   560.2892   522.9949   656.2423   385.0622
  455.3404   353.5776   560.2892   524.4941   654.7430   389.5600
  452.3419   359.5747   564.7870   525.9934   657.7416   386.5615
  449.3433   361.0739   561.7884   525.9934   657.7416   386.5615
  446.3448   373.0681   564.7870   531.9905   656.2423   388.0608
  437.3492   377.5659   564.7870   530.4912   659.2408   386.5615
  438.8485   383.5630   567.7855   530.4912   659.2408   388.0608
  434.3507   382.0637   566.2862   533.4898   659.2408   386.5615
  434.3507   382.0637   567.7855   531.9905   656.2423   385.0622
  438.8485   380.5644   566.2862   531.9905   657.7416   388.0608
  444.8455   377.5659   567.7855   533.4898   654.7430   386.5615
  446.3448   379.0652   570.7840   534.9890   657.7416   388.0608
  452.3419   382.0637   569.2848   531.9905   654.7430   388.0608
  455.3404   383.5630   572.2833   536.4883   654.7430   388.0608
  456.8397   380.5644   575.2818   536.4883   659.2408   389.5600
  458.3389   380.5644   573.7826   534.9890   662.2394   388.0608
  458.3389   385.0622   575.2818   539.4868   663.7387   391.0593
  458.3389   382.0637   572.2833   536.4883   662.2394   383.5630
  456.8397   377.5659   573.7826   536.4883   663.7387   388.0608
  456.8397   385.0622   575.2818   539.4868   662.2394   388.0608
  458.3389   386.5615   576.7811   534.9890   663.7387   389.5600
  452.3419   389.5600   576.7811   537.9876   659.2408   388.0608
  444.8455   391.0593   578.2804   536.4883   663.7387   386.5615
  447.8441   388.0608   578.2804   537.9876   662.2394   389.5600
  449.3433   382.0637   576.7811   537.9876   663.7387   385.0622
  449.3433   376.0666   575.2818   537.9876   663.7387   386.5615
  450.8426   382.0637   575.2818   536.4883   659.2408   388.0608
  452.3419   376.0666   573.7826   536.4883   660.7401   391.0593
  456.8397   376.0666   575.2818   537.9876   659.2408   388.0608
  456.8397   376.0666   572.2833   537.9876   659.2408   391.0593
  458.3389   374.5673   572.2833   537.9876   654.7430   386.5615
  456.8397   374.5673   572.2833   540.9861   656.2423   389.5600
  453.8411   373.0681   570.7840   536.4883   653.2438   388.0608
  453.8411   373.0681   566.2862   539.4868   654.7430   386.5615
  447.8441   373.0681   569.2848   540.9861   651.7445   386.5615
  443.3463   380.5644   563.2877   534.9890   650.2452   388.0608
  443.3463   376.0666   563.2877   534.9890   653.2438   386.5615
  438.8485   379.0652   563.2877   533.4898   653.2438   385.0622
  444.8455   380.5644   560.2892   536.4883   651.7445   388.0608
  444.8455   382.0637   561.7884   534.9890   651.7445   385.0622
  441.8470   382.0637   566.2862   537.9876   651.7445   385.0622
  443.3463   382.0637   566.2862   537.9876   653.2438   388.0608
  446.3448   379.0652   566.2862   534.9890   654.7430   386.5615
  443.3463   380.5644   561.7884   536.4883   654.7430   388.0608
  446.3448   380.5644   567.7855   533.4898   659.2408   386.5615
  446.3448   379.0652   563.2877   530.4912   654.7430   388.0608
  447.8441   382.0637   564.7870   533.4898   654.7430   386.5615
  441.8470   388.0608   566.2862   533.4898   656.2423   389.5600
  437.3492   395.5571   566.2862   531.9905   656.2423   385.0622
  432.8514   398.5556   566.2862   531.9905   657.7416   389.5600
  425.3551   403.0534   566.2862   533.4898   657.7416   386.5615
  419.3580   400.0549   567.7855   527.4927   656.2423   389.5600
  416.3594   398.5556   564.7870   530.4912   657.7416   389.5600
  416.3594   397.0564   566.2862   530.4912   662.2394   391.0593
  408.8631   392.5586   564.7870   533.4898   662.2394   391.0593
  407.3638   395.5571   569.2848   533.4898   660.7401   391.0593
  405.8646   389.5600   569.2848   530.4912   663.7387   394.0578
  404.3653   388.0608   569.2848   528.9919   663.7387   391.0593
  413.3609   385.0622   566.2862   530.4912   663.7387   389.5600
  408.8631   385.0622   572.2833   531.9905   663.7387   392.5586
  410.3624   382.0637   563.2877   536.4883   660.7401   391.0593
  410.3624   382.0637   567.7855   531.9905   662.2394   391.0593
  410.3624   380.5644   560.2892   531.9905   662.2394   389.5600
  411.8616   374.5673   566.2862   536.4883   659.2408   388.0608
  416.3594   373.0681   569.2848   530.4912   659.2408   388.0608
  426.8543   365.5717   567.7855   527.4927   660.7401   388.0608
  429.8529   367.0710   564.7870   528.9919   662.2394   388.0608
  438.8485   364.0725   563.2877   530.4912   662.2394   389.5600
  440.3477   362.5732   564.7870   528.9919   663.7387   389.5600
  444.8455   365.5717   564.7870   530.4912   663.7387   388.0608
  440.3477   365.5717   569.2848   531.9905   668.2365   391.0593
  447.8441   368.5703   566.2862   530.4912   666.7372   392.5586
  452.3419   365.5717   567.7855   531.9905   665.2379   389.5600
  449.3433   364.0725   567.7855   527.4927   666.7372   391.0593
  455.3404   365.5717   570.7840   530.4912   666.7372   388.0608
  453.8411   367.0710   570.7840   531.9905   665.2379   391.0593
  459.8382   361.0739   567.7855   527.4927   665.2379   389.5600
  467.3346   359.5747   570.7840   531.9905   666.7372   389.5600
  467.3346   356.5761   570.7840   528.9919   666.7372   392.5586
  476.3302   352.0783   569.2848   530.4912   665.2379   392.5586
  476.3302   347.5805   569.2848   528.9919   666.7372   394.0578
  483.8265   340.0842   567.7855   530.4912   666.7372   391.0593
  485.3258   341.5835   569.2848   528.9919   665.2379   389.5600
  483.8265   340.0842   567.7855   530.4912   663.7387   391.0593
  485.3258   338.5849   567.7855   530.4912   663.7387   391.0593
  489.8236   335.5864   570.7840   528.9919   665.2379   389.5600
  486.8250   338.5849   570.7840   527.4927   666.7372   389.5600
  489.8236   337.0857   570.7840   531.9905   665.2379   386.5615
  486.8250   337.0857   570.7840   528.9919   666.7372   386.5615
  491.3228   334.0871   570.7840   530.4912   665.2379   388.0608
  491.3228   338.5849   570.7840   530.4912   666.7372   391.0593
  489.8236   337.0857   570.7840   533.4898   663.7387   391.0593
  491.3228   338.5849   572.2833   531.9905   663.7387   391.0593
  488.3243   337.0857   573.7826   527.4927   663.7387   389.5600
  492.8221   335.5864   567.7855   534.9890   666.7372   386.5615
  489.8236   329.5893   570.7840   531.9905   665.2379   391.0593
  489.8236   325.0915   564.7870   531.9905   666.7372   392.5586
  492.8221   325.0915   570.7840   531.9905   665.2379   388.0608
  492.8221   320.5937   572.2833   530.4912   660.7401   389.5600
  489.8236   323.5922   570.7840   531.9905   663.7387   389.5600
  486.8250   320.5937   569.2848   533.4898   666.7372   388.0608
  483.8265   322.0930   572.2833   533.4898   662.2394   391.0593
  477.8294   325.0915   573.7826   533.4898   663.7387   392.5586
  477.8294   322.0930   569.2848   534.9890   663.7387   391.0593
  473.3316   328.0900   569.2848   531.9905   662.2394   395.5571
  482.3272   325.0915   570.7840   534.9890   663.7387   389.5600
  474.8309   329.5893   570.7840   533.4898   663.7387   392.5586
  474.8309   329.5893   569.2848   533.4898   663.7387   392.5586
  476.3302   328.0900   567.7855   533.4898   659.2408   391.0593
  480.8280   325.0915   566.2862   533.4898   663.7387   395.5571
  480.8280   323.5922   566.2862   533.4898   662.2394   397.0564
  480.8280   323.5922   570.7840   531.9905   663.7387   395.5571
  482.3272   323.5922   569.2848   540.9861   662.2394   397.0564
  479.3287   328.0900   569.2848   542.4854   665.2379   400.0549
  482.3272   328.0900   570.7840   548.4824   666.7372   407.5512
  479.3287   332.5878   569.2848   554.4795   663.7387   412.0490
