# Supplementary material for: Semi-automatic tracking, smoothing and segmentation of hyoid bone motion from videofluoroscopic swallowing study
Source: PLoS One. 2017 Nov 28;12(11):e0188684. doi: 10.1371/journal.pone.0188684 (PMC5705154; doi:10.1371/journal.pone.0188684)
Supplement: S3 File — (ZIP) [file pone.0188684.s003.zip › 17_manualtracking_fr1to200.txt]

  462.8367   404.5527   642.7489   596.4590   647.2467   430.0403
  464.3360   401.5542   645.7474   597.9583   650.2452   433.0388
  464.3360   395.5571   641.2496   599.4575   647.2467   434.5381
  464.3360   398.5556   639.7504   597.9583   650.2452   434.5381
  467.3346   395.5571   642.7489   596.4590   645.7474   431.5395
  464.3360   392.5586   645.7474   597.9583   648.7460   433.0388
  467.3346   391.0593   644.2482   597.9583   647.2467   431.5395
  467.3346   389.5600   639.7504   596.4590   645.7474   431.5395
  465.8353   386.5615   642.7489   596.4590   648.7460   433.0388
  467.3346   385.0622   642.7489   597.9583   644.2482   430.0403
  467.3346   383.5630   642.7489   594.9597   642.7489   431.5395
  468.8338   380.5644   639.7504   596.4590   647.2467   430.0403
  464.3360   383.5630   642.7489   599.4575   644.2482   430.0403
  464.3360   383.5630   641.2496   593.4605   645.7474   434.5381
  462.8367   386.5615   641.2496   596.4590   645.7474   431.5395
  459.8382   392.5586   645.7474   596.4590   645.7474   433.0388
  455.3404   397.0564   645.7474   597.9583   648.7460   437.5366
  456.8397   403.0534   644.2482   597.9583   648.7460   433.0388
  452.3419   409.0505   639.7504   596.4590   647.2467   433.0388
  453.8411   407.5512   645.7474   594.9597   647.2467   431.5395
  450.8426   413.5483   641.2496   596.4590   647.2467   436.0373
  450.8426   416.5469   644.2482   597.9583   647.2467   430.0403
  450.8426   425.5425   645.7474   594.9597   650.2452   433.0388
  450.8426   428.5410   647.2467   599.4575   648.7460   433.0388
  449.3433   428.5410   650.2452   597.9583   644.2482   431.5395
  450.8426   439.0359   645.7474   597.9583   650.2452   433.0388
  450.8426   442.0344   648.7460   596.4590   645.7474   433.0388
  450.8426   442.0344   645.7474   597.9583   647.2467   434.5381
  449.3433   448.0315   647.2467   600.9568   648.7460   434.5381
  450.8426   449.5307   648.7460   596.4590   651.7445   434.5381
  455.3404   449.5307   647.2467   597.9583   650.2452   436.0373
  452.3419   454.0286   647.2467   599.4575   648.7460   433.0388
  456.8397   452.5293   645.7474   597.9583   650.2452   436.0373
  453.8411   440.5351   647.2467   597.9583   650.2452   431.5395
  453.8411   427.0417   648.7460   597.9583   650.2452   431.5395
  461.3375   421.0447   647.2467   597.9583   650.2452   433.0388
  461.3375   407.5512   647.2467   596.4590   648.7460   434.5381
  461.3375   407.5512   647.2467   597.9583   651.7445   433.0388
  461.3375   410.5498   647.2467   596.4590   654.7430   433.0388
  461.3375   412.0490   648.7460   597.9583   651.7445   434.5381
  461.3375   419.5454   648.7460   599.4575   650.2452   433.0388
  465.8353   430.0403   647.2467   594.9597   650.2452   431.5395
  471.8324   449.5307   648.7460   597.9583   653.2438   428.5410
  480.8280   472.0198   642.7489   596.4590   650.2452   436.0373
  480.8280   481.0154   645.7474   596.4590   653.2438   434.5381
  479.3287   497.5073   650.2452   596.4590   653.2438   434.5381
  479.3287   503.5044   644.2482   599.4575   647.2467   427.0417
  474.8309   506.5029   645.7474   599.4575   654.7430   434.5381
  474.8309   512.5000   647.2467   591.9612   651.7445   433.0388
  471.8324   515.4985   648.7460   599.4575   651.7445   433.0388
  465.8353   515.4985   648.7460   596.4590   654.7430   436.0373
  461.3375   512.5000   647.2467   597.9583   656.2423   436.0373
  452.3419   511.0007   648.7460   599.4575   654.7430   434.5381
  444.8455   513.9993   650.2452   599.4575   654.7430   436.0373
  441.8470   512.5000   650.2452   593.4605   659.2408   433.0388
  438.8485   516.9978   653.2438   596.4590   654.7430   434.5381
  434.3507   513.9993   648.7460   597.9583   653.2438   433.0388
  434.3507   509.5015   650.2452   600.9568   654.7430   434.5381
  426.8543   509.5015   650.2452   594.9597   657.7416   434.5381
  428.3536   503.5044   651.7445   597.9583   656.2423   433.0388
  429.8529   499.0066   650.2452   599.4575   651.7445   437.5366
  426.8543   485.5132   653.2438   597.9583   656.2423   439.0359
  426.8543   481.0154   651.7445   599.4575   657.7416   434.5381
  428.3536   476.5176   651.7445   600.9568   656.2423   433.0388
  431.3521   469.0212   651.7445   600.9568   654.7430   433.0388
  431.3521   452.5293   654.7430   600.9568   656.2423   436.0373
  437.3492   439.0359   654.7430   599.4575   660.7401   433.0388
  443.3463   422.5439   653.2438   599.4575   656.2423   436.0373
  441.8470   422.5439   651.7445   602.4561   659.2408   433.0388
  447.8441   418.0461   653.2438   597.9583   654.7430   433.0388
  446.3448   419.5454   653.2438   603.9553   657.7416   437.5366
  452.3419   416.5469   653.2438   599.4575   656.2423   437.5366
  452.3419   419.5454   653.2438   600.9568   659.2408   433.0388
  450.8426   422.5439   654.7430   596.4590   656.2423   434.5381
  456.8397   424.0432   650.2452   596.4590   654.7430   434.5381
  465.8353   428.5410   654.7430   599.4575   659.2408   434.5381
  464.3360   436.0373   657.7416   600.9568   656.2423   436.0373
  461.3375   442.0344   656.2423   597.9583   657.7416   437.5366
  461.3375   437.5366   656.2423   587.4634   657.7416   434.5381
  464.3360   443.5337   657.7416   597.9583   656.2423   434.5381
  464.3360   451.0300   656.2423   597.9583   657.7416   434.5381
  470.3331   460.0256   656.2423   599.4575   656.2423   434.5381
  473.3316   466.0227   653.2438   596.4590   659.2408   434.5381
  471.8324   473.5190   657.7416   599.4575   656.2423   436.0373
  473.3316   484.0139   656.2423   602.4561   660.7401   436.0373
  471.8324   487.0124   654.7430   599.4575   654.7430   436.0373
  471.8324   494.5088   656.2423   599.4575   653.2438   434.5381
  479.3287   494.5088   654.7430   596.4590   660.7401   434.5381
  479.3287   502.0051   660.7401   597.9583   657.7416   436.0373
  482.3272   509.5015   660.7401   602.4561   660.7401   434.5381
  486.8250   513.9993   660.7401   597.9583   657.7416   437.5366
  482.3272   524.4941   659.2408   600.9568   662.2394   437.5366
  485.3258   522.9949   660.7401   602.4561   660.7401   437.5366
  482.3272   528.9919   662.2394   603.9553   659.2408   437.5366
  477.8294   537.9876   660.7401   600.9568   659.2408   437.5366
  477.8294   539.4868   660.7401   600.9568   660.7401   439.0359
  470.3331   542.4854   659.2408   602.4561   665.2379   436.0373
  455.3404   540.9861   660.7401   597.9583   662.2394   436.0373
  447.8441   539.4868   656.2423   599.4575   665.2379   439.0359
  441.8470   539.4868   662.2394   599.4575   657.7416   437.5366
  438.8485   537.9876   654.7430   599.4575   659.2408   439.0359
  434.3507   536.4883   657.7416   597.9583   662.2394   431.5395
  423.8558   536.4883   656.2423   603.9553   668.2365   437.5366
  419.3580   533.4898   659.2408   602.4561   666.7372   439.0359
  422.3565   527.4927   659.2408   597.9583   663.7387   437.5366
  423.8558   515.4985   653.2438   596.4590   663.7387   439.0359
  428.3536   509.5015   656.2423   600.9568   668.2365   437.5366
  431.3521   502.0051   659.2408   594.9597   660.7401   439.0359
  432.8514   491.5102   656.2423   597.9583   660.7401   442.0344
  438.8485   482.5146   659.2408   603.9553   665.2379   439.0359
  440.3477   479.5161   656.2423   603.9553   663.7387   434.5381
  446.3448   475.0183   656.2423   602.4561   665.2379   436.0373
  443.3463   475.0183   657.7416   605.4546   663.7387   437.5366
  446.3448   470.5205   662.2394   600.9568   666.7372   440.5351
  446.3448   470.5205   657.7416   602.4561   662.2394   440.5351
  446.3448   470.5205   662.2394   600.9568   668.2365   434.5381
  449.3433   466.0227   659.2408   600.9568   660.7401   439.0359
  455.3404   466.0227   662.2394   603.9553   660.7401   437.5366
  458.3389   463.0242   659.2408   603.9553   657.7416   436.0373
  458.3389   461.5249   654.7430   602.4561   660.7401   437.5366
  458.3389   463.0242   659.2408   597.9583   662.2394   436.0373
  461.3375   461.5249   660.7401   600.9568   651.7445   436.0373
  464.3360   458.5264   660.7401   599.4575   662.2394   436.0373
  465.8353   458.5264   663.7387   605.4546   660.7401   434.5381
  461.3375   461.5249   657.7416   599.4575   653.2438   437.5366
  465.8353   461.5249   665.2379   600.9568   657.7416   437.5366
  467.3346   457.0271   660.7401   599.4575   659.2408   436.0373
  462.8367   458.5264   657.7416   600.9568   662.2394   437.5366
  462.8367   463.0242   663.7387   600.9568   659.2408   439.0359
  467.3346   458.5264   659.2408   600.9568   656.2423   436.0373
  467.3346   443.5337   662.2394   603.9553   659.2408   436.0373
  467.3346   433.0388   660.7401   597.9583   662.2394   437.5366
  467.3346   437.5366   659.2408   599.4575   659.2408   439.0359
  473.3316   433.0388   654.7430   600.9568   662.2394   440.5351
  473.3316   428.5410   659.2408   605.4546   662.2394   437.5366
  476.3302   425.5425   659.2408   603.9553   659.2408   437.5366
  471.8324   427.0417   663.7387   602.4561   662.2394   440.5351
  473.3316   427.0417   660.7401   602.4561   654.7430   439.0359
  476.3302   430.0403   659.2408   597.9583   656.2423   436.0373
  474.8309   433.0388   656.2423   602.4561   659.2408   434.5381
  473.3316   436.0373   660.7401   600.9568   660.7401   440.5351
  477.8294   436.0373   656.2423   602.4561   663.7387   434.5381
  476.3302   443.5337   659.2408   600.9568   660.7401   439.0359
  482.3272   452.5293   656.2423   605.4546   657.7416   439.0359
  479.3287   461.5249   662.2394   605.4546   662.2394   437.5366
  483.8265   457.0271   660.7401   602.4561   663.7387   440.5351
  483.8265   470.5205   657.7416   597.9583   663.7387   439.0359
  485.3258   472.0198   663.7387   603.9553   660.7401   434.5381
  483.8265   478.0168   660.7401   603.9553   659.2408   437.5366
  479.3287   484.0139   660.7401   600.9568   660.7401   439.0359
  477.8294   487.0124   657.7416   605.4546   665.2379   434.5381
  483.8265   490.0110   662.2394   596.4590   666.7372   443.5337
  491.3228   503.5044   660.7401   603.9553   665.2379   439.0359
  489.8236   508.0022   665.2379   600.9568   660.7401   443.5337
  489.8236   515.4985   666.7372   602.4561   663.7387   442.0344
  491.3228   525.9934   662.2394   605.4546   666.7372   436.0373
  489.8236   534.9890   665.2379   605.4546   665.2379   437.5366
  483.8265   543.9846   663.7387   602.4561   660.7401   437.5366
  476.3302   546.9832   663.7387   603.9553   665.2379   442.0344
  467.3346   546.9832   671.2350   599.4575   663.7387   437.5366
  453.8411   545.4839   665.2379   605.4546   669.7357   437.5366
  444.8455   542.4854   666.7372   599.4575   663.7387   440.5351
  435.8499   545.4839   665.2379   606.9539   662.2394   436.0373
  434.3507   542.4854   665.2379   603.9553   666.7372   437.5366
  434.3507   540.9861   663.7387   603.9553   666.7372   439.0359
  429.8529   537.9876   662.2394   600.9568   666.7372   436.0373
  422.3565   536.4883   653.2438   599.4575   665.2379   437.5366
  425.3551   537.9876   663.7387   599.4575   668.2365   439.0359
  416.3594   527.4927   659.2408   605.4546   663.7387   437.5366
  422.3565   525.9934   660.7401   600.9568   663.7387   434.5381
  422.3565   519.9963   665.2379   603.9553   665.2379   440.5351
  429.8529   511.0007   666.7372   602.4561   660.7401   434.5381
  431.3521   499.0066   665.2379   602.4561   662.2394   442.0344
  432.8514   490.0110   665.2379   602.4561   666.7372   439.0359
  441.8470   481.0154   657.7416   602.4561   660.7401   437.5366
  437.3492   478.0168   663.7387   600.9568   663.7387   439.0359
  434.3507   479.5161   665.2379   603.9553   663.7387   436.0373
  446.3448   475.0183   666.7372   602.4561   665.2379   434.5381
  449.3433   478.0168   663.7387   599.4575   666.7372   434.5381
  450.8426   476.5176   663.7387   600.9568   662.2394   439.0359
  453.8411   478.0168   662.2394   603.9553   665.2379   439.0359
  458.3389   478.0168   660.7401   602.4561   663.7387   439.0359
  458.3389   479.5161   662.2394   603.9553   659.2408   440.5351
  464.3360   475.0183   660.7401   600.9568   660.7401   437.5366
  464.3360   478.0168   660.7401   603.9553   662.2394   437.5366
  462.8367   478.0168   660.7401   602.4561   659.2408   437.5366
  464.3360   470.5205   662.2394   599.4575   662.2394   442.0344
  461.3375   472.0198   663.7387   606.9539   665.2379   437.5366
  470.3331   461.5249   662.2394   600.9568   662.2394   440.5351
  464.3360   461.5249   665.2379   600.9568   666.7372   439.0359
  465.8353   452.5293   662.2394   602.4561   663.7387   442.0344
  468.8338   454.0286   663.7387   602.4561   665.2379   439.0359
  468.8338   446.5322   660.7401   603.9553   662.2394   437.5366
  467.3346   442.0344   662.2394   600.9568   663.7387   442.0344
  464.3360   436.0373   668.2365   603.9553   662.2394   440.5351
  468.8338   439.0359   660.7401   597.9583   666.7372   434.5381
  468.8338   433.0388   662.2394   600.9568   665.2379   440.5351
  467.3346   431.5395   665.2379   599.4575   662.2394   439.0359
  473.3316   436.0373   660.7401   603.9553   660.7401   437.5366
  467.3346   431.5395   662.2394   600.9568   663.7387   437.5366
