# Supplementary material for: Semi-automatic tracking, smoothing and segmentation of hyoid bone motion from videofluoroscopic swallowing study
Source: PLoS One. 2017 Nov 28;12(11):e0188684. doi: 10.1371/journal.pone.0188684 (PMC5705154; doi:10.1371/journal.pone.0188684)
Supplement: S3 File — (ZIP) [file pone.0188684.s003.zip › 18_manualtracking_fr261to486.txt]

  458.3389   428.5410   666.7372   615.9495   674.2335   443.5337
  453.8411   430.0403   666.7372   615.9495   677.2321   443.5337
  452.3419   430.0403   668.2365   612.9510   675.7328   446.5322
  456.8397   428.5410   660.7401   614.4502   677.2321   448.0315
  455.3404   428.5410   663.7387   612.9510   675.7328   445.0329
  455.3404   425.5425   662.2394   612.9510   675.7328   445.0329
  456.8397   428.5410   662.2394   615.9495   675.7328   443.5337
  455.3404   427.0417   662.2394   611.4517   677.2321   445.0329
  458.3389   425.5425   662.2394   615.9495   674.2335   445.0329
  453.8411   424.0432   660.7401   612.9510   674.2335   445.0329
  455.3404   424.0432   663.7387   614.4502   675.7328   446.5322
  453.8411   422.5439   656.2423   609.9524   674.2335   445.0329
  455.3404   421.0447   662.2394   612.9510   672.7343   443.5337
  456.8397   419.5454   662.2394   611.4517   674.2335   445.0329
  453.8411   418.0461   656.2423   612.9510   674.2335   445.0329
  453.8411   419.5454   656.2423   612.9510   674.2335   446.5322
  456.8397   419.5454   659.2408   612.9510   671.2350   445.0329
  452.3419   421.0447   656.2423   612.9510   671.2350   445.0329
  453.8411   424.0432   656.2423   609.9524   671.2350   446.5322
  450.8426   427.0417   656.2423   612.9510   671.2350   446.5322
  450.8426   431.5395   656.2423   608.4531   669.7357   445.0329
  446.3448   433.0388   653.2438   609.9524   671.2350   445.0329
  444.8455   436.0373   650.2452   608.4531   668.2365   443.5337
  443.3463   439.0359   647.2467   605.4546   665.2379   440.5351
  438.8485   439.0359   644.2482   608.4531   663.7387   440.5351
  438.8485   439.0359   635.2526   599.4575   659.2408   440.5351
  432.8514   436.0373   632.2540   600.9568   654.7430   437.5366
  426.8543   439.0359   624.7577   599.4575   650.2452   436.0373
  420.8572   439.0359   620.2599   597.9583   642.7489   431.5395
  411.8616   433.0388   611.2643   593.4605   639.7504   431.5395
  404.3653   430.0403   602.2687   591.9612   633.7533   425.5425
  396.8690   433.0388   603.7679   591.9612   630.7548   424.0432
  389.3726   431.5395   591.7738   587.4634   626.2570   422.5439
  386.3741   431.5395   588.7753   588.9627   623.2584   424.0432
  383.3755   431.5395   590.2745   588.9627   617.2613   422.5439
  381.8763   430.0403   584.2775   585.9641   618.7606   421.0447
  381.8763   425.5425   584.2775   585.9641   614.2628   422.5439
  375.8792   427.0417   584.2775   590.4619   614.2628   422.5439
  378.8777   425.5425   579.7796   584.4649   615.7621   421.0447
  380.3770   424.0432   578.2804   588.9627   615.7621   425.5425
  380.3770   427.0417   581.2789   588.9627   614.2628   424.0432
  377.3785   422.5439   579.7796   588.9627   617.2613   424.0432
  381.8763   422.5439   581.2789   588.9627   615.7621   424.0432
  377.3785   422.5439   584.2775   588.9627   614.2628   424.0432
  381.8763   418.0461   587.2760   590.4619   615.7621   424.0432
  386.3741   422.5439   582.7782   591.9612   617.2613   421.0447
  387.8734   424.0432   588.7753   587.4634   615.7621   424.0432
  389.3726   427.0417   590.2745   591.9612   615.7621   424.0432
  392.3712   425.5425   594.7723   594.9597   618.7606   425.5425
  396.8690   430.0403   594.7723   594.9597   618.7606   428.5410
  399.8675   428.5410   600.7694   596.4590   623.2584   425.5425
  404.3653   428.5410   602.2687   594.9597   623.2584   425.5425
  407.3638   430.0403   605.2672   594.9597   626.2570   428.5410
  405.8646   431.5395   606.7665   597.9583   627.7562   430.0403
  410.3624   430.0403   609.7650   597.9583   627.7562   430.0403
  410.3624   433.0388   608.2657   603.9553   627.7562   430.0403
  410.3624   431.5395   609.7650   597.9583   629.2555   430.0403
  407.3638   436.0373   609.7650   596.4590   627.7562   427.0417
  408.8631   437.5366   609.7650   599.4575   630.7548   431.5395
  405.8646   442.0344   611.2643   599.4575   629.2555   430.0403
  402.8660   443.5337   611.2643   600.9568   627.7562   428.5410
  402.8660   445.0329   611.2643   600.9568   624.7577   428.5410
  402.8660   451.0300   611.2643   602.4561   626.2570   433.0388
  402.8660   452.5293   612.7635   599.4575   626.2570   434.5381
  404.3653   454.0286   617.2613   602.4561   629.2555   436.0373
  408.8631   455.5278   612.7635   605.4546   627.7562   431.5395
  410.3624   454.0286   620.2599   603.9553   629.2555   434.5381
  410.3624   458.5264   618.7606   609.9524   624.7577   430.0403
  416.3594   457.0271   620.2599   608.4531   629.2555   430.0403
  420.8572   457.0271   627.7562   608.4531   633.7533   437.5366
  419.3580   458.5264   630.7548   605.4546   636.7518   436.0373
  423.8558   458.5264   630.7548   606.9539   638.2511   437.5366
  422.3565   463.0242   635.2526   606.9539   636.7518   440.5351
  423.8558   466.0227   636.7518   608.4531   642.7489   436.0373
  426.8543   472.0198   641.2496   609.9524   641.2496   439.0359
  425.3551   473.5190   644.2482   611.4517   642.7489   437.5366
  428.3536   481.0154   648.7460   611.4517   644.2482   437.5366
  429.8529   482.5146   651.7445   615.9495   644.2482   442.0344
  428.3536   482.5146   654.7430   614.4502   647.2467   443.5337
  434.3507   485.5132   657.7416   612.9510   650.2452   442.0344
  437.3492   487.0124   659.2408   615.9495   651.7445   440.5351
  437.3492   487.0124   663.7387   617.4488   654.7430   440.5351
  440.3477   485.5132   662.2394   614.4502   659.2408   443.5337
  440.3477   488.5117   669.7357   614.4502   657.7416   443.5337
  441.8470   481.0154   672.7343   617.4488   665.2379   446.5322
  446.3448   484.0139   681.7299   617.4488   671.2350   449.5307
  455.3404   478.0168   686.2277   620.4473   674.2335   452.5293
  476.3302   469.0212   687.7269   626.4444   684.7284   455.5278
  485.3258   464.5234   702.7196   626.4444   692.2247   458.5264
  486.8250   457.0271   710.2160   627.9436   702.7196   458.5264
  483.8265   455.5278   710.2160   626.4444   704.2189   455.5278
  482.3272   452.5293   713.2145   623.4458   705.7182   452.5293
  480.8280   449.5307   713.2145   623.4458   702.7196   448.0315
  482.3272   449.5307   707.2174   620.4473   701.2204   449.5307
  482.3272   451.0300   707.2174   621.9466   704.2189   451.0300
  482.3272   451.0300   707.2174   621.9466   702.7196   448.0315
  479.3287   455.5278   705.7182   623.4458   702.7196   454.0286
  477.8294   458.5264   701.2204   624.9451   696.7225   451.0300
  479.3287   466.0227   698.2218   623.4458   695.2233   454.0286
  474.8309   475.0183   692.2247   624.9451   690.7255   451.0300
  477.8294   472.0198   686.2277   620.4473   687.7269   455.5278
  476.3302   472.0198   683.2291   618.9480   684.7284   455.5278
  474.8309   472.0198   674.2335   618.9480   681.7299   448.0315
  470.3331   467.5220   674.2335   620.4473   678.7313   451.0300
  465.8353   461.5249   669.7357   617.4488   677.2321   449.5307
  461.3375   460.0256   666.7372   615.9495   672.7343   446.5322
  459.8382   457.0271   671.2350   617.4488   674.2335   448.0315
  459.8382   461.5249   665.2379   614.4502   671.2350   451.0300
  455.3404   460.0256   662.2394   612.9510   671.2350   448.0315
  456.8397   455.5278   660.7401   615.9495   666.7372   448.0315
  456.8397   455.5278   657.7416   611.4517   663.7387   448.0315
  453.8411   458.5264   659.2408   611.4517   663.7387   443.5337
  453.8411   455.5278   660.7401   615.9495   665.2379   448.0315
  449.3433   460.0256   656.2423   614.4502   663.7387   445.0329
  452.3419   460.0256   659.2408   614.4502   665.2379   443.5337
  452.3419   461.5249   656.2423   611.4517   666.7372   446.5322
  446.3448   461.5249   653.2438   615.9495   665.2379   448.0315
  449.3433   461.5249   651.7445   612.9510   665.2379   448.0315
  450.8426   461.5249   653.2438   614.4502   663.7387   440.5351
  450.8426   458.5264   651.7445   615.9495   665.2379   446.5322
  447.8441   464.5234   651.7445   609.9524   663.7387   446.5322
  449.3433   458.5264   653.2438   609.9524   663.7387   443.5337
  447.8441   467.5220   653.2438   614.4502   666.7372   445.0329
  449.3433   469.0212   656.2423   612.9510   663.7387   442.0344
  447.8441   464.5234   654.7430   612.9510   663.7387   443.5337
  452.3419   464.5234   654.7430   611.4517   665.2379   443.5337
  453.8411   463.0242   657.7416   609.9524   662.2394   440.5351
  450.8426   466.0227   657.7416   609.9524   666.7372   440.5351
  450.8426   467.5220   656.2423   608.4531   669.7357   449.5307
  446.3448   470.5205   657.7416   609.9524   669.7357   443.5337
  449.3433   463.0242   660.7401   611.4517   669.7357   446.5322
  450.8426   464.5234   665.2379   612.9510   669.7357   445.0329
  453.8411   463.0242   657.7416   611.4517   672.7343   445.0329
  452.3419   464.5234   659.2408   606.9539   669.7357   445.0329
  449.3433   461.5249   657.7416   609.9524   668.2365   446.5322
  450.8426   464.5234   660.7401   617.4488   672.7343   443.5337
  453.8411   464.5234   660.7401   609.9524   674.2335   445.0329
  450.8426   466.0227   657.7416   612.9510   668.2365   448.0315
  446.3448   470.5205   657.7416   609.9524   671.2350   445.0329
  443.3463   473.5190   659.2408   605.4546   671.2350   446.5322
  446.3448   475.0183   654.7430   606.9539   668.2365   448.0315
  444.8455   472.0198   657.7416   608.4531   671.2350   443.5337
  444.8455   470.5205   657.7416   608.4531   669.7357   439.0359
  446.3448   463.0242   656.2423   611.4517   663.7387   442.0344
  443.3463   451.0300   653.2438   611.4517   668.2365   442.0344
  438.8485   446.5322   654.7430   603.9553   666.7372   443.5337
  437.3492   445.0329   656.2423   609.9524   662.2394   445.0329
  435.8499   445.0329   651.7445   612.9510   666.7372   442.0344
  437.3492   448.0315   653.2438   615.9495   660.7401   437.5366
  435.8499   443.5337   654.7430   609.9524   659.2408   446.5322
  440.3477   448.0315   654.7430   608.4531   662.2394   442.0344
  435.8499   451.0300   656.2423   611.4517   663.7387   442.0344
  441.8470   449.5307   654.7430   608.4531   662.2394   448.0315
  440.3477   452.5293   656.2423   614.4502   665.2379   440.5351
  440.3477   452.5293   657.7416   608.4531   668.2365   437.5366
  435.8499   454.0286   660.7401   612.9510   666.7372   440.5351
  440.3477   454.0286   657.7416   608.4531   668.2365   442.0344
  432.8514   472.0198   657.7416   605.4546   674.2335   446.5322
  429.8529   494.5088   657.7416   606.9539   671.2350   440.5351
  426.8543   505.0037   657.7416   606.9539   669.7357   445.0329
  420.8572   512.5000   654.7430   605.4546   669.7357   446.5322
  419.3580   513.9993   651.7445   605.4546   666.7372   445.0329
  413.3609   511.0007   644.2482   602.4561   666.7372   440.5351
  402.8660   511.0007   644.2482   603.9553   665.2379   440.5351
  390.8719   513.9993   638.2511   603.9553   660.7401   445.0329
  378.8777   509.5015   633.7533   600.9568   654.7430   443.5337
  375.8792   505.0037   633.7533   602.4561   659.2408   442.0344
  368.3829   503.5044   627.7562   602.4561   648.7460   443.5337
  362.3858   500.5059   627.7562   605.4546   650.2452   442.0344
  359.3873   499.0066   629.2555   602.4561   645.7474   443.5337
  359.3873   496.0081   626.2570   602.4561   641.2496   433.0388
  362.3858   494.5088   624.7577   605.4546   639.7504   439.0359
  369.8821   491.5102   632.2540   603.9553   641.2496   440.5351
  371.3814   488.5117   630.7548   603.9553   641.2496   440.5351
  378.8777   487.0124   632.2540   605.4546   639.7504   439.0359
  384.8748   484.0139   630.7548   603.9553   641.2496   437.5366
  396.8690   481.0154   633.7533   600.9568   645.7474   439.0359
  401.3668   476.5176   636.7518   605.4546   651.7445   443.5337
  407.3638   475.0183   639.7504   602.4561   653.2438   440.5351
  410.3624   472.0198   645.7474   603.9553   653.2438   445.0329
  411.8616   469.0212   650.2452   605.4546   657.7416   437.5366
  410.3624   467.5220   650.2452   608.4531   659.2408   440.5351
  416.3594   455.5278   656.2423   609.9524   662.2394   437.5366
  420.8572   455.5278   656.2423   600.9568   660.7401   436.0373
  420.8572   448.0315   654.7430   608.4531   662.2394   440.5351
  420.8572   443.5337   657.7416   605.4546   662.2394   434.5381
  422.3565   442.0344   653.2438   602.4561   660.7401   433.0388
  416.3594   442.0344   656.2423   609.9524   662.2394   434.5381
  426.8543   436.0373   653.2438   606.9539   657.7416   434.5381
  408.8631   440.5351   654.7430   609.9524   651.7445   442.0344
  405.8646   440.5351   644.2482   614.4502   654.7430   437.5366
  404.3653   437.5366   644.2482   611.4517   651.7445   437.5366
  396.8690   440.5351   642.7489   611.4517   651.7445   439.0359
  401.3668   434.5381   639.7504   609.9524   644.2482   442.0344
  401.3668   436.0373   638.2511   609.9524   650.2452   440.5351
  404.3653   430.0403   638.2511   606.9539   648.7460   442.0344
  405.8646   431.5395   641.2496   609.9524   650.2452   442.0344
  410.3624   430.0403   636.7518   608.4531   651.7445   445.0329
  414.8602   424.0432   641.2496   606.9539   650.2452   443.5337
  413.3609   421.0447   645.7474   606.9539   647.2467   440.5351
  422.3565   419.5454   641.2496   608.4531   654.7430   437.5366
  423.8558   419.5454   642.7489   608.4531   654.7430   437.5366
  425.3551   413.5483   648.7460   609.9524   654.7430   443.5337
  423.8558   416.5469   641.2496   612.9510   659.2408   440.5351
  426.8543   412.0490   645.7474   608.4531   651.7445   437.5366
  429.8529   409.0505   647.2467   609.9524   656.2423   436.0373
  428.3536   412.0490   650.2452   605.4546   659.2408   440.5351
  423.8558   409.0505   639.7504   609.9524   659.2408   439.0359
  426.8543   409.0505   650.2452   608.4531   660.7401   442.0344
  425.3551   412.0490   647.2467   609.9524   656.2423   440.5351
  429.8529   410.5498   648.7460   611.4517   659.2408   443.5337
  431.3521   410.5498   648.7460   605.4546   654.7430   442.0344
  432.8514   412.0490   645.7474   609.9524   653.2438   439.0359
  426.8543   407.5512   644.2482   609.9524   653.2438   440.5351
  428.3536   404.5527   639.7504   605.4546   653.2438   440.5351
  426.8543   406.0520   642.7489   602.4561   653.2438   437.5366
  425.3551   404.5527   636.7518   608.4531   651.7445   439.0359
  425.3551   407.5512   636.7518   605.4546   656.2423   439.0359
  429.8529   409.0505   641.2496   609.9524   650.2452   443.5337
  425.3551   409.0505   638.2511   608.4531   648.7460   439.0359
  425.3551   409.0505   638.2511   608.4531   650.2452   440.5351
  425.3551   410.5498   636.7518   609.9524   647.2467   437.5366
  423.8558   403.0534   633.7533   608.4531   648.7460   442.0344
  423.8558   407.5512   639.7504   609.9524   654.7430   439.0359
  419.3580   410.5498   636.7518   609.9524   647.2467   436.0373
  423.8558   409.0505   638.2511   608.4531   647.2467   440.5351
