# Supplementary material for: Semi-automatic tracking, smoothing and segmentation of hyoid bone motion from videofluoroscopic swallowing study
Source: PLoS One. 2017 Nov 28;12(11):e0188684. doi: 10.1371/journal.pone.0188684 (PMC5705154; doi:10.1371/journal.pone.0188684)
Supplement: S3 File — (ZIP) [file pone.0188684.s003.zip › 19_manualtracking_fr1to250.txt]

  488.3243   433.0388   648.7460   600.9568   665.2379   412.0490
  485.3258   430.0403   648.7460   602.4561   665.2379   410.5498
  488.3243   428.5410   647.2467   606.9539   663.7387   412.0490
  485.3258   427.0417   645.7474   603.9553   665.2379   413.5483
  486.8250   427.0417   642.7489   602.4561   665.2379   412.0490
  485.3258   427.0417   644.2482   605.4546   665.2379   412.0490
  488.3243   424.0432   644.2482   608.4531   660.7401   412.0490
  486.8250   422.5439   644.2482   603.9553   663.7387   412.0490
  488.3243   422.5439   644.2482   602.4561   660.7401   412.0490
  488.3243   422.5439   641.2496   600.9568   660.7401   410.5498
  489.8236   415.0476   642.7489   605.4546   662.2394   413.5483
  486.8250   418.0461   645.7474   603.9553   662.2394   413.5483
  488.3243   415.0476   641.2496   605.4546   666.7372   412.0490
  492.8221   413.5483   648.7460   603.9553   662.2394   412.0490
  494.3214   409.0505   645.7474   600.9568   665.2379   407.5512
  495.8206   406.0520   644.2482   603.9553   665.2379   412.0490
  501.8177   406.0520   644.2482   605.4546   666.7372   412.0490
  500.3184   403.0534   645.7474   603.9553   666.7372   412.0490
  498.8192   403.0534   648.7460   606.9539   665.2379   413.5483
  498.8192   401.5542   647.2467   603.9553   665.2379   412.0490
  498.8192   403.0534   651.7445   602.4561   668.2365   412.0490
  495.8206   404.5527   648.7460   603.9553   668.2365   413.5483
  494.3214   403.0534   650.2452   603.9553   669.7357   410.5498
  495.8206   401.5542   651.7445   602.4561   669.7357   412.0490
  495.8206   403.0534   650.2452   605.4546   668.2365   415.0476
  494.3214   403.0534   650.2452   603.9553   669.7357   413.5483
  497.3199   404.5527   656.2423   603.9553   671.2350   409.0505
  494.3214   404.5527   653.2438   605.4546   668.2365   415.0476
  494.3214   406.0520   654.7430   608.4531   671.2350   410.5498
  495.8206   406.0520   653.2438   605.4546   669.7357   416.5469
  491.3228   410.5498   653.2438   605.4546   669.7357   413.5483
  492.8221   412.0490   654.7430   606.9539   669.7357   412.0490
  494.3214   413.5483   654.7430   609.9524   671.2350   415.0476
  492.8221   416.5469   659.2408   608.4531   671.2350   410.5498
  489.8236   415.0476   656.2423   606.9539   671.2350   415.0476
  494.3214   418.0461   656.2423   606.9539   669.7357   413.5483
  495.8206   424.0432   659.2408   605.4546   669.7357   413.5483
  488.3243   428.5410   656.2423   608.4531   669.7357   415.0476
  488.3243   430.0403   657.7416   608.4531   671.2350   416.5469
  488.3243   433.0388   657.7416   606.9539   671.2350   413.5483
  486.8250   436.0373   659.2408   606.9539   672.7343   416.5469
  488.3243   437.5366   657.7416   608.4531   674.2335   413.5483
  485.3258   439.0359   657.7416   608.4531   671.2350   415.0476
  482.3272   440.5351   657.7416   603.9553   671.2350   413.5483
  483.8265   442.0344   659.2408   606.9539   672.7343   415.0476
  479.3287   442.0344   660.7401   606.9539   671.2350   415.0476
  480.8280   443.5337   659.2408   606.9539   668.2365   413.5483
  479.3287   443.5337   660.7401   608.4531   672.7343   413.5483
  482.3272   445.0329   657.7416   609.9524   672.7343   413.5483
  480.8280   443.5337   662.2394   606.9539   669.7357   416.5469
  485.3258   445.0329   659.2408   608.4531   669.7357   412.0490
  482.3272   445.0329   659.2408   606.9539   669.7357   412.0490
  482.3272   446.5322   660.7401   608.4531   674.2335   418.0461
  485.3258   443.5337   659.2408   608.4531   671.2350   415.0476
  479.3287   445.0329   662.2394   609.9524   672.7343   416.5469
  474.8309   445.0329   662.2394   606.9539   671.2350   410.5498
  473.3316   443.5337   660.7401   606.9539   672.7343   413.5483
  471.8324   446.5322   659.2408   606.9539   675.7328   415.0476
  476.3302   452.5293   660.7401   603.9553   669.7357   415.0476
  474.8309   469.0212   659.2408   606.9539   669.7357   416.5469
  473.3316   487.0124   663.7387   605.4546   674.2335   413.5483
  470.3331   496.0081   662.2394   608.4531   672.7343   418.0461
  468.8338   511.0007   659.2408   608.4531   672.7343   415.0476
  465.8353   519.9963   663.7387   606.9539   671.2350   412.0490
  465.8353   525.9934   663.7387   606.9539   671.2350   416.5469
  464.3360   531.9905   659.2408   609.9524   674.2335   416.5469
  464.3360   533.4898   663.7387   609.9524   674.2335   416.5469
  462.8367   530.4912   663.7387   606.9539   675.7328   415.0476
  474.8309   533.4898   663.7387   605.4546   669.7357   413.5483
  464.3360   533.4898   657.7416   608.4531   672.7343   415.0476
  465.8353   534.9890   660.7401   608.4531   675.7328   415.0476
  468.8338   536.4883   665.2379   608.4531   672.7343   419.5454
  465.8353   539.4868   659.2408   608.4531   671.2350   415.0476
  464.3360   537.9876   665.2379   611.4517   674.2335   410.5498
  467.3346   540.9861   660.7401   609.9524   672.7343   418.0461
  471.8324   543.9846   663.7387   609.9524   677.2321   418.0461
  471.8324   543.9846   663.7387   608.4531   677.2321   413.5483
  470.3331   545.4839   662.2394   608.4531   674.2335   416.5469
  470.3331   543.9846   660.7401   611.4517   674.2335   413.5483
  465.8353   546.9832   665.2379   606.9539   675.7328   415.0476
  468.8338   548.4824   665.2379   605.4546   674.2335   418.0461
  465.8353   546.9832   665.2379   608.4531   677.2321   415.0476
  467.3346   545.4839   663.7387   608.4531   678.7313   418.0461
  465.8353   546.9832   666.7372   611.4517   677.2321   415.0476
  468.8338   546.9832   666.7372   608.4531   678.7313   416.5469
  465.8353   548.4824   663.7387   611.4517   680.2306   416.5469
  468.8338   546.9832   666.7372   605.4546   675.7328   415.0476
  455.3404   551.4810   666.7372   605.4546   680.2306   415.0476
  458.3389   552.9802   659.2408   608.4531   680.2306   416.5469
  455.3404   552.9802   663.7387   608.4531   674.2335   412.0490
  462.8367   555.9788   668.2365   606.9539   678.7313   418.0461
  456.8397   551.4810   663.7387   609.9524   674.2335   410.5498
  459.8382   551.4810   665.2379   608.4531   677.2321   419.5454
  453.8411   554.4795   666.7372   608.4531   672.7343   413.5483
  441.8470   552.9802   662.2394   609.9524   675.7328   412.0490
  434.3507   554.4795   666.7372   609.9524   677.2321   416.5469
  431.3521   552.9802   668.2365   611.4517   674.2335   415.0476
  416.3594   546.9832   662.2394   605.4546   677.2321   416.5469
  416.3594   545.4839   662.2394   606.9539   674.2335   412.0490
  414.8602   546.9832   662.2394   605.4546   678.7313   416.5469
  411.8616   545.4839   663.7387   606.9539   674.2335   416.5469
  410.3624   548.4824   666.7372   602.4561   675.7328   413.5483
  407.3638   549.9817   668.2365   609.9524   674.2335   415.0476
  410.3624   546.9832   662.2394   609.9524   678.7313   413.5483
  414.8602   540.9861   659.2408   606.9539   672.7343   418.0461
  413.3609   543.9846   665.2379   608.4531   675.7328   412.0490
  414.8602   539.4868   666.7372   606.9539   677.2321   415.0476
  419.3580   530.4912   663.7387   608.4531   677.2321   416.5469
  422.3565   521.4956   665.2379   606.9539   671.2350   413.5483
  426.8543   513.9993   663.7387   606.9539   677.2321   410.5498
  429.8529   509.5015   668.2365   608.4531   675.7328   413.5483
  438.8485   493.0095   666.7372   609.9524   675.7328   415.0476
  437.3492   488.5117   665.2379   605.4546   674.2335   416.5469
  443.3463   488.5117   665.2379   605.4546   675.7328   418.0461
  446.3448   482.5146   660.7401   609.9524   678.7313   415.0476
  447.8441   487.0124   663.7387   606.9539   672.7343   415.0476
  444.8455   485.5132   662.2394   609.9524   674.2335   412.0490
  449.3433   484.0139   663.7387   605.4546   674.2335   413.5483
  447.8441   485.5132   660.7401   606.9539   674.2335   412.0490
  450.8426   482.5146   662.2394   606.9539   672.7343   413.5483
  450.8426   485.5132   663.7387   606.9539   672.7343   413.5483
  444.8455   485.5132   666.7372   606.9539   672.7343   416.5469
  447.8441   487.0124   662.2394   611.4517   675.7328   415.0476
  450.8426   487.0124   663.7387   608.4531   678.7313   415.0476
  449.3433   490.0110   666.7372   609.9524   680.2306   418.0461
  456.8397   491.5102   666.7372   608.4531   674.2335   413.5483
  458.3389   493.0095   672.7343   608.4531   678.7313   416.5469
  462.8367   494.5088   674.2335   609.9524   674.2335   416.5469
  465.8353   497.5073   671.2350   611.4517   678.7313   418.0461
  464.3360   497.5073   675.7328   612.9510   680.2306   421.0447
  471.8324   502.0051   677.2321   609.9524   677.2321   419.5454
  471.8324   503.5044   677.2321   614.4502   680.2306   418.0461
  473.3316   503.5044   677.2321   612.9510   681.7299   419.5454
  473.3316   503.5044   677.2321   614.4502   681.7299   418.0461
  471.8324   505.0037   677.2321   611.4517   680.2306   416.5469
  471.8324   503.5044   675.7328   608.4531   678.7313   418.0461
  467.3346   505.0037   669.7357   611.4517   678.7313   416.5469
  468.8338   497.5073   669.7357   612.9510   677.2321   413.5483
  468.8338   497.5073   665.2379   608.4531   675.7328   415.0476
  468.8338   484.0139   663.7387   608.4531   674.2335   416.5469
  474.8309   469.0212   663.7387   603.9553   671.2350   412.0490
  474.8309   460.0256   659.2408   605.4546   671.2350   412.0490
  477.8294   454.0286   654.7430   603.9553   671.2350   413.5483
  477.8294   452.5293   657.7416   602.4561   671.2350   410.5498
  471.8324   448.0315   651.7445   603.9553   669.7357   409.0505
  473.3316   446.5322   653.2438   600.9568   668.2365   406.0520
  474.8309   449.5307   659.2408   605.4546   668.2365   410.5498
  471.8324   445.0329   648.7460   600.9568   668.2365   407.5512
  468.8338   445.0329   653.2438   603.9553   663.7387   410.5498
  476.3302   442.0344   651.7445   600.9568   669.7357   409.0505
  476.3302   439.0359   651.7445   597.9583   668.2365   409.0505
  473.3316   439.0359   650.2452   602.4561   663.7387   410.5498
  470.3331   439.0359   648.7460   597.9583   665.2379   407.5512
  474.8309   439.0359   651.7445   600.9568   665.2379   412.0490
  473.3316   437.5366   650.2452   605.4546   671.2350   409.0505
  480.8280   440.5351   651.7445   600.9568   668.2365   412.0490
  479.3287   436.0373   654.7430   600.9568   672.7343   406.0520
  479.3287   437.5366   653.2438   602.4561   672.7343   407.5512
  479.3287   437.5366   657.7416   602.4561   674.2335   406.0520
  477.8294   436.0373   659.2408   599.4575   675.7328   406.0520
  480.8280   434.5381   656.2423   600.9568   677.2321   412.0490
  482.3272   434.5381   659.2408   600.9568   674.2335   406.0520
  482.3272   431.5395   654.7430   602.4561   675.7328   412.0490
  477.8294   434.5381   656.2423   603.9553   674.2335   409.0505
  477.8294   433.0388   654.7430   603.9553   671.2350   407.5512
  479.3287   431.5395   653.2438   603.9553   672.7343   410.5498
  479.3287   433.0388   653.2438   605.4546   668.2365   409.0505
  473.3316   433.0388   651.7445   605.4546   666.7372   415.0476
  471.8324   433.0388   650.2452   603.9553   668.2365   410.5498
  474.8309   434.5381   650.2452   603.9553   666.7372   412.0490
  470.3331   434.5381   653.2438   605.4546   663.7387   413.5483
  470.3331   434.5381   651.7445   608.4531   666.7372   412.0490
  470.3331   433.0388   653.2438   603.9553   666.7372   412.0490
  470.3331   428.5410   650.2452   608.4531   669.7357   412.0490
  473.3316   431.5395   645.7474   603.9553   666.7372   410.5498
  474.8309   431.5395   648.7460   606.9539   672.7343   409.0505
  470.3331   431.5395   647.2467   605.4546   674.2335   413.5483
  476.3302   428.5410   653.2438   603.9553   671.2350   407.5512
  473.3316   430.0403   650.2452   602.4561   669.7357   409.0505
  474.8309   431.5395   654.7430   603.9553   672.7343   412.0490
  474.8309   431.5395   654.7430   600.9568   671.2350   412.0490
  471.8324   431.5395   653.2438   606.9539   669.7357   412.0490
  471.8324   428.5410   653.2438   603.9553   671.2350   412.0490
  467.3346   422.5439   651.7445   603.9553   671.2350   412.0490
  471.8324   424.0432   653.2438   600.9568   668.2365   413.5483
  470.3331   419.5454   651.7445   600.9568   671.2350   413.5483
  470.3331   419.5454   651.7445   596.4590   666.7372   409.0505
  467.3346   421.0447   653.2438   603.9553   668.2365   412.0490
  465.8353   424.0432   648.7460   603.9553   669.7357   415.0476
  464.3360   421.0447   651.7445   603.9553   665.2379   412.0490
  464.3360   418.0461   650.2452   602.4561   669.7357   413.5483
  468.8338   419.5454   648.7460   602.4561   665.2379   410.5498
  462.8367   419.5454   645.7474   605.4546   662.2394   412.0490
  465.8353   416.5469   648.7460   599.4575   669.7357   410.5498
  464.3360   419.5454   648.7460   603.9553   669.7357   406.0520
  465.8353   413.5483   651.7445   605.4546   666.7372   410.5498
  461.3375   418.0461   651.7445   605.4546   665.2379   410.5498
  462.8367   418.0461   653.2438   603.9553   668.2365   410.5498
  464.3360   415.0476   648.7460   605.4546   666.7372   412.0490
  468.8338   416.5469   654.7430   600.9568   666.7372   410.5498
  462.8367   415.0476   650.2452   603.9553   668.2365   412.0490
  467.3346   412.0490   650.2452   603.9553   668.2365   415.0476
  465.8353   413.5483   656.2423   602.4561   671.2350   407.5512
  465.8353   412.0490   653.2438   606.9539   668.2365   409.0505
  464.3360   415.0476   654.7430   605.4546   668.2365   409.0505
  467.3346   410.5498   650.2452   605.4546   669.7357   412.0490
  465.8353   413.5483   654.7430   602.4561   669.7357   412.0490
  467.3346   415.0476   654.7430   602.4561   668.2365   409.0505
  465.8353   412.0490   656.2423   603.9553   671.2350   410.5498
  465.8353   415.0476   648.7460   603.9553   668.2365   409.0505
  465.8353   410.5498   651.7445   602.4561   668.2365   407.5512
  464.3360   415.0476   651.7445   606.9539   668.2365   413.5483
  468.8338   416.5469   656.2423   602.4561   665.2379   412.0490
  461.3375   418.0461   650.2452   606.9539   668.2365   412.0490
  464.3360   419.5454   651.7445   605.4546   668.2365   407.5512
  462.8367   419.5454   647.2467   606.9539   668.2365   415.0476
  464.3360   418.0461   651.7445   605.4546   666.7372   415.0476
  464.3360   421.0447   645.7474   603.9553   668.2365   409.0505
  459.8382   421.0447   641.2496   600.9568   666.7372   410.5498
  462.8367   421.0447   647.2467   605.4546   663.7387   407.5512
  464.3360   421.0447   645.7474   602.4561   665.2379   407.5512
  465.8353   422.5439   645.7474   602.4561   663.7387   409.0505
  459.8382   422.5439   648.7460   603.9553   662.2394   412.0490
  464.3360   421.0447   644.2482   606.9539   665.2379   412.0490
  464.3360   421.0447   651.7445   602.4561   668.2365   415.0476
  462.8367   415.0476   648.7460   602.4561   663.7387   409.0505
  465.8353   424.0432   648.7460   603.9553   666.7372   409.0505
  464.3360   421.0447   653.2438   603.9553   665.2379   413.5483
  468.8338   421.0447   648.7460   606.9539   668.2365   412.0490
  462.8367   422.5439   654.7430   603.9553   665.2379   412.0490
  468.8338   421.0447   648.7460   600.9568   663.7387   416.5469
  467.3346   422.5439   651.7445   602.4561   666.7372   410.5498
  470.3331   425.5425   645.7474   602.4561   663.7387   412.0490
  467.3346   421.0447   647.2467   600.9568   663.7387   412.0490
  476.3302   422.5439   650.2452   608.4531   666.7372   412.0490
  465.8353   424.0432   653.2438   600.9568   668.2365   407.5512
  470.3331   421.0447   653.2438   603.9553   665.2379   412.0490
  467.3346   419.5454   653.2438   599.4575   662.2394   413.5483
  471.8324   422.5439   651.7445   603.9553   663.7387   406.0520
  465.8353   421.0447   650.2452   602.4561   663.7387   409.0505
  470.3331   416.5469   648.7460   600.9568   665.2379   412.0490
  467.3346   419.5454   648.7460   605.4546   662.2394   418.0461
  468.8338   418.0461   645.7474   600.9568   657.7416   412.0490
  473.3316   418.0461   650.2452   602.4561   665.2379   410.5498
  464.3360   421.0447   650.2452   600.9568   668.2365   409.0505
  468.8338   421.0447   648.7460   602.4561   668.2365   409.0505
  468.8338   418.0461   647.2467   602.4561   668.2365   407.5512
  470.3331   419.5454   647.2467   603.9553   663.7387   409.0505
  470.3331   421.0447   647.2467   602.4561   666.7372   409.0505
  470.3331   416.5469   647.2467   603.9553   666.7372   409.0505
