# Supplementary material for: Semi-automatic tracking, smoothing and segmentation of hyoid bone motion from videofluoroscopic swallowing study
Source: PLoS One. 2017 Nov 28;12(11):e0188684. doi: 10.1371/journal.pone.0188684 (PMC5705154; doi:10.1371/journal.pone.0188684)
Supplement: S3 File — (ZIP) [file pone.0188684.s003.zip › 1_manualtracking_fr45to190.txt]

  398.3682   475.0183   548.2950   588.9627   551.2936   427.0417
  399.8675   472.0198   548.2950   588.9627   552.7928   428.5410
  396.8690   473.5190   548.2950   587.4634   552.7928   428.5410
  399.8675   476.5176   548.2950   590.4619   554.2921   427.0417
  399.8675   473.5190   549.7943   591.9612   552.7928   430.0403
  396.8690   476.5176   551.2936   588.9627   552.7928   428.5410
  396.8690   476.5176   548.2950   590.4619   554.2921   425.5425
  401.3668   475.0183   551.2936   588.9627   554.2921   425.5425
  398.3682   473.5190   549.7943   590.4619   552.7928   425.5425
  396.8690   476.5176   549.7943   588.9627   552.7928   427.0417
  399.8675   472.0198   551.2936   590.4619   555.7914   427.0417
  401.3668   476.5176   552.7928   588.9627   555.7914   427.0417
  402.8660   476.5176   551.2936   588.9627   555.7914   425.5425
  405.8646   476.5176   551.2936   588.9627   554.2921   428.5410
  401.3668   478.0168   554.2921   591.9612   555.7914   427.0417
  402.8660   478.0168   552.7928   588.9627   554.2921   428.5410
  402.8660   481.0154   551.2936   591.9612   554.2921   428.5410
  401.3668   481.0154   551.2936   590.4619   554.2921   428.5410
  402.8660   482.5146   551.2936   587.4634   555.7914   427.0417
  399.8675   490.0110   551.2936   587.4634   554.2921   428.5410
  401.3668   481.0154   549.7943   588.9627   555.7914   427.0417
  401.3668   481.0154   552.7928   591.9612   551.2936   428.5410
  401.3668   479.5161   552.7928   591.9612   557.2906   424.0432
  398.3682   481.0154   552.7928   591.9612   555.7914   428.5410
  401.3668   476.5176   551.2936   590.4619   554.2921   427.0417
  402.8660   475.0183   552.7928   590.4619   554.2921   428.5410
  401.3668   473.5190   549.7943   590.4619   555.7914   428.5410
  399.8675   472.0198   552.7928   591.9612   555.7914   428.5410
  402.8660   473.5190   549.7943   591.9612   552.7928   425.5425
  402.8660   476.5176   551.2936   588.9627   551.2936   428.5410
  401.3668   478.0168   551.2936   590.4619   555.7914   425.5425
  396.8690   481.0154   551.2936   590.4619   554.2921   430.0403
  402.8660   488.5117   551.2936   591.9612   555.7914   427.0417
  401.3668   491.5102   551.2936   590.4619   554.2921   428.5410
  402.8660   490.0110   551.2936   588.9627   557.2906   428.5410
  404.3653   490.0110   549.7943   590.4619   554.2921   427.0417
  410.3624   488.5117   551.2936   593.4605   554.2921   425.5425
  405.8646   490.0110   551.2936   591.9612   554.2921   427.0417
  405.8646   491.5102   549.7943   591.9612   554.2921   427.0417
  408.8631   488.5117   551.2936   587.4634   554.2921   430.0403
  405.8646   493.0095   548.2950   588.9627   549.7943   427.0417
  408.8631   494.5088   546.7958   590.4619   552.7928   427.0417
  407.3638   497.5073   546.7958   591.9612   551.2936   425.5425
  402.8660   491.5102   546.7958   588.9627   549.7943   425.5425
  408.8631   490.0110   545.2965   588.9627   552.7928   428.5410
  404.3653   475.0183   542.2980   587.4634   552.7928   424.0432
  408.8631   469.0212   546.7958   585.9641   555.7914   427.0417
  404.3653   466.0227   545.2965   590.4619   551.2936   425.5425
  402.8660   460.0256   548.2950   587.4634   552.7928   425.5425
  404.3653   458.5264   546.7958   587.4634   554.2921   425.5425
  399.8675   454.0286   548.2950   588.9627   554.2921   427.0417
  402.8660   454.0286   546.7958   585.9641   552.7928   428.5410
  401.3668   458.5264   549.7943   588.9627   554.2921   424.0432
  401.3668   460.0256   545.2965   587.4634   552.7928   424.0432
  405.8646   464.5234   548.2950   587.4634   554.2921   427.0417
  401.3668   472.0198   546.7958   585.9641   554.2921   428.5410
  404.3653   476.5176   551.2936   585.9641   555.7914   425.5425
  408.8631   487.0124   549.7943   588.9627   555.7914   428.5410
  405.8646   503.5044   548.2950   587.4634   557.2906   427.0417
  404.3653   506.5029   546.7958   587.4634   557.2906   425.5425
  404.3653   506.5029   548.2950   587.4634   555.7914   427.0417
  407.3638   508.0022   549.7943   585.9641   554.2921   425.5425
  413.3609   505.0037   552.7928   587.4634   557.2906   425.5425
  414.8602   505.0037   548.2950   590.4619   557.2906   425.5425
  419.3580   505.0037   548.2950   587.4634   557.2906   427.0417
  419.3580   511.0007   552.7928   588.9627   557.2906   425.5425
  419.3580   509.5015   554.2921   587.4634   558.7899   424.0432
  419.3580   511.0007   555.7914   588.9627   560.2892   425.5425
  420.8572   512.5000   554.2921   590.4619   563.2877   428.5410
  419.3580   511.0007   555.7914   587.4634   563.2877   428.5410
  419.3580   516.9978   555.7914   588.9627   560.2892   427.0417
  416.3594   518.4971   552.7928   588.9627   557.2906   427.0417
  414.8602   518.4971   557.2906   593.4605   557.2906   427.0417
  413.3609   521.4956   549.7943   588.9627   558.7899   425.5425
  414.8602   521.4956   551.2936   590.4619   557.2906   428.5410
  411.8616   518.4971   549.7943   587.4634   557.2906   427.0417
  390.8719   527.4927   546.7958   585.9641   560.2892   427.0417
  380.3770   525.9934   546.7958   585.9641   557.2906   425.5425
  375.8792   525.9934   549.7943   587.4634   558.7899   427.0417
  360.8865   519.9963   551.2936   584.4649   561.7884   427.0417
  357.8880   516.9978   549.7943   584.4649   560.2892   428.5410
  354.8895   518.4971   555.7914   585.9641   563.2877   427.0417
  354.8895   516.9978   555.7914   587.4634   560.2892   428.5410
  351.8909   524.4941   554.2921   588.9627   563.2877   425.5425
  353.3902   525.9934   555.7914   585.9641   560.2892   428.5410
  353.3902   524.4941   561.7884   585.9641   563.2877   428.5410
  351.8909   527.4927   555.7914   587.4634   563.2877   428.5410
  356.3887   525.9934   558.7899   585.9641   564.7870   425.5425
  353.3902   522.9949   560.2892   588.9627   564.7870   427.0417
  360.8865   512.5000   561.7884   587.4634   564.7870   430.0403
  359.3873   512.5000   560.2892   584.4649   566.2862   430.0403
  369.8821   512.5000   561.7884   587.4634   564.7870   428.5410
  371.3814   508.0022   561.7884   588.9627   563.2877   431.5395
  374.3799   506.5029   558.7899   590.4619   563.2877   428.5410
  377.3785   502.0051   561.7884   590.4619   561.7884   428.5410
  383.3755   497.5073   560.2892   588.9627   561.7884   431.5395
  380.3770   493.0095   560.2892   585.9641   564.7870   428.5410
  378.8777   491.5102   557.2906   588.9627   563.2877   428.5410
  383.3755   487.0124   555.7914   588.9627   563.2877   431.5395
  387.8734   481.0154   557.2906   593.4605   563.2877   428.5410
  386.3741   479.5161   557.2906   588.9627   564.7870   428.5410
  386.3741   478.0168   557.2906   585.9641   561.7884   427.0417
  384.8748   481.0154   558.7899   591.9612   564.7870   428.5410
  387.8734   476.5176   557.2906   585.9641   564.7870   425.5425
  389.3726   478.0168   558.7899   590.4619   561.7884   431.5395
  387.8734   476.5176   558.7899   588.9627   566.2862   428.5410
  390.8719   476.5176   564.7870   588.9627   563.2877   430.0403
  389.3726   475.0183   563.2877   591.9612   564.7870   428.5410
  392.3712   476.5176   561.7884   591.9612   561.7884   427.0417
  392.3712   473.5190   561.7884   588.9627   560.2892   430.0403
  393.8704   476.5176   561.7884   590.4619   563.2877   428.5410
  393.8704   473.5190   560.2892   590.4619   563.2877   427.0417
  389.3726   476.5176   557.2906   590.4619   561.7884   430.0403
  389.3726   476.5176   561.7884   588.9627   563.2877   427.0417
  395.3697   475.0183   555.7914   587.4634   566.2862   430.0403
  398.3682   475.0183   561.7884   590.4619   563.2877   430.0403
  396.8690   473.5190   558.7899   587.4634   558.7899   430.0403
  398.3682   476.5176   560.2892   588.9627   563.2877   428.5410
  399.8675   473.5190   560.2892   587.4634   563.2877   430.0403
  399.8675   476.5176   560.2892   588.9627   561.7884   424.0432
  402.8660   470.5205   563.2877   593.4605   563.2877   431.5395
  401.3668   473.5190   558.7899   593.4605   560.2892   430.0403
  405.8646   472.0198   561.7884   591.9612   560.2892   431.5395
  405.8646   470.5205   561.7884   591.9612   563.2877   430.0403
  407.3638   470.5205   561.7884   590.4619   563.2877   431.5395
  402.8660   469.0212   560.2892   588.9627   564.7870   427.0417
  402.8660   467.5220   558.7899   590.4619   564.7870   425.5425
  407.3638   469.0212   563.2877   588.9627   560.2892   428.5410
  408.8631   470.5205   558.7899   588.9627   561.7884   430.0403
  404.3653   469.0212   557.2906   591.9612   563.2877   428.5410
  402.8660   469.0212   557.2906   593.4605   560.2892   430.0403
  407.3638   472.0198   563.2877   591.9612   561.7884   427.0417
  407.3638   470.5205   557.2906   590.4619   564.7870   431.5395
  410.3624   466.0227   560.2892   590.4619   558.7899   428.5410
  408.8631   470.5205   560.2892   591.9612   561.7884   433.0388
  407.3638   472.0198   560.2892   591.9612   561.7884   428.5410
  408.8631   469.0212   561.7884   587.4634   566.2862   428.5410
  413.3609   470.5205   560.2892   588.9627   561.7884   431.5395
  405.8646   470.5205   560.2892   590.4619   563.2877   428.5410
  405.8646   466.0227   560.2892   587.4634   566.2862   427.0417
  411.8616   467.5220   563.2877   591.9612   561.7884   427.0417
  408.8631   464.5234   563.2877   585.9641   563.2877   430.0403
  410.3624   469.0212   564.7870   588.9627   563.2877   433.0388
  411.8616   467.5220   558.7899   591.9612   560.2892   430.0403
  410.3624   466.0227   561.7884   588.9627   560.2892   430.0403
  410.3624   470.5205   561.7884   588.9627   563.2877   431.5395
