# Supplementary material for: Semi-automatic tracking, smoothing and segmentation of hyoid bone motion from videofluoroscopic swallowing study
Source: PLoS One. 2017 Nov 28;12(11):e0188684. doi: 10.1371/journal.pone.0188684 (PMC5705154; doi:10.1371/journal.pone.0188684)
Supplement: S3 File — (ZIP) [file pone.0188684.s003.zip › 20_manualtracking_fr1to229.txt]

  329.4019   410.5498   482.3272   506.5029   461.3375   355.0769
  329.4019   413.5483   477.8294   506.5029   459.8382   355.0769
  329.4019   418.0461   479.3287   508.0022   459.8382   355.0769
  332.4004   425.5425   483.8265   508.0022   462.8367   355.0769
  330.9012   430.0403   483.8265   509.5015   464.3360   355.0769
  332.4004   436.0373   485.3258   509.5015   462.8367   353.5776
  330.9012   437.5366   483.8265   509.5015   461.3375   353.5776
  332.4004   434.5381   486.8250   506.5029   462.8367   358.0754
  330.9012   440.5351   488.3243   509.5015   464.3360   353.5776
  332.4004   443.5337   486.8250   506.5029   465.8353   355.0769
  332.4004   440.5351   489.8236   508.0022   465.8353   356.5761
  330.9012   440.5351   489.8236   509.5015   467.3346   355.0769
  333.8997   439.0359   489.8236   511.0007   468.8338   353.5776
  335.3990   439.0359   486.8250   509.5015   468.8338   358.0754
  333.8997   437.5366   491.3228   512.5000   467.3346   356.5761
  335.3990   434.5381   492.8221   512.5000   468.8338   353.5776
  335.3990   434.5381   491.3228   511.0007   468.8338   356.5761
  336.8982   433.0388   491.3228   511.0007   465.8353   356.5761
  335.3990   431.5395   491.3228   509.5015   471.8324   356.5761
  338.3975   427.0417   494.3214   508.0022   468.8338   355.0769
  339.8968   433.0388   491.3228   509.5015   468.8338   356.5761
  338.3975   436.0373   489.8236   512.5000   468.8338   355.0769
  339.8968   437.5366   491.3228   508.0022   465.8353   358.0754
  338.3975   440.5351   489.8236   509.5015   467.3346   356.5761
  336.8982   446.5322   489.8236   505.0037   468.8338   355.0769
  341.3960   452.5293   489.8236   509.5015   468.8338   356.5761
  341.3960   451.0300   492.8221   511.0007   467.3346   358.0754
  339.8968   451.0300   488.3243   509.5015   470.3331   355.0769
  339.8968   452.5293   489.8236   508.0022   467.3346   355.0769
  338.3975   454.0286   489.8236   508.0022   465.8353   356.5761
  339.8968   454.0286   489.8236   509.5015   467.3346   358.0754
  339.8968   449.5307   489.8236   509.5015   465.8353   355.0769
  339.8968   449.5307   489.8236   506.5029   467.3346   353.5776
  336.8982   448.0315   489.8236   511.0007   468.8338   356.5761
  338.3975   446.5322   492.8221   509.5015   468.8338   356.5761
  338.3975   446.5322   492.8221   508.0022   464.3360   355.0769
  342.8953   449.5307   491.3228   508.0022   468.8338   356.5761
  335.3990   451.0300   492.8221   512.5000   465.8353   353.5776
  339.8968   454.0286   488.3243   509.5015   467.3346   353.5776
  335.3990   455.5278   491.3228   511.0007   467.3346   356.5761
  336.8982   451.0300   491.3228   511.0007   468.8338   355.0769
  333.8997   452.5293   489.8236   509.5015   467.3346   355.0769
  338.3975   451.0300   488.3243   509.5015   467.3346   356.5761
  338.3975   452.5293   489.8236   506.5029   468.8338   356.5761
  333.8997   452.5293   491.3228   508.0022   467.3346   355.0769
  338.3975   452.5293   488.3243   508.0022   467.3346   358.0754
  342.8953   454.0286   488.3243   509.5015   467.3346   355.0769
  339.8968   455.5278   488.3243   508.0022   462.8367   353.5776
  338.3975   452.5293   488.3243   506.5029   465.8353   355.0769
  338.3975   452.5293   488.3243   508.0022   467.3346   355.0769
  336.8982   452.5293   489.8236   509.5015   471.8324   355.0769
  342.8953   449.5307   488.3243   512.5000   467.3346   356.5761
  335.3990   448.0315   491.3228   509.5015   468.8338   356.5761
  338.3975   443.5337   488.3243   508.0022   467.3346   355.0769
  338.3975   439.0359   491.3228   509.5015   465.8353   356.5761
  336.8982   442.0344   488.3243   508.0022   468.8338   355.0769
  338.3975   439.0359   489.8236   509.5015   464.3360   358.0754
  338.3975   440.5351   488.3243   508.0022   465.8353   356.5761
  335.3990   442.0344   491.3228   508.0022   465.8353   355.0769
  336.8982   442.0344   491.3228   511.0007   465.8353   356.5761
  339.8968   445.0329   489.8236   505.0037   468.8338   353.5776
  341.3960   452.5293   488.3243   509.5015   465.8353   356.5761
  342.8953   454.0286   488.3243   509.5015   468.8338   355.0769
  336.8982   458.5264   491.3228   508.0022   465.8353   358.0754
  339.8968   458.5264   489.8236   509.5015   465.8353   356.5761
  338.3975   455.5278   489.8236   508.0022   468.8338   356.5761
  336.8982   454.0286   489.8236   508.0022   467.3346   353.5776
  339.8968   451.0300   489.8236   508.0022   465.8353   355.0769
  335.3990   452.5293   488.3243   508.0022   465.8353   355.0769
  342.8953   454.0286   489.8236   509.5015   468.8338   355.0769
  339.8968   448.0315   488.3243   508.0022   467.3346   356.5761
  344.3946   443.5337   488.3243   511.0007   467.3346   355.0769
  341.3960   445.0329   488.3243   509.5015   467.3346   356.5761
  345.8939   443.5337   485.3258   506.5029   465.8353   358.0754
  344.3946   440.5351   489.8236   511.0007   465.8353   358.0754
  347.3931   445.0329   489.8236   509.5015   465.8353   358.0754
  336.8982   448.0315   488.3243   509.5015   467.3346   352.0783
  336.8982   448.0315   489.8236   508.0022   464.3360   353.5776
  339.8968   446.5322   488.3243   509.5015   465.8353   353.5776
  341.3960   446.5322   491.3228   511.0007   465.8353   359.5747
  339.8968   445.0329   491.3228   509.5015   467.3346   359.5747
  345.8939   445.0329   491.3228   509.5015   465.8353   358.0754
  347.3931   440.5351   491.3228   508.0022   465.8353   355.0769
  347.3931   448.0315   489.8236   508.0022   468.8338   355.0769
  344.3946   446.5322   491.3228   508.0022   470.3331   353.5776
  345.8939   452.5293   492.8221   511.0007   470.3331   356.5761
  344.3946   454.0286   491.3228   508.0022   468.8338   353.5776
  344.3946   457.0271   491.3228   511.0007   468.8338   355.0769
  348.8924   461.5249   491.3228   509.5015   468.8338   356.5761
  344.3946   461.5249   488.3243   509.5015   468.8338   356.5761
  341.3960   458.5264   488.3243   506.5029   470.3331   353.5776
  339.8968   458.5264   488.3243   506.5029   468.8338   356.5761
  338.3975   460.0256   488.3243   511.0007   465.8353   358.0754
  338.3975   457.0271   489.8236   508.0022   468.8338   355.0769
  341.3960   457.0271   485.3258   508.0022   465.8353   358.0754
  335.3990   449.5307   491.3228   508.0022   468.8338   356.5761
  339.8968   452.5293   492.8221   509.5015   467.3346   355.0769
  336.8982   452.5293   489.8236   509.5015   468.8338   356.5761
  339.8968   455.5278   489.8236   511.0007   468.8338   358.0754
  344.3946   458.5264   491.3228   508.0022   470.3331   356.5761
  341.3960   460.0256   491.3228   509.5015   468.8338   358.0754
  339.8968   463.0242   488.3243   509.5015   468.8338   353.5776
  338.3975   466.0227   494.3214   511.0007   467.3346   355.0769
  339.8968   463.0242   489.8236   511.0007   470.3331   353.5776
  336.8982   469.0212   486.8250   508.0022   467.3346   358.0754
  335.3990   470.5205   486.8250   511.0007   471.8324   355.0769
  333.8997   473.5190   488.3243   508.0022   467.3346   353.5776
  330.9012   473.5190   489.8236   509.5015   468.8338   356.5761
  324.9041   472.0198   488.3243   508.0022   467.3346   353.5776
  324.9041   479.5161   488.3243   511.0007   467.3346   355.0769
  317.4078   476.5176   489.8236   509.5015   465.8353   353.5776
  315.9085   478.0168   488.3243   511.0007   465.8353   355.0769
  317.4078   479.5161   489.8236   508.0022   465.8353   358.0754
  317.4078   479.5161   489.8236   509.5015   468.8338   356.5761
  317.4078   479.5161   491.3228   511.0007   467.3346   353.5776
  318.9070   481.0154   489.8236   508.0022   470.3331   352.0783
  317.4078   478.0168   489.8236   511.0007   468.8338   353.5776
  318.9070   479.5161   488.3243   508.0022   465.8353   355.0769
  320.4063   479.5161   489.8236   509.5015   465.8353   358.0754
  317.4078   484.0139   489.8236   506.5029   467.3346   355.0769
  317.4078   482.5146   489.8236   511.0007   465.8353   356.5761
  315.9085   478.0168   485.3258   508.0022   465.8353   353.5776
  318.9070   479.5161   488.3243   506.5029   468.8338   355.0769
  317.4078   479.5161   489.8236   509.5015   468.8338   355.0769
  318.9070   478.0168   489.8236   508.0022   467.3346   356.5761
  318.9070   476.5176   488.3243   506.5029   464.3360   356.5761
  315.9085   479.5161   491.3228   508.0022   467.3346   353.5776
  329.4019   476.5176   486.8250   509.5015   467.3346   355.0769
  324.9041   479.5161   483.8265   508.0022   464.3360   356.5761
  327.9026   476.5176   488.3243   505.0037   464.3360   355.0769
  330.9012   478.0168   486.8250   509.5015   464.3360   356.5761
  330.9012   476.5176   488.3243   505.0037   465.8353   353.5776
  324.9041   479.5161   488.3243   506.5029   464.3360   356.5761
  327.9026   478.0168   486.8250   508.0022   462.8367   355.0769
  327.9026   479.5161   486.8250   506.5029   464.3360   356.5761
  327.9026   482.5146   486.8250   502.0051   465.8353   352.0783
  330.9012   482.5146   488.3243   506.5029   465.8353   358.0754
  326.4034   482.5146   488.3243   508.0022   467.3346   355.0769
  323.4048   478.0168   489.8236   505.0037   465.8353   355.0769
  321.9056   475.0183   486.8250   509.5015   468.8338   355.0769
  321.9056   472.0198   488.3243   509.5015   468.8338   353.5776
  323.4048   469.0212   489.8236   509.5015   468.8338   353.5776
  327.9026   466.0227   485.3258   509.5015   465.8353   353.5776
  336.8982   461.5249   488.3243   506.5029   467.3346   358.0754
  347.3931   466.0227   488.3243   508.0022   467.3346   355.0769
  348.8924   464.5234   486.8250   509.5015   465.8353   353.5776
  342.8953   467.5220   491.3228   509.5015   468.8338   355.0769
  341.3960   469.0212   488.3243   509.5015   468.8338   352.0783
  345.8939   467.5220   488.3243   509.5015   468.8338   356.5761
  339.8968   476.5176   488.3243   506.5029   465.8353   358.0754
  341.3960   481.0154   492.8221   505.0037   468.8338   358.0754
  341.3960   482.5146   492.8221   511.0007   468.8338   355.0769
  339.8968   479.5161   492.8221   511.0007   468.8338   358.0754
  339.8968   479.5161   491.3228   509.5015   470.3331   353.5776
  338.3975   481.0154   492.8221   511.0007   468.8338   355.0769
  338.3975   476.5176   488.3243   509.5015   470.3331   352.0783
  330.9012   467.5220   489.8236   508.0022   468.8338   356.5761
  336.8982   460.0256   488.3243   506.5029   464.3360   356.5761
  330.9012   458.5264   488.3243   511.0007   464.3360   355.0769
  321.9056   454.0286   489.8236   506.5029   467.3346   353.5776
  332.4004   451.0300   491.3228   509.5015   467.3346   353.5776
  330.9012   443.5337   494.3214   509.5015   468.8338   356.5761
  332.4004   439.0359   494.3214   505.0037   468.8338   356.5761
  342.8953   433.0388   489.8236   511.0007   470.3331   355.0769
  342.8953   434.5381   491.3228   509.5015   471.8324   353.5776
  345.8939   434.5381   492.8221   508.0022   468.8338   355.0769
  344.3946   442.0344   488.3243   509.5015   464.3360   356.5761
  344.3946   448.0315   492.8221   508.0022   468.8338   358.0754
  342.8953   451.0300   492.8221   508.0022   468.8338   352.0783
  336.8982   452.5293   489.8236   509.5015   471.8324   353.5776
  342.8953   460.0256   486.8250   509.5015   470.3331   355.0769
  339.8968   460.0256   488.3243   509.5015   467.3346   361.0739
  339.8968   463.0242   491.3228   508.0022   468.8338   358.0754
  341.3960   469.0212   492.8221   509.5015   465.8353   355.0769
  336.8982   466.0227   488.3243   509.5015   467.3346   353.5776
  336.8982   466.0227   489.8236   509.5015   468.8338   353.5776
  339.8968   469.0212   489.8236   505.0037   467.3346   358.0754
  338.3975   473.5190   488.3243   509.5015   465.8353   353.5776
  338.3975   481.0154   489.8236   506.5029   467.3346   350.5791
  335.3990   481.0154   483.8265   506.5029   468.8338   358.0754
  335.3990   481.0154   492.8221   511.0007   465.8353   353.5776
  329.4019   479.5161   489.8236   506.5029   468.8338   356.5761
  330.9012   478.0168   492.8221   509.5015   470.3331   356.5761
  329.4019   469.0212   489.8236   508.0022   468.8338   358.0754
  330.9012   463.0242   491.3228   508.0022   465.8353   356.5761
  329.4019   455.5278   494.3214   509.5015   470.3331   356.5761
  329.4019   454.0286   488.3243   509.5015   470.3331   353.5776
  330.9012   449.5307   492.8221   511.0007   467.3346   355.0769
  327.9026   448.0315   492.8221   509.5015   470.3331   355.0769
  335.3990   443.5337   492.8221   511.0007   471.8324   356.5761
  329.4019   439.0359   492.8221   511.0007   470.3331   356.5761
  336.8982   443.5337   489.8236   508.0022   467.3346   353.5776
  335.3990   451.0300   492.8221   508.0022   468.8338   356.5761
  332.4004   454.0286   494.3214   509.5015   468.8338   355.0769
  333.8997   457.0271   489.8236   509.5015   471.8324   355.0769
  336.8982   460.0256   495.8206   508.0022   467.3346   359.5747
  333.8997   458.5264   492.8221   509.5015   470.3331   353.5776
  336.8982   461.5249   491.3228   509.5015   470.3331   355.0769
  335.3990   458.5264   489.8236   509.5015   467.3346   356.5761
  330.9012   464.5234   489.8236   508.0022   470.3331   356.5761
  329.4019   464.5234   491.3228   506.5029   467.3346   353.5776
  324.9041   467.5220   488.3243   509.5015   470.3331   358.0754
  323.4048   466.0227   489.8236   508.0022   468.8338   352.0783
  323.4048   466.0227   489.8236   508.0022   467.3346   358.0754
  323.4048   469.0212   492.8221   506.5029   470.3331   355.0769
  320.4063   473.5190   488.3243   506.5029   470.3331   353.5776
  324.9041   476.5176   491.3228   509.5015   468.8338   352.0783
  323.4048   475.0183   494.3214   509.5015   468.8338   356.5761
  323.4048   475.0183   492.8221   509.5015   468.8338   356.5761
  323.4048   475.0183   489.8236   508.0022   468.8338   353.5776
  323.4048   476.5176   488.3243   509.5015   471.8324   355.0769
  320.4063   473.5190   491.3228   506.5029   467.3346   358.0754
  318.9070   478.0168   489.8236   508.0022   468.8338   355.0769
  315.9085   475.0183   489.8236   508.0022   468.8338   355.0769
  315.9085   473.5190   491.3228   508.0022   470.3331   355.0769
  318.9070   475.0183   491.3228   505.0037   470.3331   356.5761
  317.4078   476.5176   486.8250   508.0022   473.3316   353.5776
  318.9070   475.0183   486.8250   508.0022   470.3331   356.5761
  321.9056   473.5190   486.8250   508.0022   467.3346   355.0769
  318.9070   476.5176   486.8250   511.0007   470.3331   358.0754
  318.9070   475.0183   491.3228   509.5015   468.8338   356.5761
  317.4078   476.5176   491.3228   505.0037   468.8338   355.0769
  321.9056   472.0198   491.3228   511.0007   471.8324   353.5776
  321.9056   458.5264   488.3243   506.5029   468.8338   356.5761
  326.4034   452.5293   491.3228   509.5015   470.3331   355.0769
  324.9041   452.5293   488.3243   506.5029   468.8338   352.0783
  320.4063   455.5278   486.8250   508.0022   468.8338   353.5776
  317.4078   460.0256   497.3199   506.5029   467.3346   356.5761
  315.9085   457.0271   488.3243   511.0007   471.8324   356.5761
