# Supplementary material for: Semi-automatic tracking, smoothing and segmentation of hyoid bone motion from videofluoroscopic swallowing study
Source: PLoS One. 2017 Nov 28;12(11):e0188684. doi: 10.1371/journal.pone.0188684 (PMC5705154; doi:10.1371/journal.pone.0188684)
Supplement: S3 File — (ZIP) [file pone.0188684.s003.zip › 21_manualtracking_fr250to400.txt]

  260.8226   158.8871   344.6935   253.0806   375.0161   171.1452
  262.1129   160.8226   345.9839   253.0806   372.4355   174.3710
  260.8226   161.4677   348.5645   255.0161   374.3710   171.7903
  260.8226   158.8871   344.6935   254.3710   375.0161   172.4355
  261.4677   159.5323   347.2742   253.7258   372.4355   171.7903
  256.9516   160.1774   344.0484   253.0806   373.7258   173.0806
  260.1774   161.4677   344.0484   251.1452   374.3710   171.1452
  260.1774   162.7581   345.3387   253.0806   373.0806   173.0806
  261.4677   163.4032   340.8226   251.7903   372.4355   169.8548
  260.1774   167.2742   343.4032   251.7903   372.4355   170.5000
  260.8226   167.9194   342.1129   250.5000   372.4355   172.4355
  260.8226   167.9194   342.7581   251.1452   373.0806   172.4355
  263.4032   169.2097   340.8226   249.8548   373.0806   172.4355
  262.1129   166.6290   340.1774   249.2097   370.5000   169.8548
  261.4677   165.3387   340.1774   250.5000   370.5000   171.1452
  262.1129   167.9194   343.4032   253.0806   370.5000   170.5000
  262.7581   166.6290   340.1774   249.2097   369.8548   171.7903
  261.4677   167.9194   341.4677   253.0806   371.1452   173.0806
  262.7581   166.6290   340.1774   250.5000   371.1452   171.1452
  264.6935   167.9194   338.8871   251.7903   370.5000   171.7903
  264.6935   167.9194   340.1774   251.1452   370.5000   171.7903
  265.3387   166.6290   342.1129   251.7903   369.8548   171.1452
  265.9839   165.3387   344.6935   254.3710   371.7903   170.5000
  264.6935   163.4032   341.4677   250.5000   373.0806   171.7903
  265.3387   159.5323   342.7581   251.7903   375.6613   173.0806
  264.0484   156.9516   342.7581   253.0806   373.0806   171.1452
  264.0484   157.5968   345.3387   252.4355   374.3710   170.5000
  262.1129   155.0161   344.6935   253.7258   372.4355   171.7903
  258.8871   155.0161   347.9194   253.7258   373.7258   170.5000
  258.2419   154.3710   345.9839   256.3065   371.1452   170.5000
  255.6613   153.7258   348.5645   255.6613   372.4355   171.1452
  256.3065   153.0806   348.5645   254.3710   373.0806   171.1452
  255.6613   151.1452   349.8548   255.6613   372.4355   171.1452
  255.6613   151.7903   345.9839   253.7258   373.0806   171.7903
  255.6613   153.7258   347.2742   255.6613   370.5000   171.7903
  256.3065   156.3065   347.2742   256.3065   371.7903   170.5000
  258.2419   154.3710   347.9194   253.7258   373.7258   169.8548
  258.2419   155.6613   347.2742   253.7258   373.0806   172.4355
  260.1774   156.3065   349.2097   253.7258   373.7258   171.1452
  258.2419   156.9516   347.9194   255.6613   373.0806   171.7903
  260.1774   155.6613   349.8548   255.6613   373.7258   171.7903
  260.1774   156.9516   345.9839   255.0161   375.0161   171.7903
  260.8226   157.5968   349.2097   255.0161   376.3065   173.7258
  262.1129   160.1774   347.2742   254.3710   373.0806   172.4355
  262.7581   160.8226   347.9194   253.7258   373.7258   171.7903
  260.1774   160.8226   347.9194   256.9516   371.1452   171.1452
  263.4032   157.5968   345.9839   253.0806   369.8548   173.0806
  263.4032   154.3710   349.2097   255.6613   372.4355   169.8548
  260.8226   151.7903   350.5000   256.3065   370.5000   172.4355
  262.7581   151.1452   345.3387   255.0161   369.8548   172.4355
  264.0484   153.7258   342.1129   254.3710   369.8548   170.5000
  262.7581   157.5968   345.3387   254.3710   371.7903   171.7903
  266.6290   160.1774   342.7581   251.7903   371.1452   173.7258
  265.3387   162.1129   345.3387   253.7258   371.1452   172.4355
  265.9839   162.7581   341.4677   250.5000   372.4355   174.3710
  264.6935   165.9839   348.5645   255.6613   372.4355   174.3710
  265.9839   165.9839   348.5645   253.0806   373.0806   173.0806
  265.3387   165.9839   348.5645   251.1452   374.3710   172.4355
  266.6290   168.5645   348.5645   253.7258   374.3710   173.0806
  267.9194   169.8548   350.5000   251.7903   375.6613   172.4355
  267.9194   171.7903   348.5645   255.6613   376.3065   173.0806
  267.9194   173.7258   348.5645   253.0806   373.7258   171.7903
  268.5645   175.0161   351.1452   253.0806   375.6613   173.0806
  269.2097   174.3710   351.7903   254.3710   376.9516   173.7258
  268.5645   175.6613   349.8548   254.3710   375.0161   173.0806
  266.6290   174.3710   347.2742   254.3710   376.3065   173.0806
  269.2097   176.3065   346.6290   251.7903   374.3710   174.3710
  269.2097   171.7903   344.0484   253.0806   375.6613   173.7258
  269.8548   171.1452   346.6290   255.0161   375.0161   173.0806
  267.9194   175.6613   347.2742   254.3710   373.7258   173.0806
  267.2742   176.3065   347.9194   253.0806   376.3065   175.0161
  262.7581   177.5968   345.9839   251.1452   374.3710   173.7258
  258.8871   179.5323   347.2742   251.1452   375.6613   173.0806
  255.0161   182.7581   349.2097   253.7258   376.3065   174.3710
  252.4355   183.4032   345.3387   253.0806   371.1452   172.4355
  246.6290   184.6935   346.6290   253.0806   375.0161   173.7258
  245.3387   185.9839   347.2742   253.0806   375.0161   175.0161
  241.4677   187.9194   345.9839   253.7258   373.7258   175.0161
  239.5323   187.2742   345.9839   252.4355   374.3710   173.0806
  237.5968   186.6290   344.0484   251.7903   375.0161   172.4355
  240.1774   185.9839   345.3387   254.3710   374.3710   175.0161
  236.3065   185.3387   340.8226   249.2097   374.3710   173.7258
  239.5323   184.0484   344.0484   251.1452   375.0161   174.3710
  238.2419   179.5323   344.6935   251.7903   375.0161   173.0806
  236.9516   180.8226   344.6935   252.4355   373.7258   174.3710
  238.2419   180.8226   348.5645   252.4355   373.7258   175.0161
  232.4355   182.7581   348.5645   253.0806   373.7258   171.7903
  237.5968   180.8226   346.6290   250.5000   375.0161   172.4355
  238.8871   182.1129   346.6290   252.4355   375.0161   171.1452
  237.5968   177.5968   347.9194   253.7258   375.6613   169.8548
  240.1774   178.8871   346.6290   254.3710   372.4355   171.7903
  237.5968   179.5323   344.6935   252.4355   373.0806   173.7258
  237.5968   184.0484   345.9839   253.0806   372.4355   170.5000
  238.8871   184.0484   345.9839   254.3710   373.0806   170.5000
  239.5323   183.4032   343.4032   252.4355   371.1452   171.7903
  242.1129   177.5968   343.4032   251.1452   371.7903   172.4355
  242.1129   172.4355   345.3387   253.7258   371.1452   173.7258
  243.4032   169.8548   345.3387   253.7258   371.1452   171.1452
  245.3387   164.6935   344.6935   252.4355   370.5000   172.4355
  245.3387   167.2742   345.3387   253.0806   371.1452   171.1452
  246.6290   165.9839   344.6935   255.0161   371.7903   175.6613
  245.9839   162.7581   342.7581   254.3710   371.1452   169.8548
  248.5645   163.4032   344.0484   252.4355   371.7903   174.3710
  251.1452   158.8871   346.6290   253.7258   371.1452   171.1452
  251.1452   159.5323   347.2742   255.0161   371.7903   170.5000
  251.7903   160.1774   349.2097   255.0161   371.1452   169.2097
  250.5000   157.5968   349.8548   253.7258   371.1452   172.4355
  253.0806   159.5323   345.9839   254.3710   372.4355   173.0806
  253.7258   158.8871   345.3387   256.3065   371.7903   169.8548
  253.0806   160.1774   345.9839   253.0806   373.0806   173.0806
  254.3710   160.1774   344.6935   251.7903   371.7903   170.5000
  255.6613   156.9516   347.9194   253.0806   371.1452   171.1452
  253.7258   157.5968   347.2742   254.3710   371.7903   171.7903
  255.6613   157.5968   344.6935   251.1452   373.0806   173.7258
  253.7258   158.2419   344.6935   253.0806   373.0806   171.7903
  255.6613   157.5968   343.4032   251.7903   371.7903   170.5000
  253.7258   156.9516   344.0484   254.3710   373.7258   170.5000
  256.3065   154.3710   346.6290   252.4355   373.0806   170.5000
  252.4355   155.0161   345.3387   252.4355   375.0161   171.7903
  255.6613   155.6613   348.5645   254.3710   373.7258   171.7903
  258.8871   156.9516   346.6290   253.0806   374.3710   171.1452
  257.5968   158.2419   346.6290   253.0806   373.7258   171.1452
  258.2419   159.5323   348.5645   253.0806   375.6613   171.1452
  256.9516   160.1774   345.9839   253.0806   373.7258   171.7903
  254.3710   162.7581   343.4032   251.7903   375.6613   171.7903
  255.0161   162.7581   346.6290   254.3710   377.5968   175.0161
  256.3065   161.4677   345.3387   251.1452   374.3710   172.4355
  254.3710   164.0484   344.6935   252.4355   374.3710   171.7903
  254.3710   159.5323   344.6935   252.4355   376.3065   173.0806
  253.0806   160.8226   344.6935   253.0806   371.1452   173.0806
  254.3710   160.8226   341.4677   252.4355   373.7258   173.7258
  257.5968   160.1774   341.4677   250.5000   374.3710   173.0806
  257.5968   160.8226   344.6935   252.4355   373.7258   173.0806
  256.3065   160.8226   345.3387   253.0806   375.0161   175.6613
  257.5968   160.8226   344.0484   252.4355   374.3710   173.0806
  256.3065   158.8871   342.1129   252.4355   375.0161   174.3710
  256.3065   160.8226   347.2742   253.0806   371.7903   170.5000
  256.3065   159.5323   344.6935   253.0806   374.3710   173.0806
  255.6613   160.8226   345.3387   253.0806   373.0806   174.3710
  256.3065   160.8226   348.5645   254.3710   373.7258   173.7258
  256.3065   160.1774   347.2742   251.7903   373.7258   172.4355
  255.6613   160.8226   346.6290   253.7258   373.7258   174.3710
  255.0161   160.1774   349.2097   254.3710   373.0806   171.7903
  256.9516   160.1774   347.9194   254.3710   373.7258   172.4355
  254.3710   160.1774   349.2097   253.0806   372.4355   171.7903
  256.3065   162.1129   347.9194   253.0806   371.7903   173.7258
  255.6613   160.8226   345.9839   251.7903   376.3065   175.0161
  260.1774   158.8871   347.9194   253.0806   372.4355   172.4355
  259.5323   160.8226   349.2097   252.4355   374.3710   170.5000
  257.5968   162.1129   344.0484   251.1452   372.4355   168.5645
  259.5323   162.1129   349.8548   251.7903   375.6613   171.1452
