# Supplementary material for: Semi-automatic tracking, smoothing and segmentation of hyoid bone motion from videofluoroscopic swallowing study
Source: PLoS One. 2017 Nov 28;12(11):e0188684. doi: 10.1371/journal.pone.0188684 (PMC5705154; doi:10.1371/journal.pone.0188684)
Supplement: S3 File — (ZIP) [file pone.0188684.s003.zip › 22_manualtracking_fr100to531.txt]

  338.2419   134.3710   435.6613   224.6935   459.5323   129.2097
  337.5968   135.6613   435.0161   224.0484   460.8226   130.5000
  336.9516   136.3065   432.4355   224.0484   456.3065   129.2097
  335.6613   134.3710   435.6613   225.3387   458.2419   129.2097
  336.9516   135.6613   433.0806   226.6290   457.5968   131.1452
  336.9516   135.6613   433.0806   225.3387   457.5968   131.7903
  336.3065   135.6613   433.7258   228.5645   458.8871   131.1452
  336.9516   136.3065   433.7258   225.9839   458.2419   129.8548
  335.6613   138.2419   433.7258   225.3387   457.5968   131.1452
  336.3065   136.9516   433.7258   225.9839   456.9516   132.4355
  335.6613   137.5968   433.0806   226.6290   459.5323   131.1452
  336.9516   136.9516   432.4355   225.3387   458.8871   131.1452
  336.3065   137.5968   432.4355   227.9194   458.2419   129.2097
  336.9516   138.2419   432.4355   227.2742   456.9516   129.8548
  336.3065   140.1774   431.1452   225.9839   454.3710   129.8548
  335.0161   138.8871   431.1452   225.9839   457.5968   131.1452
  338.2419   138.8871   431.7903   226.6290   457.5968   129.8548
  335.6613   140.1774   431.7903   225.9839   456.3065   131.1452
  336.3065   140.1774   431.7903   225.9839   456.9516   130.5000
  336.9516   140.1774   430.5000   225.3387   455.6613   130.5000
  336.9516   139.5323   431.7903   225.9839   456.9516   131.7903
  337.5968   139.5323   431.7903   225.9839   456.3065   129.8548
  336.3065   138.8871   431.7903   225.3387   455.6613   130.5000
  336.9516   138.8871   431.1452   224.6935   453.7258   128.5645
  337.5968   139.5323   430.5000   224.6935   455.6613   131.1452
  335.6613   138.2419   430.5000   225.3387   457.5968   129.8548
  336.9516   138.2419   430.5000   226.6290   456.9516   130.5000
  336.9516   138.8871   431.1452   224.0484   456.3065   129.8548
  336.3065   138.8871   431.1452   224.6935   455.0161   131.1452
  336.3065   140.1774   429.8548   225.3387   456.9516   131.7903
  335.0161   138.2419   432.4355   224.6935   456.3065   130.5000
  338.2419   137.5968   433.0806   225.3387   455.6613   131.7903
  335.0161   138.2419   430.5000   225.3387   456.9516   131.7903
  336.3065   140.1774   432.4355   224.6935   457.5968   127.9194
  336.9516   139.5323   429.8548   225.9839   456.3065   130.5000
  336.9516   139.5323   431.7903   225.3387   456.9516   129.2097
  337.5968   138.8871   429.2097   225.9839   455.6613   131.7903
  337.5968   140.1774   429.2097   224.6935   456.9516   131.7903
  336.9516   140.1774   431.1452   223.4032   458.2419   130.5000
  337.5968   140.8226   432.4355   224.0484   458.2419   130.5000
  336.9516   141.4677   429.8548   225.3387   456.9516   131.1452
  337.5968   140.8226   427.9194   225.9839   455.0161   130.5000
  337.5968   140.1774   429.8548   225.3387   456.3065   133.0806
  338.8871   141.4677   430.5000   223.4032   456.3065   131.1452
  337.5968   141.4677   430.5000   223.4032   456.9516   130.5000
  336.3065   142.7581   429.8548   223.4032   456.9516   131.7903
  339.5323   142.1129   428.5645   225.3387   457.5968   129.2097
  339.5323   141.4677   431.7903   222.7581   456.3065   129.8548
  337.5968   140.1774   429.2097   223.4032   456.9516   130.5000
  338.2419   140.8226   431.7903   223.4032   456.3065   129.2097
  338.2419   142.1129   431.1452   224.0484   456.9516   127.9194
  339.5323   141.4677   429.8548   224.6935   456.3065   129.2097
  338.2419   142.7581   429.8548   220.8226   455.0161   131.1452
  338.8871   142.7581   428.5645   223.4032   456.3065   131.7903
  338.2419   142.7581   428.5645   224.0484   456.3065   130.5000
  337.5968   142.7581   429.2097   223.4032   455.6613   130.5000
  337.5968   144.0484   427.9194   222.7581   455.6613   129.8548
  335.6613   142.7581   430.5000   222.7581   455.0161   129.8548
  338.8871   140.8226   426.6290   224.0484   452.4355   128.5645
  337.5968   141.4677   425.9839   228.5645   454.3710   129.8548
  335.6613   142.1129   429.2097   226.6290   454.3710   129.8548
  338.2419   141.4677   427.2742   222.7581   455.6613   130.5000
  335.6613   142.1129   429.2097   225.3387   455.0161   133.7258
  337.5968   140.8226   425.9839   225.9839   456.3065   133.7258
  338.2419   138.8871   426.6290   224.6935   455.0161   132.4355
  336.9516   140.8226   424.6935   224.6935   455.6613   131.7903
  336.9516   140.1774   427.2742   225.3387   457.5968   129.8548
  336.9516   138.2419   428.5645   225.9839   456.3065   131.1452
  335.6613   140.1774   422.7581   229.2097   453.7258   131.7903
  337.5968   137.5968   428.5645   224.0484   453.7258   131.7903
  338.2419   138.2419   428.5645   228.5645   456.3065   131.1452
  336.9516   138.8871   425.3387   230.5000   455.6613   130.5000
  337.5968   138.8871   425.9839   226.6290   455.0161   131.1452
  337.5968   139.5323   427.9194   225.3387   455.6613   130.5000
  336.3065   138.2419   425.9839   224.6935   455.6613   131.7903
  336.9516   137.5968   427.9194   225.3387   455.6613   128.5645
  337.5968   139.5323   429.2097   222.1129   455.0161   128.5645
  338.2419   136.3065   425.9839   225.3387   454.3710   129.8548
  336.9516   138.8871   426.6290   225.9839   455.6613   129.8548
  336.9516   136.9516   429.2097   223.4032   454.3710   129.8548
  336.3065   136.9516   427.9194   224.0484   455.6613   131.1452
  335.6613   136.9516   427.2742   225.3387   455.0161   129.2097
  333.7258   139.5323   428.5645   224.6935   455.0161   130.5000
  335.6613   138.2419   426.6290   224.0484   453.7258   132.4355
  333.7258   140.1774   429.2097   225.3387   455.6613   131.1452
  333.7258   139.5323   427.2742   226.6290   455.0161   131.7903
  333.7258   138.8871   427.9194   225.9839   456.3065   129.8548
  335.6613   140.8226   427.2742   224.0484   453.0806   133.0806
  334.3710   141.4677   427.9194   223.4032   455.6613   131.7903
  335.0161   141.4677   427.9194   225.3387   455.0161   131.7903
  333.7258   144.6935   428.5645   226.6290   455.6613   131.7903
  332.4355   144.0484   429.2097   224.0484   454.3710   131.7903
  333.0806   144.0484   428.5645   224.0484   453.0806   134.3710
  333.7258   145.9839   429.2097   224.0484   455.0161   132.4355
  331.7903   147.9194   428.5645   225.9839   455.0161   131.7903
  333.7258   146.6290   425.9839   224.6935   454.3710   132.4355
  332.4355   147.9194   425.3387   225.3387   454.3710   131.1452
  333.7258   147.9194   424.0484   228.5645   453.7258   131.1452
  329.8548   151.7903   424.0484   224.6935   453.0806   132.4355
  330.5000   150.5000   425.9839   223.4032   453.7258   131.1452
  329.8548   151.1452   426.6290   224.0484   453.0806   131.7903
  331.1452   149.8548   426.6290   225.9839   452.4355   131.1452
  330.5000   149.8548   426.6290   225.3387   452.4355   131.7903
  329.8548   151.1452   425.9839   224.6935   451.7903   132.4355
  331.1452   155.0161   428.5645   225.9839   452.4355   132.4355
  328.5645   149.2097   427.2742   224.0484   452.4355   130.5000
  329.2097   151.1452   424.0484   223.4032   452.4355   132.4355
  327.2742   151.1452   423.4032   224.6935   451.7903   135.0161
  331.1452   151.1452   423.4032   223.4032   451.7903   133.0806
  331.1452   152.4355   424.6935   224.6935   453.0806   133.0806
  329.8548   153.0806   423.4032   224.6935   452.4355   132.4355
  329.8548   152.4355   424.6935   223.4032   451.7903   134.3710
  327.9194   153.7258   423.4032   222.1129   452.4355   133.7258
  327.2742   153.0806   423.4032   222.1129   455.0161   133.0806
  325.9839   153.7258   415.6613   222.7581   451.7903   131.1452
  328.5645   155.6613   416.3065   222.1129   449.2097   131.1452
  325.9839   155.6613   420.8226   224.6935   452.4355   130.5000
  329.2097   164.6935   418.8871   222.1129   449.8548   130.5000
  326.6290   171.7903   419.5323   224.0484   453.0806   131.7903
  324.0484   175.0161   420.8226   224.0484   450.5000   131.1452
  323.4032   176.3065   418.2419   223.4032   454.3710   130.5000
  320.8226   176.3065   418.2419   225.3387   450.5000   131.1452
  319.5323   177.5968   420.1774   223.4032   452.4355   132.4355
  318.8871   176.3065   420.8226   222.7581   452.4355   131.7903
  318.2419   175.6613   419.5323   222.1129   449.8548   132.4355
  314.3710   175.6613   420.8226   223.4032   450.5000   131.1452
  315.6613   176.3065   419.5323   224.6935   449.2097   131.1452
  311.7903   177.5968   420.1774   222.7581   449.8548   130.5000
  311.7903   176.3065   417.5968   222.7581   449.8548   132.4355
  308.5645   175.0161   416.9516   225.9839   451.7903   129.8548
  306.6290   174.3710   417.5968   223.4032   447.2742   132.4355
  307.9194   172.4355   418.8871   222.7581   448.5645   132.4355
  304.6935   174.3710   417.5968   221.4677   449.2097   129.8548
  305.3387   171.1452   416.9516   222.7581   448.5645   130.5000
  304.6935   171.7903   419.5323   224.0484   451.1452   131.1452
  302.1129   173.7258   417.5968   220.8226   452.4355   129.8548
  300.1774   174.3710   417.5968   221.4677   452.4355   129.2097
  302.7581   171.1452   418.8871   222.7581   449.8548   126.6290
  304.6935   172.4355   420.1774   220.8226   450.5000   130.5000
  302.1129   173.0806   420.1774   222.1129   451.1452   129.8548
  303.4032   173.0806   420.1774   222.1129   452.4355   131.1452
  302.7581   173.7258   420.1774   220.1774   450.5000   129.2097
  302.7581   171.1452   420.8226   222.1129   450.5000   129.2097
  302.1129   173.7258   420.8226   221.4677   450.5000   126.6290
  302.7581   172.4355   420.8226   221.4677   449.2097   127.2742
  302.7581   171.1452   420.1774   222.7581   449.2097   128.5645
  305.3387   170.5000   420.1774   220.1774   450.5000   129.2097
  305.3387   168.5645   419.5323   220.1774   451.1452   131.1452
  302.7581   167.9194   420.1774   221.4677   449.8548   127.9194
  304.0484   167.9194   422.1129   224.0484   449.2097   129.8548
  305.9839   163.4032   417.5968   222.7581   449.8548   131.7903
  309.2097   160.8226   418.8871   220.8226   450.5000   127.9194
  309.2097   158.8871   418.2419   220.1774   451.1452   129.2097
  310.5000   158.2419   416.9516   220.8226   448.5645   127.2742
  311.1452   157.5968   420.8226   220.1774   450.5000   131.1452
  311.7903   156.3065   417.5968   220.1774   448.5645   128.5645
  309.8548   156.3065   418.8871   222.1129   452.4355   129.2097
  309.8548   156.3065   418.8871   224.6935   453.0806   129.2097
  312.4355   155.0161   421.4677   220.8226   453.0806   127.9194
  315.6613   153.7258   420.1774   223.4032   450.5000   129.8548
  315.6613   153.0806   420.1774   221.4677   451.7903   134.3710
  315.6613   151.7903   418.2419   224.0484   454.3710   131.7903
  318.8871   149.2097   416.3065   222.7581   451.1452   127.9194
  318.8871   149.2097   416.3065   224.6935   449.8548   129.8548
  319.5323   146.6290   416.9516   224.6935   449.8548   129.8548
  320.1774   147.2742   417.5968   224.0484   451.7903   131.7903
  320.1774   148.5645   420.8226   223.4032   451.7903   131.1452
  318.8871   151.7903   418.8871   225.3387   453.0806   130.5000
  318.8871   154.3710   419.5323   224.0484   450.5000   129.8548
  318.8871   155.6613   419.5323   230.5000   451.1452   132.4355
  319.5323   155.6613   420.1774   225.9839   451.7903   133.7258
  318.8871   155.6613   416.9516   227.9194   451.7903   130.5000
  318.2419   160.1774   416.9516   225.9839   451.1452   131.7903
  315.6613   159.5323   418.2419   226.6290   452.4355   131.1452
  317.5968   162.1129   416.9516   225.3387   451.7903   131.7903
  317.5968   164.0484   420.1774   224.0484   455.0161   135.6613
  319.5323   162.7581   418.2419   225.3387   452.4355   132.4355
  320.1774   165.3387   417.5968   224.0484   449.8548   129.8548
  320.1774   169.2097   418.2419   222.7581   454.3710   131.1452
  319.5323   171.7903   418.2419   223.4032   451.7903   132.4355
  319.5323   176.3065   418.2419   224.6935   451.1452   129.2097
  321.4677   176.3065   418.2419   222.7581   451.1452   131.1452
  317.5968   173.7258   418.8871   222.7581   451.1452   129.8548
  316.3065   170.5000   420.1774   223.4032   449.2097   131.1452
  317.5968   167.9194   420.1774   222.7581   451.7903   131.7903
  318.2419   166.6290   419.5323   224.0484   451.1452   129.8548
  315.6613   167.2742   420.1774   226.6290   448.5645   130.5000
  314.3710   166.6290   421.4677   223.4032   449.8548   129.8548
  319.5323   164.0484   420.1774   223.4032   448.5645   129.2097
  318.2419   160.1774   422.1129   224.6935   451.1452   130.5000
  317.5968   158.8871   419.5323   222.7581   449.2097   129.8548
  316.9516   158.8871   417.5968   225.9839   446.6290   129.2097
  319.5323   158.2419   422.1129   229.8548   450.5000   130.5000
  318.8871   158.8871   417.5968   221.4677   448.5645   129.8548
  319.5323   156.9516   417.5968   222.7581   451.7903   129.8548
  318.2419   158.8871   421.4677   230.5000   451.7903   129.2097
  317.5968   155.6613   420.1774   225.3387   450.5000   131.1452
  317.5968   157.5968   418.2419   225.3387   449.2097   133.0806
  317.5968   158.8871   418.8871   226.6290   449.8548   129.8548
  318.2419   158.2419   418.8871   225.3387   450.5000   128.5645
  320.8226   159.5323   418.8871   222.7581   451.1452   128.5645
  319.5323   158.2419   420.8226   221.4677   448.5645   130.5000
  317.5968   158.8871   417.5968   222.7581   448.5645   130.5000
  319.5323   162.1129   416.3065   225.3387   450.5000   129.8548
  323.4032   162.1129   418.8871   225.3387   449.2097   127.9194
  324.0484   168.5645   418.2419   225.9839   450.5000   134.3710
  319.5323   176.9516   411.1452   216.9516   447.2742   130.5000
  319.5323   179.5323   412.4355   222.7581   447.9194   134.3710
  317.5968   182.7581   416.3065   221.4677   447.2742   129.8548
  315.0161   182.1129   415.6613   224.0484   447.2742   135.6613
  307.9194   185.9839   416.9516   222.1129   445.9839   133.7258
  307.9194   186.6290   413.0806   222.1129   449.2097   133.7258
  306.6290   185.9839   415.6613   221.4677   452.4355   131.1452
  304.6935   185.9839   415.0161   220.8226   450.5000   131.7903
  305.3387   184.6935   416.3065   220.8226   449.8548   130.5000
  305.3387   187.2742   414.3710   219.5323   447.9194   133.0806
  302.1129   185.9839   415.6613   220.1774   449.2097   133.0806
  302.7581   184.6935   415.0161   222.7581   449.8548   133.0806
  302.1129   185.3387   413.7258   220.8226   450.5000   131.7903
  303.4032   184.6935   416.9516   219.5323   449.2097   132.4355
  301.4677   183.4032   412.4355   221.4677   450.5000   130.5000
  300.8226   184.0484   416.3065   219.5323   449.2097   129.8548
  302.7581   184.0484   413.7258   220.1774   448.5645   131.7903
  300.8226   184.0484   410.5000   218.8871   451.1452   128.5645
  300.8226   184.6935   414.3710   222.1129   447.9194   129.8548
  302.1129   184.6935   413.7258   222.7581   447.2742   126.6290
  302.7581   184.6935   415.6613   221.4677   449.8548   129.8548
  301.4677   185.3387   415.0161   219.5323   448.5645   131.1452
  300.8226   184.0484   415.6613   218.8871   451.1452   128.5645
  298.8871   184.6935   414.3710   218.8871   449.2097   130.5000
  298.2419   184.0484   415.0161   220.1774   448.5645   129.2097
  300.1774   183.4032   414.3710   219.5323   449.8548   130.5000
  299.5323   182.7581   415.0161   220.1774   447.2742   128.5645
  299.5323   182.1129   412.4355   219.5323   447.9194   126.6290
  295.6613   182.7581   414.3710   218.8871   447.2742   126.6290
  296.9516   181.4677   415.0161   218.8871   447.9194   125.9839
  291.7903   181.4677   415.0161   218.2419   447.9194   126.6290
  289.2097   180.8226   411.7903   218.8871   446.6290   124.0484
  291.7903   181.4677   411.7903   219.5323   445.9839   121.4677
  290.5000   179.5323   414.3710   217.5968   447.2742   125.3387
  285.9839   180.1774   415.0161   216.9516   447.2742   122.1129
  286.6290   177.5968   413.7258   220.8226   448.5645   126.6290
  289.2097   174.3710   415.0161   218.2419   447.9194   124.6935
  285.9839   178.2419   415.0161   216.9516   446.6290   126.6290
  284.6935   175.6613   417.5968   218.8871   447.9194   125.9839
  285.9839   175.6613   415.6613   220.1774   445.9839   129.2097
  291.7903   173.7258   416.3065   215.6613   447.9194   127.9194
  293.0806   171.1452   412.4355   217.5968   449.2097   125.3387
  291.7903   169.2097   413.7258   217.5968   449.2097   126.6290
  295.0161   168.5645   411.1452   220.8226   446.6290   127.9194
  299.5323   165.3387   414.3710   218.2419   446.6290   129.2097
  303.4032   160.8226   413.7258   221.4677   448.5645   133.0806
  302.1129   160.8226   415.0161   218.8871   449.2097   130.5000
  300.8226   162.7581   411.7903   221.4677   447.2742   132.4355
  304.0484   156.3065   415.0161   216.9516   448.5645   130.5000
  306.6290   153.7258   413.7258   218.2419   448.5645   129.2097
  307.2742   151.7903   415.0161   218.8871   450.5000   131.1452
  309.2097   149.8548   414.3710   220.1774   449.8548   127.9194
  309.8548   152.4355   413.7258   218.8871   449.2097   127.2742
  311.7903   150.5000   415.0161   220.8226   449.8548   129.8548
  311.1452   149.8548   415.0161   220.8226   450.5000   127.9194
  312.4355   146.6290   419.5323   220.1774   449.2097   130.5000
  310.5000   147.2742   413.7258   223.4032   449.8548   128.5645
  311.1452   147.9194   412.4355   223.4032   450.5000   129.2097
  310.5000   147.2742   415.6613   221.4677   449.8548   130.5000
  315.6613   149.2097   416.9516   220.8226   449.2097   130.5000
  316.3065   147.9194   415.6613   220.1774   449.2097   132.4355
  313.0806   149.2097   415.0161   220.1774   447.9194   131.1452
  325.9839   156.9516   413.0806   220.1774   453.0806   129.8548
  316.3065   151.1452   412.4355   218.8871   449.2097   131.1452
  316.9516   151.7903   411.7903   224.0484   444.6935   132.4355
  315.6613   151.1452   413.7258   224.0484   447.2742   128.5645
  315.0161   152.4355   412.4355   220.8226   447.9194   130.5000
  316.3065   155.0161   415.6613   221.4677   446.6290   129.2097
  316.9516   153.0806   416.3065   224.0484   446.6290   130.5000
  319.5323   149.2097   414.3710   223.4032   448.5645   128.5645
  315.0161   152.4355   413.0806   223.4032   449.2097   130.5000
  316.9516   153.7258   414.3710   223.4032   449.2097   130.5000
  318.2419   153.7258   416.3065   221.4677   449.2097   130.5000
  318.8871   153.7258   413.0806   221.4677   451.1452   129.2097
  316.3065   156.3065   414.3710   221.4677   448.5645   131.1452
  315.6613   160.1774   412.4355   222.7581   447.9194   129.8548
  316.9516   164.6935   411.7903   222.7581   448.5645   131.1452
  318.2419   169.2097   412.4355   221.4677   449.2097   127.9194
  315.0161   173.0806   414.3710   220.8226   447.2742   129.2097
  315.0161   173.7258   414.3710   224.0484   444.6935   126.6290
  313.0806   175.0161   415.0161   223.4032   450.5000   129.8548
  313.0806   169.8548   409.8548   224.6935   448.5645   130.5000
  307.9194   162.7581   405.9839   221.4677   449.2097   129.2097
  305.9839   153.0806   411.7903   223.4032   448.5645   129.8548
  301.4677   148.5645   415.0161   224.0484   449.2097   131.1452
  299.5323   143.4032   412.4355   221.4677   447.2742   129.8548
  296.3065   140.8226   415.0161   222.1129   449.8548   129.2097
  291.7903   138.2419   411.1452   220.8226   446.6290   129.8548
  288.5645   140.1774   411.1452   220.8226   448.5645   128.5645
  281.4677   140.1774   414.3710   220.1774   447.9194   128.5645
  282.1129   140.1774   414.3710   221.4677   447.9194   127.2742
  280.8226   139.5323   408.5645   222.1129   447.2742   129.2097
  288.5645   136.3065   411.7903   222.1129   447.2742   131.1452
  295.0161   138.2419   413.7258   222.7581   445.3387   127.9194
  298.8871   142.1129   415.6613   220.1774   451.1452   125.9839
  307.2742   147.9194   412.4355   221.4677   448.5645   129.8548
  308.5645   153.7258   413.0806   224.0484   448.5645   131.1452
  311.7903   156.3065   414.3710   220.1774   445.9839   131.7903
  311.1452   158.2419   413.0806   220.1774   447.2742   129.8548
  311.7903   155.0161   413.0806   222.7581   447.2742   129.8548
  311.7903   153.0806   412.4355   222.1129   446.6290   127.2742
  310.5000   151.1452   413.7258   221.4677   447.9194   127.2742
  309.2097   149.2097   409.2097   222.1129   445.3387   127.9194
  310.5000   149.2097   413.7258   218.8871   446.6290   127.9194
  310.5000   146.6290   413.7258   222.1129   446.6290   127.9194
  310.5000   148.5645   413.7258   223.4032   446.6290   130.5000
  311.1452   147.2742   415.6613   224.6935   444.0484   131.1452
  311.7903   147.9194   411.1452   222.7581   445.3387   129.2097
  307.2742   148.5645   414.3710   224.0484   449.2097   128.5645
  309.2097   151.1452   413.0806   222.1129   447.9194   131.7903
  308.5645   152.4355   415.6613   222.1129   445.3387   127.9194
  310.5000   149.8548   410.5000   224.0484   445.9839   125.9839
  310.5000   149.8548   415.6613   222.7581   446.6290   129.8548
  311.7903   148.5645   411.7903   223.4032   445.3387   129.8548
  311.7903   146.6290   414.3710   220.1774   447.9194   129.2097
  311.7903   147.2742   414.3710   225.9839   444.0484   131.7903
  312.4355   144.6935   413.7258   224.0484   448.5645   130.5000
  311.1452   144.6935   413.7258   221.4677   448.5645   129.8548
  312.4355   143.4032   412.4355   222.1129   447.9194   126.6290
  311.7903   139.5323   411.1452   224.0484   444.6935   127.9194
  310.5000   139.5323   412.4355   222.7581   445.9839   127.2742
  311.7903   138.8871   411.1452   222.1129   447.9194   126.6290
  313.0806   138.2419   415.0161   222.1129   446.6290   127.2742
  313.0806   135.6613   413.7258   221.4677   444.6935   125.3387
  311.7903   134.3710   413.0806   220.1774   445.9839   125.9839
  313.0806   136.9516   415.0161   221.4677   447.2742   125.9839
  312.4355   136.9516   414.3710   222.7581   447.2742   127.9194
  311.7903   136.3065   415.6613   221.4677   447.9194   127.9194
  311.1452   136.3065   411.7903   222.7581   445.3387   122.7581
  309.8548   137.5968   415.6613   221.4677   447.9194   130.5000
  312.4355   136.9516   413.7258   223.4032   447.2742   127.9194
  312.4355   136.9516   415.0161   220.1774   447.2742   129.8548
  312.4355   136.9516   415.0161   220.8226   445.9839   130.5000
  313.0806   137.5968   413.7258   223.4032   448.5645   127.9194
  309.8548   134.3710   414.3710   224.0484   445.9839   127.9194
  313.7258   135.0161   412.4355   221.4677   447.2742   125.3387
  307.2742   138.2419   410.5000   220.1774   448.5645   127.9194
  312.4355   136.3065   415.6613   224.0484   447.9194   129.8548
  310.5000   134.3710   413.7258   222.1129   445.3387   127.9194
  313.0806   136.3065   415.0161   218.8871   444.6935   126.6290
  311.1452   135.6613   413.7258   222.1129   451.1452   127.9194
  314.3710   136.3065   415.0161   223.4032   440.1774   124.0484
  313.0806   136.9516   409.8548   223.4032   443.4032   124.0484
  309.8548   136.9516   411.1452   222.1129   442.7581   127.2742
  308.5645   137.5968   411.7903   220.8226   449.8548   127.2742
  312.4355   136.3065   415.0161   223.4032   445.3387   128.5645
  313.0806   136.3065   411.1452   222.1129   444.0484   124.0484
  311.1452   135.0161   413.7258   225.3387   442.1129   125.9839
  312.4355   135.6613   411.7903   220.8226   441.4677   127.9194
  307.9194   136.9516   411.7903   220.8226   439.5323   124.0484
  311.1452   136.3065   414.3710   221.4677   441.4677   125.9839
  314.3710   136.3065   414.3710   221.4677   447.2742   127.9194
  310.5000   135.6613   413.7258   223.4032   443.4032   127.9194
  313.7258   136.3065   413.7258   221.4677   442.7581   125.9839
  311.1452   136.3065   413.0806   222.1129   443.4032   128.5645
  313.0806   137.5968   413.7258   220.1774   445.3387   127.2742
  313.7258   135.0161   414.3710   223.4032   446.6290   127.2742
  313.7258   136.3065   413.0806   221.4677   447.9194   128.5645
  312.4355   135.6613   414.3710   220.1774   446.6290   128.5645
  311.1452   135.6613   411.7903   222.7581   446.6290   129.8548
  315.6613   136.3065   416.9516   219.5323   440.1774   127.9194
  315.6613   138.2419   415.6613   218.8871   442.1129   128.5645
  314.3710   137.5968   413.0806   220.8226   445.3387   127.9194
  316.3065   135.6613   412.4355   222.1129   442.7581   125.3387
  313.7258   136.9516   413.7258   222.1129   442.7581   129.2097
  315.6613   136.9516   413.7258   222.7581   446.6290   127.9194
  312.4355   138.2419   415.6613   220.1774   444.0484   127.2742
  314.3710   142.7581   416.3065   222.7581   444.6935   127.2742
  313.7258   140.1774   414.3710   222.7581   442.7581   125.9839
  316.9516   138.8871   413.0806   220.8226   442.1129   127.9194
  315.0161   138.2419   413.7258   220.8226   444.0484   127.2742
  313.7258   141.4677   414.3710   224.0484   447.2742   126.6290
  313.0806   140.8226   411.7903   221.4677   444.6935   126.6290
  313.0806   138.2419   411.7903   223.4032   441.4677   123.4032
  313.0806   137.5968   410.5000   216.9516   444.0484   126.6290
  315.0161   137.5968   409.8548   218.8871   446.6290   126.6290
  314.3710   138.2419   412.4355   219.5323   448.5645   127.9194
  314.3710   138.8871   414.3710   218.8871   445.9839   125.9839
  316.9516   139.5323   413.7258   224.0484   446.6290   127.9194
  316.3065   139.5323   417.5968   222.1129   447.2742   129.2097
  318.2419   140.8226   416.9516   225.3387   446.6290   127.9194
  318.8871   139.5323   415.6613   224.0484   449.2097   128.5645
  317.5968   140.1774   416.9516   220.1774   447.9194   129.8548
  315.6613   144.0484   415.0161   222.1129   447.2742   133.0806
  316.9516   141.4677   418.8871   222.7581   447.9194   130.5000
  317.5968   138.8871   416.3065   222.7581   447.2742   129.2097
  317.5968   138.8871   415.6613   222.1129   449.8548   128.5645
  317.5968   140.1774   416.3065   221.4677   446.6290   127.9194
  318.2419   140.8226   415.6613   218.8871   447.9194   127.9194
  315.0161   141.4677   413.7258   225.3387   445.3387   131.1452
  316.3065   141.4677   416.3065   220.8226   449.8548   129.8548
  316.9516   140.8226   414.3710   225.3387   449.2097   129.2097
  316.9516   140.1774   415.6613   223.4032   448.5645   128.5645
  314.3710   138.8871   416.3065   227.9194   445.9839   129.8548
  314.3710   141.4677   413.7258   225.3387   449.2097   127.9194
  313.7258   138.2419   412.4355   222.1129   447.2742   127.2742
  314.3710   140.8226   417.5968   223.4032   442.7581   124.6935
  315.0161   140.1774   413.7258   222.7581   449.2097   126.6290
  315.0161   139.5323   416.3065   223.4032   445.9839   127.9194
  313.7258   140.8226   414.3710   223.4032   442.7581   128.5645
  316.9516   140.1774   416.9516   223.4032   442.1129   125.9839
  313.7258   138.8871   415.6613   226.6290   447.2742   126.6290
  315.0161   140.1774   413.7258   224.0484   446.6290   126.6290
  316.3065   139.5323   417.5968   222.7581   444.6935   127.9194
  316.9516   140.1774   415.0161   222.7581   443.4032   125.9839
  315.0161   138.2419   411.7903   226.6290   444.0484   127.2742
  315.0161   140.8226   411.7903   224.6935   444.6935   126.6290
  317.5968   137.5968   411.7903   220.1774   444.0484   125.3387
  317.5968   138.2419   413.0806   219.5323   440.8226   123.4032
  317.5968   137.5968   414.3710   224.0484   447.2742   127.2742
  315.6613   141.4677   413.0806   224.0484   445.9839   127.2742
  315.0161   135.6613   413.7258   225.9839   445.9839   126.6290
  316.9516   136.9516   414.3710   222.7581   445.9839   127.2742
  316.3065   137.5968   413.7258   224.6935   444.6935   123.4032
  318.2419   135.0161   415.6613   222.7581   445.9839   127.9194
  315.0161   135.6613   415.0161   222.1129   445.9839   127.9194
  315.0161   133.7258   416.3065   222.7581   442.7581   125.3387
  317.5968   136.3065   415.6613   220.8226   442.7581   124.6935
  315.0161   135.0161   416.3065   220.1774   442.1129   124.0484
  316.3065   135.6613   413.0806   224.6935   445.9839   125.9839
  316.9516   136.3065   413.7258   220.8226   447.2742   127.9194
  315.6613   133.0806   416.3065   222.1129   445.3387   127.9194
  315.6613   135.6613   412.4355   218.8871   440.1774   124.0484
  318.2419   134.3710   411.7903   222.7581   443.4032   125.9839
  315.6613   137.5968   411.1452   220.8226   442.7581   127.2742
  317.5968   136.3065   411.1452   222.1129   442.7581   125.3387
