# Supplementary material for: Semi-automatic tracking, smoothing and segmentation of hyoid bone motion from videofluoroscopic swallowing study
Source: PLoS One. 2017 Nov 28;12(11):e0188684. doi: 10.1371/journal.pone.0188684 (PMC5705154; doi:10.1371/journal.pone.0188684)
Supplement: S3 File — (ZIP) [file pone.0188684.s003.zip › 23_manualtracking_fr300to430.txt]

  303.4032   192.4355   378.8871   285.9839   398.8871   203.4032
  300.8226   195.6613   378.8871   285.9839   402.1129   202.7581
  301.4677   192.4355   379.5323   284.6935   400.8226   204.6935
  300.8226   192.4355   380.1774   285.3387   399.5323   204.0484
  298.8871   193.7258   380.1774   286.6290   400.8226   203.4032
  297.5968   191.7903   379.5323   285.9839   398.8871   205.9839
  298.8871   193.0806   378.8871   287.2742   398.8871   205.9839
  301.4677   191.1452   378.2419   286.6290   397.5968   205.9839
  300.8226   191.7903   376.9516   286.6290   399.5323   205.9839
  300.8226   191.7903   376.9516   287.2742   398.8871   203.4032
  302.1129   192.4355   379.5323   285.9839   399.5323   204.6935
  300.1774   191.1452   377.5968   286.6290   400.1774   205.9839
  302.7581   191.7903   378.8871   286.6290   401.4677   204.0484
  304.6935   191.7903   376.3065   287.2742   400.1774   205.9839
  302.7581   193.7258   378.2419   288.5645   398.8871   205.9839
  300.8226   193.7258   382.7581   288.5645   401.4677   205.3387
  302.7581   196.9516   381.4677   288.5645   402.7581   205.9839
  301.4677   196.3065   382.1129   287.9194   402.1129   204.6935
  303.4032   198.2419   383.4032   287.9194   404.6935   204.6935
  306.6290   197.5968   384.6935   289.8548   404.6935   206.6290
  307.9194   200.1774   384.6935   290.5000   405.3387   206.6290
  305.9839   200.1774   387.2742   288.5645   405.9839   207.9194
  309.2097   198.2419   387.2742   290.5000   409.8548   209.2097
  313.0806   198.8871   389.8548   291.7903   406.6290   208.5645
  315.0161   195.6613   391.1452   291.7903   409.2097   209.2097
  316.3065   196.9516   390.5000   291.1452   409.8548   207.2742
  315.6613   195.0161   393.7258   290.5000   411.7903   205.9839
  320.1774   195.6613   394.3710   291.1452   412.4355   207.2742
  322.1129   194.3710   395.0161   290.5000   413.7258   209.2097
  322.7581   192.4355   394.3710   291.7903   413.0806   208.5645
  325.9839   193.0806   395.0161   291.7903   412.4355   208.5645
  324.6935   194.3710   396.9516   291.7903   413.0806   208.5645
  322.1129   192.4355   397.5968   291.7903   413.0806   207.9194
  321.4677   193.7258   395.6613   290.5000   414.3710   208.5645
  322.1129   201.4677   394.3710   287.9194   412.4355   207.2742
  315.6613   209.8548   395.6613   289.2097   410.5000   207.9194
  313.0806   211.7903   396.3065   290.5000   413.0806   208.5645
  310.5000   216.9516   395.0161   291.7903   412.4355   207.2742
  311.1452   214.3710   395.6613   293.0806   415.0161   207.9194
  306.6290   213.7258   395.0161   291.1452   412.4355   209.2097
  309.2097   211.7903   395.6613   291.7903   413.7258   208.5645
  305.3387   210.5000   393.0806   293.7258   411.1452   207.9194
  305.9839   211.1452   393.0806   291.1452   411.7903   209.2097
  305.9839   210.5000   393.0806   292.4355   409.8548   207.9194
  305.3387   208.5645   393.0806   291.7903   410.5000   209.2097
  310.5000   208.5645   392.4355   291.1452   410.5000   208.5645
  307.9194   207.9194   392.4355   290.5000   411.7903   208.5645
  307.9194   210.5000   393.0806   291.1452   412.4355   207.9194
  309.2097   209.2097   393.0806   291.7903   411.7903   208.5645
  312.4355   206.6290   395.0161   290.5000   409.8548   209.2097
  312.4355   204.6935   393.0806   288.5645   409.2097   207.2742
  313.7258   204.6935   391.1452   287.9194   409.2097   209.2097
  312.4355   206.6290   391.7903   289.2097   409.8548   208.5645
  314.3710   207.2742   391.7903   291.1452   409.2097   207.2742
  313.0806   205.3387   395.0161   291.7903   409.2097   207.9194
  313.0806   205.3387   393.0806   291.7903   411.1452   205.9839
  311.1452   205.3387   394.3710   291.1452   411.7903   207.2742
  311.7903   205.3387   393.0806   289.2097   413.0806   209.2097
  312.4355   209.2097   393.0806   291.7903   413.0806   207.2742
  314.3710   209.2097   393.7258   288.5645   412.4355   207.9194
  310.5000   211.7903   393.0806   291.1452   413.0806   207.2742
  309.8548   213.0806   392.4355   289.2097   411.7903   207.2742
  310.5000   216.3065   393.0806   289.2097   413.0806   205.9839
  310.5000   218.2419   391.7903   287.9194   411.1452   207.2742
  307.9194   217.5968   393.0806   287.9194   411.1452   207.9194
  305.9839   220.1774   389.8548   289.8548   414.3710   206.6290
  307.9194   222.1129   391.1452   288.5645   415.0161   206.6290
  309.8548   222.7581   392.4355   287.9194   414.3710   205.9839
  310.5000   224.0484   390.5000   289.2097   413.7258   207.2742
  311.7903   224.6935   390.5000   287.9194   413.7258   207.2742
  310.5000   226.6290   393.7258   287.2742   413.0806   207.2742
  312.4355   229.8548   392.4355   288.5645   415.6613   205.9839
  315.6613   235.0161   391.1452   288.5645   411.7903   207.2742
  309.8548   235.0161   391.1452   288.5645   413.0806   207.2742
  309.2097   233.7258   393.0806   288.5645   415.0161   208.5645
  301.4677   236.3065   391.7903   286.6290   415.0161   207.2742
  290.5000   236.3065   391.7903   289.2097   413.0806   207.9194
  289.2097   238.2419   392.4355   289.2097   416.3065   207.2742
  282.7581   242.7581   391.1452   287.2742   413.7258   207.9194
  282.1129   241.4677   393.0806   289.2097   418.2419   205.9839
  279.5323   243.4032   390.5000   287.9194   415.6613   207.2742
  278.2419   242.1129   389.2097   290.5000   414.3710   208.5645
  282.7581   241.4677   393.0806   289.8548   414.3710   207.9194
  284.6935   240.8226   393.0806   287.9194   414.3710   208.5645
  285.9839   240.1774   393.0806   291.1452   416.3065   211.1452
  286.6290   237.5968   390.5000   288.5645   415.6613   209.2097
  284.6935   237.5968   393.7258   289.2097   416.3065   210.5000
  284.6935   237.5968   394.3710   289.8548   418.2419   207.2742
  285.9839   237.5968   394.3710   287.9194   418.2419   208.5645
  287.9194   230.5000   395.0161   287.2742   418.8871   209.2097
  289.8548   234.3710   396.9516   289.2097   420.8226   209.2097
  288.5645   235.0161   396.3065   293.0806   418.2419   209.8548
  286.6290   236.9516   397.5968   293.0806   419.5323   208.5645
  286.6290   235.0161   395.6613   287.9194   418.8871   210.5000
  284.6935   233.0806   396.9516   289.2097   420.1774   207.9194
  292.4355   234.3710   397.5968   289.2097   416.9516   209.2097
  292.4355   230.5000   394.3710   286.6290   419.5323   208.5645
  295.0161   227.9194   395.6613   288.5645   417.5968   207.9194
  295.0161   225.3387   395.6613   287.9194   418.2419   207.9194
  295.6613   224.0484   395.6613   289.2097   417.5968   209.2097
  299.5323   222.1129   393.0806   288.5645   419.5323   208.5645
  295.0161   222.1129   395.0161   287.9194   415.6613   210.5000
  298.2419   220.8226   396.3065   288.5645   417.5968   208.5645
  300.8226   219.5323   396.3065   289.8548   418.8871   207.2742
  299.5323   219.5323   395.0161   288.5645   420.1774   208.5645
  303.4032   221.4677   393.7258   289.2097   418.2419   209.8548
  311.1452   223.4032   394.3710   291.1452   418.8871   207.9194
  312.4355   225.9839   397.5968   291.7903   420.1774   208.5645
  311.7903   225.9839   393.7258   288.5645   417.5968   206.6290
  310.5000   228.5645   393.7258   289.8548   416.3065   209.2097
  311.7903   225.3387   395.0161   289.2097   415.6613   208.5645
  311.7903   222.7581   393.0806   291.7903   416.9516   207.9194
  312.4355   221.4677   393.0806   289.2097   415.6613   206.6290
  308.5645   218.8871   393.7258   289.8548   415.6613   207.2742
  305.3387   214.3710   394.3710   289.8548   415.6613   205.3387
  307.9194   212.4355   395.6613   291.1452   417.5968   206.6290
  311.1452   209.8548   391.1452   291.1452   419.5323   206.6290
  309.2097   208.5645   396.9516   293.7258   416.9516   208.5645
  312.4355   205.9839   395.0161   289.8548   416.3065   208.5645
  312.4355   205.9839   396.3065   287.9194   418.2419   207.9194
  312.4355   205.9839   396.3065   289.2097   418.2419   207.9194
  315.6613   206.6290   398.2419   290.5000   419.5323   206.6290
  316.3065   207.2742   395.0161   287.9194   416.3065   207.9194
  318.2419   208.5645   396.9516   289.8548   416.9516   206.6290
  320.8226   210.5000   395.6613   287.9194   418.8871   206.6290
  318.2419   214.3710   395.0161   288.5645   419.5323   206.6290
  317.5968   213.7258   397.5968   288.5645   418.2419   207.2742
  318.2419   216.3065   396.9516   289.2097   419.5323   207.2742
  316.9516   218.2419   396.9516   288.5645   418.8871   209.2097
  318.8871   218.8871   395.0161   288.5645   418.8871   208.5645
  316.3065   220.1774   396.3065   288.5645   417.5968   208.5645
