# Supplementary material for: Semi-automatic tracking, smoothing and segmentation of hyoid bone motion from videofluoroscopic swallowing study
Source: PLoS One. 2017 Nov 28;12(11):e0188684. doi: 10.1371/journal.pone.0188684 (PMC5705154; doi:10.1371/journal.pone.0188684)
Supplement: S3 File — (ZIP) [file pone.0188684.s003.zip › 24_manualtracking_fr1to774.txt]

  209.2097   163.4032   286.6290   239.5323   322.1129   148.5645
  210.5000   163.4032   285.3387   238.2419   322.7581   147.2742
  213.7258   160.1774   287.2742   236.9516   322.1129   147.2742
  211.7903   162.1129   288.5645   240.8226   324.0484   150.5000
  211.1452   164.0484   289.8548   242.7581   324.0484   148.5645
  210.5000   164.6935   289.8548   243.4032   324.6935   148.5645
  213.0806   164.6935   290.5000   240.8226   324.0484   148.5645
  211.7903   164.6935   290.5000   242.1129   324.0484   148.5645
  213.7258   165.3387   291.1452   241.4677   323.4032   147.2742
  212.4355   165.3387   292.4355   245.3387   324.0484   147.9194
  212.4355   166.6290   289.8548   243.4032   324.6935   149.8548
  211.7903   168.5645   291.1452   242.1129   324.0484   150.5000
  213.7258   167.2742   292.4355   243.4032   325.3387   147.9194
  213.7258   170.5000   291.1452   241.4677   324.6935   149.8548
  213.7258   173.0806   291.1452   243.4032   325.9839   149.2097
  213.0806   174.3710   293.0806   242.1129   326.6290   151.7903
  213.7258   174.3710   291.7903   242.1129   325.9839   151.1452
  211.7903   176.3065   294.3710   242.7581   324.6935   151.1452
  213.0806   175.0161   294.3710   244.6935   325.9839   151.1452
  213.0806   177.5968   293.7258   246.6290   326.6290   149.8548
  213.7258   175.6613   293.7258   245.3387   325.3387   149.2097
  215.0161   175.0161   296.3065   246.6290   325.3387   150.5000
  213.0806   175.6613   295.0161   244.6935   327.2742   151.1452
  213.7258   175.6613   294.3710   245.3387   326.6290   151.7903
  214.3710   175.6613   295.0161   245.3387   326.6290   153.0806
  214.3710   175.0161   294.3710   243.4032   326.6290   152.4355
  215.0161   173.7258   296.3065   244.6935   327.2742   152.4355
  216.3065   173.0806   295.0161   245.3387   328.5645   152.4355
  216.3065   174.3710   299.5323   246.6290   329.2097   153.0806
  218.2419   175.0161   302.1129   248.5645   329.2097   153.7258
  220.1774   175.0161   303.4032   247.9194   330.5000   152.4355
  223.4032   175.6613   302.7581   250.5000   332.4355   152.4355
  225.9839   178.2419   304.0484   249.2097   334.3710   153.7258
  227.9194   179.5323   305.3387   251.1452   333.7258   153.7258
  229.2097   179.5323   305.3387   249.2097   333.7258   152.4355
  229.2097   180.1774   307.2742   249.8548   333.7258   153.0806
  230.5000   183.4032   307.2742   250.5000   336.3065   156.9516
  227.9194   183.4032   308.5645   249.8548   336.9516   155.6613
  230.5000   182.1129   308.5645   250.5000   336.3065   154.3710
  229.8548   181.4677   310.5000   250.5000   337.5968   156.9516
  233.7258   177.5968   311.7903   251.7903   338.2419   157.5968
  235.6613   176.3065   309.2097   249.8548   338.2419   157.5968
  235.6613   175.6613   314.3710   255.0161   337.5968   157.5968
  233.7258   176.3065   315.6613   253.7258   339.5323   155.0161
  236.9516   176.9516   314.3710   255.6613   340.1774   158.8871
  240.1774   176.3065   319.5323   260.1774   342.7581   159.5323
  239.5323   176.9516   322.7581   258.2419   345.3387   160.1774
  241.4677   178.2419   319.5323   253.7258   344.6935   160.8226
  242.7581   180.8226   318.8871   251.1452   345.9839   160.1774
  244.0484   182.1129   320.8226   251.1452   348.5645   162.7581
  248.5645   181.4677   323.4032   255.0161   351.7903   163.4032
  249.2097   180.8226   330.5000   258.8871   355.0161   165.3387
  255.0161   182.7581   331.7903   253.7258   355.6613   166.6290
  254.3710   184.6935   332.4355   261.4677   357.5968   165.3387
  255.6613   182.1129   333.7258   260.8226   358.8871   165.3387
  255.6613   184.6935   336.3065   260.8226   359.5323   166.6290
  257.5968   185.3387   336.9516   257.5968   362.1129   166.6290
  258.8871   184.6935   338.8871   260.1774   364.0484   167.2742
  261.4677   183.4032   338.2419   258.2419   364.6935   165.3387
  263.4032   185.9839   342.1129   258.8871   365.9839   165.3387
  264.6935   183.4032   344.6935   262.1129   367.2742   165.9839
  265.9839   184.6935   345.3387   262.7581   367.2742   166.6290
  265.9839   185.3387   344.6935   262.7581   369.8548   165.3387
  267.2742   185.9839   345.9839   264.0484   369.8548   166.6290
  265.3387   186.6290   342.1129   261.4677   369.2097   169.2097
  269.2097   184.0484   346.6290   265.3387   367.9194   167.2742
  266.6290   189.2097   344.0484   261.4677   367.2742   166.6290
  266.6290   189.8548   345.9839   264.6935   367.9194   165.9839
  265.3387   190.5000   344.0484   260.1774   369.8548   169.2097
  266.6290   188.5645   342.1129   261.4677   369.2097   167.2742
  267.9194   185.9839   342.7581   262.1129   368.5645   167.2742
  262.7581   189.8548   342.1129   264.0484   369.2097   167.2742
  264.6935   187.2742   340.1774   261.4677   369.2097   166.6290
  259.5323   186.6290   340.8226   264.0484   365.3387   164.0484
  258.8871   187.2742   340.8226   262.7581   367.2742   167.2742
  258.8871   185.9839   338.8871   260.1774   365.9839   164.6935
  256.9516   184.6935   338.2419   258.8871   366.6290   166.6290
  256.3065   185.3387   338.2419   259.5323   365.3387   165.3387
  256.9516   184.0484   336.9516   256.9516   365.9839   167.2742
  252.4355   183.4032   337.5968   258.2419   364.6935   165.3387
  258.2419   180.8226   334.3710   255.6613   362.7581   166.6290
  255.0161   182.1129   335.0161   257.5968   364.6935   163.4032
  258.2419   181.4677   336.3065   258.8871   364.0484   163.4032
  258.8871   182.7581   333.7258   256.9516   363.4032   165.9839
  258.8871   182.1129   338.8871   259.5323   365.3387   164.0484
  259.5323   180.8226   339.5323   258.2419   364.6935   164.6935
  259.5323   181.4677   337.5968   259.5323   365.3387   164.6935
  259.5323   180.8226   339.5323   260.1774   365.3387   162.7581
  258.8871   182.1129   341.4677   262.1129   365.9839   164.0484
  260.1774   182.1129   340.1774   259.5323   363.4032   162.7581
  259.5323   183.4032   337.5968   260.8226   364.0484   165.9839
  260.8226   182.7581   335.6613   257.5968   363.4032   164.0484
  260.1774   184.0484   337.5968   260.1774   365.3387   165.9839
  258.8871   182.7581   337.5968   261.4677   364.6935   165.3387
  259.5323   181.4677   336.9516   261.4677   364.0484   164.6935
  258.8871   180.8226   338.2419   261.4677   363.4032   165.3387
  259.5323   179.5323   337.5968   260.8226   364.6935   165.3387
  260.1774   180.1774   340.8226   261.4677   362.7581   164.6935
  258.8871   179.5323   338.8871   261.4677   363.4032   164.0484
  258.8871   180.1774   340.8226   262.7581   362.7581   164.6935
  259.5323   180.1774   341.4677   263.4032   364.6935   163.4032
  258.2419   180.1774   339.5323   262.1129   363.4032   165.9839
  256.9516   180.1774   341.4677   264.0484   363.4032   164.6935
  256.9516   180.1774   339.5323   262.7581   362.1129   164.6935
  259.5323   182.7581   338.2419   260.1774   362.1129   164.6935
  258.8871   182.7581   336.3065   260.1774   362.1129   163.4032
  260.1774   184.6935   331.1452   258.8871   361.4677   165.9839
  257.5968   186.6290   334.3710   260.8226   362.1129   164.6935
  257.5968   186.6290   333.7258   260.1774   362.1129   165.9839
  256.9516   185.9839   332.4355   259.5323   362.7581   165.9839
  258.2419   185.3387   332.4355   258.2419   361.4677   163.4032
  255.6613   183.4032   336.3065   259.5323   360.8226   164.0484
  256.3065   184.0484   336.9516   260.1774   359.5323   163.4032
  255.6613   180.8226   336.9516   262.1129   360.8226   164.6935
  255.0161   182.1129   333.7258   262.1129   360.8226   163.4032
  255.0161   180.8226   332.4355   260.8226   358.8871   162.1129
  256.9516   178.2419   333.0806   261.4677   360.8226   163.4032
  258.2419   176.3065   333.7258   259.5323   362.1129   165.3387
  257.5968   177.5968   333.7258   260.8226   360.8226   164.0484
  257.5968   176.9516   333.7258   259.5323   361.4677   164.6935
  256.3065   176.9516   331.1452   260.1774   359.5323   163.4032
  256.9516   177.5968   332.4355   259.5323   359.5323   163.4032
  256.3065   176.9516   331.1452   260.1774   360.8226   164.6935
  257.5968   175.6613   333.0806   261.4677   360.1774   164.0484
  256.3065   177.5968   335.0161   261.4677   359.5323   165.3387
  257.5968   176.9516   335.0161   261.4677   360.8226   164.6935
  256.9516   176.3065   334.3710   259.5323   360.1774   164.6935
  256.3065   176.9516   333.7258   258.2419   360.1774   164.0484
  256.3065   175.6613   336.3065   259.5323   360.1774   162.1129
  256.3065   176.9516   334.3710   260.1774   360.8226   162.1129
  256.9516   175.6613   336.3065   262.7581   360.8226   162.1129
  256.9516   176.3065   335.6613   261.4677   360.1774   160.8226
  256.9516   175.6613   336.9516   262.7581   360.1774   162.7581
  256.3065   175.6613   337.5968   264.6935   362.1129   163.4032
  256.9516   174.3710   338.2419   263.4032   360.8226   164.0484
  255.6613   176.3065   335.6613   261.4677   360.1774   163.4032
  257.5968   176.9516   336.9516   263.4032   359.5323   164.0484
  256.9516   178.2419   333.7258   261.4677   359.5323   164.6935
  256.3065   178.8871   333.7258   259.5323   359.5323   162.7581
  255.6613   181.4677   331.7903   258.2419   359.5323   162.7581
  255.6613   180.8226   329.8548   258.2419   358.8871   162.7581
  255.6613   181.4677   330.5000   258.8871   358.8871   162.7581
  255.6613   180.1774   330.5000   260.8226   358.8871   161.4677
  253.7258   179.5323   329.8548   260.1774   360.8226   163.4032
  252.4355   177.5968   331.7903   258.8871   361.4677   162.7581
  253.7258   177.5968   333.7258   260.1774   358.8871   165.3387
  253.7258   177.5968   331.1452   260.8226   360.1774   164.0484
  253.0806   175.0161   332.4355   258.2419   359.5323   162.7581
  254.3710   174.3710   331.7903   258.8871   360.8226   164.0484
  256.3065   175.0161   331.7903   259.5323   360.8226   163.4032
  256.9516   176.3065   334.3710   260.8226   361.4677   164.0484
  256.3065   174.3710   329.8548   259.5323   358.2419   164.0484
  255.0161   176.3065   333.0806   260.8226   361.4677   164.6935
  256.3065   175.0161   333.7258   258.8871   360.8226   165.3387
  254.3710   176.3065   334.3710   260.1774   360.8226   164.6935
  255.0161   175.0161   334.3710   260.8226   358.8871   163.4032
  256.9516   176.3065   333.0806   262.1129   360.1774   164.0484
  256.3065   178.2419   333.0806   260.8226   360.8226   164.0484
  256.3065   177.5968   336.9516   263.4032   360.1774   163.4032
  253.7258   180.8226   334.3710   261.4677   360.1774   162.7581
  253.0806   180.8226   335.6613   260.8226   359.5323   164.0484
  254.3710   181.4677   333.0806   259.5323   359.5323   164.0484
  256.3065   181.4677   332.4355   259.5323   361.4677   164.6935
  258.2419   178.2419   331.1452   257.5968   360.8226   164.6935
  259.5323   178.2419   329.2097   256.9516   360.1774   162.1129
  262.1129   178.8871   329.2097   258.2419   360.8226   163.4032
  262.1129   178.8871   331.7903   259.5323   362.1129   164.0484
  260.8226   178.2419   332.4355   256.9516   360.8226   165.9839
  264.0484   178.8871   329.8548   255.6613   361.4677   164.0484
  262.1129   176.9516   330.5000   257.5968   360.1774   163.4032
  267.9194   175.0161   331.7903   258.8871   362.7581   165.3387
  265.9839   171.7903   331.7903   258.8871   361.4677   164.0484
  265.9839   172.4355   331.1452   257.5968   362.7581   164.6935
  264.0484   173.0806   333.0806   259.5323   362.7581   166.6290
  264.0484   167.2742   333.0806   258.2419   362.7581   164.0484
  260.8226   169.8548   332.4355   258.8871   362.1129   165.3387
  260.8226   170.5000   331.7903   255.6613   364.6935   165.3387
  264.0484   169.2097   330.5000   256.9516   361.4677   160.8226
  264.6935   168.5645   333.0806   256.9516   362.7581   165.3387
  263.4032   168.5645   331.1452   256.9516   362.7581   164.6935
  262.7581   167.2742   335.6613   261.4677   363.4032   164.6935
  265.3387   165.9839   335.0161   261.4677   362.1129   163.4032
  267.9194   165.3387   332.4355   260.1774   365.3387   164.6935
  267.9194   162.1129   333.0806   261.4677   366.6290   167.2742
  269.2097   163.4032   335.0161   262.1129   364.6935   164.6935
  269.8548   163.4032   331.1452   258.2419   367.2742   165.3387
  269.2097   163.4032   331.7903   259.5323   364.0484   164.0484
  269.8548   164.0484   336.9516   262.1129   366.6290   166.6290
  271.7903   163.4032   337.5968   264.0484   367.2742   165.3387
  265.9839   163.4032   337.5968   262.7581   365.3387   166.6290
  265.9839   159.5323   339.5323   262.7581   366.6290   166.6290
  267.2742   158.2419   335.6613   264.6935   367.2742   165.9839
  262.7581   159.5323   337.5968   262.7581   365.9839   164.6935
  262.1129   156.9516   339.5323   264.0484   366.6290   166.6290
  263.4032   158.2419   340.1774   262.7581   365.9839   165.3387
  262.7581   156.9516   342.1129   264.0484   369.2097   167.2742
  266.6290   160.1774   341.4677   265.9839   365.9839   167.2742
  260.8226   162.7581   340.8226   264.6935   367.2742   166.6290
  265.3387   167.2742   338.8871   263.4032   368.5645   165.3387
  265.3387   169.2097   340.8226   260.1774   371.7903   168.5645
  266.6290   171.7903   342.7581   262.7581   375.0161   168.5645
  267.2742   171.7903   345.9839   263.4032   375.0161   170.5000
  269.2097   170.5000   345.9839   260.8226   380.8226   168.5645
  274.3710   165.3387   344.0484   258.2419   376.9516   168.5645
  276.3065   160.1774   340.8226   255.6613   380.8226   167.9194
  279.5323   154.3710   342.1129   256.3065   380.8226   169.2097
  278.8871   153.7258   340.1774   256.9516   378.8871   167.9194
  278.8871   152.4355   336.3065   254.3710   378.2419   168.5645
  276.9516   148.5645   335.0161   254.3710   378.2419   168.5645
  276.9516   147.2742   333.0806   253.7258   376.9516   167.9194
  275.0161   147.2742   331.7903   253.7258   375.6613   165.9839
  273.7258   149.8548   329.8548   250.5000   378.2419   165.9839
  269.8548   153.0806   330.5000   251.7903   376.9516   166.6290
  268.5645   152.4355   329.8548   249.8548   376.9516   165.9839
  264.6935   154.3710   333.0806   255.0161   375.6613   165.3387
  262.7581   158.2419   333.0806   255.6613   376.3065   165.9839
  260.8226   158.2419   333.7258   256.3065   375.6613   166.6290
  256.9516   159.5323   335.6613   256.9516   375.0161   165.9839
  256.3065   159.5323   332.4355   255.0161   376.3065   167.9194
  258.8871   160.1774   336.9516   258.2419   375.6613   165.9839
  262.1129   158.2419   337.5968   259.5323   375.0161   167.2742
  265.3387   153.0806   332.4355   254.3710   376.9516   167.2742
  264.6935   153.0806   335.0161   253.7258   375.6613   169.2097
  270.5000   148.5645   338.2419   254.3710   376.3065   167.9194
  275.0161   144.6935   333.7258   252.4355   376.9516   169.2097
  275.0161   144.0484   333.0806   251.7903   378.2419   169.8548
  277.5968   138.8871   335.0161   255.0161   377.5968   168.5645
  278.8871   134.3710   334.3710   255.6613   377.5968   169.8548
  278.8871   130.5000   335.0161   256.3065   376.3065   169.2097
  280.1774   124.0484   335.6613   255.6613   375.0161   168.5645
  283.4032   122.1129   335.0161   251.7903   376.3065   169.8548
  285.3387   120.1774   331.1452   248.5645   375.6613   168.5645
  284.0484   117.5968   335.6613   251.7903   376.9516   169.2097
  282.1129   112.4355   336.3065   253.7258   378.2419   167.9194
  284.6935   112.4355   335.6613   253.7258   376.3065   171.1452
  285.3387   113.0806   337.5968   255.6613   378.2419   167.9194
  284.6935   109.8548   337.5968   256.9516   377.5968   169.8548
  285.3387   108.5645   338.2419   255.0161   379.5323   169.8548
  285.9839   107.2742   337.5968   251.7903   377.5968   169.2097
  283.4032   105.9839   340.8226   255.6613   377.5968   172.4355
  287.2742   106.6290   342.1129   256.3065   377.5968   171.1452
  285.3387   109.2097   337.5968   253.7258   376.3065   171.1452
  284.6935   117.5968   338.2419   253.7258   377.5968   170.5000
  284.6935   118.2419   338.2419   253.0806   377.5968   171.1452
  283.4032   124.0484   337.5968   262.7581   377.5968   171.1452
  276.9516   124.6935   340.8226   256.3065   376.9516   169.8548
  278.2419   127.9194   338.2419   261.4677   374.3710   168.5645
  276.3065   129.8548   336.9516   263.4032   373.0806   169.2097
  273.7258   130.5000   337.5968   264.0484   373.0806   169.8548
  273.0806   133.7258   340.1774   262.1129   374.3710   170.5000
  271.7903   136.3065   337.5968   263.4032   373.0806   167.9194
  269.8548   139.5323   336.9516   264.0484   371.7903   168.5645
  268.5645   141.4677   336.3065   262.1129   370.5000   167.9194
  267.2742   142.1129   338.2419   264.0484   369.8548   167.9194
  266.6290   142.1129   335.6613   263.4032   370.5000   165.3387
  268.5645   145.9839   337.5968   260.8226   369.8548   167.2742
  265.9839   147.2742   335.0161   260.8226   369.2097   167.2742
  265.3387   146.6290   336.3065   263.4032   369.2097   167.2742
  264.0484   146.6290   335.0161   260.8226   368.5645   166.6290
  264.0484   145.3387   333.7258   259.5323   369.2097   166.6290
  263.4032   145.9839   333.7258   259.5323   368.5645   168.5645
  262.7581   149.2097   335.0161   259.5323   367.2742   169.2097
  260.8226   145.9839   335.6613   256.9516   364.6935   167.9194
  259.5323   146.6290   333.7258   258.8871   365.9839   166.6290
  261.4677   146.6290   334.3710   258.8871   364.0484   165.9839
  259.5323   146.6290   332.4355   258.2419   365.3387   165.3387
  257.5968   145.3387   332.4355   261.4677   365.3387   165.3387
  257.5968   144.6935   329.8548   256.9516   364.0484   166.6290
  256.9516   145.9839   329.8548   256.9516   365.3387   166.6290
  253.7258   147.9194   327.9194   256.9516   360.8226   164.6935
  255.0161   145.3387   329.8548   260.1774   363.4032   164.0484
  249.8548   146.6290   328.5645   258.8871   362.7581   165.9839
  250.5000   146.6290   327.2742   256.3065   362.7581   164.0484
  247.2742   146.6290   331.1452   258.2419   361.4677   165.3387
  244.0484   147.2742   327.9194   255.6613   360.1774   162.7581
  244.0484   146.6290   327.9194   255.0161   359.5323   165.3387
  242.1129   147.2742   325.3387   256.3065   361.4677   161.4677
  239.5323   149.2097   325.9839   257.5968   358.8871   162.1129
  242.7581   147.2742   327.9194   258.8871   358.8871   164.6935
  242.1129   147.2742   326.6290   258.2419   360.1774   164.0484
  241.4677   149.8548   325.9839   256.9516   358.8871   164.0484
  242.1129   150.5000   327.9194   258.8871   360.8226   164.6935
  240.8226   151.7903   327.2742   256.9516   359.5323   163.4032
  242.1129   148.5645   324.6935   256.9516   361.4677   163.4032
  241.4677   150.5000   325.3387   256.9516   360.1774   162.1129
  242.7581   150.5000   327.2742   257.5968   360.8226   164.6935
  240.8226   150.5000   330.5000   258.8871   360.1774   164.0484
  242.1129   149.8548   328.5645   257.5968   360.1774   163.4032
  243.4032   149.8548   328.5645   256.9516   358.8871   162.7581
  242.7581   151.7903   327.9194   257.5968   358.2419   161.4677
  241.4677   150.5000   326.6290   257.5968   360.8226   162.7581
  242.7581   149.8548   327.9194   256.9516   360.8226   162.7581
  240.1774   149.2097   327.9194   257.5968   359.5323   163.4032
  243.4032   148.5645   325.9839   253.7258   361.4677   162.1129
  244.0484   150.5000   327.2742   259.5323   358.2419   161.4677
  244.0484   149.8548   326.6290   257.5968   358.2419   162.1129
  245.3387   150.5000   328.5645   258.2419   359.5323   159.5323
  244.6935   150.5000   324.0484   256.9516   359.5323   162.7581
  245.9839   149.8548   327.9194   255.6613   358.2419   163.4032
  245.3387   151.7903   325.3387   257.5968   360.1774   162.1129
  247.2742   151.7903   322.7581   256.9516   358.2419   162.7581
  247.2742   151.1452   325.9839   256.3065   356.9516   161.4677
  249.2097   153.7258   325.9839   251.7903   360.1774   162.7581
  254.3710   155.6613   326.6290   255.6613   358.8871   163.4032
  254.3710   152.4355   329.2097   257.5968   358.8871   165.3387
  260.8226   150.5000   329.2097   258.8871   362.7581   165.3387
  261.4677   148.5645   332.4355   261.4677   360.1774   163.4032
  264.0484   147.9194   331.7903   261.4677   362.7581   166.6290
  265.9839   146.6290   331.1452   262.7581   362.7581   166.6290
  265.3387   146.6290   333.0806   260.1774   363.4032   165.9839
  266.6290   146.6290   332.4355   262.1129   362.1129   164.6935
  269.8548   147.2742   330.5000   259.5323   360.1774   165.9839
  267.2742   146.6290   333.7258   264.0484   362.1129   165.9839
  267.2742   148.5645   331.1452   258.8871   364.0484   164.0484
  266.6290   147.2742   329.8548   260.1774   362.7581   165.3387
  262.7581   147.2742   329.2097   257.5968   362.7581   166.6290
  264.0484   147.2742   328.5645   262.1129   360.8226   165.9839
  262.1129   144.0484   327.2742   256.3065   361.4677   163.4032
  262.1129   143.4032   329.2097   258.8871   361.4677   165.3387
  263.4032   141.4677   327.9194   259.5323   362.7581   166.6290
  264.6935   140.8226   327.9194   257.5968   359.5323   163.4032
  264.0484   139.5323   325.3387   260.1774   360.1774   162.1129
  262.7581   140.8226   327.9194   259.5323   360.8226   165.3387
  264.0484   141.4677   325.3387   257.5968   360.8226   165.9839
  263.4032   138.8871   325.9839   258.2419   360.8226   165.9839
  260.1774   140.1774   325.9839   258.2419   360.1774   166.6290
  262.7581   142.7581   329.2097   260.8226   360.1774   163.4032
  259.5323   143.4032   327.9194   260.8226   359.5323   164.0484
  255.6613   144.0484   327.2742   257.5968   357.5968   166.6290
  256.9516   144.6935   327.2742   256.9516   359.5323   165.3387
  256.3065   145.3387   327.2742   259.5323   358.8871   164.6935
  256.9516   144.0484   329.8548   260.8226   361.4677   165.9839
  258.2419   146.6290   328.5645   258.8871   359.5323   164.0484
  256.9516   147.9194   329.2097   260.1774   360.1774   167.9194
  258.2419   149.8548   332.4355   260.1774   359.5323   164.6935
  258.2419   147.9194   328.5645   258.8871   358.8871   163.4032
  258.8871   147.9194   330.5000   258.2419   361.4677   164.6935
  258.2419   150.5000   328.5645   259.5323   358.2419   165.9839
  256.3065   149.8548   330.5000   260.8226   358.2419   166.6290
  255.0161   148.5645   329.2097   258.8871   358.8871   165.3387
  255.6613   151.7903   327.9194   258.2419   359.5323   165.9839
  256.3065   153.7258   327.2742   260.1774   358.8871   166.6290
  253.7258   153.0806   327.2742   262.7581   358.2419   164.6935
  256.9516   153.0806   325.9839   260.1774   356.9516   164.0484
  256.9516   151.1452   326.6290   258.8871   359.5323   164.6935
  256.3065   152.4355   326.6290   258.2419   356.3065   165.9839
  255.0161   151.1452   326.6290   258.2419   356.9516   163.4032
  255.6613   151.1452   327.9194   260.8226   356.9516   163.4032
  255.6613   151.1452   327.2742   262.7581   358.2419   165.3387
  255.0161   153.0806   327.2742   255.6613   357.5968   164.0484
  255.0161   151.7903   326.6290   258.2419   356.3065   164.6935
  253.7258   153.0806   326.6290   260.8226   356.3065   164.6935
  256.9516   153.0806   325.3387   262.7581   356.9516   164.6935
  254.3710   154.3710   329.2097   260.1774   357.5968   164.0484
  252.4355   155.6613   327.2742   260.1774   356.3065   162.7581
  253.7258   154.3710   327.9194   260.1774   358.2419   165.3387
  253.7258   155.0161   327.2742   259.5323   357.5968   164.6935
  253.7258   153.0806   330.5000   259.5323   358.8871   165.3387
  254.3710   154.3710   329.8548   260.1774   356.9516   164.0484
  254.3710   153.7258   330.5000   258.2419   359.5323   164.0484
  255.6613   154.3710   329.2097   257.5968   360.1774   165.9839
  256.9516   153.7258   327.2742   257.5968   360.1774   164.0484
  255.0161   154.3710   329.2097   257.5968   360.1774   165.3387
  258.2419   153.7258   330.5000   260.8226   357.5968   163.4032
  257.5968   153.7258   332.4355   260.8226   360.1774   165.3387
  259.5323   155.0161   331.7903   258.8871   362.7581   164.0484
  260.8226   152.4355   334.3710   256.9516   363.4032   165.3387
  258.2419   154.3710   333.7258   260.8226   362.7581   165.9839
  258.8871   157.5968   331.7903   257.5968   364.0484   166.6290
  258.8871   157.5968   331.7903   256.9516   364.6935   164.6935
  256.9516   160.1774   333.0806   256.3065   364.6935   165.3387
  256.3065   162.1129   331.1452   256.3065   364.6935   163.4032
  256.3065   162.7581   333.7258   258.8871   365.3387   164.0484
  256.3065   162.1129   331.1452   254.3710   365.3387   164.6935
  256.3065   162.7581   331.1452   253.0806   365.3387   165.9839
  258.2419   159.5323   331.1452   257.5968   364.6935   162.1129
  259.5323   156.3065   331.1452   255.6613   364.0484   162.1129
  258.2419   153.0806   331.1452   255.6613   365.9839   164.6935
  253.7258   151.7903   331.7903   254.3710   365.3387   162.1129
  255.0161   147.9194   331.7903   258.2419   364.0484   161.4677
  251.1452   147.2742   335.0161   258.8871   367.9194   162.1129
  251.1452   144.6935   329.2097   257.5968   364.6935   162.1129
  252.4355   146.6290   332.4355   259.5323   367.2742   164.0484
  252.4355   148.5645   331.7903   259.5323   365.9839   164.0484
  253.0806   149.8548   331.1452   256.9516   365.3387   162.1129
  253.0806   150.5000   331.1452   255.0161   366.6290   162.7581
  253.7258   151.1452   333.7258   256.3065   366.6290   161.4677
  255.6613   153.7258   333.7258   257.5968   367.2742   161.4677
  259.5323   153.7258   335.0161   258.2419   370.5000   162.7581
  261.4677   154.3710   335.6613   258.8871   368.5645   163.4032
  264.0484   154.3710   336.3065   259.5323   369.8548   165.9839
  271.1452   155.0161   338.2419   258.2419   371.1452   164.0484
  276.3065   153.0806   337.5968   256.3065   371.7903   165.3387
  281.4677   150.5000   336.9516   260.8226   373.7258   166.6290
  287.2742   145.9839   339.5323   258.2419   374.3710   166.6290
  291.7903   144.6935   344.0484   258.8871   375.6613   166.6290
  289.8548   142.7581   348.5645   259.5323   375.6613   165.3387
  292.4355   140.8226   346.6290   259.5323   378.8871   167.9194
  291.7903   140.1774   346.6290   262.7581   377.5968   169.8548
  289.8548   142.1129   351.7903   263.4032   378.2419   169.8548
  290.5000   146.6290   344.0484   263.4032   374.3710   167.9194
  284.6935   149.8548   345.3387   262.1129   375.0161   167.2742
  278.2419   156.9516   342.1129   259.5323   374.3710   169.8548
  272.4355   162.1129   334.3710   256.9516   371.1452   165.3387
  268.5645   162.7581   330.5000   258.2419   370.5000   164.0484
  264.6935   165.9839   325.9839   249.2097   369.2097   164.0484
  260.1774   164.0484   325.9839   251.7903   368.5645   163.4032
  259.5323   162.1129   323.4032   251.1452   367.2742   164.0484
  258.2419   158.8871   321.4677   247.9194   365.9839   160.8226
  257.5968   159.5323   320.1774   245.9839   365.9839   160.1774
  255.0161   157.5968   315.6613   245.9839   364.0484   159.5323
  255.0161   154.3710   314.3710   245.3387   362.7581   163.4032
  256.3065   150.5000   312.4355   243.4032   359.5323   158.2419
  260.1774   144.6935   311.7903   241.4677   361.4677   160.1774
  262.7581   140.1774   313.7258   242.7581   358.8871   160.8226
  265.9839   134.3710   315.6613   242.7581   358.2419   158.2419
  268.5645   127.9194   311.1452   244.0484   359.5323   160.1774
  277.5968   121.4677   308.5645   238.8871   360.1774   158.2419
  279.5323   117.5968   307.2742   239.5323   360.8226   158.2419
  280.8226   110.5000   309.8548   238.8871   356.9516   157.5968
  275.0161   109.8548   303.4032   233.7258   353.0806   154.3710
  278.2419   104.6935   305.3387   235.0161   353.7258   156.3065
  275.0161   105.3387   301.4677   229.8548   353.7258   156.3065
  273.0806   107.2742   298.2419   231.1452   353.0806   158.8871
  269.2097   110.5000   298.8871   236.3065   351.1452   155.0161
  264.0484   114.3710   298.8871   235.6613   351.7903   159.5323
  261.4677   118.8871   298.2419   235.0161   348.5645   157.5968
  255.0161   122.7581   298.8871   240.1774   352.4355   156.9516
  253.7258   126.6290   302.7581   242.7581   352.4355   158.8871
  249.8548   126.6290   305.3387   240.8226   353.0806   157.5968
  253.7258   127.9194   304.0484   238.8871   353.7258   157.5968
  253.0806   124.6935   302.1129   240.8226   352.4355   157.5968
  258.2419   119.5323   310.5000   242.1129   357.5968   157.5968
  260.8226   116.3065   309.8548   249.2097   356.3065   161.4677
  266.6290   109.2097   313.7258   251.1452   358.8871   161.4677
  268.5645   107.9194   315.0161   249.8548   358.8871   162.1129
  274.3710   104.0484   315.6613   247.9194   357.5968   162.1129
  276.3065   100.8226   314.3710   247.2742   359.5323   160.8226
  276.3065    98.2419   316.9516   248.5645   359.5323   163.4032
  276.3065    94.3710   316.9516   249.2097   362.7581   164.0484
  275.0161    95.0161   318.2419   255.0161   362.1129   162.1129
  276.3065    95.6613   322.1129   252.4355   360.8226   164.0484
  276.3065    96.3065   319.5323   249.8548   360.8226   164.0484
  275.0161    99.5323   318.8871   251.1452   357.5968   165.3387
  272.4355   104.6935   320.8226   252.4355   362.7581   163.4032
  268.5645   104.6935   316.9516   251.7903   360.8226   163.4032
  265.9839   112.4355   318.8871   249.8548   360.1774   164.0484
  264.6935   112.4355   318.2419   251.1452   358.8871   164.0484
  259.5323   116.3065   318.2419   250.5000   359.5323   162.1129
  256.9516   118.2419   322.7581   256.3065   360.8226   165.9839
  255.0161   119.5323   323.4032   254.3710   360.1774   166.6290
  258.8871   120.1774   321.4677   252.4355   360.1774   165.9839
  256.3065   121.4677   325.9839   254.3710   360.1774   166.6290
  254.3710   123.4032   324.0484   255.0161   362.7581   166.6290
  255.6613   125.3387   327.2742   254.3710   365.3387   168.5645
  258.2419   127.2742   327.2742   255.6613   366.6290   169.2097
  257.5968   127.9194   325.3387   256.3065   362.7581   167.2742
  262.1129   123.4032   327.9194   253.0806   367.2742   165.9839
  262.7581   126.6290   330.5000   255.0161   367.9194   169.2097
  265.3387   125.9839   331.7903   256.9516   365.9839   171.1452
  267.2742   129.2097   333.7258   259.5323   365.9839   169.8548
  270.5000   126.6290   332.4355   255.6613   367.2742   171.7903
  270.5000   127.9194   333.0806   258.8871   367.9194   171.1452
  272.4355   124.6935   333.0806   262.1129   368.5645   169.2097
  274.3710   125.3387   333.7258   261.4677   367.2742   167.2742
  273.0806   122.7581   331.1452   259.5323   356.3065   163.4032
  271.7903   125.9839   328.5645   255.6613   357.5968   162.1129
  269.8548   125.9839   328.5645   257.5968   364.6935   168.5645
  264.0484   127.9194   328.5645   257.5968   364.0484   168.5645
  262.1129   131.1452   324.6935   256.3065   362.7581   167.9194
  259.5323   129.8548   325.9839   258.2419   360.8226   165.9839
  258.8871   132.4355   328.5645   258.2419   363.4032   164.6935
  257.5968   136.3065   323.4032   260.8226   360.8226   168.5645
  254.3710   138.2419   320.1774   257.5968   362.1129   167.2742
  253.0806   139.5323   324.0484   258.2419   360.1774   167.9194
  251.7903   142.7581   321.4677   258.2419   359.5323   165.3387
  251.1452   144.0484   325.3387   256.9516   359.5323   166.6290
  251.7903   145.3387   324.6935   258.8871   360.8226   166.6290
  250.5000   148.5645   323.4032   258.8871   356.9516   167.9194
  249.2097   150.5000   325.9839   258.2419   357.5968   167.9194
  249.2097   151.7903   323.4032   258.2419   358.8871   166.6290
  246.6290   151.1452   326.6290   258.2419   359.5323   168.5645
  246.6290   151.7903   329.2097   258.2419   360.1774   167.2742
  247.9194   149.8548   325.9839   258.2419   358.2419   167.9194
  248.5645   151.7903   325.9839   256.3065   356.3065   164.6935
  247.2742   150.5000   327.2742   257.5968   360.8226   167.2742
  245.9839   150.5000   328.5645   257.5968   357.5968   166.6290
  246.6290   149.2097   327.2742   260.8226   358.2419   166.6290
  247.2742   149.8548   327.9194   258.8871   360.1774   166.6290
  246.6290   147.9194   324.6935   257.5968   358.2419   164.6935
  247.2742   150.5000   325.9839   260.1774   358.8871   167.2742
  246.6290   148.5645   324.0484   255.6613   360.8226   167.2742
  247.9194   148.5645   327.2742   257.5968   356.9516   164.6935
  249.2097   147.9194   329.2097   260.8226   360.1774   167.9194
  249.2097   148.5645   329.2097   257.5968   358.2419   165.9839
  247.9194   148.5645   330.5000   259.5323   360.1774   167.2742
  246.6290   149.8548   329.2097   258.2419   358.8871   165.3387
  249.2097   148.5645   327.2742   260.1774   359.5323   166.6290
  249.2097   146.6290   327.9194   258.8871   359.5323   165.9839
  248.5645   149.2097   325.3387   260.8226   358.2419   164.0484
  249.2097   150.5000   329.8548   260.1774   360.1774   167.2742
  248.5645   149.8548   327.9194   260.1774   359.5323   165.3387
  248.5645   150.5000   330.5000   259.5323   358.8871   167.2742
  247.9194   152.4355   328.5645   259.5323   360.8226   165.3387
  249.8548   151.7903   326.6290   259.5323   360.8226   164.0484
  249.8548   151.7903   327.9194   260.1774   359.5323   165.3387
  249.2097   153.0806   325.9839   259.5323   358.8871   169.2097
  246.6290   155.0161   329.2097   259.5323   360.1774   167.2742
  250.5000   155.0161   329.2097   259.5323   360.1774   167.9194
  249.8548   153.0806   328.5645   258.2419   358.2419   165.3387
  249.2097   156.3065   331.7903   262.1129   360.1774   167.2742
  253.0806   155.0161   330.5000   259.5323   360.1774   166.6290
  249.8548   157.5968   330.5000   260.8226   360.8226   167.9194
  253.7258   155.0161   331.7903   258.8871   360.8226   166.6290
  251.7903   157.5968   332.4355   262.1129   358.8871   167.9194
  251.1452   155.0161   334.3710   267.2742   360.1774   165.9839
  252.4355   155.6613   331.7903   263.4032   361.4677   170.5000
  251.7903   158.8871   335.6613   264.6935   360.1774   167.2742
  253.0806   157.5968   330.5000   260.1774   360.8226   166.6290
  252.4355   157.5968   335.6613   263.4032   361.4677   167.2742
  253.0806   156.3065   340.1774   265.9839   362.1129   168.5645
  253.7258   158.2419   337.5968   266.6290   361.4677   167.9194
  255.0161   156.3065   338.2419   264.0484   362.1129   165.9839
  254.3710   157.5968   336.3065   264.6935   362.7581   165.3387
  255.0161   157.5968   336.3065   263.4032   362.1129   168.5645
  255.0161   157.5968   335.6613   264.6935   360.8226   167.9194
  256.9516   159.5323   338.2419   263.4032   362.1129   167.9194
  255.6613   155.6613   336.3065   264.6935   364.0484   167.9194
  255.0161   157.5968   335.6613   265.3387   362.7581   169.2097
  256.3065   156.9516   336.9516   263.4032   363.4032   167.2742
  254.3710   156.3065   334.3710   262.1129   364.0484   169.8548
  254.3710   156.9516   336.3065   263.4032   360.8226   167.2742
  253.7258   159.5323   333.0806   264.6935   361.4677   168.5645
  256.9516   156.9516   338.8871   265.3387   359.5323   169.2097
  255.6613   156.9516   336.9516   267.2742   362.1129   166.6290
  254.3710   156.9516   335.0161   264.6935   362.1129   165.9839
  256.3065   157.5968   335.0161   266.6290   361.4677   169.2097
  252.4355   158.8871   336.3065   264.0484   362.1129   167.9194
  255.6613   155.6613   336.9516   268.5645   361.4677   168.5645
  255.6613   156.3065   332.4355   263.4032   360.8226   166.6290
  254.3710   155.0161   335.6613   264.6935   363.4032   165.9839
  255.0161   159.5323   332.4355   262.7581   362.7581   167.2742
  258.2419   157.5968   337.5968   265.3387   358.8871   167.2742
  255.6613   158.8871   335.6613   264.6935   361.4677   167.2742
  256.9516   158.2419   334.3710   265.9839   361.4677   167.9194
  258.2419   155.6613   337.5968   266.6290   361.4677   167.2742
  256.9516   157.5968   338.2419   265.3387   363.4032   168.5645
  255.0161   156.9516   338.8871   266.6290   357.5968   165.9839
  259.5323   156.9516   335.6613   267.2742   359.5323   168.5645
  256.9516   155.6613   339.5323   265.9839   362.1129   166.6290
  256.9516   157.5968   335.0161   265.9839   364.0484   167.9194
  256.3065   157.5968   338.2419   264.0484   360.8226   169.8548
  256.9516   156.9516   335.6613   265.9839   363.4032   167.9194
  258.8871   158.2419   335.0161   264.6935   362.1129   170.5000
  255.0161   157.5968   334.3710   267.2742   362.1129   165.9839
  258.2419   156.3065   338.8871   267.2742   364.6935   167.9194
  256.9516   158.8871   336.9516   268.5645   359.5323   170.5000
  255.6613   159.5323   335.0161   265.3387   362.1129   167.2742
  255.0161   156.9516   336.9516   266.6290   360.1774   167.9194
  257.5968   156.9516   336.3065   266.6290   365.9839   171.7903
  261.4677   158.2419   338.2419   265.9839   360.8226   168.5645
  254.3710   160.8226   337.5968   265.3387   362.1129   169.2097
  258.8871   156.3065   336.9516   263.4032   362.7581   166.6290
  257.5968   155.0161   331.7903   260.8226   363.4032   165.9839
  257.5968   156.9516   335.0161   258.2419   362.7581   167.9194
  256.3065   155.0161   335.6613   262.1129   364.0484   165.3387
  255.0161   156.3065   333.0806   262.1129   363.4032   165.9839
  253.0806   156.9516   333.0806   261.4677   361.4677   167.2742
  253.0806   155.6613   331.1452   264.0484   360.1774   167.9194
  254.3710   157.5968   332.4355   264.0484   360.8226   167.9194
  253.7258   157.5968   333.0806   264.6935   360.8226   167.2742
  251.7903   155.0161   332.4355   264.0484   360.8226   165.9839
  255.0161   156.9516   331.1452   260.8226   360.1774   165.9839
  252.4355   158.2419   335.6613   264.6935   362.7581   166.6290
  255.0161   159.5323   333.0806   263.4032   362.1129   167.2742
  252.4355   164.0484   337.5968   266.6290   360.8226   167.2742
  251.7903   164.0484   333.7258   264.6935   360.8226   167.9194
  252.4355   169.2097   333.0806   263.4032   362.1129   166.6290
  253.0806   169.8548   332.4355   262.7581   362.1129   169.2097
  255.0161   171.7903   330.5000   262.1129   360.1774   169.2097
  253.7258   174.3710   333.0806   262.7581   362.7581   166.6290
  247.9194   176.3065   333.0806   258.2419   364.6935   166.6290
  251.7903   175.0161   333.0806   260.8226   363.4032   167.2742
  253.7258   178.2419   333.7258   262.1129   363.4032   168.5645
  251.7903   182.7581   330.5000   261.4677   365.3387   166.6290
  253.0806   185.9839   333.7258   264.0484   364.6935   167.2742
  253.7258   191.7903   335.6613   262.7581   362.7581   169.2097
  255.6613   193.7258   333.0806   261.4677   365.3387   170.5000
  256.3065   193.7258   333.0806   261.4677   362.1129   171.7903
  256.3065   195.0161   333.7258   261.4677   367.9194   171.7903
  256.9516   194.3710   335.6613   259.5323   367.2742   171.1452
  258.8871   191.1452   332.4355   258.8871   367.9194   169.2097
  258.8871   192.4355   336.9516   260.1774   368.5645   172.4355
  264.0484   189.2097   340.1774   267.2742   373.0806   171.7903
  265.3387   187.9194   342.7581   262.1129   378.2419   173.7258
  267.2742   187.9194   339.5323   264.6935   377.5968   174.3710
  270.5000   187.9194   341.4677   265.9839   375.6613   173.7258
  272.4355   188.5645   344.6935   267.2742   375.6613   172.4355
  272.4355   191.1452   342.7581   266.6290   377.5968   173.0806
  271.7903   193.7258   346.6290   267.2742   379.5323   175.0161
  269.2097   192.4355   347.2742   269.2097   378.2419   175.0161
  270.5000   193.0806   345.3387   270.5000   380.1774   175.6613
  271.7903   189.8548   344.0484   265.9839   379.5323   174.3710
  270.5000   187.2742   347.2742   264.0484   378.2419   175.0161
  265.3387   188.5645   345.3387   267.2742   382.1129   173.7258
  268.5645   186.6290   345.9839   266.6290   378.8871   175.6613
  267.2742   184.6935   347.2742   266.6290   380.1774   172.4355
  266.6290   184.0484   348.5645   263.4032   378.8871   175.0161
  268.5645   182.1129   347.2742   264.6935   380.8226   171.1452
  269.2097   178.2419   346.6290   265.3387   379.5323   171.1452
  269.8548   177.5968   342.1129   262.1129   380.1774   173.7258
  266.6290   178.2419   340.1774   259.5323   376.9516   172.4355
  266.6290   175.0161   336.3065   256.9516   376.3065   171.1452
  262.7581   173.7258   334.3710   254.3710   375.6613   168.5645
  263.4032   171.1452   330.5000   252.4355   376.3065   168.5645
  265.9839   167.9194   325.3387   251.7903   373.7258   170.5000
  265.9839   164.6935   326.6290   252.4355   371.7903   167.9194
  261.4677   164.6935   322.7581   251.7903   373.0806   169.2097
  260.8226   162.7581   325.3387   247.2742   369.2097   167.9194
  264.6935   161.4677   324.6935   251.7903   371.7903   168.5645
  267.2742   158.2419   321.4677   248.5645   373.7258   168.5645
  269.2097   157.5968   324.6935   246.6290   371.7903   167.2742
  269.8548   157.5968   327.9194   246.6290   373.7258   168.5645
  273.0806   153.0806   327.2742   244.0484   375.6613   167.2742
  274.3710   151.7903   326.6290   244.6935   376.9516   169.8548
  275.6613   152.4355   329.8548   252.4355   378.8871   170.5000
  275.0161   153.0806   331.7903   255.0161   377.5968   171.1452
  275.0161   151.1452   331.7903   252.4355   375.6613   168.5645
  274.3710   149.8548   328.5645   251.7903   377.5968   171.7903
  276.9516   149.2097   333.7258   254.3710   376.9516   171.1452
  277.5968   150.5000   336.3065   257.5968   376.9516   169.2097
  280.1774   149.2097   338.8871   261.4677   378.8871   174.3710
  282.7581   145.9839   339.5323   262.7581   377.5968   172.4355
  285.3387   143.4032   342.1129   265.3387   380.1774   171.7903
  284.0484   142.1129   343.4032   267.9194   380.1774   172.4355
  283.4032   140.1774   345.3387   267.9194   384.6935   173.0806
  287.2742   137.5968   349.2097   268.5645   383.4032   175.0161
  284.0484   135.0161   347.2742   269.8548   383.4032   174.3710
  284.6935   129.8548   347.2742   267.9194   384.0484   174.3710
  286.6290   127.9194   349.8548   268.5645   383.4032   175.6613
  285.3387   128.5645   351.1452   269.8548   384.0484   173.0806
  284.6935   127.9194   347.9194   265.9839   381.4677   176.3065
  280.8226   131.1452   344.6935   262.7581   382.1129   173.0806
  275.6613   133.7258   343.4032   264.0484   381.4677   176.3065
  271.7903   133.0806   344.0484   264.0484   380.1774   173.7258
  269.2097   136.9516   342.1129   265.3387   383.4032   171.7903
  269.8548   139.5323   343.4032   266.6290   380.1774   174.3710
  267.9194   137.5968   341.4677   267.2742   382.1129   173.7258
  269.2097   142.1129   338.8871   262.1129   380.8226   175.0161
  266.6290   141.4677   340.1774   264.0484   378.8871   173.0806
  260.1774   146.6290   338.2419   264.0484   380.8226   173.0806
  263.4032   144.6935   339.5323   261.4677   380.1774   175.0161
  263.4032   147.2742   337.5968   259.5323   380.1774   175.0161
  262.1129   147.9194   339.5323   259.5323   378.2419   169.8548
  262.7581   149.8548   346.6290   265.9839   379.5323   174.3710
  260.1774   150.5000   340.8226   264.0484   378.8871   169.8548
  262.1129   151.1452   341.4677   262.7581   377.5968   173.7258
  265.3387   151.7903   338.8871   263.4032   380.8226   171.7903
  263.4032   151.7903   338.8871   262.1129   378.2419   173.7258
  264.0484   149.8548   340.1774   261.4677   378.8871   173.7258
  265.3387   152.4355   338.8871   259.5323   375.0161   171.7903
  265.3387   156.3065   338.8871   259.5323   374.3710   172.4355
  265.9839   155.0161   338.2419   260.1774   375.0161   170.5000
  264.6935   153.0806   337.5968   260.8226   376.9516   171.7903
  264.0484   156.3065   334.3710   257.5968   374.3710   169.8548
  265.9839   156.9516   337.5968   261.4677   376.3065   172.4355
  263.4032   157.5968   338.8871   259.5323   372.4355   169.2097
  262.7581   158.8871   336.9516   258.8871   373.7258   172.4355
  266.6290   157.5968   336.3065   258.2419   375.6613   168.5645
  265.3387   156.9516   336.9516   260.1774   374.3710   173.7258
  266.6290   155.6613   333.7258   264.0484   376.3065   171.1452
  269.2097   158.2419   338.2419   263.4032   375.0161   172.4355
  267.9194   155.0161   338.8871   260.8226   373.7258   171.1452
  268.5645   155.6613   340.8226   260.8226   379.5323   170.5000
  269.8548   155.0161   339.5323   266.6290   374.3710   171.7903
  270.5000   153.7258   341.4677   263.4032   374.3710   171.7903
  265.9839   157.5968   340.1774   262.1129   375.0161   167.9194
  266.6290   156.3065   339.5323   265.3387   375.6613   173.0806
  267.2742   154.3710   335.6613   261.4677   373.0806   169.2097
  267.9194   153.0806   334.3710   261.4677   373.0806   171.1452
  268.5645   153.0806   338.2419   260.1774   371.1452   170.5000
  266.6290   153.7258   338.2419   261.4677   373.0806   168.5645
  265.9839   157.5968   338.2419   264.0484   374.3710   170.5000
  267.9194   155.6613   336.9516   260.1774   371.7903   169.2097
  267.2742   153.0806   338.8871   262.1129   371.1452   169.8548
  267.9194   153.7258   339.5323   260.8226   371.1452   171.7903
  265.9839   153.7258   336.3065   260.1774   375.6613   170.5000
  268.5645   152.4355   337.5968   261.4677   369.8548   169.8548
  264.6935   156.3065   335.0161   256.9516   373.7258   169.2097
  267.9194   153.0806   335.0161   258.8871   369.8548   169.2097
  264.6935   153.0806   336.9516   259.5323   372.4355   167.9194
  268.5645   153.0806   335.6613   258.8871   372.4355   168.5645
  269.2097   153.7258   335.6613   261.4677   369.8548   168.5645
  269.2097   152.4355   338.8871   262.1129   369.2097   169.2097
  265.9839   151.7903   335.6613   260.8226   371.7903   168.5645
  269.8548   153.0806   335.6613   261.4677   369.8548   168.5645
  266.6290   153.0806   335.0161   260.8226   373.7258   170.5000
  264.6935   153.0806   338.2419   262.7581   371.1452   169.2097
  267.9194   153.7258   335.0161   262.1129   371.1452   169.2097
  270.5000   153.7258   333.7258   260.1774   373.7258   169.2097
  267.2742   153.0806   335.6613   262.1129   371.1452   168.5645
  269.8548   153.0806   333.7258   260.1774   368.5645   168.5645
  268.5645   153.7258   335.0161   262.1129   371.7903   169.8548
  268.5645   153.7258   336.3065   261.4677   370.5000   167.9194
  267.2742   152.4355   333.7258   260.1774   371.1452   169.8548
  268.5645   151.1452   336.9516   261.4677   373.0806   169.2097
  269.8548   153.7258   335.0161   260.1774   371.7903   170.5000
  268.5645   156.3065   333.7258   258.8871   369.8548   169.2097
  270.5000   150.5000   331.7903   257.5968   371.1452   165.9839
  270.5000   152.4355   334.3710   257.5968   372.4355   168.5645
  267.2742   154.3710   334.3710   262.1129   372.4355   171.7903
  269.8548   151.7903   338.2419   265.9839   371.1452   168.5645
  269.2097   153.0806   335.0161   262.1129   371.7903   169.2097
  273.0806   153.7258   334.3710   264.6935   369.8548   169.8548
  270.5000   152.4355   334.3710   264.0484   371.1452   167.9194
  272.4355   153.0806   338.2419   264.0484   370.5000   165.3387
  267.2742   153.7258   339.5323   264.0484   371.1452   167.2742
  271.1452   150.5000   335.6613   261.4677   368.5645   169.8548
  270.5000   152.4355   339.5323   267.9194   369.8548   170.5000
  266.6290   152.4355   335.6613   262.1129   370.5000   169.2097
  269.2097   152.4355   335.6613   262.7581   369.8548   169.2097
  269.2097   151.1452   333.7258   262.1129   372.4355   169.2097
  267.9194   152.4355   336.9516   263.4032   371.1452   170.5000
  270.5000   154.3710   336.3065   265.3387   369.8548   170.5000
  270.5000   153.0806   332.4355   263.4032   368.5645   165.9839
  271.7903   152.4355   330.5000   265.3387   369.8548   166.6290
  267.9194   153.0806   334.3710   263.4032   369.8548   167.2742
  269.2097   155.6613   333.0806   262.7581   373.0806   166.6290
  270.5000   153.7258   333.0806   267.2742   367.9194   171.7903
  269.8548   152.4355   335.0161   263.4032   371.1452   168.5645
  269.2097   153.0806   334.3710   265.3387   371.1452   168.5645
  269.2097   151.7903   331.1452   260.8226   371.1452   167.9194
  270.5000   151.7903   330.5000   260.1774   371.7903   167.2742
  268.5645   153.0806   335.0161   263.4032   371.1452   168.5645
  269.2097   154.3710   335.6613   261.4677   371.1452   167.9194
  270.5000   153.0806   339.5323   264.6935   371.7903   169.2097
  270.5000   151.7903   341.4677   264.6935   374.3710   169.2097
  270.5000   154.3710   338.2419   260.8226   370.5000   168.5645
  270.5000   151.1452   336.3065   264.6935   374.3710   168.5645
  271.7903   153.7258   342.1129   267.2742   371.7903   170.5000
  268.5645   151.1452   338.2419   265.9839   371.7903   170.5000
  269.8548   152.4355   337.5968   265.3387   373.7258   171.1452
  267.9194   151.7903   343.4032   266.6290   371.1452   171.1452
  271.7903   153.7258   340.8226   264.6935   373.7258   169.8548
  269.2097   152.4355   338.8871   264.6935   371.7903   171.7903
  270.5000   153.0806   340.1774   264.6935   371.1452   171.7903
  270.5000   155.6613   339.5323   267.2742   369.8548   171.7903
  269.8548   153.0806   340.8226   269.2097   373.7258   170.5000
  269.2097   151.7903   335.6613   268.5645   370.5000   169.8548
  269.2097   152.4355   338.8871   268.5645   369.8548   167.9194
  268.5645   152.4355   339.5323   267.2742   371.1452   167.9194
  269.2097   151.1452   340.1774   265.9839   371.1452   167.9194
  268.5645   152.4355   336.3065   264.6935   371.1452   165.9839
  268.5645   150.5000   333.0806   264.6935   370.5000   170.5000
  267.9194   153.7258   335.0161   264.0484   371.1452   168.5645
  265.9839   150.5000   336.3065   264.6935   373.0806   167.2742
  267.9194   152.4355   336.9516   264.0484   371.1452   167.9194
  266.6290   152.4355   336.3065   264.0484   370.5000   167.9194
  267.9194   155.0161   340.8226   263.4032   374.3710   170.5000
  266.6290   154.3710   338.2419   265.9839   373.0806   170.5000
  271.1452   151.7903   336.9516   261.4677   372.4355   170.5000
  268.5645   154.3710   339.5323   261.4677   373.7258   171.1452
  269.2097   155.0161   338.8871   262.1129   373.7258   171.7903
  271.1452   153.7258   338.2419   262.7581   371.1452   171.1452
  265.9839   155.0161   339.5323   262.1129   371.1452   171.1452
  271.7903   155.6613   338.8871   265.3387   373.0806   171.1452
  266.6290   153.7258   339.5323   262.7581   371.1452   169.8548
  269.8548   155.6613   340.1774   265.9839   371.7903   168.5645
  269.2097   151.7903   336.9516   263.4032   371.1452   170.5000
  270.5000   154.3710   342.7581   264.6935   374.3710   171.7903
  267.9194   153.7258   342.7581   266.6290   375.0161   171.1452
  267.9194   153.0806   345.3387   267.2742   372.4355   171.1452
  269.8548   154.3710   342.7581   269.2097   372.4355   171.7903
  269.2097   154.3710   339.5323   268.5645   370.5000   169.8548
