# Supplementary material for: Semi-automatic tracking, smoothing and segmentation of hyoid bone motion from videofluoroscopic swallowing study
Source: PLoS One. 2017 Nov 28;12(11):e0188684. doi: 10.1371/journal.pone.0188684 (PMC5705154; doi:10.1371/journal.pone.0188684)
Supplement: S3 File — (ZIP) [file pone.0188684.s003.zip › 26_manualtracking_fr100to200.txt]

  283.4032   227.2742   390.5000   287.9194   425.9839   204.0484
  282.1129   227.9194   387.9194   284.6935   426.6290   201.4677
  281.4677   227.9194   387.2742   286.6290   426.6290   201.4677
  278.8871   227.2742   388.5645   287.2742   425.9839   202.1129
  280.8226   227.9194   385.9839   283.4032   425.9839   198.8871
  280.8226   228.5645   388.5645   284.6935   425.9839   200.8226
  280.1774   225.9839   388.5645   285.9839   424.6935   199.5323
  278.8871   226.6290   385.9839   285.9839   423.4032   200.8226
  281.4677   226.6290   386.6290   284.6935   426.6290   203.4032
  283.4032   225.3387   387.9194   284.0484   425.3387   203.4032
  282.1129   224.6935   385.9839   284.6935   426.6290   201.4677
  283.4032   225.9839   385.9839   287.9194   425.9839   204.0484
  282.1129   229.2097   389.2097   286.6290   427.9194   204.0484
  283.4032   229.8548   386.6290   286.6290   425.3387   202.1129
  282.1129   231.7903   389.2097   287.2742   425.3387   202.7581
  283.4032   231.7903   389.2097   285.9839   425.3387   200.8226
  280.8226   232.4355   385.9839   285.9839   425.3387   201.4677
  283.4032   233.7258   389.2097   287.2742   425.9839   202.7581
  282.7581   233.7258   391.7903   286.6290   426.6290   202.1129
  282.7581   235.0161   390.5000   287.2742   426.6290   201.4677
  284.6935   233.7258   391.7903   287.2742   425.3387   200.8226
  283.4032   233.0806   391.1452   287.9194   425.9839   200.8226
  285.3387   234.3710   387.9194   287.9194   426.6290   200.8226
  284.6935   229.8548   388.5645   287.9194   425.9839   202.7581
  285.3387   231.1452   389.8548   287.9194   427.9194   202.1129
  283.4032   231.7903   393.0806   287.9194   426.6290   200.8226
  286.6290   232.4355   391.1452   287.9194   425.9839   201.4677
  285.9839   237.5968   393.7258   289.8548   425.3387   201.4677
  282.7581   238.8871   390.5000   289.2097   424.6935   199.5323
  279.5323   245.3387   389.8548   287.2742   428.5645   202.1129
  278.2419   247.2742   389.8548   287.9194   427.2742   202.7581
  273.0806   251.1452   391.1452   287.9194   427.9194   203.4032
  271.7903   250.5000   391.7903   289.2097   427.2742   200.8226
  268.5645   253.0806   391.7903   288.5645   427.9194   200.8226
  262.7581   257.5968   389.8548   291.1452   427.2742   202.1129
  263.4032   256.9516   393.7258   291.7903   429.2097   199.5323
  260.8226   255.6613   391.7903   289.8548   427.9194   203.4032
  258.8871   258.8871   393.7258   289.2097   426.6290   201.4677
  258.8871   256.9516   391.1452   287.9194   426.6290   201.4677
  258.2419   256.9516   390.5000   287.2742   427.9194   200.1774
  257.5968   256.3065   391.1452   288.5645   429.2097   209.2097
  258.2419   255.0161   392.4355   288.5645   426.6290   201.4677
  256.9516   254.3710   391.1452   289.8548   427.9194   200.8226
  261.4677   254.3710   393.0806   291.1452   428.5645   200.1774
  265.3387   255.0161   391.7903   287.9194   427.9194   204.0484
  264.6935   253.7258   390.5000   287.2742   427.2742   204.6935
  265.9839   255.0161   390.5000   286.6290   429.2097   205.9839
  262.7581   255.6613   393.0806   287.9194   427.9194   203.4032
  267.9194   253.7258   391.1452   286.6290   428.5645   202.1129
  271.7903   254.3710   394.3710   288.5645   428.5645   204.6935
  275.0161   252.4355   390.5000   287.2742   427.9194   202.7581
  275.0161   249.8548   390.5000   287.2742   427.9194   205.9839
  276.3065   247.9194   392.4355   284.0484   429.2097   208.5645
  280.1774   247.2742   391.7903   287.2742   430.5000   202.7581
  281.4677   244.6935   391.1452   285.3387   428.5645   204.0484
  280.1774   240.8226   391.1452   289.8548   428.5645   202.7581
  285.9839   237.5968   390.5000   283.4032   428.5645   200.8226
  287.2742   236.3065   391.1452   286.6290   428.5645   200.8226
  287.2742   234.3710   393.0806   288.5645   427.9194   200.8226
  291.7903   229.8548   394.3710   287.9194   428.5645   198.2419
  290.5000   230.5000   392.4355   287.9194   426.6290   205.3387
  291.7903   231.1452   394.3710   286.6290   427.2742   205.9839
  290.5000   233.0806   394.3710   289.2097   430.5000   203.4032
  293.7258   231.1452   392.4355   290.5000   429.8548   202.7581
  289.8548   230.5000   393.7258   288.5645   429.8548   202.1129
  291.7903   229.2097   393.0806   290.5000   427.2742   201.4677
  291.7903   229.8548   395.0161   289.2097   426.6290   201.4677
  291.1452   231.1452   394.3710   289.8548   427.9194   202.7581
  292.4355   231.7903   392.4355   289.8548   425.3387   201.4677
  291.1452   229.8548   395.6613   289.2097   425.9839   202.7581
  292.4355   229.8548   392.4355   289.2097   427.9194   201.4677
  291.1452   229.8548   393.7258   288.5645   429.2097   201.4677
  291.7903   227.2742   395.6613   287.9194   428.5645   205.3387
  289.2097   227.2742   392.4355   287.2742   427.2742   205.3387
  291.7903   224.0484   393.7258   286.6290   427.9194   202.1129
  294.3710   224.6935   391.1452   286.6290   427.9194   198.8871
  293.0806   223.4032   391.7903   287.9194   427.2742   200.1774
  292.4355   224.0484   394.3710   289.2097   427.9194   200.1774
  293.7258   222.1129   393.0806   289.2097   427.2742   200.1774
  289.2097   223.4032   395.0161   290.5000   427.9194   202.1129
  293.0806   219.5323   393.7258   286.6290   427.2742   202.1129
  294.3710   219.5323   392.4355   287.9194   428.5645   203.4032
  293.7258   220.8226   392.4355   287.2742   427.9194   203.4032
  294.3710   220.8226   392.4355   288.5645   426.6290   204.0484
  296.9516   219.5323   392.4355   289.2097   426.6290   199.5323
  296.9516   220.1774   389.8548   289.2097   427.2742   198.2419
  295.6613   221.4677   389.8548   289.8548   427.9194   200.8226
  295.0161   222.1129   389.2097   286.6290   428.5645   200.1774
  295.6613   222.7581   391.7903   288.5645   425.9839   198.8871
  291.7903   224.0484   394.3710   287.2742   427.2742   200.8226
  291.7903   225.3387   392.4355   287.9194   426.6290   201.4677
  293.7258   223.4032   395.0161   288.5645   427.2742   197.5968
  291.7903   224.6935   389.8548   287.2742   426.6290   198.2419
  291.1452   224.6935   391.7903   288.5645   427.2742   202.7581
  290.5000   227.2742   395.6613   292.4355   425.9839   205.3387
  293.0806   224.6935   391.1452   289.8548   430.5000   202.7581
  290.5000   221.4677   393.7258   289.2097   429.2097   205.3387
  292.4355   220.8226   393.7258   289.8548   427.9194   205.9839
  289.8548   221.4677   391.7903   290.5000   426.6290   201.4677
  290.5000   221.4677   394.3710   289.2097   426.6290   198.8871
  293.0806   220.8226   395.0161   287.2742   427.9194   202.1129
