# Supplementary material for: Semi-automatic tracking, smoothing and segmentation of hyoid bone motion from videofluoroscopic swallowing study
Source: PLoS One. 2017 Nov 28;12(11):e0188684. doi: 10.1371/journal.pone.0188684 (PMC5705154; doi:10.1371/journal.pone.0188684)
Supplement: S3 File — (ZIP) [file pone.0188684.s003.zip › 27_manualtracking_fr330to430.txt]

  295.0161   215.0161   375.0161   287.2742   388.5645   202.1129
  294.3710   217.5968   378.8871   287.9194   389.2097   203.4032
  300.8226   216.3065   380.8226   286.6290   394.3710   204.6935
  300.1774   215.0161   383.4032   288.5645   390.5000   203.4032
  301.4677   217.5968   382.1129   287.9194   396.3065   204.6935
  302.7581   216.9516   384.0484   289.8548   398.2419   203.4032
  302.7581   218.8871   386.6290   285.9839   397.5968   201.4677
  305.9839   222.1129   388.5645   287.9194   400.1774   204.0484
  306.6290   225.3387   389.2097   291.1452   401.4677   204.6935
  310.5000   224.6935   393.7258   288.5645   402.1129   205.3387
  311.7903   225.3387   395.0161   291.1452   403.4032   204.6935
  318.8871   227.2742   398.2419   291.1452   406.6290   209.2097
  321.4677   226.6290   398.8871   291.7903   409.8548   208.5645
  323.4032   226.6290   399.5323   293.7258   413.7258   208.5645
  329.2097   221.4677   403.4032   290.5000   417.5968   209.2097
  334.3710   221.4677   407.9194   295.6613   416.3065   208.5645
  335.0161   221.4677   409.2097   294.3710   421.4677   207.9194
  334.3710   222.1129   408.5645   290.5000   418.8871   205.9839
  332.4355   222.1129   407.2742   292.4355   420.8226   204.6935
  336.9516   224.6935   409.2097   291.7903   424.6935   207.9194
  336.3065   223.4032   411.1452   294.3710   423.4032   207.2742
  336.3065   224.6935   413.0806   291.7903   423.4032   205.9839
  336.3065   224.6935   409.2097   297.5968   421.4677   205.3387
  334.3710   229.2097   413.0806   294.3710   422.1129   209.2097
  333.0806   232.4355   406.6290   296.3065   421.4677   206.6290
  330.5000   233.7258   408.5645   295.0161   420.1774   205.9839
  331.7903   238.2419   414.3710   293.7258   420.1774   209.2097
  331.7903   238.8871   409.8548   296.9516   418.8871   210.5000
  335.0161   242.1129   411.1452   296.3065   420.8226   209.8548
  331.7903   242.7581   414.3710   292.4355   420.8226   205.9839
  328.5645   244.0484   415.0161   296.3065   425.3387   211.7903
  321.4677   244.6935   418.8871   294.3710   419.5323   212.4355
  319.5323   246.6290   415.0161   295.6613   419.5323   211.7903
  320.1774   245.9839   409.2097   295.0161   414.3710   207.2742
  318.2419   248.5645   407.2742   295.0161   411.7903   204.6935
  318.8871   247.2742   408.5645   295.6613   413.0806   208.5645
  316.3065   245.9839   405.9839   296.3065   410.5000   207.9194
  319.5323   241.4677   404.0484   292.4355   412.4355   209.2097
  317.5968   240.1774   406.6290   293.0806   407.9194   210.5000
  317.5968   237.5968   400.1774   291.1452   411.1452   209.8548
  315.0161   238.8871   405.3387   293.7258   412.4355   213.0806
  314.3710   240.8226   404.6935   292.4355   409.2097   206.6290
  316.9516   240.8226   404.0484   291.7903   411.1452   208.5645
  316.9516   247.9194   404.0484   295.0161   407.9194   211.7903
  316.9516   250.5000   404.6935   295.0161   407.9194   208.5645
  318.8871   251.7903   404.6935   293.0806   408.5645   211.1452
  319.5323   252.4355   401.4677   293.7258   405.3387   207.9194
  319.5323   251.1452   402.7581   291.7903   406.6290   207.9194
  317.5968   252.4355   403.4032   293.7258   405.3387   208.5645
  316.9516   250.5000   396.9516   293.7258   404.6935   207.2742
  320.1774   249.8548   400.1774   292.4355   405.3387   206.6290
  316.3065   248.5645   398.8871   292.4355   405.3387   207.2742
  315.0161   249.2097   402.7581   291.1452   405.3387   207.2742
  309.2097   251.1452   400.1774   293.0806   405.9839   214.3710
  307.9194   254.3710   399.5323   290.5000   406.6290   210.5000
  305.9839   258.8871   400.1774   292.4355   405.9839   210.5000
  301.4677   257.5968   399.5323   291.7903   407.2742   210.5000
  298.2419   258.8871   404.6935   291.1452   405.9839   211.1452
  298.8871   255.6613   402.1129   290.5000   407.2742   209.8548
  296.9516   253.0806   398.8871   288.5645   407.2742   210.5000
  293.7258   253.7258   396.9516   288.5645   405.9839   209.2097
  291.1452   252.4355   402.1129   290.5000   406.6290   207.2742
  291.1452   251.7903   400.8226   289.8548   404.6935   207.9194
  289.8548   253.0806   398.8871   290.5000   402.7581   207.9194
  290.5000   250.5000   400.1774   291.7903   403.4032   207.9194
  289.2097   249.8548   402.7581   289.2097   404.0484   207.9194
  289.2097   248.5645   396.3065   291.1452   402.7581   206.6290
  289.8548   246.6290   398.8871   292.4355   404.0484   205.3387
  290.5000   247.2742   398.2419   295.6613   400.1774   207.9194
  291.7903   245.9839   396.3065   292.4355   402.1129   205.9839
  291.1452   245.3387   395.6613   289.8548   402.1129   207.9194
  293.0806   245.3387   396.9516   289.8548   403.4032   209.8548
  291.7903   245.3387   395.6613   292.4355   400.1774   209.8548
  291.1452   245.9839   398.2419   293.7258   401.4677   207.9194
  291.7903   245.9839   398.8871   295.6613   401.4677   208.5645
  291.7903   244.0484   398.8871   291.7903   400.1774   210.5000
  291.1452   241.4677   395.6613   291.7903   400.1774   207.9194
  296.9516   237.5968   398.8871   293.7258   402.7581   210.5000
  293.0806   235.6613   397.5968   293.0806   400.8226   209.8548
  302.7581   227.9194   394.3710   293.0806   401.4677   209.2097
  304.6935   225.9839   397.5968   293.0806   402.7581   210.5000
  305.3387   224.0484   395.6613   293.0806   402.7581   210.5000
  304.0484   223.4032   396.9516   293.0806   404.0484   207.9194
  307.2742   225.3387   398.2419   293.0806   405.3387   209.8548
  306.6290   220.1774   397.5968   291.1452   404.0484   209.2097
  306.6290   217.5968   395.6613   294.3710   402.7581   208.5645
  308.5645   219.5323   395.6613   293.7258   400.8226   208.5645
  305.3387   217.5968   395.0161   291.7903   402.7581   209.8548
  307.9194   217.5968   398.2419   296.3065   402.7581   211.1452
  308.5645   220.1774   396.3065   293.7258   402.1129   207.9194
  307.9194   218.2419   397.5968   294.3710   401.4677   209.8548
  306.6290   224.6935   397.5968   294.3710   400.8226   210.5000
  305.9839   224.6935   398.2419   292.4355   400.8226   207.9194
  309.2097   228.5645   400.1774   293.0806   400.8226   209.8548
  307.2742   230.5000   395.0161   293.7258   399.5323   210.5000
  306.6290   234.3710   399.5323   295.0161   401.4677   209.2097
  303.4032   235.6613   398.8871   295.0161   402.7581   208.5645
  302.1129   240.1774   398.2419   293.0806   401.4677   209.8548
  305.9839   241.4677   393.7258   291.7903   400.1774   206.6290
  308.5645   240.8226   393.7258   293.7258   402.7581   209.8548
  310.5000   245.3387   400.1774   294.3710   401.4677   209.2097
