# Supplementary material for: Semi-automatic tracking, smoothing and segmentation of hyoid bone motion from videofluoroscopic swallowing study
Source: PLoS One. 2017 Nov 28;12(11):e0188684. doi: 10.1371/journal.pone.0188684 (PMC5705154; doi:10.1371/journal.pone.0188684)
Supplement: S3 File — (ZIP) [file pone.0188684.s003.zip › 28_manualtracking_fr1to200.txt]

  286.6290   176.9516   367.9194   298.8871   388.5645   197.5968
  283.4032   180.8226   369.8548   298.8871   389.2097   198.2419
  284.6935   180.8226   368.5645   299.5323   389.2097   200.1774
  283.4032   178.2419   367.9194   297.5968   389.8548   201.4677
  282.7581   182.1129   367.2742   298.8871   388.5645   198.8871
  282.7581   180.8226   364.6935   298.2419   389.2097   198.2419
  280.8226   181.4677   364.0484   297.5968   387.2742   198.8871
  278.8871   182.1129   362.1129   296.3065   385.9839   196.3065
  280.1774   180.1774   362.7581   296.3065   385.9839   198.2419
  276.3065   180.1774   360.8226   297.5968   384.6935   198.2419
  276.9516   179.5323   360.1774   297.5968   384.6935   198.8871
  276.9516   178.2419   356.3065   293.7258   382.7581   197.5968
  275.6613   177.5968   353.7258   295.6613   382.7581   196.9516
  276.9516   176.9516   354.3710   294.3710   384.0484   197.5968
  278.2419   178.2419   356.3065   295.0161   382.7581   198.2419
  276.9516   174.3710   354.3710   295.6613   385.3387   198.8871
  278.8871   173.7258   356.3065   295.6613   384.6935   197.5968
  280.1774   171.1452   355.6613   295.6613   384.0484   198.2419
  279.5323   170.5000   353.7258   294.3710   384.6935   197.5968
  278.8871   169.8548   358.2419   295.0161   384.6935   195.6613
  277.5968   171.7903   355.6613   294.3710   384.0484   196.9516
  278.2419   169.8548   356.3065   293.0806   384.6935   196.9516
  278.2419   165.3387   354.3710   295.0161   384.6935   197.5968
  277.5968   160.8226   354.3710   294.3710   381.4677   196.3065
  277.5968   161.4677   349.8548   293.7258   382.7581   196.3065
  276.9516   158.8871   350.5000   292.4355   380.1774   196.3065
  275.6613   155.0161   349.2097   291.7903   380.1774   195.0161
  275.6613   152.4355   347.2742   291.7903   379.5323   195.0161
  273.7258   150.5000   348.5645   291.7903   380.1774   196.3065
  272.4355   146.6290   352.4355   291.7903   381.4677   196.9516
  270.5000   151.1452   351.1452   295.0161   378.8871   195.0161
  268.5645   152.4355   351.1452   292.4355   381.4677   193.7258
  263.4032   158.8871   351.7903   291.7903   380.1774   196.3065
  260.1774   160.8226   351.1452   293.0806   382.1129   197.5968
  263.4032   165.9839   352.4355   295.0161   383.4032   196.9516
  260.1774   168.5645   353.0806   295.0161   385.3387   198.8871
  262.7581   173.0806   354.3710   294.3710   384.0484   197.5968
  262.1129   171.1452   353.7258   296.3065   382.7581   198.2419
  258.8871   176.9516   355.6613   293.7258   381.4677   196.3065
  258.2419   178.8871   354.3710   295.0161   380.8226   193.7258
  256.3065   182.1129   352.4355   293.7258   381.4677   196.9516
  256.9516   184.6935   351.1452   294.3710   381.4677   197.5968
  254.3710   185.9839   352.4355   294.3710   380.8226   196.3065
  256.9516   184.6935   353.0806   294.3710   381.4677   197.5968
  255.6613   187.9194   351.7903   293.0806   380.8226   195.6613
  259.5323   184.0484   353.0806   293.7258   380.8226   195.6613
  261.4677   184.6935   351.7903   293.0806   381.4677   198.2419
  259.5323   185.3387   352.4355   293.7258   380.1774   196.3065
  260.8226   180.8226   353.7258   293.0806   378.8871   196.3065
  261.4677   178.2419   352.4355   294.3710   380.8226   196.3065
  264.6935   178.8871   351.7903   293.7258   381.4677   197.5968
  263.4032   177.5968   352.4355   293.7258   380.8226   195.6613
  264.6935   176.9516   350.5000   291.7903   380.1774   196.3065
  265.9839   176.9516   351.7903   295.0161   376.9516   196.3065
  271.1452   173.0806   350.5000   292.4355   381.4677   196.9516
  269.8548   173.7258   352.4355   294.3710   380.8226   196.9516
  270.5000   174.3710   353.0806   293.7258   380.8226   197.5968
  269.8548   167.9194   354.3710   295.0161   381.4677   196.9516
  272.4355   167.2742   351.7903   293.0806   382.7581   196.3065
  271.7903   171.1452   350.5000   295.0161   382.1129   196.9516
  271.7903   169.8548   349.8548   295.6613   382.1129   198.2419
  269.8548   167.9194   351.7903   295.0161   382.1129   195.6613
  268.5645   171.1452   353.0806   295.0161   380.8226   195.0161
  265.3387   169.8548   353.7258   295.0161   380.8226   195.6613
  267.2742   172.4355   351.1452   293.0806   378.8871   194.3710
  265.3387   170.5000   352.4355   295.6613   380.1774   196.9516
  264.6935   175.6613   351.7903   292.4355   382.1129   195.6613
  265.3387   173.7258   351.1452   291.7903   379.5323   195.6613
  262.1129   176.3065   351.1452   292.4355   380.1774   196.9516
  263.4032   178.2419   351.7903   289.2097   379.5323   198.2419
  262.1129   180.8226   353.7258   294.3710   379.5323   196.9516
  262.1129   181.4677   351.1452   293.0806   379.5323   196.9516
  262.7581   185.9839   354.3710   293.7258   378.8871   198.2419
  260.8226   187.9194   354.3710   294.3710   380.8226   194.3710
  261.4677   187.9194   353.7258   294.3710   381.4677   195.0161
  263.4032   190.5000   352.4355   293.7258   380.1774   196.9516
  262.7581   193.0806   353.0806   294.3710   377.5968   195.6613
  262.7581   193.0806   355.0161   295.0161   380.8226   195.6613
  263.4032   193.0806   353.0806   292.4355   379.5323   196.3065
  263.4032   193.7258   352.4355   294.3710   379.5323   196.3065
  263.4032   193.7258   351.1452   293.0806   380.1774   196.9516
  264.0484   193.0806   349.8548   293.0806   381.4677   197.5968
  264.0484   192.4355   353.0806   293.7258   380.8226   195.6613
  263.4032   191.7903   353.0806   293.0806   378.2419   196.3065
  264.0484   191.1452   351.1452   294.3710   377.5968   195.0161
  265.3387   195.6613   349.2097   292.4355   377.5968   196.3065
  260.1774   198.2419   353.0806   293.7258   380.8226   195.0161
  251.1452   199.5323   352.4355   291.7903   379.5323   196.9516
  247.9194   207.9194   351.7903   291.7903   378.8871   196.3065
  244.6935   205.9839   350.5000   291.7903   376.9516   196.3065
  238.8871   211.7903   350.5000   293.7258   378.2419   198.2419
  238.8871   211.1452   351.1452   293.7258   378.8871   193.7258
  237.5968   208.5645   351.1452   292.4355   380.8226   196.3065
  235.6613   210.5000   349.2097   289.8548   378.2419   195.0161
  235.0161   209.2097   351.1452   295.0161   380.1774   195.0161
  236.9516   208.5645   351.7903   295.0161   379.5323   197.5968
  233.0806   210.5000   347.9194   293.7258   379.5323   196.9516
  233.7258   209.2097   349.8548   293.0806   376.3065   193.0806
  234.3710   209.8548   347.2742   291.7903   377.5968   196.9516
  235.6613   207.9194   350.5000   293.7258   377.5968   194.3710
  235.6613   207.2742   349.2097   293.7258   378.2419   195.6613
  235.6613   205.9839   349.2097   291.1452   377.5968   194.3710
  237.5968   204.6935   349.8548   289.8548   377.5968   195.0161
  236.9516   202.7581   348.5645   292.4355   379.5323   195.0161
  237.5968   197.5968   349.8548   293.7258   378.8871   193.0806
  235.6613   196.3065   349.8548   292.4355   379.5323   196.3065
  238.2419   195.6613   351.7903   292.4355   378.8871   198.2419
  233.0806   196.9516   348.5645   293.7258   377.5968   197.5968
  240.1774   196.3065   348.5645   292.4355   378.8871   196.3065
  244.0484   195.6613   347.9194   292.4355   377.5968   195.0161
  241.4677   192.4355   349.8548   295.0161   376.3065   196.9516
  244.0484   194.3710   348.5645   293.7258   378.2419   195.6613
  245.9839   191.1452   349.2097   292.4355   378.8871   196.9516
  247.9194   187.9194   347.2742   289.2097   377.5968   197.5968
  249.8548   185.3387   349.2097   292.4355   378.2419   196.3065
  249.2097   185.3387   345.3387   292.4355   378.8871   196.9516
  247.9194   185.3387   346.6290   291.1452   376.9516   195.0161
  251.1452   186.6290   349.8548   295.0161   378.2419   196.3065
  248.5645   187.9194   348.5645   293.7258   377.5968   196.3065
  254.3710   187.9194   349.2097   291.1452   378.2419   193.7258
  256.9516   189.8548   350.5000   291.1452   380.1774   194.3710
  256.3065   188.5645   347.9194   291.1452   376.9516   196.3065
  260.1774   189.2097   347.9194   291.1452   378.2419   196.3065
  260.8226   186.6290   350.5000   292.4355   379.5323   196.9516
  260.8226   184.6935   346.6290   290.5000   377.5968   196.3065
  260.8226   182.1129   347.2742   292.4355   376.3065   193.7258
  257.5968   185.3387   347.9194   293.0806   376.9516   196.9516
  261.4677   182.7581   345.3387   293.0806   376.9516   196.3065
  264.6935   183.4032   349.2097   290.5000   377.5968   195.6613
  264.6935   180.1774   345.3387   292.4355   376.9516   197.5968
  264.6935   180.1774   347.9194   293.7258   376.9516   195.0161
  266.6290   178.8871   347.9194   291.7903   375.6613   193.0806
  268.5645   179.5323   346.6290   289.8548   378.8871   195.0161
  265.3387   178.2419   348.5645   290.5000   376.3065   193.7258
  267.9194   180.8226   346.6290   290.5000   377.5968   194.3710
  265.9839   181.4677   348.5645   291.7903   376.3065   196.3065
  265.9839   180.8226   345.3387   291.1452   377.5968   193.7258
  265.9839   182.1129   346.6290   293.0806   375.0161   195.6613
  266.6290   182.7581   348.5645   291.1452   377.5968   197.5968
  267.9194   181.4677   347.9194   292.4355   376.3065   193.7258
  269.2097   178.2419   350.5000   294.3710   376.9516   196.3065
  269.2097   175.0161   348.5645   291.7903   375.0161   196.9516
  271.1452   173.7258   348.5645   293.7258   375.0161   193.7258
  268.5645   173.7258   348.5645   292.4355   376.9516   197.5968
  271.1452   172.4355   347.9194   291.1452   376.9516   193.0806
  269.2097   170.5000   347.9194   291.7903   375.6613   196.3065
  266.6290   168.5645   349.2097   293.0806   375.6613   195.6613
  267.2742   173.0806   349.2097   291.7903   377.5968   195.0161
  269.2097   170.5000   346.6290   291.1452   376.9516   194.3710
  268.5645   171.1452   346.6290   294.3710   378.2419   194.3710
  265.3387   167.2742   345.9839   293.0806   377.5968   198.2419
  263.4032   165.3387   347.9194   293.7258   376.3065   193.7258
  271.7903   165.3387   347.2742   291.7903   376.3065   194.3710
  264.0484   163.4032   345.3387   293.0806   378.2419   194.3710
  261.4677   164.0484   349.2097   295.0161   375.6613   195.6613
  265.9839   162.1129   348.5645   291.7903   377.5968   195.6613
  265.9839   161.4677   351.1452   293.7258   376.9516   194.3710
  262.1129   163.4032   346.6290   287.9194   376.3065   193.0806
  265.9839   160.1774   350.5000   293.7258   376.9516   194.3710
  265.9839   161.4677   346.6290   293.0806   376.9516   197.5968
  264.6935   162.1129   347.2742   291.7903   380.1774   193.7258
  267.9194   162.1129   346.6290   290.5000   375.6613   195.0161
  267.2742   162.7581   347.2742   291.7903   378.8871   195.0161
  267.2742   162.7581   347.9194   295.0161   376.9516   196.3065
  270.5000   160.8226   346.6290   292.4355   375.6613   196.3065
  269.2097   162.1129   348.5645   293.7258   376.9516   196.9516
  265.9839   162.7581   348.5645   295.0161   378.2419   196.3065
  267.2742   162.1129   349.2097   293.7258   376.9516   195.0161
  267.2742   162.1129   349.2097   292.4355   378.8871   196.3065
  265.9839   162.1129   353.0806   291.7903   378.2419   196.3065
  266.6290   160.1774   348.5645   291.7903   379.5323   197.5968
  267.2742   164.6935   350.5000   295.0161   378.8871   194.3710
  264.6935   160.1774   348.5645   292.4355   378.2419   197.5968
  267.9194   157.5968   349.8548   293.0806   378.8871   196.9516
  267.2742   160.1774   349.8548   293.0806   380.1774   196.9516
  267.9194   158.8871   352.4355   293.7258   378.2419   196.3065
  268.5645   158.2419   349.8548   296.3065   377.5968   195.6613
  264.0484   157.5968   351.1452   298.2419   379.5323   196.3065
  266.6290   156.9516   350.5000   296.9516   380.8226   198.2419
  264.0484   156.9516   351.1452   294.3710   379.5323   195.0161
  269.2097   155.0161   353.0806   292.4355   379.5323   196.9516
  265.9839   158.8871   350.5000   295.0161   379.5323   196.3065
  267.2742   158.8871   351.7903   293.7258   378.2419   194.3710
  265.9839   161.4677   351.1452   292.4355   376.9516   197.5968
  268.5645   160.1774   352.4355   293.0806   378.2419   196.9516
  273.0806   161.4677   351.1452   291.7903   377.5968   196.9516
  271.7903   165.9839   353.0806   291.7903   378.2419   198.2419
  270.5000   164.0484   351.7903   295.6613   378.8871   196.9516
  271.7903   165.3387   355.0161   291.1452   378.8871   193.7258
  271.7903   166.6290   349.8548   295.0161   376.9516   196.9516
  271.1452   164.0484   353.0806   294.3710   377.5968   192.4355
  271.7903   168.5645   351.1452   293.7258   379.5323   193.7258
  270.5000   169.8548   349.2097   294.3710   377.5968   195.0161
  271.7903   165.9839   351.7903   293.0806   377.5968   197.5968
  271.7903   168.5645   349.2097   295.6613   378.2419   196.3065
  274.3710   168.5645   349.2097   291.7903   376.9516   195.6613
  272.4355   167.2742   349.8548   293.0806   379.5323   195.0161
  274.3710   167.2742   349.2097   292.4355   379.5323   199.5323
  275.0161   169.2097   350.5000   293.0806   376.3065   196.9516
  272.4355   167.2742   351.1452   293.7258   377.5968   196.9516
