# Supplementary material for: Semi-automatic tracking, smoothing and segmentation of hyoid bone motion from videofluoroscopic swallowing study
Source: PLoS One. 2017 Nov 28;12(11):e0188684. doi: 10.1371/journal.pone.0188684 (PMC5705154; doi:10.1371/journal.pone.0188684)
Supplement: S3 File — (ZIP) [file pone.0188684.s003.zip › 29_manualtracking_fr1to200.txt]

  242.7581   161.4677   307.2742   209.8548   326.6290   131.1452
  240.8226   160.8226   305.9839   213.7258   325.9839   130.5000
  242.1129   161.4677   305.9839   211.7903   324.0484   130.5000
  238.2419   161.4677   306.6290   211.7903   324.6935   131.1452
  236.9516   162.7581   303.4032   210.5000   324.0484   129.2097
  236.9516   162.7581   300.8226   208.5645   324.0484   129.2097
  236.3065   160.1774   298.8871   207.2742   322.7581   129.8548
  234.3710   159.5323   300.8226   211.1452   324.0484   129.8548
  232.4355   158.8871   300.8226   209.2097   322.7581   127.9194
  231.1452   158.2419   298.2419   207.9194   322.1129   129.8548
  231.7903   159.5323   299.5323   207.2742   320.8226   128.5645
  234.3710   158.8871   300.1774   208.5645   322.1129   127.9194
  236.3065   156.9516   298.8871   205.9839   320.8226   127.9194
  238.2419   156.3065   301.4677   209.2097   320.1774   128.5645
  239.5323   154.3710   301.4677   207.2742   324.6935   128.5645
  241.4677   153.0806   300.8226   209.2097   324.6935   128.5645
  242.7581   149.8548   302.7581   205.9839   325.3387   130.5000
  245.3387   148.5645   302.1129   207.2742   325.3387   130.5000
  246.6290   146.6290   304.0484   207.9194   324.6935   129.8548
  247.2742   147.9194   304.0484   211.7903   325.9839   128.5645
  247.9194   146.6290   305.9839   209.8548   324.0484   128.5645
  249.2097   145.9839   306.6290   209.8548   324.6935   127.2742
  249.8548   142.7581   309.2097   209.2097   325.9839   127.9194
  250.5000   144.6935   307.2742   208.5645   327.2742   128.5645
  251.1452   144.6935   305.9839   205.9839   325.9839   129.8548
  249.2097   144.0484   310.5000   208.5645   328.5645   127.9194
  249.8548   144.6935   308.5645   207.2742   327.9194   128.5645
  253.7258   144.0484   310.5000   211.1452   327.9194   129.2097
  250.5000   144.0484   308.5645   208.5645   327.9194   129.2097
  255.0161   144.6935   309.2097   210.5000   329.2097   129.8548
  256.3065   143.4032   309.2097   209.2097   328.5645   129.2097
  256.9516   143.4032   309.8548   206.6290   329.8548   128.5645
  256.3065   142.1129   310.5000   209.2097   331.1452   128.5645
  256.3065   141.4677   310.5000   207.9194   331.1452   129.8548
  256.9516   138.8871   313.0806   205.9839   333.7258   126.6290
  258.2419   136.3065   311.7903   208.5645   331.7903   128.5645
  258.8871   132.4355   309.2097   208.5645   329.8548   128.5645
  256.9516   128.5645   313.0806   205.9839   331.1452   128.5645
  257.5968   128.5645   309.8548   206.6290   331.7903   127.9194
  253.0806   125.9839   310.5000   204.6935   332.4355   125.9839
  255.0161   128.5645   306.6290   204.6935   329.8548   127.2742
  253.7258   129.2097   302.7581   200.1774   328.5645   126.6290
  253.0806   132.4355   304.6935   201.4677   329.8548   127.2742
  254.3710   133.0806   304.6935   202.7581   330.5000   125.9839
  255.0161   138.8871   308.5645   202.1129   333.0806   129.8548
  258.2419   137.5968   306.6290   204.0484   334.3710   131.1452
  260.8226   138.2419   310.5000   205.9839   338.2419   131.7903
  260.8226   140.8226   309.8548   204.6935   340.1774   132.4355
  261.4677   144.6935   315.0161   207.2742   338.8871   129.2097
  259.5323   144.6935   317.5968   207.9194   339.5323   130.5000
  260.1774   147.9194   316.3065   207.9194   342.1129   133.0806
  260.1774   150.5000   318.2419   210.5000   341.4677   133.0806
  262.1129   153.0806   318.8871   211.1452   342.1129   132.4355
  264.0484   154.3710   322.1129   213.0806   342.1129   132.4355
  265.9839   153.0806   323.4032   213.0806   343.4032   135.0161
  265.9839   155.0161   326.6290   213.0806   344.0484   134.3710
  265.3387   156.9516   326.6290   215.6613   343.4032   135.0161
  265.3387   160.1774   327.2742   213.7258   342.7581   135.6613
  264.0484   162.7581   326.6290   214.3710   342.7581   135.6613
  264.0484   164.0484   326.6290   214.3710   342.7581   136.9516
  263.4032   164.6935   327.2742   215.0161   341.4677   135.6613
  262.1129   164.0484   327.2742   214.3710   339.5323   133.0806
  262.1129   164.0484   328.5645   215.6613   338.8871   134.3710
  260.8226   166.6290   324.0484   212.4355   339.5323   133.7258
  257.5968   163.4032   322.1129   210.5000   337.5968   132.4355
  257.5968   164.6935   320.1774   211.1452   334.3710   133.7258
  255.0161   161.4677   318.2419   212.4355   335.0161   131.1452
  256.9516   158.2419   315.6613   211.1452   333.7258   131.1452
  253.7258   158.2419   313.7258   209.8548   331.7903   129.8548
  255.0161   153.7258   314.3710   209.8548   331.7903   128.5645
  252.4355   154.3710   311.1452   209.2097   331.1452   129.2097
  253.7258   152.4355   307.9194   209.8548   331.7903   129.8548
  251.1452   151.7903   311.7903   209.2097   332.4355   130.5000
  255.0161   151.1452   312.4355   208.5645   331.7903   128.5645
  253.7258   150.5000   307.9194   207.9194   331.7903   129.8548
  252.4355   150.5000   311.1452   206.6290   331.1452   128.5645
  251.7903   153.7258   312.4355   209.2097   331.7903   129.8548
  251.7903   155.0161   311.7903   206.6290   332.4355   131.1452
  253.0806   155.0161   307.9194   208.5645   331.1452   129.2097
  249.2097   156.9516   313.7258   208.5645   334.3710   130.5000
  250.5000   158.8871   312.4355   207.2742   332.4355   129.8548
  249.2097   157.5968   309.2097   209.2097   332.4355   129.2097
  251.1452   158.8871   311.1452   206.6290   329.8548   129.8548
  248.5645   156.3065   307.2742   202.7581   329.8548   129.2097
  247.2742   152.4355   307.9194   205.9839   332.4355   129.2097
  244.0484   151.1452   305.9839   204.6935   327.9194   127.9194
  246.6290   153.0806   302.1129   206.6290   327.2742   128.5645
  242.7581   152.4355   308.5645   207.2742   327.9194   127.2742
  246.6290   150.5000   304.6935   204.6935   328.5645   125.9839
  247.9194   151.7903   303.4032   207.2742   328.5645   128.5645
  247.9194   150.5000   303.4032   203.4032   328.5645   127.2742
  248.5645   149.2097   302.7581   205.3387   326.6290   127.9194
  249.8548   149.2097   307.2742   204.6935   330.5000   128.5645
  249.2097   148.5645   304.6935   204.0484   331.1452   128.5645
  250.5000   148.5645   303.4032   205.9839   328.5645   126.6290
  249.8548   147.2742   307.9194   206.6290   328.5645   127.9194
  250.5000   147.9194   304.6935   209.2097   331.1452   128.5645
  249.8548   147.2742   305.9839   206.6290   328.5645   127.2742
  249.8548   148.5645   310.5000   209.2097   329.2097   127.9194
  247.9194   149.8548   308.5645   207.2742   331.7903   127.2742
  245.9839   147.9194   307.9194   204.6935   330.5000   126.6290
  246.6290   150.5000   307.2742   204.6935   331.7903   127.9194
  248.5645   148.5645   309.2097   206.6290   329.2097   127.2742
  244.6935   151.7903   305.9839   205.9839   326.6290   126.6290
  241.4677   152.4355   305.9839   205.9839   327.9194   127.9194
  242.7581   154.3710   305.9839   207.2742   328.5645   127.9194
  240.1774   155.0161   305.3387   204.6935   327.9194   127.9194
  236.9516   157.5968   304.6935   204.6935   325.3387   125.9839
  236.9516   158.8871   304.0484   202.7581   326.6290   127.2742
  238.2419   160.8226   303.4032   205.9839   327.9194   125.9839
  236.3065   159.5323   303.4032   204.0484   328.5645   126.6290
  238.2419   158.8871   302.7581   205.3387   326.6290   125.9839
  240.1774   158.2419   302.7581   203.4032   327.2742   127.2742
  238.2419   156.9516   303.4032   204.0484   325.3387   126.6290
  240.8226   156.9516   302.7581   202.7581   325.9839   124.6935
  236.9516   158.2419   303.4032   202.7581   326.6290   125.9839
  240.1774   155.6613   304.6935   205.3387   324.0484   125.9839
  240.1774   153.0806   302.1129   204.0484   322.7581   126.6290
  240.8226   151.1452   300.8226   203.4032   323.4032   125.3387
  240.8226   152.4355   303.4032   202.7581   323.4032   126.6290
  238.8871   157.5968   304.0484   204.0484   324.6935   125.3387
  235.6613   161.4677   302.7581   204.0484   324.6935   124.0484
  234.3710   164.6935   304.0484   203.4032   324.6935   125.3387
  230.5000   165.9839   302.1129   204.0484   325.3387   125.3387
  225.3387   165.9839   304.0484   200.8226   324.0484   125.9839
  221.4677   166.6290   304.0484   204.6935   325.9839   126.6290
  217.5968   167.9194   299.5323   204.0484   325.9839   127.2742
  216.9516   168.5645   300.1774   204.0484   325.3387   127.2742
  215.6613   167.2742   300.1774   205.3387   324.0484   125.3387
  211.7903   164.6935   302.7581   203.4032   325.3387   125.9839
  215.6613   165.9839   298.8871   203.4032   324.0484   126.6290
  215.0161   163.4032   300.8226   204.6935   325.3387   125.9839
  218.2419   162.1129   299.5323   207.2742   325.9839   125.9839
  216.3065   160.8226   298.8871   204.0484   325.3387   127.2742
  219.5323   160.8226   298.8871   203.4032   325.9839   126.6290
  219.5323   155.6613   300.8226   204.0484   325.3387   125.3387
  217.5968   155.6613   299.5323   201.4677   327.9194   127.2742
  221.4677   155.6613   298.8871   202.7581   325.3387   126.6290
  222.7581   154.3710   299.5323   202.7581   324.6935   127.2742
  224.6935   151.1452   299.5323   202.7581   326.6290   126.6290
  225.3387   151.7903   299.5323   202.1129   324.6935   127.2742
  225.3387   151.1452   299.5323   202.7581   326.6290   127.9194
  225.9839   150.5000   296.9516   204.0484   329.2097   127.2742
  228.5645   150.5000   302.1129   203.4032   323.4032   126.6290
  228.5645   149.8548   298.8871   204.0484   325.9839   126.6290
  230.5000   148.5645   296.9516   202.1129   324.6935   127.2742
  231.7903   150.5000   298.2419   202.7581   324.6935   128.5645
  231.7903   149.8548   298.2419   204.6935   324.6935   127.2742
  229.2097   148.5645   300.1774   204.0484   324.6935   127.9194
  229.8548   147.2742   300.1774   204.6935   323.4032   125.9839
  235.0161   145.3387   300.8226   205.3387   323.4032   126.6290
  235.6613   143.4032   301.4677   202.1129   322.7581   124.6935
  235.6613   145.9839   298.8871   204.6935   324.0484   125.9839
  235.6613   144.6935   300.1774   204.6935   324.0484   126.6290
  238.2419   145.3387   298.8871   204.0484   325.3387   125.3387
  238.8871   146.6290   299.5323   204.0484   324.6935   125.3387
  238.2419   145.3387   297.5968   206.6290   322.7581   126.6290
  238.8871   149.2097   298.8871   205.9839   324.0484   127.2742
  237.5968   147.2742   299.5323   204.0484   324.6935   127.9194
  240.1774   146.6290   298.2419   205.3387   323.4032   126.6290
  237.5968   147.2742   300.1774   206.6290   320.1774   126.6290
  238.8871   148.5645   301.4677   207.9194   321.4677   126.6290
  237.5968   147.2742   301.4677   206.6290   321.4677   125.9839
  240.1774   147.9194   298.2419   205.3387   321.4677   128.5645
  239.5323   149.2097   298.2419   208.5645   321.4677   125.9839
  238.2419   150.5000   298.8871   205.9839   322.1129   129.2097
  239.5323   149.8548   302.1129   209.2097   320.8226   127.2742
  241.4677   149.8548   300.8226   206.6290   322.7581   127.2742
  240.8226   151.1452   302.7581   207.9194   322.1129   128.5645
  242.7581   153.0806   299.5323   205.3387   320.8226   127.9194
  242.7581   152.4355   302.1129   205.3387   323.4032   128.5645
  243.4032   156.9516   299.5323   207.9194   323.4032   127.2742
  242.7581   155.6613   304.6935   209.2097   323.4032   129.8548
  239.5323   156.3065   304.0484   210.5000   323.4032   129.8548
  242.7581   157.5968   305.9839   211.7903   324.0484   130.5000
  242.1129   160.1774   305.9839   208.5645   323.4032   128.5645
  240.8226   161.4677   307.2742   209.8548   322.1129   128.5645
  244.6935   158.8871   306.6290   210.5000   324.6935   129.8548
  240.8226   160.8226   305.9839   212.4355   322.1129   130.5000
  242.7581   161.4677   306.6290   210.5000   324.6935   130.5000
  245.3387   160.1774   307.2742   210.5000   322.7581   131.1452
  243.4032   160.1774   308.5645   211.7903   323.4032   131.1452
  244.0484   160.1774   308.5645   211.7903   322.7581   128.5645
  244.0484   160.1774   306.6290   210.5000   323.4032   129.8548
  244.0484   160.1774   305.9839   209.2097   322.7581   129.2097
  242.7581   160.8226   304.6935   207.9194   322.7581   130.5000
  244.0484   160.8226   304.6935   209.8548   324.0484   129.8548
  241.4677   159.5323   305.3387   213.0806   324.6935   129.2097
  244.6935   158.2419   305.9839   209.8548   324.0484   129.2097
  244.0484   160.8226   307.9194   212.4355   322.1129   129.2097
  243.4032   160.8226   307.9194   213.0806   325.3387   128.5645
  244.0484   159.5323   307.9194   210.5000   324.0484   127.9194
  244.0484   159.5323   307.2742   210.5000   324.6935   129.2097
  240.1774   159.5323   307.2742   209.8548   322.1129   128.5645
  242.1129   158.8871   309.2097   210.5000   325.9839   129.2097
  241.4677   160.8226   306.6290   207.9194   324.0484   130.5000
  244.6935   161.4677   309.2097   211.7903   324.6935   130.5000
  242.1129   160.1774   309.2097   211.1452   324.0484   129.2097
  240.8226   160.1774   309.2097   213.7258   324.0484   127.2742
  242.7581   158.8871   310.5000   213.7258   323.4032   131.1452
