# Supplementary material for: Semi-automatic tracking, smoothing and segmentation of hyoid bone motion from videofluoroscopic swallowing study
Source: PLoS One. 2017 Nov 28;12(11):e0188684. doi: 10.1371/journal.pone.0188684 (PMC5705154; doi:10.1371/journal.pone.0188684)
Supplement: S3 File — (ZIP) [file pone.0188684.s003.zip › 2_manualtracking_fr1to280.txt]

  270.9305   481.0154   398.3682   627.9436   441.8470   479.5161
  272.4297   479.5161   395.3697   626.4444   441.8470   478.0168
  273.9290   476.5176   395.3697   626.4444   441.8470   478.0168
  273.9290   479.5161   396.8690   624.9451   438.8485   479.5161
  275.4283   475.0183   396.8690   624.9451   440.3477   476.5176
  275.4283   475.0183   392.3712   623.4458   443.3463   476.5176
  273.9290   473.5190   393.8704   624.9451   443.3463   475.0183
  278.4268   470.5205   393.8704   627.9436   441.8470   476.5176
  278.4268   466.0227   390.8719   623.4458   441.8470   475.0183
  275.4283   469.0212   390.8719   624.9451   440.3477   473.5190
  276.9275   467.5220   389.3726   624.9451   437.3492   475.0183
  273.9290   469.0212   390.8719   624.9451   438.8485   473.5190
  276.9275   470.5205   389.3726   621.9466   437.3492   473.5190
  276.9275   473.5190   387.8734   620.4473   438.8485   472.0198
  272.4297   478.0168   386.3741   620.4473   437.3492   472.0198
  270.9305   478.0168   384.8748   620.4473   435.8499   470.5205
  270.9305   481.0154   384.8748   620.4473   435.8499   473.5190
  267.9319   482.5146   383.3755   617.4488   432.8514   470.5205
  267.9319   482.5146   381.8763   617.4488   434.3507   472.0198
  266.4327   482.5146   377.3785   618.9480   435.8499   470.5205
  263.4341   481.0154   378.8777   618.9480   432.8514   472.0198
  261.9348   485.5132   380.3770   618.9480   434.3507   469.0212
  261.9348   484.0139   381.8763   615.9495   435.8499   469.0212
  260.4356   476.5176   378.8777   615.9495   434.3507   469.0212
  261.9348   476.5176   381.8763   615.9495   432.8514   469.0212
  261.9348   473.5190   381.8763   617.4488   434.3507   469.0212
  261.9348   470.5205   378.8777   614.4502   434.3507   467.5220
  261.9348   472.0198   378.8777   612.9510   432.8514   469.0212
  263.4341   469.0212   378.8777   615.9495   434.3507   467.5220
  264.9334   466.0227   378.8777   614.4502   435.8499   467.5220
  266.4327   466.0227   381.8763   614.4502   434.3507   467.5220
  270.9305   460.0256   381.8763   614.4502   435.8499   470.5205
  267.9319   460.0256   381.8763   614.4502   437.3492   467.5220
  270.9305   460.0256   381.8763   615.9495   434.3507   467.5220
  270.9305   460.0256   383.3755   614.4502   437.3492   467.5220
  270.9305   463.0242   383.3755   615.9495   435.8499   467.5220
  270.9305   460.0256   381.8763   617.4488   437.3492   466.0227
  270.9305   463.0242   383.3755   615.9495   437.3492   469.0212
  269.4312   464.5234   383.3755   614.4502   438.8485   470.5205
  272.4297   466.0227   384.8748   617.4488   437.3492   469.0212
  267.9319   466.0227   380.3770   614.4502   435.8499   469.0212
  273.9290   469.0212   383.3755   617.4488   435.8499   470.5205
  272.4297   470.5205   381.8763   614.4502   435.8499   470.5205
  270.9305   470.5205   384.8748   614.4502   437.3492   469.0212
  272.4297   466.0227   383.3755   612.9510   435.8499   464.5234
  270.9305   469.0212   381.8763   615.9495   437.3492   467.5220
  273.9290   472.0198   380.3770   614.4502   434.3507   467.5220
  270.9305   467.5220   383.3755   614.4502   437.3492   469.0212
  275.4283   470.5205   383.3755   614.4502   438.8485   467.5220
  270.9305   470.5205   381.8763   614.4502   441.8470   472.0198
  273.9290   470.5205   387.8734   615.9495   438.8485   470.5205
  272.4297   476.5176   387.8734   618.9480   440.3477   472.0198
  272.4297   472.0198   383.3755   617.4488   440.3477   470.5205
  272.4297   473.5190   384.8748   615.9495   443.3463   467.5220
  269.4312   473.5190   386.3741   617.4488   441.8470   467.5220
  269.4312   470.5205   389.3726   617.4488   438.8485   472.0198
  272.4297   473.5190   384.8748   618.9480   438.8485   472.0198
  276.9275   470.5205   386.3741   618.9480   441.8470   473.5190
  272.4297   469.0212   383.3755   620.4473   440.3477   469.0212
  276.9275   469.0212   387.8734   615.9495   443.3463   469.0212
  273.9290   466.0227   390.8719   618.9480   441.8470   472.0198
  276.9275   466.0227   393.8704   617.4488   443.3463   466.0227
  279.9261   464.5234   390.8719   618.9480   443.3463   473.5190
  278.4268   467.5220   390.8719   618.9480   441.8470   470.5205
  278.4268   464.5234   390.8719   615.9495   444.8455   470.5205
  279.9261   463.0242   390.8719   615.9495   443.3463   467.5220
  279.9261   464.5234   390.8719   617.4488   443.3463   472.0198
  281.4253   458.5264   393.8704   617.4488   443.3463   472.0198
  278.4268   460.0256   392.3712   617.4488   446.3448   472.0198
  285.9231   458.5264   387.8734   620.4473   443.3463   470.5205
  284.4239   455.5278   390.8719   618.9480   444.8455   472.0198
  284.4239   455.5278   393.8704   620.4473   446.3448   472.0198
  284.4239   457.0271   393.8704   617.4488   444.8455   472.0198
  285.9231   457.0271   395.3697   618.9480   446.3448   472.0198
  285.9231   457.0271   392.3712   618.9480   444.8455   472.0198
  287.4224   461.5249   395.3697   620.4473   446.3448   470.5205
  285.9231   464.5234   395.3697   618.9480   447.8441   473.5190
  290.4209   461.5249   393.8704   621.9466   444.8455   472.0198
  287.4224   466.0227   395.3697   621.9466   444.8455   473.5190
  287.4224   466.0227   396.8690   620.4473   446.3448   472.0198
  287.4224   464.5234   395.3697   618.9480   446.3448   473.5190
  285.9231   466.0227   392.3712   621.9466   446.3448   472.0198
  284.4239   472.0198   395.3697   621.9466   444.8455   476.5176
  287.4224   470.5205   395.3697   621.9466   443.3463   473.5190
  287.4224   469.0212   395.3697   621.9466   447.8441   476.5176
  290.4209   467.5220   398.3682   618.9480   447.8441   478.0168
  287.4224   464.5234   396.8690   620.4473   446.3448   473.5190
  284.4239   467.5220   398.3682   627.9436   447.8441   473.5190
  287.4224   461.5249   399.8675   621.9466   449.3433   476.5176
  288.9217   461.5249   401.3668   621.9466   447.8441   472.0198
  290.4209   454.0286   399.8675   623.4458   447.8441   472.0198
  291.9202   451.0300   396.8690   621.9466   449.3433   473.5190
  290.4209   449.5307   395.3697   626.4444   452.3419   476.5176
  296.4180   448.0315   398.3682   624.9451   447.8441   476.5176
  291.9202   443.5337   398.3682   623.4458   450.8426   475.0183
  293.4195   443.5337   399.8675   621.9466   449.3433   475.0183
  293.4195   442.0344   398.3682   623.4458   447.8441   475.0183
  293.4195   443.5337   402.8660   623.4458   449.3433   475.0183
  293.4195   443.5337   399.8675   623.4458   450.8426   476.5176
  296.4180   445.0329   398.3682   623.4458   449.3433   475.0183
  293.4195   443.5337   396.8690   621.9466   447.8441   472.0198
  293.4195   442.0344   399.8675   623.4458   449.3433   476.5176
  294.9187   442.0344   401.3668   621.9466   449.3433   473.5190
  296.4180   439.0359   402.8660   621.9466   452.3419   478.0168
  294.9187   440.5351   401.3668   624.9451   450.8426   475.0183
  294.9187   440.5351   401.3668   623.4458   449.3433   472.0198
  294.9187   440.5351   401.3668   620.4473   452.3419   475.0183
  294.9187   443.5337   399.8675   621.9466   449.3433   475.0183
  296.4180   440.5351   402.8660   624.9451   447.8441   475.0183
  299.4165   437.5366   404.3653   624.9451   453.8411   475.0183
  294.9187   440.5351   401.3668   623.4458   450.8426   476.5176
  293.4195   443.5337   401.3668   629.4429   450.8426   473.5190
  297.9173   448.0315   401.3668   627.9436   452.3419   476.5176
  297.9173   454.0286   401.3668   624.9451   447.8441   478.0168
  297.9173   454.0286   398.3682   623.4458   452.3419   478.0168
  297.9173   457.0271   404.3653   626.4444   449.3433   475.0183
  296.4180   460.0256   401.3668   624.9451   455.3404   473.5190
  300.9158   463.0242   401.3668   621.9466   453.8411   475.0183
  294.9187   464.5234   402.8660   624.9451   455.3404   478.0168
  297.9173   463.0242   401.3668   626.4444   452.3419   475.0183
  294.9187   466.0227   402.8660   624.9451   449.3433   479.5161
  294.9187   472.0198   404.3653   624.9451   452.3419   475.0183
  300.9158   470.5205   401.3668   624.9451   449.3433   476.5176
  296.4180   469.0212   401.3668   626.4444   455.3404   476.5176
  300.9158   470.5205   404.3653   626.4444   455.3404   478.0168
  293.4195   470.5205   405.8646   624.9451   453.8411   470.5205
  296.4180   472.0198   399.8675   624.9451   453.8411   478.0168
  297.9173   476.5176   401.3668   626.4444   449.3433   473.5190
  302.4151   475.0183   401.3668   629.4429   452.3419   478.0168
  296.4180   473.5190   407.3638   624.9451   455.3404   475.0183
  296.4180   473.5190   407.3638   629.4429   452.3419   476.5176
  293.4195   475.0183   401.3668   627.9436   452.3419   479.5161
  297.9173   475.0183   407.3638   626.4444   452.3419   476.5176
  299.4165   475.0183   405.8646   627.9436   453.8411   475.0183
  294.9187   473.5190   407.3638   624.9451   456.8397   476.5176
  300.9158   470.5205   407.3638   629.4429   456.8397   476.5176
  297.9173   469.0212   405.8646   627.9436   456.8397   478.0168
  299.4165   469.0212   405.8646   624.9451   459.8382   478.0168
  297.9173   469.0212   408.8631   629.4429   453.8411   478.0168
  300.9158   469.0212   410.3624   629.4429   456.8397   476.5176
  296.4180   469.0212   408.8631   627.9436   456.8397   478.0168
  302.4151   464.5234   407.3638   627.9436   453.8411   475.0183
  300.9158   467.5220   407.3638   629.4429   455.3404   476.5176
  297.9173   461.5249   408.8631   626.4444   452.3419   478.0168
  300.9158   466.0227   404.3653   627.9436   455.3404   478.0168
  300.9158   470.5205   407.3638   621.9466   449.3433   485.5132
  302.4151   467.5220   411.8616   629.4429   452.3419   482.5146
  305.4136   470.5205   410.3624   627.9436   453.8411   479.5161
  296.4180   481.0154   411.8616   627.9436   455.3404   475.0183
  296.4180   490.0110   408.8631   629.4429   458.3389   478.0168
  296.4180   488.5117   407.3638   629.4429   455.3404   476.5176
  302.4151   487.0124   408.8631   629.4429   459.8382   476.5176
  299.4165   493.0095   405.8646   627.9436   458.3389   481.0154
  303.9143   490.0110   407.3638   630.9422   461.3375   479.5161
  302.4151   493.0095   410.3624   627.9436   458.3389   478.0168
  290.4209   497.5073   405.8646   627.9436   459.8382   478.0168
  287.4224   499.0066   407.3638   629.4429   456.8397   478.0168
  278.4268   496.0081   407.3638   626.4444   456.8397   478.0168
  273.9290   493.0095   408.8631   626.4444   458.3389   478.0168
  272.4297   490.0110   405.8646   624.9451   459.8382   478.0168
  269.4312   488.5117   407.3638   627.9436   455.3404   476.5176
  267.9319   482.5146   405.8646   627.9436   453.8411   473.5190
  263.4341   484.0139   402.8660   624.9451   456.8397   475.0183
  264.9334   476.5176   405.8646   626.4444   456.8397   478.0168
  264.9334   475.0183   399.8675   627.9436   456.8397   475.0183
  264.9334   478.0168   408.8631   626.4444   456.8397   475.0183
  260.4356   472.0198   404.3653   626.4444   455.3404   478.0168
  264.9334   473.5190   405.8646   626.4444   456.8397   481.0154
  261.9348   473.5190   398.3682   629.4429   453.8411   472.0198
  264.9334   469.0212   407.3638   624.9451   453.8411   478.0168
  261.9348   470.5205   405.8646   629.4429   453.8411   478.0168
  263.4341   469.0212   405.8646   624.9451   455.3404   475.0183
  260.4356   467.5220   404.3653   626.4444   455.3404   472.0198
  264.9334   466.0227   408.8631   624.9451   458.3389   475.0183
  267.9319   457.0271   402.8660   623.4458   455.3404   473.5190
  267.9319   454.0286   402.8660   624.9451   453.8411   473.5190
  272.4297   452.5293   402.8660   623.4458   455.3404   475.0183
  270.9305   454.0286   402.8660   621.9466   456.8397   476.5176
  279.9261   448.0315   402.8660   623.4458   453.8411   475.0183
  276.9275   443.5337   402.8660   621.9466   453.8411   476.5176
  273.9290   445.0329   401.3668   627.9436   456.8397   473.5190
  275.4283   440.5351   404.3653   624.9451   450.8426   473.5190
  276.9275   443.5337   411.8616   627.9436   455.3404   478.0168
  278.4268   443.5337   404.3653   626.4444   453.8411   473.5190
  278.4268   439.0359   407.3638   626.4444   452.3419   476.5176
  272.4297   443.5337   402.8660   624.9451   453.8411   476.5176
  278.4268   440.5351   405.8646   629.4429   455.3404   473.5190
  278.4268   439.0359   404.3653   624.9451   452.3419   476.5176
  279.9261   445.0329   405.8646   629.4429   452.3419   475.0183
  287.4224   436.0373   404.3653   624.9451   456.8397   475.0183
  278.4268   443.5337   405.8646   620.4473   449.3433   476.5176
  279.9261   442.0344   402.8660   626.4444   450.8426   479.5161
  276.9275   443.5337   404.3653   626.4444   452.3419   473.5190
  284.4239   446.5322   405.8646   626.4444   455.3404   475.0183
  284.4239   446.5322   407.3638   623.4458   453.8411   475.0183
  285.9231   448.0315   405.8646   623.4458   453.8411   476.5176
  287.4224   449.5307   408.8631   624.9451   449.3433   475.0183
  282.9246   448.0315   405.8646   624.9451   453.8411   478.0168
  290.4209   452.5293   404.3653   624.9451   453.8411   475.0183
  291.9202   449.5307   407.3638   626.4444   452.3419   476.5176
  287.4224   446.5322   407.3638   621.9466   455.3404   472.0198
  293.4195   448.0315   404.3653   621.9466   453.8411   475.0183
  285.9231   451.0300   404.3653   623.4458   452.3419   476.5176
  290.4209   452.5293   404.3653   624.9451   453.8411   476.5176
  288.9217   451.0300   401.3668   623.4458   453.8411   475.0183
  288.9217   449.5307   407.3638   624.9451   455.3404   473.5190
  288.9217   454.0286   402.8660   624.9451   450.8426   478.0168
  288.9217   451.0300   407.3638   626.4444   453.8411   475.0183
  290.4209   449.5307   404.3653   623.4458   453.8411   473.5190
  290.4209   449.5307   404.3653   623.4458   453.8411   473.5190
  290.4209   448.0315   407.3638   623.4458   453.8411   473.5190
  291.9202   451.0300   407.3638   624.9451   452.3419   473.5190
  290.4209   451.0300   405.8646   621.9466   452.3419   473.5190
  290.4209   451.0300   404.3653   629.4429   450.8426   476.5176
  293.4195   448.0315   402.8660   623.4458   455.3404   475.0183
  290.4209   452.5293   407.3638   626.4444   455.3404   476.5176
  293.4195   452.5293   402.8660   627.9436   455.3404   472.0198
  294.9187   452.5293   410.3624   624.9451   453.8411   475.0183
  288.9217   451.0300   402.8660   624.9451   458.3389   476.5176
  296.4180   454.0286   405.8646   624.9451   455.3404   478.0168
  291.9202   451.0300   411.8616   624.9451   455.3404   473.5190
  291.9202   452.5293   410.3624   627.9436   456.8397   479.5161
  294.9187   452.5293   410.3624   630.9422   456.8397   476.5176
  293.4195   455.5278   408.8631   627.9436   453.8411   479.5161
  291.9202   454.0286   407.3638   626.4444   455.3404   479.5161
  294.9187   452.5293   407.3638   629.4429   456.8397   481.0154
  290.4209   452.5293   408.8631   629.4429   455.3404   475.0183
  294.9187   452.5293   408.8631   627.9436   458.3389   478.0168
  294.9187   454.0286   410.3624   626.4444   452.3419   481.0154
  291.9202   454.0286   402.8660   627.9436   456.8397   475.0183
  293.4195   449.5307   404.3653   624.9451   453.8411   473.5190
  290.4209   452.5293   407.3638   626.4444   452.3419   478.0168
  291.9202   452.5293   402.8660   626.4444   452.3419   478.0168
  290.4209   449.5307   405.8646   626.4444   452.3419   476.5176
  285.9231   449.5307   401.3668   624.9451   449.3433   476.5176
  290.4209   451.0300   404.3653   629.4429   450.8426   479.5161
  291.9202   449.5307   405.8646   627.9436   446.3448   475.0183
  290.4209   454.0286   402.8660   627.9436   452.3419   475.0183
  291.9202   455.5278   401.3668   632.4414   452.3419   478.0168
  291.9202   452.5293   402.8660   627.9436   452.3419   478.0168
  290.4209   455.5278   405.8646   629.4429   458.3389   485.5132
  291.9202   457.0271   408.8631   632.4414   455.3404   482.5146
  299.4165   458.5264   407.3638   632.4414   458.3389   481.0154
  294.9187   458.5264   411.8616   632.4414   459.8382   482.5146
  302.4151   457.0271   414.8602   635.4400   461.3375   485.5132
  299.4165   461.5249   416.3594   638.4385   459.8382   488.5117
  296.4180   460.0256   416.3594   636.9392   461.3375   485.5132
  302.4151   455.5278   414.8602   632.4414   459.8382   482.5146
  302.4151   457.0271   413.3609   635.4400   462.8367   487.0124
  302.4151   457.0271   416.3594   638.4385   461.3375   484.0139
  302.4151   461.5249   414.8602   638.4385   461.3375   485.5132
  300.9158   455.5278   413.3609   638.4385   461.3375   488.5117
  297.9173   460.0256   413.3609   638.4385   461.3375   485.5132
  302.4151   457.0271   414.8602   635.4400   458.3389   490.0110
  296.4180   455.5278   414.8602   636.9392   459.8382   485.5132
  294.9187   452.5293   408.8631   633.9407   461.3375   487.0124
  300.9158   454.0286   410.3624   633.9407   453.8411   484.0139
  297.9173   454.0286   408.8631   636.9392   450.8426   484.0139
  299.4165   454.0286   405.8646   633.9407   452.3419   487.0124
  294.9187   451.0300   404.3653   630.9422   450.8426   479.5161
  297.9173   451.0300   404.3653   629.4429   455.3404   482.5146
  294.9187   454.0286   405.8646   632.4414   453.8411   484.0139
  287.4224   454.0286   401.3668   633.9407   447.8441   482.5146
  290.4209   454.0286   404.3653   630.9422   450.8426   478.0168
  279.9261   452.5293   401.3668   635.4400   450.8426   482.5146
  287.4224   451.0300   405.8646   630.9422   450.8426   484.0139
  288.9217   451.0300   401.3668   633.9407   453.8411   478.0168
  288.9217   448.0315   396.8690   630.9422   450.8426   481.0154
  287.4224   448.0315   401.3668   627.9436   446.3448   479.5161
  293.4195   448.0315   399.8675   624.9451   447.8441   482.5146
  288.9217   449.5307   398.3682   629.4429   446.3448   484.0139
  290.4209   451.0300   396.8690   630.9422   449.3433   476.5176
  294.9187   448.0315   399.8675   632.4414   444.8455   482.5146
  287.4224   445.0329   398.3682   630.9422   441.8470   481.0154
  287.4224   448.0315   393.8704   630.9422   449.3433   478.0168
  288.9217   446.5322   398.3682   626.4444   444.8455   478.0168
  290.4209   443.5337   396.8690   626.4444   447.8441   478.0168
  285.9231   448.0315   396.8690   627.9436   447.8441   479.5161
  284.4239   448.0315   395.3697   627.9436   446.3448   484.0139
  282.9246   445.0329   398.3682   629.4429   444.8455   475.0183
