# Supplementary material for: Semi-automatic tracking, smoothing and segmentation of hyoid bone motion from videofluoroscopic swallowing study
Source: PLoS One. 2017 Nov 28;12(11):e0188684. doi: 10.1371/journal.pone.0188684 (PMC5705154; doi:10.1371/journal.pone.0188684)
Supplement: S3 File — (ZIP) [file pone.0188684.s003.zip › 30_manualtracking_fr190to290.txt]

  265.9839   191.1452   351.1452   281.4677   378.2419   204.0484
  266.6290   191.7903   351.7903   280.8226   375.6613   204.6935
  267.2742   190.5000   351.1452   282.1129   376.3065   205.3387
  267.2742   191.7903   349.8548   283.4032   376.3065   204.0484
  266.6290   193.0806   354.3710   282.1129   376.3065   206.6290
  268.5645   192.4355   351.7903   283.4032   375.0161   205.3387
  267.2742   194.3710   355.0161   282.1129   376.3065   203.4032
  267.2742   192.4355   351.7903   283.4032   376.3065   205.9839
  265.9839   193.0806   355.0161   282.7581   378.8871   202.7581
  268.5645   195.0161   353.0806   282.1129   378.2419   205.3387
  265.3387   193.7258   355.0161   282.7581   378.2419   204.6935
  268.5645   195.6613   353.7258   282.1129   375.6613   206.6290
  267.9194   196.3065   354.3710   283.4032   376.9516   204.6935
  262.7581   196.3065   353.7258   283.4032   378.8871   204.6935
  268.5645   199.5323   353.0806   283.4032   377.5968   205.3387
  265.9839   199.5323   356.3065   284.6935   380.8226   204.6935
  269.2097   203.4032   357.5968   282.7581   379.5323   205.9839
  267.9194   204.0484   355.6613   281.4677   377.5968   207.9194
  268.5645   205.3387   353.7258   282.1129   378.2419   204.6935
  270.5000   204.6935   353.7258   284.6935   378.8871   204.6935
  270.5000   204.6935   353.0806   284.0484   379.5323   207.2742
  271.7903   204.0484   354.3710   282.1129   377.5968   206.6290
  273.0806   202.7581   354.3710   282.7581   377.5968   203.4032
  273.7258   202.1129   352.4355   280.8226   375.6613   205.9839
  273.0806   203.4032   352.4355   283.4032   380.1774   203.4032
  272.4355   204.0484   354.3710   284.0484   376.9516   205.3387
  273.0806   202.7581   356.3065   284.6935   378.8871   204.0484
  275.0161   204.6935   354.3710   284.0484   376.3065   205.9839
  275.6613   204.6935   355.6613   282.7581   376.9516   205.9839
  277.5968   206.6290   354.3710   284.6935   376.3065   205.3387
  279.5323   207.2742   353.0806   282.7581   377.5968   205.3387
  278.8871   208.5645   353.7258   282.7581   376.9516   205.3387
  276.9516   207.9194   353.7258   282.7581   378.2419   204.6935
  278.2419   208.5645   355.0161   283.4032   378.8871   205.3387
  276.3065   207.2742   353.0806   282.1129   378.2419   205.3387
  275.6613   208.5645   354.3710   284.0484   376.9516   205.3387
  277.5968   207.9194   354.3710   283.4032   377.5968   205.3387
  281.4677   207.2742   355.6613   283.4032   376.3065   206.6290
  278.8871   209.2097   355.0161   285.3387   378.2419   205.9839
  278.8871   209.2097   354.3710   284.0484   378.2419   204.0484
  274.3710   209.8548   352.4355   282.7581   377.5968   206.6290
  273.7258   208.5645   353.7258   283.4032   376.3065   206.6290
  269.8548   210.5000   353.7258   282.1129   377.5968   206.6290
  270.5000   212.4355   353.0806   282.1129   376.9516   205.9839
  264.6935   213.0806   351.7903   281.4677   376.3065   204.6935
  262.1129   213.0806   351.7903   280.8226   377.5968   205.9839
  260.1774   214.3710   351.1452   281.4677   378.2419   204.6935
  258.8871   212.4355   352.4355   282.1129   378.2419   205.9839
  258.8871   213.0806   351.7903   282.1129   376.9516   204.0484
  258.2419   215.0161   351.1452   283.4032   376.9516   206.6290
  256.3065   213.0806   355.6613   282.1129   376.3065   202.7581
  257.5968   213.0806   352.4355   282.1129   376.9516   205.9839
  256.9516   212.4355   353.7258   282.7581   377.5968   205.9839
  257.5968   212.4355   353.0806   282.1129   376.3065   204.6935
  258.2419   211.7903   352.4355   282.1129   376.9516   206.6290
  258.8871   211.7903   354.3710   283.4032   376.9516   205.9839
  258.8871   209.2097   353.0806   283.4032   378.2419   205.9839
  260.8226   202.1129   353.7258   282.7581   378.2419   205.3387
  260.8226   199.5323   353.0806   282.1129   377.5968   205.3387
  262.1129   200.1774   353.0806   283.4032   378.2419   204.6935
  261.4677   202.1129   352.4355   282.7581   377.5968   205.3387
  265.9839   203.4032   353.0806   281.4677   376.3065   203.4032
  264.0484   202.7581   353.7258   282.7581   377.5968   204.0484
  262.7581   204.0484   354.3710   284.0484   376.9516   205.9839
  266.6290   203.4032   353.0806   283.4032   375.6613   204.6935
  264.6935   204.0484   355.0161   283.4032   377.5968   204.6935
  264.6935   202.7581   355.0161   282.7581   378.2419   204.6935
  264.6935   200.8226   352.4355   282.1129   377.5968   203.4032
  265.3387   200.8226   355.0161   282.7581   378.2419   205.9839
  265.3387   200.1774   354.3710   283.4032   376.9516   204.0484
  266.6290   200.1774   353.7258   282.1129   377.5968   204.6935
  267.2742   198.2419   355.6613   281.4677   378.8871   205.3387
  265.9839   197.5968   354.3710   284.0484   378.2419   204.6935
  265.9839   198.2419   354.3710   282.7581   377.5968   204.0484
  266.6290   196.3065   354.3710   282.1129   376.3065   205.9839
  265.3387   198.2419   354.3710   282.7581   377.5968   203.4032
  269.2097   196.3065   353.7258   283.4032   378.2419   204.0484
  267.2742   198.2419   354.3710   282.7581   377.5968   207.9194
  265.9839   197.5968   354.3710   283.4032   378.8871   206.6290
  266.6290   196.9516   354.3710   284.0484   378.8871   204.6935
  266.6290   196.9516   355.6613   284.6935   376.9516   204.6935
  268.5645   196.9516   353.0806   282.1129   377.5968   205.9839
  268.5645   196.9516   354.3710   283.4032   378.8871   205.3387
  267.9194   197.5968   356.9516   283.4032   378.2419   205.9839
  268.5645   198.2419   355.6613   282.1129   378.8871   205.3387
  269.2097   195.6613   355.0161   283.4032   378.2419   205.9839
  269.8548   196.9516   355.0161   280.8226   380.8226   204.6935
  270.5000   197.5968   355.6613   284.6935   379.5323   204.6935
  269.2097   200.8226   355.6613   283.4032   380.1774   206.6290
  267.2742   198.8871   355.0161   280.8226   380.1774   205.3387
  269.8548   200.1774   355.6613   284.0484   378.8871   204.0484
  271.7903   199.5323   356.9516   282.1129   378.8871   205.3387
  269.8548   200.1774   355.6613   282.7581   380.8226   205.3387
  269.2097   198.2419   355.6613   282.7581   380.1774   204.0484
  267.9194   196.9516   355.0161   282.1129   378.8871   204.0484
  271.7903   197.5968   355.0161   283.4032   377.5968   205.3387
  268.5645   198.2419   354.3710   283.4032   379.5323   205.9839
  270.5000   197.5968   355.6613   282.7581   380.8226   205.9839
  267.2742   198.2419   354.3710   282.1129   378.2419   205.3387
  269.8548   196.9516   353.7258   283.4032   378.2419   205.3387
  267.9194   198.2419   354.3710   283.4032   379.5323   207.2742
