# Supplementary material for: Semi-automatic tracking, smoothing and segmentation of hyoid bone motion from videofluoroscopic swallowing study
Source: PLoS One. 2017 Nov 28;12(11):e0188684. doi: 10.1371/journal.pone.0188684 (PMC5705154; doi:10.1371/journal.pone.0188684)
Supplement: S3 File — (ZIP) [file pone.0188684.s003.zip › 31_manualtracking_fr300to600.txt]

  365.3843   493.0095   507.8148   636.9392   585.7767   481.0154
  360.8865   494.5088   506.3155   638.4385   590.2745   484.0139
  359.3873   493.0095   509.3141   636.9392   587.2760   485.5132
  360.8865   494.5088   509.3141   633.9407   587.2760   482.5146
  359.3873   494.5088   507.8148   636.9392   585.7767   482.5146
  357.8880   494.5088   509.3141   635.4400   585.7767   482.5146
  359.3873   490.0110   507.8148   636.9392   588.7753   482.5146
  357.8880   490.0110   506.3155   635.4400   587.2760   484.0139
  362.3858   490.0110   509.3141   635.4400   584.2775   482.5146
  359.3873   487.0124   509.3141   635.4400   582.7782   479.5161
  359.3873   491.5102   509.3141   636.9392   584.2775   482.5146
  363.8851   487.0124   507.8148   633.9407   585.7767   479.5161
  368.3829   488.5117   507.8148   636.9392   587.2760   482.5146
  365.3843   485.5132   506.3155   633.9407   585.7767   482.5146
  368.3829   482.5146   507.8148   636.9392   585.7767   482.5146
  371.3814   484.0139   506.3155   635.4400   587.2760   481.0154
  372.8807   482.5146   507.8148   636.9392   584.2775   484.0139
  371.3814   481.0154   509.3141   635.4400   587.2760   481.0154
  375.8792   481.0154   507.8148   636.9392   587.2760   482.5146
  374.3799   484.0139   507.8148   639.9378   584.2775   482.5146
  372.8807   485.5132   507.8148   639.9378   587.2760   484.0139
  375.8792   484.0139   509.3141   639.9378   587.2760   484.0139
  371.3814   484.0139   506.3155   639.9378   585.7767   485.5132
  372.8807   484.0139   506.3155   641.4370   584.2775   484.0139
  372.8807   487.0124   507.8148   639.9378   587.2760   482.5146
  377.3785   487.0124   504.8163   639.9378   585.7767   482.5146
  375.8792   488.5117   506.3155   639.9378   585.7767   485.5132
  372.8807   488.5117   509.3141   639.9378   585.7767   484.0139
  369.8821   488.5117   509.3141   641.4370   587.2760   485.5132
  372.8807   490.0110   509.3141   638.4385   587.2760   482.5146
  371.3814   488.5117   509.3141   636.9392   585.7767   484.0139
  371.3814   488.5117   507.8148   636.9392   588.7753   485.5132
  371.3814   490.0110   510.8133   641.4370   587.2760   484.0139
  371.3814   490.0110   509.3141   636.9392   587.2760   482.5146
  372.8807   488.5117   510.8133   638.4385   585.7767   482.5146
  374.3799   485.5132   509.3141   641.4370   587.2760   484.0139
  371.3814   484.0139   507.8148   639.9378   590.2745   479.5161
  377.3785   485.5132   510.8133   636.9392   584.2775   479.5161
  371.3814   490.0110   512.3126   639.9378   588.7753   484.0139
  369.8821   490.0110   507.8148   639.9378   585.7767   482.5146
  362.3858   494.5088   509.3141   642.9363   587.2760   484.0139
  360.8865   496.0081   512.3126   639.9378   587.2760   485.5132
  359.3873   500.5059   510.8133   639.9378   587.2760   484.0139
  362.3858   503.5044   507.8148   636.9392   588.7753   482.5146
  360.8865   503.5044   512.3126   639.9378   588.7753   485.5132
  362.3858   500.5059   512.3126   639.9378   588.7753   487.0124
  357.8880   499.0066   513.8119   639.9378   588.7753   485.5132
  359.3873   505.0037   509.3141   638.4385   585.7767   487.0124
  354.8895   503.5044   512.3126   638.4385   587.2760   485.5132
  344.3946   506.5029   512.3126   642.9363   588.7753   487.0124
  345.8939   503.5044   506.3155   638.4385   590.2745   484.0139
  342.8953   505.0037   513.8119   636.9392   590.2745   487.0124
  345.8939   502.0051   507.8148   638.4385   588.7753   484.0139
  351.8909   496.0081   510.8133   639.9378   585.7767   482.5146
  354.8895   494.5088   512.3126   639.9378   587.2760   485.5132
  353.3902   488.5117   510.8133   638.4385   584.2775   485.5132
  359.3873   484.0139   509.3141   642.9363   584.2775   482.5146
  353.3902   478.0168   512.3126   638.4385   585.7767   485.5132
  360.8865   475.0183   504.8163   641.4370   582.7782   482.5146
  363.8851   472.0198   507.8148   636.9392   584.2775   482.5146
  359.3873   470.5205   506.3155   639.9378   584.2775   481.0154
  366.8836   470.5205   506.3155   636.9392   584.2775   484.0139
  366.8836   473.5190   506.3155   638.4385   584.2775   484.0139
  371.3814   472.0198   507.8148   639.9378   582.7782   482.5146
  366.8836   469.0212   507.8148   636.9392   584.2775   485.5132
  368.3829   472.0198   507.8148   635.4400   585.7767   484.0139
  371.3814   470.5205   507.8148   636.9392   587.2760   487.0124
  372.8807   473.5190   507.8148   638.4385   584.2775   484.0139
  375.8792   469.0212   509.3141   641.4370   584.2775   482.5146
  375.8792   470.5205   507.8148   636.9392   587.2760   484.0139
  378.8777   472.0198   507.8148   638.4385   584.2775   482.5146
  377.3785   470.5205   509.3141   638.4385   584.2775   482.5146
  377.3785   470.5205   509.3141   636.9392   590.2745   485.5132
  377.3785   470.5205   509.3141   639.9378   584.2775   482.5146
  381.8763   467.5220   506.3155   638.4385   584.2775   484.0139
  380.3770   467.5220   510.8133   636.9392   585.7767   482.5146
  378.8777   466.0227   506.3155   639.9378   582.7782   481.0154
  380.3770   466.0227   510.8133   638.4385   584.2775   481.0154
  381.8763   469.0212   509.3141   638.4385   582.7782   482.5146
  378.8777   466.0227   510.8133   638.4385   584.2775   484.0139
  377.3785   464.5234   507.8148   639.9378   585.7767   482.5146
  380.3770   466.0227   510.8133   636.9392   585.7767   481.0154
  378.8777   464.5234   509.3141   636.9392   584.2775   481.0154
  377.3785   467.5220   506.3155   639.9378   587.2760   481.0154
  374.3799   464.5234   510.8133   638.4385   587.2760   482.5146
  380.3770   467.5220   507.8148   636.9392   584.2775   481.0154
  377.3785   467.5220   506.3155   638.4385   587.2760   481.0154
  377.3785   467.5220   507.8148   636.9392   585.7767   482.5146
  378.8777   467.5220   510.8133   639.9378   585.7767   481.0154
  378.8777   466.0227   512.3126   638.4385   585.7767   482.5146
  381.8763   464.5234   509.3141   636.9392   585.7767   484.0139
  378.8777   469.0212   509.3141   636.9392   582.7782   484.0139
  384.8748   467.5220   507.8148   635.4400   584.2775   482.5146
  384.8748   467.5220   506.3155   636.9392   587.2760   484.0139
  383.3755   463.0242   509.3141   636.9392   585.7767   481.0154
  386.3741   469.0212   512.3126   635.4400   588.7753   484.0139
  386.3741   466.0227   507.8148   636.9392   585.7767   482.5146
  387.8734   469.0212   510.8133   639.9378   585.7767   485.5132
  383.3755   470.5205   513.8119   636.9392   588.7753   485.5132
  386.3741   469.0212   509.3141   639.9378   590.2745   485.5132
  386.3741   470.5205   507.8148   638.4385   581.2789   484.0139
  386.3741   470.5205   509.3141   638.4385   591.7738   485.5132
  390.8719   472.0198   510.8133   636.9392   590.2745   490.0110
  386.3741   472.0198   513.8119   638.4385   588.7753   487.0124
  386.3741   473.5190   512.3126   638.4385   587.2760   485.5132
  386.3741   473.5190   512.3126   636.9392   588.7753   487.0124
  383.3755   475.0183   509.3141   638.4385   587.2760   485.5132
  383.3755   473.5190   510.8133   638.4385   588.7753   482.5146
  381.8763   475.0183   510.8133   641.4370   588.7753   484.0139
  384.8748   476.5176   513.8119   638.4385   590.2745   487.0124
  383.3755   479.5161   512.3126   638.4385   588.7753   487.0124
  380.3770   479.5161   512.3126   642.9363   591.7738   487.0124
  383.3755   476.5176   515.3111   642.9363   590.2745   488.5117
  380.3770   479.5161   513.8119   639.9378   590.2745   488.5117
  381.8763   478.0168   515.3111   641.4370   590.2745   487.0124
  383.3755   478.0168   513.8119   639.9378   591.7738   487.0124
  378.8777   476.5176   516.8104   641.4370   591.7738   487.0124
  380.3770   478.0168   515.3111   639.9378   590.2745   485.5132
  383.3755   476.5176   516.8104   638.4385   590.2745   484.0139
  378.8777   478.0168   515.3111   641.4370   590.2745   487.0124
  383.3755   476.5176   513.8119   639.9378   591.7738   487.0124
  381.8763   478.0168   513.8119   639.9378   591.7738   485.5132
  381.8763   479.5161   510.8133   639.9378   591.7738   484.0139
  378.8777   478.0168   512.3126   639.9378   591.7738   484.0139
  380.3770   481.0154   510.8133   639.9378   588.7753   484.0139
  375.8792   482.5146   512.3126   641.4370   588.7753   482.5146
  372.8807   487.0124   510.8133   639.9378   587.2760   485.5132
  369.8821   485.5132   509.3141   638.4385   588.7753   485.5132
  369.8821   490.0110   510.8133   638.4385   585.7767   484.0139
  368.3829   491.5102   507.8148   638.4385   585.7767   482.5146
  365.3843   491.5102   507.8148   639.9378   584.2775   482.5146
  362.3858   491.5102   506.3155   636.9392   584.2775   485.5132
  363.8851   488.5117   507.8148   635.4400   584.2775   487.0124
  368.3829   491.5102   507.8148   636.9392   585.7767   482.5146
  362.3858   488.5117   506.3155   638.4385   585.7767   484.0139
  365.3843   487.0124   509.3141   635.4400   585.7767   484.0139
  368.3829   488.5117   507.8148   635.4400   587.2760   482.5146
  368.3829   487.0124   507.8148   636.9392   585.7767   482.5146
  371.3814   482.5146   509.3141   639.9378   587.2760   484.0139
  372.8807   487.0124   509.3141   636.9392   587.2760   482.5146
  374.3799   485.5132   507.8148   639.9378   587.2760   482.5146
  369.8821   488.5117   507.8148   639.9378   585.7767   484.0139
  368.3829   487.0124   504.8163   638.4385   584.2775   482.5146
  362.3858   490.0110   509.3141   633.9407   585.7767   481.0154
  366.8836   490.0110   504.8163   638.4385   582.7782   484.0139
  366.8836   491.5102   506.3155   633.9407   585.7767   484.0139
  363.8851   490.0110   509.3141   635.4400   584.2775   481.0154
  362.3858   493.0095   507.8148   636.9392   584.2775   481.0154
  362.3858   493.0095   504.8163   635.4400   584.2775   482.5146
  362.3858   490.0110   504.8163   639.9378   584.2775   481.0154
  368.3829   488.5117   503.3170   636.9392   582.7782   482.5146
  368.3829   488.5117   507.8148   635.4400   584.2775   481.0154
  363.8851   490.0110   506.3155   635.4400   584.2775   482.5146
  365.3843   491.5102   506.3155   636.9392   582.7782   482.5146
  362.3858   491.5102   506.3155   638.4385   585.7767   482.5146
  362.3858   491.5102   506.3155   635.4400   584.2775   482.5146
  356.3887   494.5088   507.8148   635.4400   582.7782   484.0139
  357.8880   494.5088   509.3141   636.9392   584.2775   479.5161
  359.3873   497.5073   506.3155   635.4400   587.2760   482.5146
  351.8909   496.0081   504.8163   635.4400   584.2775   481.0154
  351.8909   499.0066   504.8163   636.9392   584.2775   484.0139
  351.8909   499.0066   504.8163   633.9407   584.2775   484.0139
  348.8924   500.5059   504.8163   633.9407   582.7782   484.0139
  341.3960   502.0051   504.8163   635.4400   581.2789   484.0139
  344.3946   500.5059   501.8177   636.9392   582.7782   482.5146
  336.8982   500.5059   504.8163   635.4400   582.7782   482.5146
  339.8968   502.0051   503.3170   638.4385   582.7782   482.5146
  344.3946   499.0066   501.8177   638.4385   584.2775   484.0139
  333.8997   500.5059   506.3155   633.9407   582.7782   481.0154
  336.8982   499.0066   504.8163   636.9392   582.7782   485.5132
  347.3931   490.0110   503.3170   632.4414   584.2775   482.5146
  345.8939   485.5132   506.3155   635.4400   582.7782   482.5146
  348.8924   482.5146   504.8163   636.9392   585.7767   485.5132
  353.3902   478.0168   503.3170   635.4400   584.2775   484.0139
  357.8880   475.0183   503.3170   635.4400   582.7782   482.5146
  354.8895   473.5190   503.3170   636.9392   579.7796   482.5146
  362.3858   470.5205   503.3170   635.4400   582.7782   485.5132
  359.3873   470.5205   500.3184   632.4414   582.7782   484.0139
  362.3858   467.5220   503.3170   633.9407   584.2775   482.5146
  366.8836   466.0227   501.8177   633.9407   582.7782   481.0154
  365.3843   466.0227   504.8163   635.4400   581.2789   484.0139
  366.8836   466.0227   503.3170   635.4400   584.2775   481.0154
  363.8851   466.0227   500.3184   636.9392   581.2789   481.0154
  371.3814   466.0227   503.3170   638.4385   579.7796   481.0154
  368.3829   467.5220   504.8163   638.4385   581.2789   482.5146
  369.8821   467.5220   500.3184   635.4400   578.2804   481.0154
  372.8807   467.5220   498.8192   636.9392   579.7796   482.5146
  368.3829   467.5220   501.8177   638.4385   579.7796   481.0154
  371.3814   464.5234   503.3170   635.4400   582.7782   481.0154
  372.8807   464.5234   498.8192   636.9392   581.2789   481.0154
  368.3829   464.5234   501.8177   635.4400   581.2789   484.0139
  372.8807   464.5234   501.8177   630.9422   581.2789   482.5146
  378.8777   466.0227   503.3170   636.9392   579.7796   481.0154
  374.3799   463.0242   500.3184   633.9407   579.7796   481.0154
  374.3799   464.5234   501.8177   633.9407   581.2789   482.5146
  375.8792   466.0227   501.8177   635.4400   581.2789   481.0154
  377.3785   461.5249   500.3184   635.4400   579.7796   479.5161
  375.8792   463.0242   500.3184   633.9407   581.2789   485.5132
  380.3770   461.5249   503.3170   636.9392   578.2804   481.0154
  378.8777   460.0256   503.3170   633.9407   584.2775   484.0139
  381.8763   463.0242   503.3170   635.4400   579.7796   482.5146
  377.3785   463.0242   500.3184   638.4385   581.2789   482.5146
  378.8777   460.0256   501.8177   636.9392   579.7796   482.5146
  381.8763   460.0256   501.8177   635.4400   579.7796   479.5161
  383.3755   460.0256   498.8192   633.9407   581.2789   481.0154
  384.8748   458.5264   498.8192   636.9392   579.7796   481.0154
  381.8763   458.5264   503.3170   636.9392   581.2789   482.5146
  381.8763   460.0256   501.8177   632.4414   581.2789   481.0154
  377.3785   460.0256   501.8177   630.9422   578.2804   478.0168
  378.8777   458.5264   500.3184   635.4400   581.2789   482.5146
  380.3770   461.5249   501.8177   635.4400   576.7811   481.0154
  381.8763   458.5264   501.8177   638.4385   585.7767   481.0154
  378.8777   460.0256   500.3184   633.9407   581.2789   481.0154
  372.8807   458.5264   500.3184   638.4385   581.2789   481.0154
  374.3799   458.5264   501.8177   633.9407   582.7782   481.0154
  371.3814   458.5264   503.3170   633.9407   582.7782   482.5146
  372.8807   458.5264   501.8177   632.4414   581.2789   484.0139
  374.3799   460.0256   501.8177   635.4400   581.2789   479.5161
  374.3799   460.0256   503.3170   633.9407   584.2775   481.0154
  378.8777   463.0242   501.8177   638.4385   582.7782   481.0154
  380.3770   458.5264   498.8192   638.4385   582.7782   482.5146
  380.3770   461.5249   498.8192   636.9392   581.2789   484.0139
  384.8748   460.0256   504.8163   638.4385   581.2789   481.0154
  378.8777   463.0242   506.3155   635.4400   582.7782   481.0154
  380.3770   460.0256   500.3184   638.4385   581.2789   482.5146
  383.3755   461.5249   504.8163   638.4385   584.2775   482.5146
  384.8748   461.5249   503.3170   641.4370   582.7782   484.0139
  383.3755   461.5249   503.3170   639.9378   582.7782   484.0139
  387.8734   464.5234   503.3170   641.4370   582.7782   487.0124
  381.8763   463.0242   504.8163   639.9378   585.7767   485.5132
  384.8748   461.5249   507.8148   633.9407   582.7782   485.5132
  387.8734   464.5234   506.3155   639.9378   584.2775   487.0124
  384.8748   464.5234   507.8148   641.4370   587.2760   485.5132
  387.8734   466.0227   507.8148   639.9378   582.7782   487.0124
  387.8734   466.0227   512.3126   639.9378   582.7782   487.0124
  387.8734   469.0212   509.3141   644.4356   585.7767   485.5132
  387.8734   469.0212   509.3141   641.4370   587.2760   488.5117
  381.8763   469.0212   510.8133   639.9378   588.7753   484.0139
  386.3741   472.0198   512.3126   639.9378   587.2760   488.5117
  381.8763   473.5190   509.3141   639.9378   587.2760   487.0124
  381.8763   473.5190   510.8133   638.4385   587.2760   487.0124
  380.3770   472.0198   510.8133   639.9378   588.7753   485.5132
  377.3785   475.0183   512.3126   636.9392   588.7753   488.5117
  383.3755   473.5190   509.3141   639.9378   590.2745   484.0139
  383.3755   475.0183   510.8133   635.4400   585.7767   485.5132
  377.3785   476.5176   512.3126   639.9378   585.7767   484.0139
  374.3799   476.5176   510.8133   639.9378   587.2760   484.0139
  380.3770   478.0168   509.3141   641.4370   587.2760   487.0124
  381.8763   475.0183   510.8133   642.9363   587.2760   485.5132
  380.3770   478.0168   510.8133   642.9363   590.2745   487.0124
  380.3770   478.0168   512.3126   642.9363   593.2731   485.5132
  375.8792   478.0168   510.8133   639.9378   590.2745   487.0124
  380.3770   479.5161   510.8133   639.9378   590.2745   487.0124
  375.8792   479.5161   512.3126   639.9378   587.2760   484.0139
  377.3785   481.0154   509.3141   639.9378   590.2745   484.0139
  374.3799   484.0139   513.8119   639.9378   588.7753   482.5146
  375.8792   487.0124   510.8133   636.9392   585.7767   485.5132
  374.3799   491.5102   512.3126   639.9378   587.2760   484.0139
  372.8807   487.0124   507.8148   639.9378   585.7767   485.5132
  372.8807   485.5132   507.8148   641.4370   588.7753   485.5132
  371.3814   485.5132   510.8133   639.9378   590.2745   484.0139
  372.8807   485.5132   510.8133   638.4385   587.2760   482.5146
  371.3814   484.0139   507.8148   639.9378   588.7753   484.0139
  377.3785   484.0139   509.3141   641.4370   584.2775   484.0139
  372.8807   487.0124   507.8148   638.4385   587.2760   487.0124
  374.3799   485.5132   506.3155   641.4370   585.7767   487.0124
  371.3814   485.5132   507.8148   636.9392   585.7767   485.5132
  375.8792   481.0154   507.8148   636.9392   588.7753   487.0124
  369.8821   490.0110   507.8148   638.4385   585.7767   485.5132
  372.8807   482.5146   507.8148   636.9392   584.2775   484.0139
  371.3814   484.0139   506.3155   636.9392   585.7767   482.5146
  369.8821   484.0139   510.8133   639.9378   585.7767   482.5146
  371.3814   484.0139   504.8163   636.9392   587.2760   485.5132
  371.3814   485.5132   509.3141   636.9392   588.7753   484.0139
  371.3814   484.0139   507.8148   636.9392   585.7767   484.0139
  374.3799   484.0139   509.3141   636.9392   585.7767   485.5132
  372.8807   485.5132   506.3155   632.4414   585.7767   485.5132
  371.3814   482.5146   506.3155   639.9378   587.2760   487.0124
  374.3799   484.0139   507.8148   638.4385   585.7767   485.5132
  377.3785   488.5117   507.8148   636.9392   585.7767   481.0154
  375.8792   487.0124   507.8148   641.4370   582.7782   487.0124
  372.8807   490.0110   503.3170   638.4385   585.7767   484.0139
  372.8807   485.5132   504.8163   641.4370   585.7767   487.0124
  372.8807   484.0139   504.8163   636.9392   584.2775   485.5132
  372.8807   484.0139   504.8163   638.4385   587.2760   485.5132
  371.3814   484.0139   503.3170   639.9378   585.7767   484.0139
  365.3843   484.0139   497.3199   636.9392   578.2804   487.0124
  360.8865   485.5132   495.8206   644.4356   578.2804   487.0124
  360.8865   479.5161   489.8236   636.9392   579.7796   487.0124
  356.3887   478.0168   486.8250   636.9392   572.2833   482.5146
  353.3902   478.0168   486.8250   638.4385   566.2862   484.0139
  359.3873   478.0168   482.3272   635.4400   566.2862   484.0139
  356.3887   478.0168   482.3272   636.9392   569.2848   482.5146
  353.3902   476.5176   485.3258   632.4414   569.2848   484.0139
  354.8895   478.0168   483.8265   632.4414   567.7855   485.5132
  359.3873   479.5161   486.8250   635.4400   570.7840   485.5132
  357.8880   475.0183   489.8236   636.9392   572.2833   485.5132
  356.3887   478.0168   488.3243   636.9392   567.7855   488.5117
  362.3858   476.5176   488.3243   639.9378   570.7840   485.5132
  354.8895   475.0183   483.8265   633.9407   567.7855   478.0168
  360.8865   473.5190   485.3258   633.9407   569.2848   482.5146
