# Supplementary material for: Semi-automatic tracking, smoothing and segmentation of hyoid bone motion from videofluoroscopic swallowing study
Source: PLoS One. 2017 Nov 28;12(11):e0188684. doi: 10.1371/journal.pone.0188684 (PMC5705154; doi:10.1371/journal.pone.0188684)
Supplement: S3 File — (ZIP) [file pone.0188684.s003.zip › 3_manualtracking_fr1to230.txt]

  416.3594   400.0549   537.8001   513.9993   614.2628   391.0593
  417.8587   398.5556   536.3009   515.4985   614.2628   389.5600
  416.3594   397.0564   542.2980   513.9993   614.2628   389.5600
  414.8602   400.0549   536.3009   515.4985   611.2643   391.0593
  416.3594   397.0564   537.8001   513.9993   612.7635   389.5600
  419.3580   397.0564   536.3009   515.4985   615.7621   391.0593
  417.8587   400.0549   539.2994   516.9978   614.2628   391.0593
  419.3580   398.5556   536.3009   513.9993   612.7635   389.5600
  417.8587   398.5556   539.2994   513.9993   611.2643   389.5600
  420.8572   400.0549   536.3009   515.4985   612.7635   391.0593
  417.8587   400.0549   534.8016   515.4985   612.7635   389.5600
  419.3580   398.5556   534.8016   512.5000   611.2643   388.0608
  419.3580   400.0549   537.8001   513.9993   611.2643   389.5600
  417.8587   400.0549   539.2994   515.4985   612.7635   392.5586
  417.8587   400.0549   536.3009   512.5000   612.7635   391.0593
  420.8572   401.5542   539.2994   512.5000   612.7635   394.0578
  417.8587   401.5542   537.8001   515.4985   611.2643   389.5600
  419.3580   398.5556   536.3009   512.5000   612.7635   391.0593
  417.8587   401.5542   537.8001   513.9993   611.2643   388.0608
  416.3594   401.5542   536.3009   513.9993   614.2628   389.5600
  419.3580   403.0534   534.8016   512.5000   609.7650   392.5586
  416.3594   403.0534   536.3009   512.5000   612.7635   392.5586
  414.8602   404.5527   536.3009   512.5000   612.7635   394.0578
  414.8602   403.0534   536.3009   512.5000   612.7635   389.5600
  414.8602   406.0520   536.3009   515.4985   612.7635   391.0593
  411.8616   407.5512   537.8001   513.9993   609.7650   389.5600
  411.8616   407.5512   534.8016   515.4985   614.2628   391.0593
  413.3609   407.5512   536.3009   513.9993   614.2628   388.0608
  408.8631   407.5512   539.2994   511.0007   614.2628   395.5571
  407.3638   404.5527   540.7987   513.9993   615.7621   389.5600
  407.3638   406.0520   537.8001   511.0007   614.2628   389.5600
  407.3638   404.5527   539.2994   513.9993   614.2628   391.0593
  404.3653   409.0505   540.7987   511.0007   612.7635   389.5600
  402.8660   406.0520   536.3009   511.0007   611.2643   388.0608
  399.8675   407.5512   531.8031   509.5015   612.7635   389.5600
  395.3697   407.5512   534.8016   508.0022   611.2643   389.5600
  393.8704   410.5498   530.3038   508.0022   612.7635   386.5615
  393.8704   409.0505   530.3038   508.0022   609.7650   386.5615
  395.3697   406.0520   530.3038   505.0037   611.2643   388.0608
  395.3697   410.5498   531.8031   503.5044   608.2657   385.0622
  396.8690   407.5512   530.3038   502.0051   609.7650   388.0608
  393.8704   404.5527   527.3053   505.0037   611.2643   386.5615
  398.3682   400.0549   528.8045   503.5044   606.7665   380.5644
  396.8690   401.5542   527.3053   505.0037   608.2657   380.5644
  396.8690   400.0549   527.3053   500.5059   608.2657   382.0637
  395.3697   398.5556   525.8060   500.5059   606.7665   385.0622
  392.3712   394.0578   522.8075   497.5073   603.7679   382.0637
  387.8734   392.5586   521.3082   499.0066   603.7679   382.0637
  384.8748   392.5586   521.3082   499.0066   602.2687   380.5644
  383.3755   388.0608   518.3097   497.5073   605.2672   377.5659
  380.3770   391.0593   516.8104   497.5073   602.2687   380.5644
  377.3785   386.5615   515.3111   493.0095   602.2687   380.5644
  369.8821   386.5615   515.3111   494.5088   602.2687   377.5659
  372.8807   385.0622   513.8119   493.0095   602.2687   380.5644
  369.8821   383.5630   513.8119   490.0110   600.7694   376.0666
  369.8821   377.5659   513.8119   490.0110   600.7694   376.0666
  371.3814   379.0652   513.8119   493.0095   602.2687   377.5659
  369.8821   377.5659   512.3126   491.5102   599.2701   379.0652
  372.8807   376.0666   512.3126   490.0110   600.7694   376.0666
  371.3814   380.5644   512.3126   490.0110   597.7709   376.0666
  368.3829   380.5644   510.8133   491.5102   600.7694   377.5659
  365.3843   385.0622   512.3126   491.5102   597.7709   374.5673
  368.3829   386.5615   510.8133   491.5102   597.7709   379.0652
  368.3829   388.0608   513.8119   493.0095   597.7709   377.5659
  365.3843   389.5600   513.8119   493.0095   602.2687   376.0666
  377.3785   392.5586   513.8119   493.0095   599.2701   379.0652
  380.3770   395.5571   513.8119   494.5088   600.7694   379.0652
  381.8763   398.5556   516.8104   496.0081   603.7679   383.5630
  381.8763   400.0549   519.8089   499.0066   602.2687   379.0652
  384.8748   407.5512   519.8089   496.0081   605.2672   380.5644
  378.8777   412.0490   518.3097   499.0066   603.7679   379.0652
  381.8763   412.0490   522.8075   499.0066   603.7679   379.0652
  383.3755   413.5483   518.3097   500.5059   605.2672   382.0637
  389.3726   418.0461   522.8075   503.5044   605.2672   382.0637
  395.3697   418.0461   524.3067   506.5029   605.2672   383.5630
  392.3712   421.0447   525.8060   505.0037   603.7679   385.0622
  402.8660   421.0447   528.8045   506.5029   605.2672   385.0622
  408.8631   425.5425   530.3038   512.5000   606.7665   389.5600
  410.3624   428.5410   530.3038   512.5000   606.7665   388.0608
  408.8631   434.5381   533.3023   511.0007   611.2643   386.5615
  413.3609   436.0373   534.8016   511.0007   608.2657   389.5600
  417.8587   436.0373   534.8016   511.0007   608.2657   389.5600
  414.8602   437.5366   534.8016   511.0007   608.2657   385.0622
  414.8602   436.0373   530.3038   509.5015   608.2657   386.5615
  416.3594   439.0359   530.3038   511.0007   605.2672   389.5600
  413.3609   436.0373   528.8045   505.0037   606.7665   386.5615
  414.8602   436.0373   525.8060   509.5015   605.2672   391.0593
  410.3624   439.0359   527.3053   508.0022   603.7679   385.0622
  402.8660   433.0388   522.8075   503.5044   603.7679   386.5615
  402.8660   430.0403   522.8075   506.5029   602.2687   386.5615
  404.3653   425.5425   522.8075   508.0022   605.2672   385.0622
  402.8660   427.0417   521.3082   506.5029   602.2687   383.5630
  408.8631   422.5439   522.8075   503.5044   605.2672   386.5615
  402.8660   419.5454   521.3082   505.0037   602.2687   383.5630
  405.8646   416.5469   522.8075   505.0037   602.2687   380.5644
  405.8646   415.0476   524.3067   502.0051   603.7679   383.5630
  404.3653   415.0476   522.8075   506.5029   603.7679   383.5630
  401.3668   412.0490   525.8060   505.0037   602.2687   383.5630
  401.3668   412.0490   524.3067   505.0037   603.7679   383.5630
  399.8675   407.5512   524.3067   505.0037   603.7679   385.0622
  401.3668   403.0534   524.3067   505.0037   602.2687   383.5630
  399.8675   403.0534   524.3067   505.0037   605.2672   383.5630
  402.8660   403.0534   525.8060   505.0037   602.2687   382.0637
  405.8646   400.0549   524.3067   503.5044   603.7679   385.0622
  408.8631   401.5542   522.8075   503.5044   602.2687   379.0652
  405.8646   400.0549   524.3067   505.0037   602.2687   386.5615
  408.8631   404.5527   524.3067   503.5044   605.2672   385.0622
  407.3638   404.5527   522.8075   505.0037   605.2672   380.5644
  408.8631   404.5527   524.3067   505.0037   600.7694   382.0637
  411.8616   406.0520   525.8060   506.5029   602.2687   386.5615
  410.3624   409.0505   525.8060   509.5015   602.2687   385.0622
  408.8631   412.0490   522.8075   508.0022   603.7679   380.5644
  408.8631   422.5439   524.3067   509.5015   600.7694   386.5615
  405.8646   422.5439   524.3067   505.0037   602.2687   385.0622
  407.3638   427.0417   522.8075   505.0037   603.7679   383.5630
  404.3653   430.0403   521.3082   503.5044   605.2672   383.5630
  404.3653   428.5410   522.8075   503.5044   602.2687   386.5615
  402.8660   428.5410   522.8075   508.0022   602.2687   385.0622
  395.3697   430.0403   524.3067   505.0037   605.2672   382.0637
  396.8690   433.0388   521.3082   505.0037   602.2687   385.0622
  398.3682   431.5395   527.3053   505.0037   600.7694   382.0637
  398.3682   431.5395   525.8060   503.5044   603.7679   383.5630
  396.8690   436.0373   524.3067   506.5029   603.7679   383.5630
  393.8704   434.5381   522.8075   508.0022   602.2687   382.0637
  390.8719   436.0373   525.8060   505.0037   602.2687   382.0637
  390.8719   433.0388   525.8060   505.0037   605.2672   385.0622
  387.8734   434.5381   527.3053   505.0037   602.2687   383.5630
  369.8821   431.5395   525.8060   506.5029   605.2672   383.5630
  357.8880   433.0388   524.3067   506.5029   605.2672   383.5630
  347.3931   424.0432   525.8060   508.0022   603.7679   388.0608
  344.3946   424.0432   524.3067   502.0051   603.7679   383.5630
  339.8968   424.0432   525.8060   508.0022   603.7679   382.0637
  338.3975   419.5454   524.3067   508.0022   602.2687   386.5615
  333.8997   419.5454   528.8045   505.0037   603.7679   386.5615
  333.8997   419.5454   525.8060   506.5029   606.7665   382.0637
  335.3990   415.0476   528.8045   508.0022   606.7665   383.5630
  333.8997   415.0476   528.8045   508.0022   603.7679   388.0608
  339.8968   415.0476   530.3038   506.5029   606.7665   388.0608
  345.8939   416.5469   530.3038   509.5015   603.7679   385.0622
  351.8909   416.5469   527.3053   509.5015   608.2657   386.5615
  356.3887   419.5454   527.3053   508.0022   603.7679   388.0608
  356.3887   419.5454   528.8045   508.0022   608.2657   383.5630
  360.8865   421.0447   527.3053   509.5015   605.2672   389.5600
  362.3858   419.5454   527.3053   509.5015   608.2657   385.0622
  366.8836   419.5454   528.8045   506.5029   609.7650   385.0622
  366.8836   416.5469   530.3038   512.5000   605.2672   388.0608
  372.8807   419.5454   533.3023   508.0022   605.2672   386.5615
  374.3799   418.0461   528.8045   509.5015   606.7665   386.5615
  374.3799   416.5469   530.3038   512.5000   608.2657   386.5615
  378.8777   418.0461   530.3038   512.5000   609.7650   386.5615
  381.8763   412.0490   528.8045   512.5000   608.2657   389.5600
  393.8704   410.5498   533.3023   511.0007   611.2643   389.5600
  393.8704   406.0520   531.8031   515.4985   609.7650   386.5615
  395.3697   403.0534   533.3023   513.9993   612.7635   391.0593
  398.3682   404.5527   533.3023   513.9993   611.2643   389.5600
  393.8704   398.5556   536.3009   513.9993   611.2643   389.5600
  399.8675   400.0549   536.3009   515.4985   611.2643   391.0593
  402.8660   398.5556   536.3009   515.4985   609.7650   389.5600
  402.8660   397.0564   537.8001   516.9978   609.7650   389.5600
  404.3653   398.5556   534.8016   516.9978   611.2643   391.0593
  404.3653   398.5556   537.8001   515.4985   611.2643   389.5600
  411.8616   398.5556   537.8001   518.4971   609.7650   389.5600
  410.3624   397.0564   537.8001   515.4985   609.7650   388.0608
  410.3624   398.5556   537.8001   515.4985   609.7650   389.5600
  410.3624   398.5556   537.8001   518.4971   609.7650   388.0608
  410.3624   398.5556   536.3009   516.9978   609.7650   388.0608
  410.3624   400.0549   537.8001   518.4971   611.2643   386.5615
  411.8616   398.5556   537.8001   516.9978   609.7650   394.0578
  411.8616   403.0534   534.8016   516.9978   606.7665   391.0593
  411.8616   404.5527   534.8016   518.4971   611.2643   391.0593
  413.3609   406.0520   536.3009   515.4985   609.7650   389.5600
  411.8616   406.0520   536.3009   518.4971   611.2643   391.0593
  414.8602   407.5512   536.3009   516.9978   606.7665   389.5600
  405.8646   410.5498   536.3009   519.9963   611.2643   388.0608
  410.3624   413.5483   536.3009   518.4971   611.2643   389.5600
  410.3624   415.0476   536.3009   516.9978   609.7650   389.5600
  407.3638   413.5483   534.8016   518.4971   608.2657   391.0593
  413.3609   410.5498   534.8016   515.4985   608.2657   391.0593
  411.8616   412.0490   534.8016   516.9978   609.7650   392.5586
  411.8616   410.5498   534.8016   515.4985   609.7650   389.5600
  410.3624   412.0490   534.8016   515.4985   608.2657   389.5600
  410.3624   409.0505   534.8016   515.4985   608.2657   389.5600
  411.8616   404.5527   536.3009   513.9993   609.7650   389.5600
  410.3624   403.0534   536.3009   515.4985   609.7650   388.0608
  411.8616   404.5527   536.3009   513.9993   609.7650   389.5600
  411.8616   400.0549   537.8001   516.9978   609.7650   391.0593
  411.8616   400.0549   537.8001   516.9978   609.7650   391.0593
  408.8631   400.0549   536.3009   516.9978   609.7650   391.0593
  410.3624   400.0549   536.3009   513.9993   611.2643   392.5586
  410.3624   398.5556   536.3009   515.4985   609.7650   389.5600
  413.3609   400.0549   534.8016   516.9978   611.2643   391.0593
  413.3609   400.0549   539.2994   516.9978   612.7635   391.0593
  411.8616   398.5556   539.2994   518.4971   609.7650   388.0608
  410.3624   400.0549   539.2994   516.9978   614.2628   389.5600
  411.8616   401.5542   539.2994   515.4985   609.7650   391.0593
  411.8616   400.0549   537.8001   515.4985   609.7650   391.0593
  413.3609   395.5571   537.8001   515.4985   611.2643   388.0608
  413.3609   400.0549   537.8001   516.9978   612.7635   391.0593
  417.8587   397.0564   537.8001   516.9978   611.2643   388.0608
  413.3609   400.0549   537.8001   515.4985   609.7650   389.5600
  416.3594   397.0564   537.8001   516.9978   612.7635   389.5600
  413.3609   401.5542   537.8001   518.4971   611.2643   388.0608
  416.3594   400.0549   534.8016   515.4985   611.2643   388.0608
  413.3609   401.5542   537.8001   516.9978   611.2643   394.0578
  411.8616   404.5527   537.8001   515.4985   609.7650   389.5600
  416.3594   401.5542   537.8001   516.9978   608.2657   389.5600
  411.8616   400.0549   536.3009   512.5000   608.2657   389.5600
  414.8602   403.0534   536.3009   515.4985   609.7650   389.5600
  414.8602   404.5527   539.2994   513.9993   606.7665   388.0608
  411.8616   403.0534   536.3009   515.4985   609.7650   389.5600
  410.3624   404.5527   537.8001   515.4985   609.7650   391.0593
  411.8616   404.5527   536.3009   515.4985   608.2657   389.5600
  410.3624   404.5527   533.3023   513.9993   609.7650   388.0608
  411.8616   401.5542   534.8016   516.9978   609.7650   389.5600
  414.8602   403.0534   536.3009   516.9978   606.7665   389.5600
  414.8602   404.5527   533.3023   515.4985   608.2657   388.0608
  414.8602   404.5527   537.8001   515.4985   609.7650   389.5600
  411.8616   403.0534   536.3009   516.9978   609.7650   391.0593
  410.3624   403.0534   536.3009   516.9978   609.7650   388.0608
  413.3609   401.5542   537.8001   515.4985   611.2643   386.5615
  414.8602   404.5527   539.2994   516.9978   606.7665   389.5600
  410.3624   407.5512   534.8016   518.4971   611.2643   389.5600
  411.8616   403.0534   536.3009   516.9978   609.7650   389.5600
  413.3609   404.5527   537.8001   516.9978   608.2657   391.0593
  411.8616   404.5527   533.3023   515.4985   608.2657   389.5600
  411.8616   404.5527   534.8016   518.4971   609.7650   386.5615
  410.3624   406.0520   539.2994   515.4985   609.7650   385.0622
  410.3624   406.0520   536.3009   513.9993   609.7650   394.0578
  411.8616   406.0520   536.3009   515.4985   609.7650   389.5600
  410.3624   404.5527   537.8001   516.9978   611.2643   389.5600
