# Supplementary material for: Semi-automatic tracking, smoothing and segmentation of hyoid bone motion from videofluoroscopic swallowing study
Source: PLoS One. 2017 Nov 28;12(11):e0188684. doi: 10.1371/journal.pone.0188684 (PMC5705154; doi:10.1371/journal.pone.0188684)
Supplement: S3 File — (ZIP) [file pone.0188684.s003.zip › 4_manualtracking_fr271to430.txt]

  593.2731   512.5000   717.7123   606.9539   782.1808   475.0183
  588.7753   515.4985   716.2130   605.4546   785.1794   476.5176
  591.7738   513.9993   717.7123   605.4546   782.1808   475.0183
  591.7738   518.4971   716.2130   608.4531   785.1794   475.0183
  590.2745   513.9993   716.2130   608.4531   783.6801   475.0183
  591.7738   513.9993   716.2130   605.4546   782.1808   475.0183
  590.2745   513.9993   717.7123   606.9539   782.1808   476.5176
  590.2745   513.9993   714.7138   608.4531   782.1808   476.5176
  590.2745   513.9993   716.2130   603.9553   783.6801   475.0183
  588.7753   513.9993   716.2130   605.4546   783.6801   479.5161
  591.7738   513.9993   716.2130   605.4546   782.1808   476.5176
  590.2745   513.9993   722.2101   606.9539   783.6801   476.5176
  588.7753   516.9978   716.2130   606.9539   782.1808   476.5176
  590.2745   516.9978   717.7123   606.9539   780.6816   476.5176
  588.7753   516.9978   717.7123   606.9539   782.1808   473.5190
  593.2731   518.4971   716.2130   609.9524   785.1794   475.0183
  588.7753   521.4956   717.7123   606.9539   783.6801   478.0168
  588.7753   527.4927   717.7123   606.9539   783.6801   475.0183
  587.2760   533.4898   716.2130   606.9539   783.6801   478.0168
  588.7753   530.4912   716.2130   603.9553   783.6801   476.5176
  584.2775   531.9905   717.7123   606.9539   783.6801   479.5161
  584.2775   534.9890   719.2116   606.9539   782.1808   476.5176
  588.7753   534.9890   717.7123   606.9539   785.1794   478.0168
  584.2775   534.9890   716.2130   608.4531   783.6801   476.5176
  584.2775   534.9890   717.7123   605.4546   783.6801   476.5176
  582.7782   533.4898   719.2116   606.9539   783.6801   479.5161
  584.2775   530.4912   719.2116   608.4531   783.6801   478.0168
  578.2804   533.4898   717.7123   606.9539   783.6801   476.5176
  581.2789   534.9890   719.2116   609.9524   782.1808   478.0168
  579.7796   531.9905   717.7123   606.9539   782.1808   475.0183
  581.2789   534.9890   719.2116   605.4546   783.6801   476.5176
  579.7796   531.9905   719.2116   608.4531   785.1794   472.0198
  582.7782   531.9905   716.2130   608.4531   782.1808   476.5176
  587.2760   525.9934   719.2116   606.9539   783.6801   479.5161
  585.7767   521.4956   719.2116   608.4531   782.1808   478.0168
  588.7753   522.9949   717.7123   609.9524   783.6801   476.5176
  587.2760   521.4956   716.2130   609.9524   785.1794   479.5161
  590.2745   519.9963   719.2116   608.4531   783.6801   476.5176
  588.7753   522.9949   717.7123   606.9539   785.1794   478.0168
  587.2760   525.9934   717.7123   609.9524   785.1794   475.0183
  582.7782   528.9919   717.7123   611.4517   785.1794   478.0168
  573.7826   534.9890   719.2116   606.9539   785.1794   478.0168
  575.2818   534.9890   719.2116   605.4546   786.6786   479.5161
  569.2848   539.4868   719.2116   609.9524   788.1779   473.5190
  567.7855   537.9876   717.7123   608.4531   786.6786   479.5161
  566.2862   536.4883   719.2116   608.4531   785.1794   475.0183
  566.2862   536.4883   719.2116   606.9539   786.6786   479.5161
  569.2848   537.9876   719.2116   606.9539   783.6801   481.0154
  566.2862   534.9890   719.2116   606.9539   786.6786   479.5161
  566.2862   533.4898   719.2116   606.9539   786.6786   473.5190
  564.7870   536.4883   719.2116   609.9524   785.1794   479.5161
  566.2862   531.9905   720.7108   606.9539   785.1794   481.0154
  567.7855   534.9890   720.7108   606.9539   785.1794   478.0168
  569.2848   533.4898   719.2116   606.9539   786.6786   476.5176
  569.2848   534.9890   719.2116   609.9524   783.6801   479.5161
  569.2848   533.4898   720.7108   609.9524   782.1808   479.5161
  569.2848   533.4898   720.7108   609.9524   783.6801   481.0154
  572.2833   530.4912   717.7123   609.9524   783.6801   479.5161
  575.2818   537.9876   719.2116   609.9524   786.6786   478.0168
  582.7782   539.4868   722.2101   608.4531   783.6801   479.5161
  591.7738   539.4868   719.2116   611.4517   786.6786   478.0168
  590.2745   534.9890   720.7108   611.4517   786.6786   478.0168
  588.7753   536.4883   722.2101   608.4531   783.6801   478.0168
  591.7738   530.4912   719.2116   608.4531   786.6786   478.0168
  599.2701   527.4927   719.2116   608.4531   785.1794   479.5161
  603.7679   525.9934   720.7108   609.9524   788.1779   479.5161
  600.7694   521.4956   719.2116   608.4531   785.1794   476.5176
  597.7709   521.4956   720.7108   606.9539   786.6786   476.5176
  599.2701   519.9963   720.7108   608.4531   783.6801   479.5161
  597.7709   521.4956   719.2116   609.9524   786.6786   479.5161
  599.2701   521.4956   720.7108   611.4517   786.6786   479.5161
  602.2687   518.4971   722.2101   609.9524   785.1794   478.0168
  597.7709   519.9963   720.7108   608.4531   786.6786   481.0154
  600.7694   519.9963   720.7108   609.9524   786.6786   479.5161
  600.7694   518.4971   720.7108   608.4531   786.6786   475.0183
  602.2687   519.9963   720.7108   609.9524   786.6786   478.0168
  602.2687   518.4971   722.2101   608.4531   783.6801   478.0168
  599.2701   521.4956   720.7108   609.9524   785.1794   478.0168
  602.2687   519.9963   720.7108   611.4517   788.1779   478.0168
  597.7709   518.4971   719.2116   611.4517   785.1794   481.0154
  597.7709   516.9978   719.2116   611.4517   786.6786   479.5161
  603.7679   518.4971   722.2101   609.9524   783.6801   481.0154
  602.2687   519.9963   720.7108   609.9524   786.6786   476.5176
  600.7694   519.9963   720.7108   608.4531   783.6801   481.0154
  600.7694   521.4956   720.7108   608.4531   785.1794   478.0168
  602.2687   516.9978   720.7108   609.9524   785.1794   479.5161
  599.2701   518.4971   719.2116   611.4517   788.1779   479.5161
  600.7694   518.4971   720.7108   611.4517   788.1779   476.5176
  602.2687   516.9978   720.7108   611.4517   783.6801   481.0154
  600.7694   519.9963   722.2101   611.4517   786.6786   475.0183
  599.2701   518.4971   720.7108   612.9510   786.6786   478.0168
  602.2687   515.4985   722.2101   611.4517   786.6786   475.0183
  600.7694   513.9993   720.7108   612.9510   786.6786   482.5146
  600.7694   513.9993   720.7108   609.9524   786.6786   479.5161
  602.2687   516.9978   720.7108   611.4517   786.6786   478.0168
  600.7694   515.4985   723.7094   609.9524   785.1794   478.0168
  599.2701   515.4985   720.7108   611.4517   783.6801   478.0168
  602.2687   516.9978   723.7094   612.9510   785.1794   481.0154
  599.2701   515.4985   722.2101   609.9524   786.6786   478.0168
  599.2701   522.9949   723.7094   611.4517   785.1794   479.5161
  597.7709   522.9949   723.7094   609.9524   788.1779   479.5161
  600.7694   525.9934   722.2101   609.9524   788.1779   478.0168
  597.7709   528.9919   725.2086   608.4531   786.6786   482.5146
  593.2731   536.4883   717.7123   609.9524   786.6786   478.0168
  585.7767   537.9876   723.7094   608.4531   786.6786   481.0154
  582.7782   542.4854   719.2116   611.4517   788.1779   479.5161
  573.7826   537.9876   722.2101   609.9524   788.1779   481.0154
  570.7840   540.9861   717.7123   609.9524   788.1779   479.5161
  572.2833   539.4868   720.7108   609.9524   786.6786   481.0154
  573.7826   542.4854   719.2116   608.4531   786.6786   476.5176
  573.7826   539.4868   720.7108   608.4531   788.1779   479.5161
  570.7840   539.4868   719.2116   611.4517   789.6772   479.5161
  572.2833   539.4868   722.2101   612.9510   786.6786   478.0168
  570.7840   537.9876   722.2101   609.9524   788.1779   481.0154
  572.2833   536.4883   722.2101   614.4502   788.1779   479.5161
  570.7840   536.4883   722.2101   611.4517   788.1779   478.0168
  569.2848   534.9890   722.2101   609.9524   788.1779   479.5161
  573.7826   537.9876   720.7108   611.4517   786.6786   479.5161
  573.7826   536.4883   719.2116   608.4531   783.6801   481.0154
  575.2818   540.9861   720.7108   612.9510   788.1779   482.5146
  578.2804   536.4883   720.7108   609.9524   785.1794   479.5161
  578.2804   536.4883   720.7108   611.4517   786.6786   479.5161
  584.2775   540.9861   720.7108   611.4517   786.6786   481.0154
  590.2745   542.4854   723.7094   611.4517   786.6786   479.5161
  585.7767   542.4854   722.2101   611.4517   786.6786   479.5161
  590.2745   540.9861   722.2101   608.4531   788.1779   481.0154
  590.2745   542.4854   722.2101   608.4531   786.6786   478.0168
  596.2716   536.4883   720.7108   609.9524   786.6786   478.0168
  599.2701   531.9905   719.2116   612.9510   785.1794   478.0168
  606.7665   525.9934   720.7108   606.9539   786.6786   478.0168
  605.2672   525.9934   722.2101   609.9524   785.1794   481.0154
  606.7665   524.4941   720.7108   611.4517   788.1779   479.5161
  603.7679   521.4956   722.2101   606.9539   791.1764   479.5161
  606.7665   516.9978   722.2101   611.4517   788.1779   482.5146
  603.7679   516.9978   723.7094   609.9524   789.6772   478.0168
  608.2657   518.4971   720.7108   611.4517   786.6786   479.5161
  599.2701   516.9978   720.7108   609.9524   786.6786   479.5161
  602.2687   516.9978   722.2101   612.9510   788.1779   478.0168
  597.7709   521.4956   725.2086   611.4517   786.6786   476.5176
  597.7709   521.4956   720.7108   611.4517   788.1779   479.5161
  596.2716   519.9963   720.7108   609.9524   785.1794   476.5176
  597.7709   519.9963   720.7108   609.9524   783.6801   479.5161
  593.2731   522.9949   720.7108   611.4517   788.1779   481.0154
  596.2716   515.4985   722.2101   611.4517   788.1779   481.0154
  597.7709   516.9978   722.2101   609.9524   783.6801   481.0154
  605.2672   516.9978   719.2116   608.4531   785.1794   479.5161
  603.7679   513.9993   719.2116   612.9510   786.6786   481.0154
  602.2687   513.9993   717.7123   609.9524   785.1794   481.0154
  602.2687   513.9993   717.7123   609.9524   783.6801   479.5161
  599.2701   515.4985   717.7123   611.4517   782.1808   482.5146
  605.2672   511.0007   719.2116   609.9524   783.6801   479.5161
  603.7679   513.9993   719.2116   611.4517   783.6801   478.0168
  600.7694   509.5015   719.2116   614.4502   783.6801   479.5161
  602.2687   513.9993   719.2116   612.9510   783.6801   482.5146
  606.7665   509.5015   720.7108   609.9524   786.6786   481.0154
  602.2687   508.0022   720.7108   608.4531   785.1794   481.0154
  600.7694   508.0022   719.2116   614.4502   783.6801   481.0154
  602.2687   502.0051   717.7123   611.4517   785.1794   484.0139
  605.2672   488.5117   720.7108   609.9524   782.1808   481.0154
  606.7665   482.5146   717.7123   609.9524   782.1808   481.0154
