# Supplementary material for: Semi-automatic tracking, smoothing and segmentation of hyoid bone motion from videofluoroscopic swallowing study
Source: PLoS One. 2017 Nov 28;12(11):e0188684. doi: 10.1371/journal.pone.0188684 (PMC5705154; doi:10.1371/journal.pone.0188684)
Supplement: S3 File — (ZIP) [file pone.0188684.s003.zip › 5_manualtracking_fr1to250.txt]

  399.8675   490.0110   495.8206   576.9685   512.3126   458.5264
  402.8660   496.0081   497.3199   573.9700   515.3111   458.5264
  399.8675   496.0081   497.3199   576.9685   513.8119   460.0256
  398.3682   502.0051   497.3199   578.4678   515.3111   460.0256
  399.8675   505.0037   498.8192   575.4693   513.8119   460.0256
  396.8690   505.0037   498.8192   578.4678   515.3111   460.0256
  389.3726   508.0022   497.3199   578.4678   516.8104   460.0256
  383.3755   508.0022   501.8177   575.4693   518.3097   458.5264
  377.3785   511.0007   501.8177   578.4678   522.8075   460.0256
  371.3814   508.0022   504.8163   578.4678   527.3053   464.5234
  366.8836   511.0007   506.3155   576.9685   525.8060   464.5234
  366.8836   509.5015   507.8148   575.4693   528.8045   466.0227
  362.3858   509.5015   507.8148   579.9671   530.3038   466.0227
  363.8851   511.0007   509.3141   578.4678   530.3038   466.0227
  366.8836   508.0022   510.8133   578.4678   531.8031   466.0227
  365.3843   509.5015   509.3141   578.4678   531.8031   464.5234
  374.3799   508.0022   509.3141   576.9685   530.3038   463.0242
  378.8777   508.0022   509.3141   576.9685   530.3038   464.5234
  386.3741   505.0037   510.8133   575.4693   530.3038   466.0227
  386.3741   509.5015   509.3141   578.4678   530.3038   466.0227
  386.3741   506.5029   507.8148   576.9685   530.3038   464.5234
  387.8734   506.5029   506.3155   576.9685   528.8045   464.5234
  389.3726   499.0066   507.8148   575.4693   527.3053   463.0242
  386.3741   499.0066   506.3155   575.4693   524.3067   466.0227
  387.8734   494.5088   507.8148   575.4693   525.8060   463.0242
  390.8719   494.5088   503.3170   575.4693   525.8060   463.0242
  387.8734   493.0095   504.8163   575.4693   524.3067   461.5249
  390.8719   490.0110   504.8163   576.9685   525.8060   464.5234
  392.3712   488.5117   503.3170   576.9685   524.3067   464.5234
  392.3712   488.5117   504.8163   579.9671   524.3067   461.5249
  390.8719   488.5117   506.3155   576.9685   525.8060   463.0242
  393.8704   490.0110   503.3170   578.4678   522.8075   461.5249
  393.8704   491.5102   503.3170   575.4693   524.3067   463.0242
  393.8704   491.5102   503.3170   575.4693   521.3082   463.0242
  393.8704   494.5088   503.3170   576.9685   521.3082   463.0242
  390.8719   494.5088   503.3170   575.4693   519.8089   463.0242
  393.8704   496.0081   504.8163   576.9685   524.3067   463.0242
  393.8704   496.0081   504.8163   578.4678   522.8075   461.5249
  393.8704   499.0066   501.8177   573.9700   521.3082   463.0242
  393.8704   497.5073   506.3155   575.4693   521.3082   460.0256
  392.3712   497.5073   504.8163   576.9685   522.8075   463.0242
  393.8704   500.5059   503.3170   576.9685   521.3082   460.0256
  398.3682   496.0081   503.3170   575.4693   521.3082   461.5249
  398.3682   494.5088   504.8163   578.4678   519.8089   461.5249
  399.8675   494.5088   504.8163   576.9685   522.8075   461.5249
  395.3697   496.0081   503.3170   576.9685   522.8075   461.5249
  392.3712   491.5102   504.8163   576.9685   522.8075   460.0256
  395.3697   490.0110   501.8177   578.4678   522.8075   461.5249
  393.8704   487.0124   503.3170   578.4678   521.3082   463.0242
  393.8704   487.0124   503.3170   578.4678   521.3082   461.5249
  392.3712   488.5117   503.3170   578.4678   521.3082   460.0256
  393.8704   487.0124   503.3170   578.4678   521.3082   461.5249
  392.3712   487.0124   503.3170   576.9685   522.8075   460.0256
  392.3712   485.5132   503.3170   576.9685   522.8075   463.0242
  393.8704   485.5132   501.8177   578.4678   519.8089   461.5249
  389.3726   485.5132   501.8177   576.9685   519.8089   461.5249
  395.3697   485.5132   501.8177   576.9685   522.8075   461.5249
  393.8704   488.5117   500.3184   578.4678   519.8089   461.5249
  395.3697   487.0124   503.3170   579.9671   521.3082   458.5264
  393.8704   488.5117   501.8177   575.4693   519.8089   461.5249
  393.8704   487.0124   501.8177   575.4693   518.3097   463.0242
  390.8719   490.0110   497.3199   576.9685   516.8104   460.0256
  390.8719   487.0124   504.8163   576.9685   519.8089   460.0256
  392.3712   488.5117   500.3184   575.4693   519.8089   461.5249
  393.8704   488.5117   500.3184   576.9685   521.3082   460.0256
  393.8704   487.0124   503.3170   576.9685   521.3082   461.5249
  393.8704   487.0124   503.3170   578.4678   518.3097   461.5249
  396.8690   485.5132   503.3170   578.4678   521.3082   461.5249
  395.3697   485.5132   503.3170   578.4678   519.8089   461.5249
  395.3697   482.5146   503.3170   578.4678   519.8089   461.5249
  398.3682   485.5132   501.8177   579.9671   519.8089   463.0242
  398.3682   481.0154   506.3155   576.9685   519.8089   460.0256
  399.8675   482.5146   503.3170   578.4678   521.3082   461.5249
  398.3682   479.5161   506.3155   576.9685   521.3082   460.0256
  399.8675   478.0168   503.3170   576.9685   524.3067   460.0256
  399.8675   482.5146   503.3170   579.9671   521.3082   460.0256
  399.8675   482.5146   506.3155   578.4678   522.8075   457.0271
  396.8690   479.5161   503.3170   579.9671   519.8089   461.5249
  396.8690   478.0168   504.8163   576.9685   516.8104   463.0242
  396.8690   479.5161   504.8163   575.4693   519.8089   460.0256
  398.3682   475.0183   501.8177   576.9685   521.3082   461.5249
  393.8704   479.5161   501.8177   579.9671   519.8089   460.0256
  398.3682   479.5161   501.8177   576.9685   519.8089   460.0256
  401.3668   478.0168   503.3170   578.4678   516.8104   460.0256
  398.3682   478.0168   503.3170   578.4678   519.8089   460.0256
  395.3697   478.0168   500.3184   576.9685   516.8104   463.0242
  399.8675   481.0154   500.3184   576.9685   516.8104   463.0242
  398.3682   478.0168   497.3199   576.9685   518.3097   458.5264
  398.3682   475.0183   500.3184   576.9685   516.8104   461.5249
  395.3697   478.0168   501.8177   573.9700   515.3111   461.5249
  396.8690   479.5161   497.3199   575.4693   516.8104   455.5278
  398.3682   479.5161   497.3199   575.4693   515.3111   458.5264
  398.3682   479.5161   498.8192   576.9685   515.3111   457.0271
  399.8675   479.5161   498.8192   576.9685   516.8104   458.5264
  398.3682   479.5161   498.8192   575.4693   515.3111   458.5264
  399.8675   479.5161   497.3199   575.4693   515.3111   461.5249
  398.3682   479.5161   500.3184   576.9685   516.8104   460.0256
  398.3682   478.0168   500.3184   573.9700   516.8104   458.5264
  399.8675   479.5161   498.8192   575.4693   518.3097   458.5264
  395.3697   482.5146   498.8192   573.9700   516.8104   458.5264
  401.3668   479.5161   497.3199   578.4678   519.8089   455.5278
  399.8675   479.5161   498.8192   576.9685   516.8104   457.0271
  408.8631   479.5161   500.3184   578.4678   516.8104   458.5264
  399.8675   479.5161   498.8192   578.4678   516.8104   455.5278
  398.3682   484.0139   500.3184   576.9685   519.8089   457.0271
  402.8660   481.0154   498.8192   576.9685   516.8104   458.5264
  398.3682   479.5161   500.3184   573.9700   515.3111   461.5249
  402.8660   482.5146   501.8177   578.4678   521.3082   458.5264
  401.3668   481.0154   498.8192   578.4678   519.8089   458.5264
  401.3668   482.5146   500.3184   579.9671   519.8089   460.0256
  402.8660   482.5146   498.8192   578.4678   516.8104   457.0271
  399.8675   482.5146   501.8177   576.9685   515.3111   460.0256
  404.3653   482.5146   501.8177   578.4678   518.3097   461.5249
  404.3653   482.5146   497.3199   576.9685   519.8089   457.0271
  402.8660   482.5146   503.3170   578.4678   516.8104   461.5249
  402.8660   481.0154   501.8177   578.4678   516.8104   461.5249
  401.3668   481.0154   503.3170   576.9685   518.3097   457.0271
  401.3668   484.0139   503.3170   576.9685   516.8104   461.5249
  404.3653   481.0154   503.3170   575.4693   518.3097   460.0256
  404.3653   481.0154   500.3184   578.4678   518.3097   460.0256
  402.8660   481.0154   500.3184   578.4678   518.3097   460.0256
  402.8660   481.0154   497.3199   575.4693   513.8119   458.5264
  402.8660   481.0154   498.8192   573.9700   513.8119   461.5249
  401.3668   484.0139   501.8177   578.4678   515.3111   458.5264
  402.8660   482.5146   498.8192   576.9685   516.8104   460.0256
  402.8660   481.0154   498.8192   576.9685   513.8119   458.5264
  405.8646   479.5161   498.8192   575.4693   515.3111   457.0271
  402.8660   482.5146   498.8192   575.4693   515.3111   460.0256
  399.8675   481.0154   500.3184   572.4707   513.8119   455.5278
  402.8660   476.5176   498.8192   576.9685   515.3111   457.0271
  402.8660   482.5146   497.3199   576.9685   515.3111   458.5264
  401.3668   479.5161   497.3199   576.9685   513.8119   458.5264
  401.3668   478.0168   498.8192   575.4693   516.8104   458.5264
  405.8646   479.5161   500.3184   576.9685   515.3111   460.0256
  404.3653   481.0154   497.3199   578.4678   515.3111   454.0286
  401.3668   482.5146   498.8192   575.4693   516.8104   457.0271
  404.3653   482.5146   501.8177   576.9685   518.3097   458.5264
  405.8646   481.0154   498.8192   578.4678   516.8104   457.0271
  405.8646   484.0139   498.8192   576.9685   515.3111   458.5264
  405.8646   484.0139   500.3184   573.9700   515.3111   458.5264
  407.3638   482.5146   500.3184   578.4678   516.8104   457.0271
  404.3653   484.0139   501.8177   579.9671   515.3111   460.0256
  407.3638   488.5117   503.3170   576.9685   515.3111   458.5264
  407.3638   488.5117   501.8177   573.9700   518.3097   461.5249
  402.8660   490.0110   503.3170   575.4693   518.3097   461.5249
  407.3638   490.0110   500.3184   575.4693   518.3097   458.5264
  410.3624   488.5117   504.8163   578.4678   519.8089   460.0256
  407.3638   488.5117   504.8163   578.4678   522.8075   461.5249
  408.8631   484.0139   506.3155   582.9656   522.8075   457.0271
  410.3624   487.0124   507.8148   576.9685   521.3082   457.0271
  408.8631   487.0124   506.3155   576.9685   521.3082   464.5234
  419.3580   490.0110   506.3155   582.9656   524.3067   461.5249
  414.8602   488.5117   507.8148   578.4678   525.8060   461.5249
  411.8616   490.0110   509.3141   576.9685   525.8060   461.5249
  416.3594   488.5117   510.8133   578.4678   527.3053   461.5249
  413.3609   488.5117   507.8148   578.4678   524.3067   461.5249
  413.3609   488.5117   507.8148   579.9671   525.8060   464.5234
  413.3609   485.5132   507.8148   579.9671   522.8075   463.0242
  410.3624   485.5132   506.3155   581.4663   521.3082   460.0256
  414.8602   479.5161   506.3155   579.9671   522.8075   461.5249
  410.3624   475.0183   501.8177   579.9671   522.8075   460.0256
  402.8660   470.5205   501.8177   579.9671   521.3082   461.5249
  405.8646   470.5205   501.8177   576.9685   518.3097   463.0242
  404.3653   469.0212   503.3170   581.4663   522.8075   463.0242
  404.3653   469.0212   501.8177   578.4678   519.8089   460.0256
  398.3682   475.0183   500.3184   579.9671   518.3097   461.5249
  399.8675   473.5190   504.8163   579.9671   521.3082   464.5234
  404.3653   475.0183   504.8163   581.4663   522.8075   461.5249
  402.8660   476.5176   506.3155   581.4663   521.3082   463.0242
  404.3653   482.5146   510.8133   578.4678   522.8075   461.5249
  407.3638   484.0139   509.3141   581.4663   522.8075   463.0242
  410.3624   487.0124   507.8148   581.4663   524.3067   463.0242
  407.3638   487.0124   509.3141   582.9656   525.8060   463.0242
  410.3624   488.5117   510.8133   581.4663   527.3053   463.0242
  410.3624   485.5132   509.3141   581.4663   522.8075   458.5264
  410.3624   485.5132   509.3141   579.9671   525.8060   461.5249
  410.3624   487.0124   515.3111   579.9671   524.3067   463.0242
  411.8616   487.0124   512.3126   579.9671   525.8060   463.0242
  414.8602   491.5102   515.3111   584.4649   525.8060   464.5234
  413.3609   493.0095   513.8119   576.9685   525.8060   463.0242
  411.8616   497.5073   515.3111   582.9656   525.8060   464.5234
  416.3594   496.0081   518.3097   581.4663   527.3053   464.5234
  414.8602   497.5073   515.3111   581.4663   528.8045   463.0242
  416.3594   496.0081   519.8089   579.9671   527.3053   466.0227
  416.3594   496.0081   521.3082   582.9656   527.3053   464.5234
  417.8587   493.0095   521.3082   584.4649   527.3053   467.5220
  419.3580   494.5088   521.3082   582.9656   527.3053   466.0227
  420.8572   491.5102   521.3082   584.4649   528.8045   466.0227
  423.8558   493.0095   518.3097   582.9656   527.3053   464.5234
  419.3580   496.0081   519.8089   581.4663   530.3038   464.5234
  425.3551   500.5059   516.8104   582.9656   527.3053   467.5220
  425.3551   500.5059   519.8089   581.4663   530.3038   463.0242
  423.8558   500.5059   521.3082   582.9656   527.3053   463.0242
  429.8529   499.0066   515.3111   575.4693   528.8045   463.0242
  423.8558   497.5073   512.3126   578.4678   524.3067   464.5234
  428.3536   491.5102   503.3170   570.9714   524.3067   466.0227
  420.8572   490.0110   509.3141   578.4678   524.3067   463.0242
  417.8587   490.0110   507.8148   578.4678   521.3082   463.0242
  416.3594   491.5102   503.3170   576.9685   519.8089   464.5234
  417.8587   493.0095   506.3155   573.9700   522.8075   463.0242
  417.8587   493.0095   503.3170   576.9685   521.3082   461.5249
  413.3609   499.0066   506.3155   576.9685   518.3097   463.0242
  408.8631   503.5044   504.8163   576.9685   521.3082   463.0242
  404.3653   503.5044   504.8163   578.4678   518.3097   460.0256
  399.8675   505.0037   503.3170   579.9671   521.3082   460.0256
  387.8734   506.5029   504.8163   578.4678   522.8075   461.5249
  383.3755   505.0037   500.3184   578.4678   522.8075   461.5249
  374.3799   505.0037   503.3170   578.4678   518.3097   463.0242
  365.3843   506.5029   497.3199   575.4693   518.3097   461.5249
  363.8851   508.0022   500.3184   576.9685   521.3082   460.0256
  359.3873   506.5029   501.8177   575.4693   521.3082   461.5249
  357.8880   505.0037   503.3170   575.4693   519.8089   464.5234
  357.8880   506.5029   500.3184   576.9685   519.8089   461.5249
  357.8880   506.5029   498.8192   572.4707   518.3097   461.5249
  366.8836   506.5029   498.8192   575.4693   519.8089   461.5249
  375.8792   508.0022   500.3184   573.9700   518.3097   461.5249
  378.8777   506.5029   500.3184   575.4693   518.3097   463.0242
  384.8748   503.5044   500.3184   575.4693   522.8075   460.0256
  384.8748   497.5073   497.3199   573.9700   519.8089   460.0256
  386.3741   487.0124   501.8177   573.9700   522.8075   460.0256
  389.3726   481.0154   497.3199   575.4693   521.3082   458.5264
  387.8734   478.0168   497.3199   576.9685   518.3097   460.0256
  392.3712   478.0168   498.8192   575.4693   519.8089   460.0256
  392.3712   475.0183   503.3170   575.4693   518.3097   461.5249
  392.3712   476.5176   498.8192   576.9685   516.8104   458.5264
  396.8690   475.0183   497.3199   575.4693   516.8104   461.5249
  395.3697   476.5176   500.3184   573.9700   518.3097   461.5249
  393.8704   472.0198   498.8192   575.4693   515.3111   457.0271
  396.8690   473.5190   495.8206   573.9700   516.8104   458.5264
  398.3682   475.0183   495.8206   573.9700   518.3097   460.0256
  398.3682   476.5176   497.3199   573.9700   519.8089   457.0271
  402.8660   481.0154   498.8192   573.9700   516.8104   460.0256
  398.3682   479.5161   500.3184   570.9714   513.8119   458.5264
  401.3668   485.5132   500.3184   569.4722   516.8104   461.5249
  402.8660   487.0124   498.8192   572.4707   516.8104   457.0271
  401.3668   490.0110   491.3228   561.9758   515.3111   458.5264
  402.8660   488.5117   498.8192   569.4722   515.3111   457.0271
  401.3668   490.0110   497.3199   570.9714   516.8104   458.5264
  404.3653   490.0110   501.8177   569.4722   515.3111   457.0271
  405.8646   491.5102   497.3199   567.9729   515.3111   460.0256
  404.3653   490.0110   498.8192   573.9700   513.8119   461.5249
  410.3624   485.5132   501.8177   570.9714   515.3111   460.0256
  404.3653   487.0124   498.8192   572.4707   516.8104   460.0256
  404.3653   485.5132   497.3199   570.9714   516.8104   458.5264
  399.8675   484.0139   498.8192   570.9714   513.8119   460.0256
  404.3653   484.0139   497.3199   572.4707   516.8104   458.5264
  398.3682   482.5146   497.3199   573.9700   513.8119   458.5264
  402.8660   482.5146   495.8206   569.4722   516.8104   458.5264
  407.3638   478.0168   498.8192   569.4722   515.3111   455.5278
  405.8646   478.0168   498.8192   569.4722   513.8119   460.0256
