# Supplementary material for: Semi-automatic tracking, smoothing and segmentation of hyoid bone motion from videofluoroscopic swallowing study
Source: PLoS One. 2017 Nov 28;12(11):e0188684. doi: 10.1371/journal.pone.0188684 (PMC5705154; doi:10.1371/journal.pone.0188684)
Supplement: S3 File — (ZIP) [file pone.0188684.s003.zip › 6_hyoid_manualtracking_fr171to320.txt]

  462.8367   380.5644   618.7606   458.5264   615.7621   322.0930
  461.3375   380.5644   620.2599   463.0242   618.7606   320.5937
  465.8353   383.5630   621.7592   461.5249   621.7592   320.5937
  465.8353   382.0637   626.2570   460.0256   623.2584   320.5937
  462.8367   385.0622   623.2584   460.0256   621.7592   322.0930
  464.3360   385.0622   624.7577   460.0256   620.2599   319.0944
  465.8353   385.0622   624.7577   461.5249   620.2599   320.5937
  465.8353   385.0622   621.7592   461.5249   621.7592   323.5922
  465.8353   383.5630   623.2584   460.0256   620.2599   319.0944
  465.8353   386.5615   617.2613   460.0256   617.2613   322.0930
  465.8353   388.0608   620.2599   461.5249   618.7606   325.0915
  462.8367   389.5600   618.7606   463.0242   620.2599   322.0930
  459.8382   391.0593   617.2613   460.0256   617.2613   322.0930
  461.3375   391.0593   615.7621   461.5249   614.2628   323.5922
  459.8382   391.0593   615.7621   458.5264   614.2628   320.5937
  462.8367   389.5600   614.2628   461.5249   615.7621   320.5937
  462.8367   389.5600   612.7635   460.0256   615.7621   322.0930
  461.3375   389.5600   612.7635   460.0256   614.2628   320.5937
  464.3360   388.0608   612.7635   458.5264   614.2628   320.5937
  465.8353   391.0593   611.2643   458.5264   612.7635   320.5937
  470.3331   391.0593   612.7635   458.5264   611.2643   317.5952
  470.3331   388.0608   612.7635   457.0271   614.2628   317.5952
  471.8324   392.5586   612.7635   460.0256   614.2628   320.5937
  473.3316   389.5600   611.2643   461.5249   614.2628   319.0944
  467.3346   391.0593   612.7635   460.0256   614.2628   319.0944
  470.3331   391.0593   615.7621   458.5264   615.7621   319.0944
  471.8324   386.5615   614.2628   458.5264   617.2613   320.5937
  470.3331   386.5615   615.7621   460.0256   617.2613   320.5937
  468.8338   388.0608   615.7621   460.0256   612.7635   320.5937
  462.8367   389.5600   615.7621   460.0256   618.7606   320.5937
  461.3375   388.0608   615.7621   458.5264   617.2613   320.5937
  462.8367   388.0608   614.2628   458.5264   617.2613   319.0944
  462.8367   388.0608   612.7635   458.5264   615.7621   320.5937
  462.8367   386.5615   611.2643   458.5264   617.2613   322.0930
  458.3389   383.5630   614.2628   458.5264   615.7621   320.5937
  461.3375   382.0637   611.2643   458.5264   615.7621   319.0944
  459.8382   379.0652   611.2643   460.0256   615.7621   320.5937
  458.3389   374.5673   611.2643   457.0271   612.7635   320.5937
  459.8382   374.5673   609.7650   458.5264   611.2643   320.5937
  458.3389   373.0681   611.2643   460.0256   612.7635   320.5937
  461.3375   368.5703   609.7650   458.5264   612.7635   320.5937
  462.8367   367.0710   611.2643   457.0271   614.2628   320.5937
  459.8382   365.5717   611.2643   460.0256   614.2628   320.5937
  461.3375   365.5717   612.7635   458.5264   615.7621   319.0944
  459.8382   367.0710   612.7635   458.5264   615.7621   320.5937
  458.3389   365.5717   612.7635   460.0256   615.7621   319.0944
  459.8382   371.5688   615.7621   461.5249   617.2613   320.5937
  459.8382   373.0681   612.7635   458.5264   620.2599   320.5937
  456.8397   374.5673   615.7621   463.0242   618.7606   319.0944
  456.8397   377.5659   617.2613   458.5264   620.2599   319.0944
  458.3389   376.0666   617.2613   460.0256   618.7606   320.5937
  455.3404   379.0652   618.7606   461.5249   618.7606   322.0930
  456.8397   377.5659   618.7606   460.0256   618.7606   320.5937
  455.3404   383.5630   617.2613   463.0242   618.7606   322.0930
  453.8411   388.0608   618.7606   460.0256   618.7606   317.5952
  456.8397   397.0564   614.2628   463.0242   617.2613   320.5937
  459.8382   401.5542   615.7621   460.0256   617.2613   325.0915
  461.3375   409.0505   618.7606   461.5249   617.2613   323.5922
  464.3360   415.0476   618.7606   463.0242   618.7606   323.5922
  464.3360   418.0461   618.7606   463.0242   617.2613   323.5922
  465.8353   415.0476   620.2599   461.5249   618.7606   322.0930
  468.8338   421.0447   620.2599   464.5234   618.7606   320.5937
  468.8338   418.0461   618.7606   461.5249   618.7606   322.0930
  470.3331   413.5483   618.7606   460.0256   617.2613   322.0930
  468.8338   418.0461   618.7606   461.5249   617.2613   323.5922
  470.3331   415.0476   615.7621   461.5249   617.2613   320.5937
  468.8338   418.0461   618.7606   461.5249   618.7606   320.5937
  468.8338   418.0461   617.2613   461.5249   617.2613   320.5937
  471.8324   418.0461   618.7606   461.5249   617.2613   322.0930
  467.3346   419.5454   617.2613   463.0242   615.7621   323.5922
  468.8338   419.5454   618.7606   461.5249   620.2599   319.0944
  462.8367   422.5439   617.2613   464.5234   618.7606   320.5937
  465.8353   421.0447   618.7606   463.0242   617.2613   325.0915
  464.3360   424.0432   618.7606   463.0242   618.7606   320.5937
  462.8367   425.5425   618.7606   461.5249   618.7606   323.5922
  465.8353   425.5425   618.7606   460.0256   618.7606   323.5922
  467.3346   425.5425   618.7606   463.0242   618.7606   320.5937
  468.8338   424.0432   618.7606   461.5249   615.7621   320.5937
  470.3331   428.5410   617.2613   461.5249   615.7621   320.5937
  470.3331   433.0388   618.7606   463.0242   618.7606   319.0944
  465.8353   434.5381   617.2613   461.5249   615.7621   322.0930
  468.8338   436.0373   615.7621   461.5249   615.7621   322.0930
  467.3346   439.0359   617.2613   460.0256   617.2613   322.0930
  471.8324   439.0359   615.7621   461.5249   617.2613   322.0930
  470.3331   437.5366   614.2628   460.0256   618.7606   322.0930
  468.8338   439.0359   618.7606   460.0256   618.7606   320.5937
  467.3346   439.0359   617.2613   458.5264   617.2613   320.5937
  467.3346   439.0359   615.7621   461.5249   620.2599   325.0915
  461.3375   443.5337   617.2613   461.5249   615.7621   320.5937
  452.3419   443.5337   615.7621   461.5249   617.2613   320.5937
  449.3433   443.5337   617.2613   463.0242   617.2613   322.0930
  443.3463   448.0315   617.2613   461.5249   618.7606   322.0930
  440.3477   443.5337   615.7621   461.5249   620.2599   316.0959
  434.3507   440.5351   612.7635   463.0242   617.2613   323.5922
  428.3536   440.5351   615.7621   463.0242   617.2613   322.0930
  428.3536   439.0359   614.2628   461.5249   618.7606   322.0930
  429.8529   439.0359   612.7635   461.5249   615.7621   322.0930
  426.8543   439.0359   614.2628   461.5249   615.7621   320.5937
  425.3551   440.5351   612.7635   460.0256   615.7621   320.5937
  426.8543   437.5366   612.7635   461.5249   618.7606   319.0944
  426.8543   440.5351   612.7635   461.5249   615.7621   320.5937
  426.8543   440.5351   615.7621   460.0256   617.2613   322.0930
  426.8543   440.5351   614.2628   461.5249   617.2613   322.0930
  429.8529   436.0373   617.2613   460.0256   615.7621   320.5937
  429.8529   434.5381   615.7621   461.5249   615.7621   322.0930
  434.3507   431.5395   615.7621   460.0256   617.2613   320.5937
  431.3521   430.0403   614.2628   463.0242   618.7606   320.5937
  429.8529   428.5410   615.7621   460.0256   615.7621   322.0930
  432.8514   419.5454   615.7621   463.0242   618.7606   320.5937
  434.3507   412.0490   615.7621   463.0242   617.2613   320.5937
  435.8499   406.0520   614.2628   460.0256   617.2613   319.0944
  434.3507   404.5527   614.2628   460.0256   617.2613   319.0944
  437.3492   401.5542   614.2628   461.5249   615.7621   320.5937
  435.9393   398.2570   614.1822   461.6589   617.7710   320.5000
  435.8499   403.0534   612.7635   461.5249   615.7621   320.5937
  437.3492   400.0549   614.2628   461.5249   615.7621   320.5937
  434.3507   401.5542   614.2628   461.5249   617.2613   322.0930
  435.8499   401.5542   612.7635   460.0256   614.2628   320.5937
  434.3507   400.0549   612.7635   461.5249   614.2628   322.0930
  435.8499   403.0534   611.2643   461.5249   615.7621   320.5937
  435.8499   403.0534   612.7635   460.0256   614.2628   317.5952
  435.8499   403.0534   611.2643   460.0256   614.2628   322.0930
  437.3492   401.5542   611.2643   461.5249   615.7621   322.0930
  437.3492   404.5527   612.7635   460.0256   612.7635   323.5922
  438.8485   403.0534   612.7635   460.0256   615.7621   320.5937
  437.3492   401.5542   611.2643   458.5264   615.7621   323.5922
  438.8485   404.5527   611.2643   460.0256   614.2628   322.0930
  437.3492   401.5542   609.7650   458.5264   614.2628   322.0930
  435.8499   397.0564   611.2643   460.0256   612.7635   320.5937
  441.8470   400.0549   609.7650   458.5264   615.7621   320.5937
  443.3463   400.0549   609.7650   458.5264   614.2628   320.5937
  443.3463   397.0564   608.2657   457.0271   611.2643   320.5937
  443.3463   400.0549   609.7650   460.0256   608.2657   320.5937
  441.8470   398.5556   609.7650   460.0256   612.7635   319.0944
  441.8470   398.5556   609.7650   458.5264   611.2643   319.0944
  443.3463   397.0564   609.7650   458.5264   609.7650   320.5937
  444.8455   398.5556   608.2657   458.5264   611.2643   319.0944
  444.8455   395.5571   608.2657   461.5249   609.7650   320.5937
  446.3448   400.0549   608.2657   458.5264   612.7635   319.0944
  446.3448   395.5571   608.2657   460.0256   614.2628   317.5952
  446.3448   394.0578   606.7665   458.5264   615.7621   323.5922
  447.8441   397.0564   611.2643   460.0256   615.7621   322.0930
  450.8426   395.5571   608.2657   458.5264   614.2628   319.0944
  449.3433   394.0578   611.2643   457.0271   615.7621   320.5937
  450.8426   397.0564   611.2643   457.0271   615.7621   319.0944
  449.3433   395.5571   611.2643   457.0271   615.7621   322.0930
  450.8426   397.0564   611.2643   458.5264   612.7635   319.0944
  450.8426   397.0564   612.7635   460.0256   611.2643   319.0944
  452.3419   397.0564   609.7650   458.5264   611.2643   317.5952
  453.8411   394.0578   609.7650   457.0271   612.7635   319.0944
