# Supplementary material for: Semi-automatic tracking, smoothing and segmentation of hyoid bone motion from videofluoroscopic swallowing study
Source: PLoS One. 2017 Nov 28;12(11):e0188684. doi: 10.1371/journal.pone.0188684 (PMC5705154; doi:10.1371/journal.pone.0188684)
Supplement: S3 File — (ZIP) [file pone.0188684.s003.zip › 7_manualtracking_fr1to200.txt]

  377.3785   398.5556   492.8221   475.0183   521.3082   362.5732
  378.8777   397.0564   491.3228   472.0198   522.8075   362.5732
  380.3770   398.5556   494.3214   473.5190   518.3097   359.5747
  378.8777   400.0549   494.3214   475.0183   522.8075   361.0739
  378.8777   400.0549   494.3214   475.0183   522.8075   359.5747
  378.8777   401.5542   492.8221   473.5190   522.8075   361.0739
  380.3770   398.5556   492.8221   473.5190   522.8075   362.5732
  380.3770   400.0549   495.8206   473.5190   521.3082   361.0739
  377.3785   400.0549   494.3214   475.0183   522.8075   361.0739
  378.8777   398.5556   494.3214   472.0198   521.3082   361.0739
  380.3770   400.0549   492.8221   475.0183   522.8075   361.0739
  381.8763   400.0549   494.3214   473.5190   522.8075   362.5732
  375.8792   403.0534   494.3214   475.0183   521.3082   362.5732
  375.8792   397.0564   492.8221   473.5190   524.3067   362.5732
  377.3785   398.5556   494.3214   472.0198   522.8075   362.5732
  377.3785   397.0564   495.8206   473.5190   522.8075   362.5732
  378.8777   400.0549   492.8221   473.5190   522.8075   361.0739
  377.3785   398.5556   492.8221   473.5190   522.8075   362.5732
  378.8777   397.0564   494.3214   473.5190   519.8089   361.0739
  378.8777   398.5556   494.3214   473.5190   521.3082   361.0739
  377.3785   398.5556   492.8221   472.0198   522.8075   361.0739
  378.8777   401.5542   495.8206   473.5190   522.8075   362.5732
  378.8777   400.0549   492.8221   475.0183   522.8075   362.5732
  375.8792   401.5542   492.8221   476.5176   525.8060   361.0739
  380.3770   398.5556   494.3214   475.0183   524.3067   364.0725
  377.3785   400.0549   494.3214   473.5190   521.3082   362.5732
  381.8763   398.5556   494.3214   473.5190   522.8075   361.0739
  378.8777   400.0549   494.3214   473.5190   522.8075   361.0739
  377.3785   400.0549   495.8206   473.5190   522.8075   364.0725
  378.8777   400.0549   495.8206   473.5190   521.3082   361.0739
  377.3785   400.0549   494.3214   473.5190   522.8075   364.0725
  378.8777   398.5556   492.8221   475.0183   522.8075   362.5732
  377.3785   398.5556   492.8221   473.5190   522.8075   361.0739
  377.3785   398.5556   491.3228   475.0183   522.8075   361.0739
  377.3785   398.5556   494.3214   473.5190   522.8075   361.0739
  377.3785   400.0549   494.3214   472.0198   521.3082   362.5732
  377.3785   397.0564   492.8221   475.0183   521.3082   359.5747
  378.8777   397.0564   492.8221   475.0183   522.8075   362.5732
  377.3785   397.0564   495.8206   475.0183   524.3067   362.5732
  377.3785   401.5542   498.8192   473.5190   524.3067   362.5732
  381.8763   400.0549   497.3199   473.5190   522.8075   362.5732
  380.3770   398.5556   497.3199   475.0183   522.8075   362.5732
  383.3755   400.0549   498.8192   478.0168   525.8060   365.5717
  383.3755   395.5571   501.8177   475.0183   525.8060   365.5717
  383.3755   395.5571   500.3184   476.5176   525.8060   370.0695
  384.8748   397.0564   498.8192   476.5176   524.3067   365.5717
  386.3741   394.0578   500.3184   478.0168   528.8045   367.0710
  386.3741   400.0549   501.8177   479.5161   527.3053   364.0725
  386.3741   398.5556   501.8177   479.5161   527.3053   368.5703
  387.8734   395.5571   503.3170   479.5161   527.3053   367.0710
  389.3726   397.0564   506.3155   478.0168   530.3038   365.5717
  389.3726   397.0564   504.8163   479.5161   528.8045   367.0710
  390.8719   398.5556   506.3155   479.5161   530.3038   364.0725
  392.3712   398.5556   506.3155   479.5161   530.3038   368.5703
  389.3726   395.5571   503.3170   479.5161   530.3038   367.0710
  392.3712   395.5571   501.8177   476.5176   528.8045   367.0710
  390.8719   392.5586   503.3170   476.5176   525.8060   365.5717
  387.8734   388.0608   503.3170   478.0168   527.3053   364.0725
  389.3726   388.0608   501.8177   476.5176   528.8045   365.5717
  390.8719   389.5600   503.3170   476.5176   528.8045   367.0710
  386.3741   392.5586   500.3184   476.5176   525.8060   364.0725
  383.3755   392.5586   500.3184   475.0183   525.8060   364.0725
  386.3741   394.0578   501.8177   475.0183   525.8060   365.5717
  384.8748   400.0549   501.8177   478.0168   527.3053   365.5717
  380.3770   398.5556   501.8177   478.0168   530.3038   364.0725
  386.3741   401.5542   501.8177   479.5161   525.8060   365.5717
  383.3755   403.0534   503.3170   479.5161   528.8045   368.5703
  383.3755   403.0534   504.8163   478.0168   528.8045   365.5717
  383.3755   403.0534   504.8163   479.5161   530.3038   365.5717
  384.8748   407.5512   503.3170   478.0168   530.3038   365.5717
  386.3741   409.0505   504.8163   479.5161   528.8045   367.0710
  389.3726   407.5512   506.3155   481.0154   528.8045   367.0710
  386.3741   406.0520   503.3170   478.0168   528.8045   365.5717
  384.8748   407.5512   506.3155   479.5161   528.8045   370.0695
  390.8719   409.0505   506.3155   479.5161   530.3038   367.0710
  393.8704   406.0520   504.8163   478.0168   527.3053   365.5717
  396.8690   401.5542   504.8163   479.5161   530.3038   367.0710
  393.8704   401.5542   504.8163   478.0168   528.8045   368.5703
  390.8719   400.0549   504.8163   478.0168   528.8045   365.5717
  390.8719   403.0534   504.8163   476.5176   527.3053   364.0725
  389.3726   403.0534   503.3170   478.0168   525.8060   365.5717
  390.8719   404.5527   503.3170   478.0168   527.3053   365.5717
  390.8719   404.5527   501.8177   476.5176   527.3053   364.0725
  381.8763   407.5512   503.3170   476.5176   528.8045   365.5717
  377.3785   412.0490   501.8177   478.0168   528.8045   364.0725
  369.8821   415.0476   503.3170   478.0168   530.3038   368.5703
  368.3829   415.0476   501.8177   476.5176   528.8045   368.5703
  360.8865   419.5454   503.3170   478.0168   530.3038   370.0695
  354.8895   421.0447   503.3170   478.0168   528.8045   365.5717
  353.3902   418.0461   503.3170   475.0183   527.3053   370.0695
  351.8909   418.0461   503.3170   473.5190   527.3053   370.0695
  350.3917   416.5469   501.8177   475.0183   530.3038   368.5703
  351.8909   415.0476   501.8177   476.5176   527.3053   367.0710
  348.8924   412.0490   501.8177   475.0183   528.8045   368.5703
  350.3917   413.5483   501.8177   478.0168   528.8045   367.0710
  347.3931   409.0505   501.8177   476.5176   527.3053   368.5703
  351.8909   409.0505   501.8177   476.5176   528.8045   368.5703
  348.8924   409.0505   501.8177   478.0168   527.3053   368.5703
  357.8880   406.0520   500.3184   478.0168   530.3038   367.0710
  360.8865   404.5527   503.3170   479.5161   528.8045   367.0710
  365.3843   403.0534   501.8177   479.5161   528.8045   367.0710
  365.3843   401.5542   503.3170   476.5176   528.8045   370.0695
  366.8836   404.5527   504.8163   478.0168   527.3053   367.0710
  366.8836   404.5527   503.3170   476.5176   530.3038   368.5703
  366.8836   403.0534   501.8177   478.0168   527.3053   367.0710
  369.8821   401.5542   501.8177   476.5176   525.8060   364.0725
  368.3829   406.0520   500.3184   478.0168   528.8045   368.5703
  369.8821   403.0534   501.8177   476.5176   525.8060   364.0725
  371.3814   404.5527   500.3184   478.0168   527.3053   367.0710
  371.3814   403.0534   498.8192   476.5176   528.8045   365.5717
  369.8821   406.0520   503.3170   473.5190   527.3053   365.5717
  375.8792   406.0520   498.8192   475.0183   527.3053   362.5732
  374.3799   403.0534   500.3184   473.5190   525.8060   364.0725
  377.3785   403.0534   498.8192   473.5190   528.8045   365.5717
  377.3785   404.5527   500.3184   473.5190   525.8060   364.0725
  374.3799   406.0520   497.3199   475.0183   524.3067   362.5732
  372.8807   403.0534   497.3199   472.0198   525.8060   365.5717
  374.3799   404.5527   495.8206   473.5190   524.3067   364.0725
  377.3785   401.5542   494.3214   473.5190   524.3067   364.0725
  377.3785   401.5542   495.8206   475.0183   521.3082   362.5732
  378.8777   403.0534   494.3214   473.5190   522.8075   362.5732
  375.8792   400.0549   494.3214   475.0183   524.3067   367.0710
  378.8777   400.0549   494.3214   473.5190   524.3067   361.0739
  378.8777   398.5556   494.3214   470.5205   521.3082   362.5732
  380.3770   398.5556   492.8221   472.0198   522.8075   362.5732
  381.8763   398.5556   494.3214   473.5190   524.3067   362.5732
  380.3770   397.0564   495.8206   472.0198   521.3082   364.0725
  378.8777   397.0564   495.8206   473.5190   524.3067   361.0739
  383.3755   395.5571   494.3214   473.5190   525.8060   362.5732
  381.8763   398.5556   495.8206   472.0198   524.3067   364.0725
  378.8777   397.0564   495.8206   473.5190   524.3067   362.5732
  377.3785   397.0564   497.3199   473.5190   525.8060   364.0725
  377.3785   397.0564   495.8206   473.5190   524.3067   364.0725
  375.8792   395.5571   495.8206   473.5190   525.8060   364.0725
  381.8763   394.0578   494.3214   476.5176   527.3053   362.5732
  380.3770   395.5571   495.8206   470.5205   525.8060   362.5732
  377.3785   395.5571   495.8206   475.0183   525.8060   361.0739
  381.8763   392.5586   494.3214   473.5190   524.3067   364.0725
  375.8792   394.0578   497.3199   476.5176   524.3067   362.5732
  380.3770   395.5571   497.3199   475.0183   524.3067   362.5732
  381.8763   395.5571   498.8192   475.0183   525.8060   362.5732
  381.8763   397.0564   498.8192   475.0183   525.8060   362.5732
  384.8748   394.0578   498.8192   472.0198   525.8060   361.0739
  381.8763   391.0593   495.8206   470.5205   521.3082   364.0725
  383.3755   392.5586   497.3199   473.5190   525.8060   364.0725
  386.3741   392.5586   498.8192   472.0198   525.8060   364.0725
  387.8734   392.5586   498.8192   478.0168   522.8075   365.5717
  383.3755   392.5586   498.8192   472.0198   524.3067   362.5732
  383.3755   392.5586   498.8192   473.5190   524.3067   367.0710
  380.3770   394.0578   494.3214   476.5176   525.8060   367.0710
  381.8763   392.5586   500.3184   475.0183   527.3053   364.0725
  381.8763   391.0593   498.8192   473.5190   525.8060   361.0739
  381.8763   392.5586   497.3199   473.5190   525.8060   365.5717
  381.8763   391.0593   495.8206   472.0198   524.3067   362.5732
  380.3770   391.0593   497.3199   472.0198   527.3053   365.5717
  380.3770   391.0593   501.8177   475.0183   524.3067   367.0710
  378.8777   391.0593   497.3199   475.0183   528.8045   365.5717
  378.8777   389.5600   500.3184   473.5190   527.3053   364.0725
  381.8763   389.5600   500.3184   475.0183   525.8060   362.5732
  381.8763   391.0593   501.8177   475.0183   527.3053   365.5717
  378.8777   389.5600   500.3184   476.5176   528.8045   362.5732
  383.3755   388.0608   501.8177   475.0183   525.8060   365.5717
  380.3770   389.5600   500.3184   475.0183   524.3067   367.0710
  383.3755   391.0593   500.3184   475.0183   530.3038   365.5717
  381.8763   392.5586   498.8192   473.5190   527.3053   362.5732
  381.8763   392.5586   500.3184   475.0183   527.3053   367.0710
  383.3755   392.5586   501.8177   478.0168   524.3067   364.0725
  383.3755   392.5586   498.8192   475.0183   530.3038   365.5717
  383.3755   392.5586   498.8192   476.5176   527.3053   364.0725
  383.3755   395.5571   500.3184   479.5161   527.3053   365.5717
  387.8734   392.5586   498.8192   476.5176   525.8060   365.5717
  381.8763   394.0578   500.3184   475.0183   527.3053   365.5717
  383.3755   395.5571   501.8177   475.0183   528.8045   365.5717
  381.8763   392.5586   497.3199   475.0183   527.3053   364.0725
  383.3755   394.0578   500.3184   478.0168   528.8045   364.0725
  383.3755   392.5586   500.3184   473.5190   525.8060   364.0725
  384.8748   394.0578   500.3184   472.0198   528.8045   364.0725
  381.8763   395.5571   503.3170   476.5176   525.8060   364.0725
  383.3755   395.5571   501.8177   476.5176   525.8060   365.5717
  381.8763   395.5571   500.3184   479.5161   527.3053   365.5717
  381.8763   395.5571   500.3184   478.0168   528.8045   365.5717
  381.8763   397.0564   500.3184   478.0168   527.3053   367.0710
  383.3755   398.5556   500.3184   475.0183   527.3053   364.0725
  380.3770   394.0578   498.8192   476.5176   527.3053   367.0710
  380.3770   395.5571   500.3184   475.0183   528.8045   364.0725
  381.8763   392.5586   501.8177   475.0183   527.3053   367.0710
  381.8763   400.0549   498.8192   479.5161   527.3053   367.0710
  383.3755   395.5571   503.3170   475.0183   530.3038   365.5717
  387.8734   400.0549   498.8192   478.0168   525.8060   367.0710
  383.3755   395.5571   501.8177   476.5176   527.3053   365.5717
  384.8748   397.0564   500.3184   476.5176   528.8045   362.5732
  383.3755   397.0564   500.3184   476.5176   527.3053   364.0725
  383.3755   398.5556   501.8177   479.5161   528.8045   364.0725
  383.3755   395.5571   500.3184   476.5176   528.8045   364.0725
  384.8748   397.0564   501.8177   476.5176   527.3053   364.0725
  381.8763   395.5571   500.3184   476.5176   528.8045   368.5703
  384.8748   397.0564   503.3170   479.5161   525.8060   361.0739
  383.3755   397.0564   501.8177   478.0168   527.3053   362.5732
  383.3755   397.0564   501.8177   475.0183   525.8060   365.5717
  384.8748   397.0564   498.8192   478.0168   527.3053   364.0725
