# Supplementary material for: Semi-automatic tracking, smoothing and segmentation of hyoid bone motion from videofluoroscopic swallowing study
Source: PLoS One. 2017 Nov 28;12(11):e0188684. doi: 10.1371/journal.pone.0188684 (PMC5705154; doi:10.1371/journal.pone.0188684)
Supplement: S3 File — (ZIP) [file pone.0188684.s003.zip › 8_manualtracking_fr151to295.txt]

  446.3448   337.0857   530.3038   455.5278   600.7694   344.5820
  447.8441   334.0871   531.8031   455.5278   599.2701   344.5820
  446.3448   338.5849   530.3038   454.0286   599.2701   341.5835
  446.3448   337.0857   530.3038   455.5278   599.2701   341.5835
  446.3448   335.5864   531.8031   455.5278   599.2701   341.5835
  446.3448   335.5864   530.3038   452.5293   600.7694   343.0827
  447.8441   337.0857   530.3038   454.0286   600.7694   344.5820
  446.3448   338.5849   530.3038   452.5293   599.2701   344.5820
  443.3463   340.0842   530.3038   455.5278   602.2687   341.5835
  446.3448   343.0827   531.8031   454.0286   597.7709   344.5820
  444.8455   341.5835   531.8031   455.5278   600.7694   341.5835
  446.3448   340.0842   528.8045   457.0271   599.2701   346.0813
  450.8426   343.0827   531.8031   457.0271   600.7694   344.5820
  449.3433   346.0813   531.8031   457.0271   597.7709   341.5835
  449.3433   343.0827   531.8031   454.0286   600.7694   344.5820
  446.3448   343.0827   533.3023   457.0271   597.7709   344.5820
  449.3433   343.0827   533.3023   455.5278   600.7694   341.5835
  444.8455   343.0827   533.3023   452.5293   599.2701   343.0827
  444.8455   343.0827   531.8031   454.0286   599.2701   343.0827
  444.8455   341.5835   528.8045   454.0286   599.2701   341.5835
  443.3463   343.0827   531.8031   455.5278   599.2701   346.0813
  444.8455   341.5835   531.8031   455.5278   597.7709   341.5835
  441.8470   340.0842   530.3038   455.5278   599.2701   341.5835
  443.3463   340.0842   528.8045   454.0286   599.2701   341.5835
  440.3477   338.5849   528.8045   454.0286   597.7709   343.0827
  438.8485   341.5835   528.8045   455.5278   594.7723   343.0827
  441.8470   340.0842   530.3038   452.5293   597.7709   343.0827
  438.8485   340.0842   528.8045   451.0300   596.2716   343.0827
  435.8499   335.5864   527.3053   452.5293   594.7723   344.5820
  437.3492   338.5849   528.8045   455.5278   596.2716   341.5835
  441.8470   332.5878   527.3053   451.0300   597.7709   343.0827
  444.8455   329.5893   527.3053   451.0300   599.2701   340.0842
  444.8455   323.5922   528.8045   452.5293   597.7709   340.0842
  449.3433   322.0930   525.8060   451.0300   597.7709   341.5835
  449.3433   319.0944   527.3053   451.0300   596.2716   340.0842
  446.3448   316.0959   527.3053   454.0286   594.7723   340.0842
  447.8441   319.0944   528.8045   454.0286   594.7723   344.5820
  443.3463   317.5952   525.8060   449.5307   596.2716   340.0842
  444.8455   316.0959   525.8060   452.5293   596.2716   340.0842
  444.8455   319.0944   525.8060   451.0300   596.2716   338.5849
  443.3463   320.5937   525.8060   451.0300   596.2716   338.5849
  441.8470   322.0930   525.8060   446.5322   596.2716   340.0842
  441.8470   325.0915   527.3053   446.5322   596.2716   340.0842
  443.3463   326.5908   527.3053   449.5307   594.7723   341.5835
  440.3477   328.0900   527.3053   452.5293   597.7709   338.5849
  438.8485   331.0886   525.8060   454.0286   596.2716   338.5849
  441.8470   332.5878   525.8060   452.5293   596.2716   338.5849
  441.8470   332.5878   524.3067   451.0300   597.7709   341.5835
  443.3463   335.5864   528.8045   455.5278   599.2701   340.0842
  446.3448   337.0857   528.8045   452.5293   600.7694   341.5835
  444.8455   332.5878   527.3053   452.5293   596.2716   340.0842
  447.8441   329.5893   527.3053   454.0286   599.2701   344.5820
  446.3448   329.5893   531.8031   454.0286   596.2716   341.5835
  444.8455   334.0871   527.3053   451.0300   597.7709   341.5835
  446.3448   334.0871   528.8045   451.0300   599.2701   341.5835
  441.8470   329.5893   531.8031   451.0300   597.7709   340.0842
  444.8455   331.0886   528.8045   449.5307   597.7709   340.0842
  443.3463   332.5878   528.8045   452.5293   597.7709   340.0842
  438.8485   331.0886   528.8045   449.5307   599.2701   341.5835
  441.8470   334.0871   527.3053   452.5293   600.7694   341.5835
  440.3477   335.5864   527.3053   452.5293   597.7709   341.5835
  443.3463   334.0871   531.8031   454.0286   596.2716   343.0827
  438.8485   335.5864   530.3038   454.0286   596.2716   340.0842
  441.8470   337.0857   531.8031   454.0286   597.7709   341.5835
  446.3448   338.5849   528.8045   452.5293   596.2716   341.5835
  438.8485   338.5849   527.3053   454.0286   599.2701   338.5849
  444.8455   340.0842   527.3053   454.0286   599.2701   340.0842
  444.8455   341.5835   528.8045   455.5278   599.2701   340.0842
  440.3477   343.0827   528.8045   451.0300   597.7709   343.0827
  441.8470   343.0827   528.8045   455.5278   599.2701   340.0842
  440.3477   341.5835   527.3053   455.5278   596.2716   341.5835
  440.3477   340.0842   528.8045   451.0300   597.7709   338.5849
  441.8470   338.5849   528.8045   452.5293   596.2716   343.0827
  438.8485   338.5849   528.8045   448.0315   596.2716   341.5835
  437.3492   338.5849   528.8045   454.0286   599.2701   341.5835
  438.8485   338.5849   531.8031   454.0286   596.2716   343.0827
  435.8499   337.0857   528.8045   454.0286   599.2701   343.0827
  432.8514   343.0827   527.3053   452.5293   596.2716   344.5820
  431.3521   340.0842   530.3038   454.0286   596.2716   343.0827
  429.8529   343.0827   527.3053   454.0286   593.2731   341.5835
  432.8514   344.5820   527.3053   457.0271   596.2716   343.0827
  434.3507   346.0813   527.3053   451.0300   597.7709   343.0827
  440.3477   352.0783   525.8060   452.5293   599.2701   346.0813
  438.8485   355.0769   531.8031   455.5278   597.7709   337.0857
  444.8455   355.0769   528.8045   455.5278   597.7709   340.0842
  446.3448   358.0754   528.8045   452.5293   597.7709   340.0842
  440.3477   356.5761   528.8045   449.5307   597.7709   343.0827
  437.3492   355.0769   527.3053   451.0300   594.7723   343.0827
  435.8499   356.5761   522.8075   452.5293   597.7709   346.0813
  435.8499   356.5761   525.8060   449.5307   597.7709   343.0827
  438.8485   358.0754   525.8060   451.0300   596.2716   341.5835
  438.8485   358.0754   527.3053   455.5278   599.2701   341.5835
  440.3477   359.5747   530.3038   452.5293   597.7709   343.0827
  438.8485   359.5747   527.3053   451.0300   596.2716   341.5835
  429.8529   361.0739   530.3038   457.0271   599.2701   343.0827
  428.3536   359.5747   525.8060   454.0286   596.2716   341.5835
  413.3609   359.5747   530.3038   452.5293   599.2701   344.5820
  405.8646   359.5747   530.3038   454.0286   597.7709   338.5849
  399.8675   355.0769   528.8045   454.0286   596.2716   340.0842
  402.8660   355.0769   528.8045   455.5278   597.7709   344.5820
  393.8704   352.0783   531.8031   454.0286   596.2716   340.0842
  398.3682   355.0769   527.3053   455.5278   596.2716   346.0813
  395.3697   355.0769   530.3038   458.5264   596.2716   341.5835
  390.8719   355.0769   530.3038   452.5293   599.2701   343.0827
  392.3712   355.0769   530.3038   448.0315   596.2716   344.5820
  395.3697   355.0769   530.3038   452.5293   596.2716   341.5835
  392.3712   353.5776   530.3038   452.5293   596.2716   338.5849
  399.8675   350.5791   530.3038   454.0286   600.7694   340.0842
  399.8675   355.0769   527.3053   455.5278   596.2716   338.5849
  408.8631   349.0798   530.3038   454.0286   597.7709   341.5835
  410.3624   343.0827   530.3038   454.0286   597.7709   340.0842
  414.8602   334.0871   525.8060   454.0286   599.2701   338.5849
  420.8572   329.5893   533.3023   457.0271   597.7709   341.5835
  425.3551   329.5893   530.3038   454.0286   596.2716   341.5835
  425.3551   328.0900   531.8031   454.0286   597.7709   344.5820
  432.8514   326.5908   533.3023   455.5278   597.7709   341.5835
  432.8514   328.0900   530.3038   458.5264   597.7709   338.5849
  432.8514   328.0900   528.8045   455.5278   599.2701   346.0813
  434.3507   331.0886   531.8031   455.5278   594.7723   344.5820
  429.8529   331.0886   533.3023   457.0271   597.7709   341.5835
  438.8485   332.5878   528.8045   457.0271   597.7709   344.5820
  435.8499   332.5878   530.3038   455.5278   597.7709   341.5835
  437.3492   328.0900   528.8045   452.5293   599.2701   343.0827
  437.3492   332.5878   527.3053   454.0286   596.2716   344.5820
  435.8499   332.5878   528.8045   454.0286   596.2716   346.0813
  432.8514   332.5878   531.8031   457.0271   596.2716   347.5805
  435.8499   338.5849   527.3053   457.0271   596.2716   347.5805
  438.8485   337.0857   531.8031   458.5264   597.7709   344.5820
  440.3477   340.0842   528.8045   457.0271   596.2716   343.0827
  437.3492   341.5835   525.8060   460.0256   597.7709   343.0827
  435.8499   341.5835   531.8031   454.0286   602.2687   341.5835
  438.8485   340.0842   531.8031   457.0271   599.2701   344.5820
  440.3477   343.0827   531.8031   458.5264   599.2701   343.0827
  444.8455   341.5835   531.8031   457.0271   600.7694   347.5805
  440.3477   343.0827   530.3038   454.0286   600.7694   343.0827
  444.8455   340.0842   534.8016   458.5264   600.7694   344.5820
  447.8441   340.0842   537.8001   455.5278   599.2701   346.0813
  443.3463   343.0827   530.3038   457.0271   600.7694   343.0827
  443.3463   340.0842   531.8031   452.5293   596.2716   341.5835
  441.8470   338.5849   530.3038   457.0271   597.7709   344.5820
  441.8470   341.5835   530.3038   452.5293   599.2701   343.0827
  441.8470   341.5835   527.3053   455.5278   597.7709   344.5820
  443.3463   340.0842   531.8031   455.5278   599.2701   346.0813
  446.3448   341.5835   530.3038   454.0286   596.2716   341.5835
  444.8455   341.5835   525.8060   454.0286   597.7709   346.0813
