# Supplementary material for: Semi-automatic tracking, smoothing and segmentation of hyoid bone motion from videofluoroscopic swallowing study
Source: PLoS One. 2017 Nov 28;12(11):e0188684. doi: 10.1371/journal.pone.0188684 (PMC5705154; doi:10.1371/journal.pone.0188684)
Supplement: S3 File — (ZIP) [file pone.0188684.s003.zip › 9_manualtracking_fr1to130.txt]

  426.8543   452.5293   587.2760   548.4824   603.7679   419.5454
  431.3521   457.0271   590.2745   549.9817   606.7665   419.5454
  435.8499   460.0256   588.7753   552.9802   609.7650   421.0447
  438.8485   467.5220   590.2745   551.4810   608.2657   419.5454
  437.3492   466.0227   593.2731   552.9802   611.2643   418.0461
  437.3492   463.0242   594.7723   555.9788   611.2643   418.0461
  441.8470   464.5234   593.2731   554.4795   612.7635   416.5469
  441.8470   464.5234   596.2716   552.9802   615.7621   418.0461
  441.8470   463.0242   597.7709   548.4824   617.2613   418.0461
  443.3463   464.5234   600.7694   546.9832   615.7621   415.0476
  447.8441   461.5249   599.2701   549.9817   618.7606   416.5469
  444.8455   464.5234   597.7709   551.4810   617.2613   418.0461
  446.3448   463.0242   597.7709   548.4824   620.2599   418.0461
  446.3448   461.5249   597.7709   549.9817   618.7606   416.5469
  446.3448   461.5249   597.7709   551.4810   618.7606   416.5469
  446.3448   464.5234   597.7709   549.9817   620.2599   416.5469
  446.3448   463.0242   597.7709   552.9802   618.7606   416.5469
  447.8441   461.5249   594.7723   551.4810   618.7606   416.5469
  446.3448   457.0271   594.7723   552.9802   612.7635   418.0461
  444.8455   442.0344   593.2731   552.9802   614.2628   418.0461
  443.3463   440.5351   588.7753   554.4795   614.2628   421.0447
  443.3463   439.0359   591.7738   552.9802   614.2628   416.5469
  441.8470   440.5351   591.7738   551.4810   614.2628   419.5454
  440.3477   440.5351   591.7738   551.4810   614.2628   419.5454
  446.3448   442.0344   588.7753   548.4824   612.7635   418.0461
  444.8455   446.5322   591.7738   548.4824   614.2628   418.0461
  446.3448   443.5337   590.2745   548.4824   612.7635   419.5454
  443.3463   451.0300   591.7738   545.4839   614.2628   418.0461
  441.8470   451.0300   587.2760   545.4839   614.2628   416.5469
  441.8470   451.0300   590.2745   546.9832   617.2613   418.0461
  438.8485   454.0286   588.7753   548.4824   615.7621   418.0461
  440.3477   455.5278   590.2745   546.9832   617.2613   416.5469
  434.3507   466.0227   591.7738   545.4839   618.7606   416.5469
  422.3565   478.0168   593.2731   546.9832   615.7621   419.5454
  420.8572   482.5146   587.2760   546.9832   623.2584   416.5469
  417.8587   482.5146   587.2760   545.4839   615.7621   419.5454
  410.3624   485.5132   588.7753   549.9817   617.2613   419.5454
  398.3682   488.5117   587.2760   546.9832   620.2599   419.5454
  399.8675   487.0124   587.2760   549.9817   617.2613   419.5454
  393.8704   487.0124   585.7767   549.9817   618.7606   421.0447
  393.8704   488.5117   587.2760   549.9817   618.7606   421.0447
  395.3697   482.5146   587.2760   546.9832   620.2599   424.0432
  393.8704   482.5146   588.7753   548.4824   618.7606   424.0432
  395.3697   478.0168   585.7767   552.9802   620.2599   421.0447
  395.3697   478.0168   591.7738   551.4810   620.2599   421.0447
  396.8690   473.5190   593.2731   548.4824   621.7592   422.5439
  401.3668   475.0183   593.2731   546.9832   620.2599   424.0432
  405.8646   470.5205   594.7723   554.4795   620.2599   421.0447
  408.8631   463.0242   594.7723   554.4795   623.2584   421.0447
  408.8631   467.5220   600.7694   549.9817   626.2570   422.5439
  417.8587   457.0271   597.7709   554.4795   626.2570   424.0432
  426.8543   449.5307   600.7694   555.9788   624.7577   419.5454
  438.8485   436.0373   602.2687   554.4795   626.2570   422.5439
  434.3507   430.0403   605.2672   551.4810   629.2555   422.5439
  438.8485   428.5410   605.2672   552.9802   629.2555   424.0432
  440.3477   424.0432   606.7665   555.9788   626.2570   425.5425
  444.8455   425.5425   605.2672   557.4780   629.2555   425.5425
  443.3463   424.0432   608.2657   555.9788   629.2555   427.0417
  446.3448   427.0417   609.7650   557.4780   630.7548   425.5425
  447.8441   422.5439   609.7650   557.4780   629.2555   425.5425
  450.8426   425.5425   608.2657   557.4780   627.7562   425.5425
  450.8426   425.5425   612.7635   558.9773   626.2570   428.5410
  452.3419   425.5425   606.7665   557.4780   629.2555   430.0403
  450.8426   425.5425   609.7650   558.9773   627.7562   427.0417
  453.8411   422.5439   611.2643   557.4780   630.7548   424.0432
  452.3419   422.5439   609.7650   558.9773   632.2540   425.5425
  455.3404   422.5439   612.7635   563.4751   629.2555   425.5425
  455.3404   421.0447   614.2628   563.4751   630.7548   428.5410
  455.3404   421.0447   614.2628   561.9758   629.2555   425.5425
  456.8397   424.0432   611.2643   558.9773   633.7533   427.0417
  459.8382   425.5425   617.2613   561.9758   633.7533   428.5410
  456.8397   424.0432   612.7635   561.9758   635.2526   425.5425
  456.8397   424.0432   617.2613   561.9758   632.2540   427.0417
  456.8397   422.5439   617.2613   558.9773   635.2526   425.5425
  462.8367   430.0403   617.2613   560.4766   633.7533   425.5425
  459.8382   427.0417   615.7621   557.4780   630.7548   427.0417
  461.3375   428.5410   618.7606   561.9758   633.7533   427.0417
  461.3375   430.0403   617.2613   558.9773   633.7533   424.0432
  462.8367   436.0373   615.7621   560.4766   632.2540   424.0432
  462.8367   437.5366   615.7621   557.4780   633.7533   422.5439
  462.8367   443.5337   617.2613   558.9773   630.7548   424.0432
  462.8367   440.5351   617.2613   557.4780   629.2555   424.0432
  461.3375   440.5351   614.2628   558.9773   630.7548   428.5410
  462.8367   440.5351   614.2628   558.9773   633.7533   424.0432
  461.3375   442.0344   614.2628   557.4780   632.2540   425.5425
  462.8367   442.0344   617.2613   555.9788   635.2526   422.5439
  464.3360   445.0329   615.7621   557.4780   632.2540   424.0432
  462.8367   442.0344   618.7606   558.9773   627.7562   425.5425
  464.3360   443.5337   617.2613   557.4780   632.2540   424.0432
  465.8353   446.5322   615.7621   560.4766   632.2540   437.5366
  467.3346   451.0300   617.2613   560.4766   630.7548   428.5410
  467.3346   448.0315   620.2599   558.9773   635.2526   424.0432
  464.3360   454.0286   617.2613   555.9788   635.2526   427.0417
  467.3346   452.5293   618.7606   558.9773   632.2540   424.0432
  465.8353   457.0271   617.2613   558.9773   636.7518   425.5425
  464.3360   458.5264   618.7606   560.4766   635.2526   425.5425
  461.3375   458.5264   618.7606   557.4780   636.7518   424.0432
  462.8367   458.5264   620.2599   560.4766   635.2526   428.5410
  462.8367   466.0227   620.2599   558.9773   636.7518   425.5425
  461.3375   464.5234   620.2599   560.4766   638.2511   425.5425
  464.3360   464.5234   623.2584   558.9773   633.7533   427.0417
  467.3346   463.0242   624.7577   561.9758   636.7518   422.5439
  468.8338   464.5234   617.2613   554.4795   636.7518   427.0417
  468.8338   464.5234   620.2599   557.4780   635.2526   425.5425
  470.3331   464.5234   620.2599   558.9773   633.7533   425.5425
  471.8324   463.0242   621.7592   555.9788   635.2526   427.0417
  470.3331   466.0227   618.7606   557.4780   636.7518   424.0432
  468.8338   464.5234   620.2599   561.9758   632.2540   424.0432
  474.8309   464.5234   617.2613   558.9773   632.2540   425.5425
  470.3331   467.5220   618.7606   561.9758   633.7533   424.0432
  470.3331   466.0227   618.7606   557.4780   632.2540   425.5425
  470.3331   469.0212   621.7592   561.9758   630.7548   427.0417
  471.8324   464.5234   620.2599   561.9758   633.7533   427.0417
  473.3316   466.0227   623.2584   561.9758   633.7533   427.0417
  468.8338   460.0256   621.7592   560.4766   632.2540   424.0432
  473.3316   458.5264   618.7606   557.4780   635.2526   428.5410
  467.3346   460.0256   621.7592   560.4766   633.7533   425.5425
  473.3316   454.0286   623.2584   558.9773   635.2526   428.5410
  465.8353   454.0286   618.7606   557.4780   636.7518   425.5425
  471.8324   452.5293   620.2599   560.4766   633.7533   427.0417
  467.3346   449.5307   620.2599   555.9788   636.7518   424.0432
  467.3346   446.5322   620.2599   557.4780   635.2526   428.5410
  470.3331   443.5337   621.7592   558.9773   633.7533   427.0417
  465.8353   439.0359   621.7592   557.4780   635.2526   425.5425
  467.3346   434.5381   620.2599   555.9788   632.2540   427.0417
  468.8338   434.5381   623.2584   558.9773   633.7533   424.0432
  467.3346   433.0388   623.2584   558.9773   635.2526   425.5425
  462.8367   428.5410   624.7577   558.9773   632.2540   422.5439
  467.3346   433.0388   621.7592   561.9758   636.7518   425.5425
  465.8353   431.5395   621.7592   558.9773   635.2526   425.5425
