# Supplementary material for: Semi-automatic tracking, smoothing and segmentation of hyoid bone motion from videofluoroscopic swallowing study
Source: PLoS One. 2017 Nov 28;12(11):e0188684. doi: 10.1371/journal.pone.0188684 (PMC5705154; doi:10.1371/journal.pone.0188684)
Supplement: S4 File — (ZIP) [file pone.0188684.s004.zip]

Archive with 39 entries (39 files):
- 10_manualtracking0_fr1to300.txt
- 10_manualtracking_fr1to300.txt
- 11_manualtracking0_fr1to325.txt
- 11_manualtracking0_fr500to800.txt
- 11_manualtracking_fr1to325.txt
- 11_manualtracking_fr500to800.txt
- 12_manualtracking0_fr1to210.txt
- 12_manualtracking_fr1to210.txt
- 13_manualtracking0_fr555to728.txt
- 13_manualtracking_fr555to728.txt
- 14_manualtracking0_fr1to190.txt
- 14_manualtracking_fr1to190.txt
- 16_manualtracking0_fr1to300.txt
- 16_manualtracking_fr1to300.txt
- 17_manualtracking0_fr1to200.txt
- 17_manualtracking_fr1to200.txt
- 18_manualtracking0_fr261to486.txt
- 18_manualtracking_fr261to486.txt
- 19_manualtracking0_fr1to250.txt
- 19_manualtracking_fr1to250.txt
- 23_manualtracking0_fr300to430.txt
- 23_manualtracking_fr300to430.txt
- 27_manualtracking0_fr330to430.txt
- 27_manualtracking_fr330to430.txt
- 2_manualtracking0_fr1to280.txt
- 2_manualtracking_fr1to280.txt
- 3_manualtracking0_fr1to230.txt
- 3_manualtracking_fr1to230.txt
- 5_manualtracking0_fr1to250.txt
- 5_manualtracking_fr1to250.txt
- 6_manualtracking0_fr171to320.txt
- 6_manualtracking_fr171to320.txt
- 7_manualtracking0_fr1to200.txt
- 7_manualtracking_fr1to200.txt
- 8_manualtracking0_fr151to295.txt
- 8_manualtracking_fr151to295.txt
- 9_manualtracking0_fr1to130.txt
- 9_manualtracking_fr1to130.txt
- Explanations for the data in this folder.docx
