# Supplementary material for: Semi-automatic tracking, smoothing and segmentation of hyoid bone motion from videofluoroscopic swallowing study
Source: PLoS One. 2017 Nov 28;12(11):e0188684. doi: 10.1371/journal.pone.0188684 (PMC5705154; doi:10.1371/journal.pone.0188684)
Supplement: S4 File — (ZIP) [file pone.0188684.s004.zip › 10_manualtracking0_fr1to300.txt]

  473.3316   584.4649   555.7914   696.9100   615.7621   602.4561
  479.3287   582.9656   558.7899   696.9100   618.7606   603.9553
  480.8280   578.4678   555.7914   695.4107   618.7606   600.9568
  486.8250   572.4707   555.7914   693.9114   615.7621   602.4561
  483.8265   569.4722   555.7914   696.9100   618.7606   599.4575
  485.3258   570.9714   554.2921   698.4092   617.2613   599.4575
  483.8265   572.4707   554.2921   695.4107   615.7621   600.9568
  486.8250   578.4678   551.2936   696.9100   614.2628   602.4561
  482.3272   584.4649   549.7943   693.9114   611.2643   602.4561
  480.8280   584.4649   548.2950   695.4107   611.2643   600.9568
  477.8294   588.9627   546.7958   693.9114   609.7650   600.9568
  482.3272   588.9627   545.2965   695.4107   606.7665   602.4561
  480.8280   588.9627   545.2965   693.9114   606.7665   602.4561
  476.3302   591.9612   545.2965   696.9100   609.7650   600.9568
  476.3302   591.9612   543.7972   693.9114   608.2657   600.9568
  476.3302   593.4605   548.2950   693.9114   609.7650   600.9568
  473.3316   594.9597   546.7958   695.4107   611.2643   599.4575
  477.8294   593.4605   546.7958   692.4122   612.7635   600.9568
  476.3302   593.4605   548.2950   693.9114   611.2643   600.9568
  477.8294   591.9612   549.7943   695.4107   611.2643   602.4561
  479.3287   591.9612   549.7943   690.9129   614.2628   603.9553
  477.8294   588.9627   551.2936   693.9114   617.2613   599.4575
  477.8294   590.4619   552.7928   695.4107   615.7621   600.9568
  480.8280   591.9612   551.2936   695.4107   615.7621   603.9553
  480.8280   591.9612   555.7914   693.9114   617.2613   602.4561
  474.8309   587.4634   555.7914   692.4122   618.7606   597.9583
  468.8338   584.4649   554.2921   693.9114   618.7606   597.9583
  464.3360   587.4634   554.2921   692.4122   620.2599   597.9583
  456.8397   579.9671   554.2921   692.4122   618.7606   596.4590
  456.8397   578.4678   551.2936   690.9129   617.2613   597.9583
  449.3433   573.9700   552.7928   690.9129   618.7606   596.4590
  449.3433   572.4707   552.7928   690.9129   617.2613   599.4575
  447.8441   570.9714   551.2936   689.4136   615.7621   599.4575
  446.3448   572.4707   548.2950   690.9129   615.7621   599.4575
  443.3463   567.9729   548.2950   689.4136   615.7621   596.4590
  447.8441   567.9729   552.7928   690.9129   617.2613   599.4575
  447.8441   567.9729   548.2950   690.9129   615.7621   596.4590
  450.8426   566.4736   548.2950   687.9143   617.2613   596.4590
  447.8441   561.9758   551.2936   687.9143   615.7621   597.9583
  449.3433   557.4780   555.7914   689.4136   617.2613   593.4605
  462.8367   560.4766   555.7914   692.4122   617.2613   600.9568
  462.8367   554.4795   555.7914   690.9129   620.2599   594.9597
  462.8367   555.9788   552.7928   692.4122   620.2599   594.9597
  458.3389   555.9788   554.2921   687.9143   620.2599   597.9583
  464.3360   558.9773   555.7914   686.4151   621.7592   599.4575
  462.8367   554.4795   558.7899   693.9114   620.2599   597.9583
  468.8338   557.4780   554.2921   692.4122   617.2613   599.4575
  467.3346   558.9773   557.2906   690.9129   621.7592   599.4575
  467.3346   560.4766   557.2906   689.4136   623.2584   596.4590
  465.8353   557.4780   554.2921   689.4136   621.7592   599.4575
  467.3346   561.9758   557.2906   693.9114   618.7606   599.4575
  468.8338   563.4751   555.7914   692.4122   618.7606   599.4575
  470.3331   564.9744   560.2892   689.4136   618.7606   597.9583
  473.3316   563.4751   554.2921   686.4151   617.2613   596.4590
  471.8324   560.4766   554.2921   690.9129   618.7606   597.9583
  468.8338   564.9744   555.7914   686.4151   617.2613   597.9583
  468.8338   566.4736   555.7914   689.4136   617.2613   597.9583
  465.8353   563.4751   548.2950   687.9143   614.2628   597.9583
  467.3346   563.4751   546.7958   687.9143   617.2613   594.9597
  465.8353   567.9729   546.7958   689.4136   615.7621   597.9583
  467.3346   567.9729   545.2965   686.4151   614.2628   599.4575
  467.3346   569.4722   546.7958   686.4151   609.7650   600.9568
  467.3346   569.4722   542.2980   689.4136   611.2643   596.4590
  462.8367   569.4722   543.7972   690.9129   609.7650   599.4575
  468.8338   569.4722   543.7972   686.4151   609.7650   594.9597
  470.3331   573.9700   546.7958   692.4122   612.7635   593.4605
  474.8309   569.4722   549.7943   690.9129   614.2628   602.4561
  473.3316   573.9700   552.7928   692.4122   615.7621   597.9583
  476.3302   570.9714   554.2921   689.4136   618.7606   599.4575
  482.3272   570.9714   555.7914   684.9158   618.7606   599.4575
  485.3258   564.9744   554.2921   686.4151   621.7592   593.4605
  489.8236   567.9729   557.2906   689.4136   621.7592   594.9597
  485.3258   572.4707   557.2906   684.9158   623.2584   596.4590
  485.3258   564.9744   554.2921   686.4151   621.7592   597.9583
  483.8265   561.9758   552.7928   681.9173   620.2599   593.4605
  479.3287   564.9744   545.2965   686.4151   615.7621   591.9612
  480.8280   567.9729   551.2936   684.9158   612.7635   597.9583
  477.8294   569.4722   540.7987   686.4151   609.7650   599.4575
  471.8324   563.4751   537.8001   683.4165   611.2643   596.4590
  470.3331   561.9758   542.2980   683.4165   609.7650   599.4575
  474.8309   560.4766   537.8001   683.4165   608.2657   594.9597
  477.8294   557.4780   542.2980   680.4180   612.7635   593.4605
  476.3302   558.9773   546.7958   684.9158   611.2643   596.4590
  476.3302   564.9744   543.7972   686.4151   611.2643   594.9597
  479.3287   558.9773   548.2950   680.4180   612.7635   599.4575
  483.8265   555.9788   543.7972   686.4151   612.7635   590.4619
  482.3272   555.9788   546.7958   681.9173   617.2613   593.4605
  477.8294   552.9802   543.7972   680.4180   614.2628   596.4590
  482.3272   555.9788   542.2980   681.9173   615.7621   596.4590
  480.8280   557.4780   548.2950   677.4195   612.7635   593.4605
  473.3316   555.9788   546.7958   680.4180   614.2628   594.9597
  477.8294   551.4810   543.7972   681.9173   614.2628   591.9612
  479.3287   546.9832   540.7987   680.4180   612.7635   590.4619
  473.3316   551.4810   539.2994   678.9187   611.2643   590.4619
  473.3316   546.9832   539.2994   674.4209   606.7665   588.9627
  476.3302   545.4839   536.3009   677.4195   611.2643   587.4634
  477.8294   542.4854   537.8001   674.4209   605.2672   591.9612
  479.3287   540.9861   537.8001   675.9202   609.7650   588.9627
  479.3287   539.4868   534.8016   675.9202   606.7665   587.4634
  477.8294   542.4854   539.2994   675.9202   609.7650   593.4605
  483.8265   539.4868   536.3009   675.9202   608.2657   587.4634
  480.8280   542.4854   539.2994   677.4195   611.2643   587.4634
  483.8265   536.4883   537.8001   678.9187   611.2643   587.4634
  483.8265   539.4868   539.2994   677.4195   612.7635   588.9627
  477.8294   540.9861   536.3009   675.9202   606.7665   593.4605
  480.8280   539.4868   540.7987   677.4195   611.2643   588.9627
  482.3272   537.9876   536.3009   677.4195   611.2643   590.4619
  477.8294   537.9876   537.8001   672.9217   608.2657   587.4634
  479.3287   534.9890   533.3023   677.4195   611.2643   593.4605
  477.8294   542.4854   536.3009   678.9187   609.7650   591.9612
  476.3302   548.4824   534.8016   680.4180   606.7665   593.4605
  479.3287   545.4839   536.3009   678.9187   606.7665   590.4619
  477.8294   539.4868   536.3009   678.9187   609.7650   594.9597
  477.8294   543.9846   533.3023   680.4180   608.2657   593.4605
  476.3302   543.9846   534.8016   680.4180   608.2657   594.9597
  474.8309   542.4854   539.2994   677.4195   608.2657   591.9612
  479.3287   542.4854   534.8016   678.9187   605.2672   593.4605
  479.3287   542.4854   536.3009   683.4165   609.7650   596.4590
  474.8309   545.4839   536.3009   680.4180   606.7665   594.9597
  480.8280   542.4854   537.8001   680.4180   608.2657   591.9612
  476.3302   546.9832   536.3009   680.4180   608.2657   590.4619
  474.8309   548.4824   537.8001   681.9173   606.7665   597.9583
  483.8265   551.4810   539.2994   683.4165   609.7650   591.9612
  474.8309   552.9802   537.8001   681.9173   608.2657   596.4590
  473.3316   545.4839   536.3009   683.4165   606.7665   591.9612
  477.8294   549.9817   539.2994   681.9173   606.7665   591.9612
  476.3302   548.4824   537.8001   680.4180   608.2657   593.4605
  474.8309   549.9817   536.3009   680.4180   605.2672   594.9597
  479.3287   548.4824   540.7987   680.4180   611.2643   591.9612
  479.3287   557.4780   539.2994   681.9173   612.7635   596.4590
  477.8294   554.4795   537.8001   680.4180   605.2672   591.9612
  479.3287   549.9817   542.2980   683.4165   609.7650   590.4619
  479.3287   552.9802   539.2994   680.4180   608.2657   594.9597
  479.3287   555.9788   539.2994   680.4180   612.7635   594.9597
  476.3302   555.9788   545.2965   686.4151   612.7635   596.4590
  476.3302   552.9802   542.2980   683.4165   614.2628   596.4590
  479.3287   555.9788   542.2980   686.4151   614.2628   597.9583
  482.3272   558.9773   542.2980   684.9158   609.7650   599.4575
  479.3287   560.4766   545.2965   683.4165   612.7635   594.9597
  476.3302   554.4795   546.7958   684.9158   617.2613   593.4605
  479.3287   555.9788   545.2965   684.9158   615.7621   594.9597
  479.3287   557.4780   548.2950   686.4151   617.2613   594.9597
  480.8280   554.4795   545.2965   684.9158   615.7621   596.4590
  483.8265   558.9773   546.7958   683.4165   615.7621   591.9612
  482.3272   554.4795   545.2965   686.4151   617.2613   597.9583
  480.8280   560.4766   545.2965   684.9158   615.7621   599.4575
  482.3272   558.9773   543.7972   687.9143   617.2613   597.9583
  483.8265   560.4766   546.7958   687.9143   611.2643   594.9597
  480.8280   557.4780   546.7958   686.4151   615.7621   594.9597
  482.3272   561.9758   549.7943   687.9143   611.2643   594.9597
  483.8265   561.9758   546.7958   686.4151   614.2628   597.9583
  482.3272   564.9744   548.2950   684.9158   617.2613   596.4590
  485.3258   564.9744   546.7958   687.9143   611.2643   599.4575
  488.3243   569.4722   543.7972   689.4136   612.7635   594.9597
  488.3243   573.9700   548.2950   686.4151   617.2613   599.4575
  489.8236   576.9685   548.2950   689.4136   617.2613   599.4575
  489.8236   582.9656   546.7958   689.4136   612.7635   596.4590
  486.8250   581.4663   548.2950   692.4122   612.7635   596.4590
  486.8250   582.9656   548.2950   690.9129   618.7606   594.9597
  483.8265   584.4649   540.7987   686.4151   618.7606   597.9583
  485.3258   590.4619   546.7958   684.9158   617.2613   597.9583
  486.8250   582.9656   551.2936   687.9143   618.7606   599.4575
  486.8250   585.9641   549.7943   684.9158   615.7621   596.4590
  483.8265   587.4634   545.2965   689.4136   620.2599   596.4590
  494.3214   588.9627   549.7943   686.4151   615.7621   597.9583
  483.8265   591.9612   548.2950   686.4151   614.2628   596.4590
  480.8280   588.9627   549.7943   686.4151   618.7606   597.9583
  485.3258   591.9612   546.7958   690.9129   615.7621   597.9583
  479.3287   591.9612   548.2950   689.4136   614.2628   600.9568
  479.3287   591.9612   546.7958   690.9129   617.2613   597.9583
  482.3272   587.4634   545.2965   687.9143   620.2599   597.9583
  485.3258   590.4619   548.2950   689.4136   614.2628   594.9597
  483.8265   590.4619   548.2950   684.9158   614.2628   599.4575
  485.3258   593.4605   549.7943   687.9143   620.2599   596.4590
  483.8265   594.9597   548.2950   686.4151   615.7621   596.4590
  483.8265   593.4605   551.2936   687.9143   618.7606   597.9583
  485.3258   588.9627   551.2936   690.9129   618.7606   594.9597
  480.8280   594.9597   546.7958   689.4136   618.7606   597.9583
  485.3258   591.9612   549.7943   692.4122   615.7621   597.9583
  489.8236   590.4619   551.2936   689.4136   617.2613   602.4561
  486.8250   593.4605   549.7943   687.9143   618.7606   600.9568
  485.3258   590.4619   546.7958   689.4136   618.7606   597.9583
  488.3243   588.9627   554.2921   689.4136   615.7621   602.4561
  488.3243   585.9641   549.7943   690.9129   615.7621   600.9568
  489.8236   587.4634   551.2936   687.9143   614.2628   603.9553
  492.8221   588.9627   549.7943   689.4136   615.7621   600.9568
  483.8265   584.4649   551.2936   689.4136   617.2613   599.4575
  488.3243   588.9627   552.7928   690.9129   615.7621   596.4590
  480.8280   584.4649   551.2936   690.9129   618.7606   602.4561
  485.3258   579.9671   555.7914   690.9129   615.7621   599.4575
  479.3287   578.4678   552.7928   687.9143   620.2599   597.9583
  479.3287   579.9671   557.2906   689.4136   620.2599   599.4575
  480.8280   579.9671   552.7928   692.4122   621.7592   596.4590
  477.8294   581.4663   551.2936   690.9129   620.2599   602.4561
  476.3302   581.4663   551.2936   689.4136   620.2599   597.9583
  477.8294   581.4663   549.7943   687.9143   617.2613   597.9583
  470.3331   582.9656   549.7943   687.9143   618.7606   599.4575
  464.3360   576.9685   549.7943   686.4151   615.7621   596.4590
  465.8353   573.9700   552.7928   689.4136   617.2613   593.4605
  467.3346   578.4678   554.2921   689.4136   612.7635   594.9597
  467.3346   573.9700   554.2921   684.9158   615.7621   593.4605
  468.8338   573.9700   548.2950   687.9143   612.7635   596.4590
  467.3346   572.4707   546.7958   692.4122   612.7635   597.9583
  462.8367   567.9729   545.2965   684.9158   615.7621   597.9583
  468.8338   566.4736   549.7943   686.4151   614.2628   600.9568
  471.8324   567.9729   545.2965   689.4136   620.2599   596.4590
  473.3316   564.9744   549.7943   689.4136   617.2613   597.9583
  471.8324   567.9729   551.2936   690.9129   617.2613   597.9583
  474.8309   566.4736   549.7943   690.9129   614.2628   596.4590
  479.3287   567.9729   546.7958   689.4136   617.2613   599.4575
  480.8280   566.4736   549.7943   686.4151   615.7621   599.4575
  477.8294   570.9714   551.2936   686.4151   617.2613   597.9583
  474.8309   569.4722   549.7943   689.4136   618.7606   597.9583
  479.3287   573.9700   551.2936   686.4151   615.7621   599.4575
  483.8265   573.9700   545.2965   690.9129   614.2628   603.9553
  474.8309   572.4707   549.7943   687.9143   615.7621   596.4590
  477.8294   576.9685   549.7943   690.9129   617.2613   594.9597
  473.3316   572.4707   549.7943   687.9143   615.7621   594.9597
  482.3272   578.4678   546.7958   692.4122   617.2613   596.4590
  476.3302   573.9700   552.7928   689.4136   611.2643   599.4575
  474.8309   573.9700   546.7958   687.9143   612.7635   597.9583
  477.8294   578.4678   549.7943   686.4151   618.7606   600.9568
  477.8294   575.4693   551.2936   690.9129   612.7635   600.9568
  479.3287   579.9671   552.7928   689.4136   611.2643   600.9568
  479.3287   575.4693   548.2950   690.9129   612.7635   602.4561
  477.8294   578.4678   548.2950   690.9129   614.2628   596.4590
  482.3272   578.4678   545.2965   690.9129   618.7606   600.9568
  482.3272   582.9656   546.7958   689.4136   615.7621   596.4590
  483.8265   579.9671   548.2950   690.9129   617.2613   596.4590
  483.8265   579.9671   549.7943   689.4136   611.2643   596.4590
  479.3287   579.9671   548.2950   692.4122   621.7592   597.9583
  483.8265   579.9671   549.7943   687.9143   614.2628   600.9568
  483.8265   582.9656   552.7928   686.4151   618.7606   600.9568
  479.3287   579.9671   551.2936   689.4136   618.7606   597.9583
  477.8294   582.9656   552.7928   687.9143   617.2613   596.4590
  482.3272   576.9685   549.7943   695.4107   612.7635   602.4561
  483.8265   581.4663   554.2921   690.9129   615.7621   599.4575
  479.3287   579.9671   546.7958   692.4122   617.2613   591.9612
  476.3302   579.9671   551.2936   692.4122   615.7621   597.9583
  477.8294   579.9671   549.7943   692.4122   612.7635   600.9568
  483.8265   575.4693   548.2950   692.4122   612.7635   596.4590
  479.3287   575.4693   549.7943   689.4136   617.2613   597.9583
  479.3287   575.4693   549.7943   690.9129   615.7621   599.4575
  476.3302   573.9700   551.2936   687.9143   615.7621   597.9583
  479.3287   573.9700   549.7943   692.4122   614.2628   596.4590
  480.8280   572.4707   551.2936   692.4122   612.7635   600.9568
  477.8294   573.9700   551.2936   692.4122   612.7635   597.9583
  476.3302   567.9729   548.2950   687.9143   614.2628   599.4575
  476.3302   570.9714   552.7928   686.4151   611.2643   597.9583
  483.8265   570.9714   551.2936   689.4136   612.7635   596.4590
  479.3287   572.4707   549.7943   689.4136   618.7606   596.4590
  477.8294   569.4722   546.7958   686.4151   614.2628   596.4590
  474.8309   566.4736   548.2950   687.9143   614.2628   597.9583
  474.8309   570.9714   542.2980   686.4151   612.7635   596.4590
  477.8294   567.9729   543.7972   693.9114   612.7635   599.4575
  477.8294   567.9729   548.2950   687.9143   612.7635   600.9568
  473.3316   566.4736   545.2965   690.9129   609.7650   599.4575
  477.8294   570.9714   549.7943   686.4151   615.7621   596.4590
  480.8280   567.9729   545.2965   692.4122   614.2628   600.9568
  476.3302   566.4736   545.2965   693.9114   615.7621   602.4561
  480.8280   566.4736   546.7958   692.4122   615.7621   599.4575
  479.3287   567.9729   549.7943   689.4136   614.2628   591.9612
  471.8324   564.9744   552.7928   689.4136   612.7635   600.9568
  473.3316   567.9729   551.2936   689.4136   618.7606   597.9583
  474.8309   566.4736   551.2936   690.9129   617.2613   600.9568
  474.8309   564.9744   551.2936   692.4122   612.7635   600.9568
  471.8324   563.4751   548.2950   690.9129   615.7621   597.9583
  473.3316   563.4751   545.2965   686.4151   614.2628   597.9583
  474.8309   567.9729   551.2936   687.9143   612.7635   597.9583
  473.3316   563.4751   545.2965   692.4122   602.2687   593.4605
  480.8280   563.4751   551.2936   683.4165   614.2628   600.9568
  473.3316   569.4722   546.7958   690.9129   614.2628   602.4561
  465.8353   564.9744   545.2965   692.4122   615.7621   597.9583
  476.3302   570.9714   549.7943   687.9143   611.2643   596.4590
  477.8294   567.9729   543.7972   687.9143   623.2584   594.9597
  471.8324   569.4722   549.7943   690.9129   615.7621   597.9583
  477.8294   566.4736   549.7943   690.9129   614.2628   593.4605
  474.8309   563.4751   545.2965   689.4136   614.2628   597.9583
  473.3316   570.9714   543.7972   698.4092   617.2613   596.4590
  470.3331   567.9729   548.2950   686.4151   617.2613   599.4575
  471.8324   572.4707   549.7943   686.4151   620.2599   585.9641
  476.3302   567.9729   537.8001   687.9143   615.7621   593.4605
  473.3316   564.9744   545.2965   686.4151   615.7621   594.9597
  477.8294   573.9700   548.2950   689.4136   614.2628   597.9583
  471.8324   567.9729   549.7943   687.9143   617.2613   597.9583
  477.8294   573.9700   545.2965   689.4136   612.7635   596.4590
  479.3287   573.9700   545.2965   687.9143   612.7635   599.4575
  479.3287   572.4707   554.2921   689.4136   615.7621   600.9568
  476.3302   575.4693   548.2950   686.4151   617.2613   600.9568
  473.3316   576.9685   543.7972   689.4136   615.7621   596.4590
  477.8294   581.4663   542.2980   689.4136   617.2613   600.9568
  473.3316   578.4678   546.7958   689.4136   612.7635   599.4575
  477.8294   578.4678   548.2950   692.4122   617.2613   590.4619
  471.8324   578.4678   545.2965   687.9143   612.7635   599.4575
  471.8324   579.9671   543.7972   689.4136   617.2613   599.4575
  476.3302   579.9671   543.7972   687.9143   615.7621   596.4590
  473.3316   578.4678   540.7987   687.9143   611.2643   596.4590
  470.3331   578.4678   543.7972   687.9143   612.7635   600.9568
  473.3316   582.9656   545.2965   690.9129   614.2628   594.9597
  465.8353   579.9671   542.2980   690.9129   611.2643   596.4590
