# Supplementary material for: Semi-automatic tracking, smoothing and segmentation of hyoid bone motion from videofluoroscopic swallowing study
Source: PLoS One. 2017 Nov 28;12(11):e0188684. doi: 10.1371/journal.pone.0188684 (PMC5705154; doi:10.1371/journal.pone.0188684)
Supplement: S4 File — (ZIP) [file pone.0188684.s004.zip › 11_manualtracking0_fr1to325.txt]

  494.3214   499.0066   590.2745   594.9597   612.7635   470.5205
  494.3214   497.5073   587.2760   591.9612   612.7635   472.0198
  492.8221   500.5059   585.7767   594.9597   612.7635   472.0198
  492.8221   497.5073   587.2760   591.9612   608.2657   472.0198
  491.3228   494.5088   584.2775   591.9612   611.2643   472.0198
  489.8236   499.0066   584.2775   594.9597   611.2643   472.0198
  492.8221   497.5073   585.7767   591.9612   609.7650   472.0198
  494.3214   496.0081   582.7782   590.4619   609.7650   470.5205
  489.8236   497.5073   581.2789   594.9597   609.7650   466.0227
  488.3243   497.5073   584.2775   591.9612   611.2643   469.0212
  491.3228   499.0066   584.2775   588.9627   608.2657   472.0198
  489.8236   497.5073   582.7782   593.4605   611.2643   467.5220
  489.8236   493.0095   581.2789   590.4619   609.7650   473.5190
  486.8250   491.5102   582.7782   588.9627   606.7665   470.5205
  488.3243   490.0110   578.2804   590.4619   605.2672   467.5220
  489.8236   490.0110   578.2804   588.9627   608.2657   469.0212
  488.3243   488.5117   582.7782   590.4619   608.2657   469.0212
  486.8250   488.5117   581.2789   588.9627   606.7665   469.0212
  488.3243   488.5117   581.2789   585.9641   608.2657   472.0198
  488.3243   487.0124   578.2804   588.9627   609.7650   469.0212
  489.8236   484.0139   579.7796   590.4619   611.2643   467.5220
  492.8221   485.5132   576.7811   588.9627   608.2657   467.5220
  494.3214   482.5146   579.7796   588.9627   609.7650   467.5220
  492.8221   485.5132   581.2789   585.9641   609.7650   469.0212
  495.8206   482.5146   582.7782   590.4619   611.2643   464.5234
  498.8192   481.0154   579.7796   590.4619   609.7650   469.0212
  498.8192   482.5146   576.7811   588.9627   606.7665   467.5220
  500.3184   482.5146   579.7796   590.4619   605.2672   467.5220
  503.3170   482.5146   579.7796   588.9627   608.2657   467.5220
  501.8177   484.0139   578.2804   588.9627   608.2657   470.5205
  500.3184   484.0139   579.7796   585.9641   608.2657   466.0227
  497.3199   485.5132   581.2789   588.9627   608.2657   473.5190
  500.3184   484.0139   581.2789   588.9627   606.7665   472.0198
  497.3199   487.0124   578.2804   588.9627   608.2657   461.5249
  494.3214   487.0124   582.7782   588.9627   608.2657   467.5220
  497.3199   484.0139   576.7811   590.4619   609.7650   470.5205
  494.3214   488.5117   579.7796   590.4619   605.2672   469.0212
  492.8221   490.0110   573.7826   584.4649   606.7665   469.0212
  485.3258   490.0110   579.7796   587.4634   606.7665   467.5220
  485.3258   500.5059   576.7811   587.4634   606.7665   466.0227
  482.3272   502.0051   575.2818   591.9612   603.7679   470.5205
  483.8265   502.0051   576.7811   588.9627   605.2672   469.0212
  480.8280   502.0051   575.2818   585.9641   603.7679   467.5220
  482.3272   500.5059   573.7826   588.9627   606.7665   467.5220
  482.3272   505.0037   573.7826   587.4634   605.2672   469.0212
  482.3272   503.5044   575.2818   584.4649   603.7679   466.0227
  480.8280   502.0051   570.7840   587.4634   600.7694   464.5234
  483.8265   503.5044   572.2833   585.9641   602.2687   466.0227
  483.8265   499.0066   570.7840   587.4634   605.2672   466.0227
  477.8294   503.5044   573.7826   585.9641   600.7694   466.0227
  482.3272   502.0051   567.7855   587.4634   596.2716   466.0227
  480.8280   502.0051   572.2833   587.4634   603.7679   466.0227
  482.3272   497.5073   569.2848   590.4619   600.7694   467.5220
  486.8250   494.5088   567.7855   588.9627   600.7694   467.5220
  488.3243   500.5059   569.2848   588.9627   599.2701   463.0242
  485.3258   500.5059   573.7826   593.4605   602.2687   469.0212
  488.3243   497.5073   567.7855   585.9641   600.7694   464.5234
  477.8294   496.0081   570.7840   584.4649   599.2701   464.5234
  479.3287   494.5088   573.7826   584.4649   603.7679   464.5234
  479.3287   490.0110   566.2862   585.9641   597.7709   464.5234
  476.3302   482.5146   569.2848   584.4649   600.7694   463.0242
  474.8309   479.5161   567.7855   582.9656   599.2701   466.0227
  470.3331   475.0183   564.7870   584.4649   599.2701   464.5234
  473.3316   473.5190   563.2877   587.4634   599.2701   466.0227
  471.8324   475.0183   561.7884   584.4649   600.7694   466.0227
  470.3331   479.5161   563.2877   582.9656   599.2701   464.5234
  471.8324   478.0168   566.2862   581.4663   596.2716   458.5264
  470.3331   488.5117   560.2892   582.9656   597.7709   464.5234
  471.8324   488.5117   566.2862   585.9641   596.2716   464.5234
  473.3316   491.5102   560.2892   588.9627   600.7694   467.5220
  471.8324   490.0110   563.2877   584.4649   600.7694   461.5249
  468.8338   490.0110   564.7870   581.4663   597.7709   463.0242
  468.8338   491.5102   560.2892   585.9641   596.2716   466.0227
  473.3316   493.0095   561.7884   582.9656   602.2687   466.0227
  468.8338   494.5088   561.7884   579.9671   600.7694   467.5220
  470.3331   496.0081   566.2862   584.4649   602.2687   461.5249
  468.8338   496.0081   566.2862   582.9656   600.7694   463.0242
  471.8324   497.5073   566.2862   587.4634   602.2687   467.5220
  468.8338   500.5059   561.7884   585.9641   597.7709   467.5220
  461.3375   513.9993   566.2862   581.4663   597.7709   469.0212
  459.8382   518.4971   563.2877   582.9656   602.2687   470.5205
  452.3419   516.9978   567.7855   582.9656   599.2701   466.0227
  449.3433   525.9934   563.2877   579.9671   602.2687   467.5220
  459.8382   524.4941   561.7884   581.4663   599.2701   469.0212
  447.8441   524.4941   563.2877   584.4649   600.7694   467.5220
  443.3463   521.4956   561.7884   579.9671   599.2701   469.0212
  446.3448   527.4927   561.7884   581.4663   602.2687   466.0227
  441.8470   522.9949   564.7870   579.9671   599.2701   463.0242
  443.3463   519.9963   566.2862   582.9656   602.2687   469.0212
  438.8485   521.4956   564.7870   581.4663   605.2672   469.0212
  435.8499   522.9949   563.2877   581.4663   603.7679   467.5220
  435.8499   522.9949   563.2877   579.9671   602.2687   469.0212
  434.3507   522.9949   561.7884   579.9671   600.7694   467.5220
  434.3507   519.9963   561.7884   581.4663   600.7694   466.0227
  435.8499   518.4971   563.2877   582.9656   602.2687   466.0227
  446.3448   505.0037   561.7884   579.9671   600.7694   466.0227
  453.8411   497.5073   561.7884   581.4663   600.7694   466.0227
  462.8367   487.0124   563.2877   578.4678   602.2687   469.0212
  455.3404   485.5132   563.2877   579.9671   603.7679   467.5220
  461.3375   485.5132   564.7870   581.4663   602.2687   464.5234
  462.8367   485.5132   564.7870   576.9685   603.7679   467.5220
  461.3375   485.5132   560.2892   579.9671   600.7694   469.0212
  464.3360   485.5132   563.2877   582.9656   597.7709   467.5220
  461.3375   488.5117   561.7884   578.4678   600.7694   467.5220
  461.3375   485.5132   560.2892   578.4678   600.7694   470.5205
  465.8353   482.5146   561.7884   582.9656   602.2687   464.5234
  465.8353   481.0154   563.2877   581.4663   602.2687   466.0227
  462.8367   479.5161   563.2877   584.4649   605.2672   469.0212
  458.3389   481.0154   563.2877   578.4678   603.7679   466.0227
  465.8353   479.5161   564.7870   582.9656   605.2672   467.5220
  467.3346   478.0168   567.7855   582.9656   599.2701   467.5220
  462.8367   479.5161   564.7870   582.9656   603.7679   469.0212
  462.8367   475.0183   563.2877   582.9656   605.2672   469.0212
  462.8367   479.5161   560.2892   581.4663   603.7679   466.0227
  468.8338   481.0154   561.7884   582.9656   603.7679   467.5220
  462.8367   479.5161   564.7870   584.4649   603.7679   467.5220
  456.8397   479.5161   563.2877   579.9671   602.2687   469.0212
  465.8353   479.5161   564.7870   584.4649   602.2687   467.5220
  464.3360   478.0168   564.7870   582.9656   608.2657   467.5220
  461.3375   476.5176   563.2877   584.4649   600.7694   464.5234
  461.3375   481.0154   561.7884   579.9671   605.2672   469.0212
  465.8353   476.5176   564.7870   581.4663   605.2672   469.0212
  464.3360   476.5176   564.7870   587.4634   602.2687   466.0227
  465.8353   481.0154   567.7855   582.9656   602.2687   469.0212
  470.3331   479.5161   564.7870   584.4649   597.7709   467.5220
  470.3331   475.0183   564.7870   584.4649   600.7694   469.0212
  474.8309   482.5146   561.7884   584.4649   603.7679   466.0227
  473.3316   482.5146   569.2848   585.9641   602.2687   463.0242
  473.3316   479.5161   561.7884   585.9641   600.7694   466.0227
  471.8324   478.0168   567.7855   582.9656   605.2672   469.0212
  470.3331   479.5161   566.2862   582.9656   602.2687   464.5234
  473.3316   481.0154   569.2848   582.9656   599.2701   467.5220
  470.3331   479.5161   566.2862   582.9656   599.2701   469.0212
  470.3331   476.5176   566.2862   587.4634   603.7679   470.5205
  476.3302   476.5176   564.7870   585.9641   600.7694   466.0227
  473.3316   485.5132   561.7884   584.4649   599.2701   464.5234
  470.3331   481.0154   564.7870   587.4634   599.2701   469.0212
  477.8294   482.5146   561.7884   587.4634   603.7679   466.0227
  477.8294   482.5146   564.7870   584.4649   603.7679   467.5220
  468.8338   484.0139   564.7870   582.9656   602.2687   469.0212
  477.8294   484.0139   569.2848   588.9627   603.7679   467.5220
  482.3272   482.5146   570.7840   588.9627   605.2672   466.0227
  476.3302   487.0124   567.7855   588.9627   602.2687   469.0212
  476.3302   484.0139   567.7855   585.9641   602.2687   467.5220
  471.8324   485.5132   561.7884   585.9641   603.7679   472.0198
  474.8309   490.0110   564.7870   587.4634   602.2687   467.5220
  471.8324   485.5132   567.7855   587.4634   603.7679   472.0198
  474.8309   490.0110   567.7855   588.9627   600.7694   469.0212
  473.3316   490.0110   569.2848   585.9641   599.2701   467.5220
  473.3316   488.5117   569.2848   585.9641   600.7694   469.0212
  473.3316   491.5102   572.2833   585.9641   599.2701   466.0227
  474.8309   490.0110   569.2848   587.4634   599.2701   464.5234
  471.8324   493.0095   569.2848   584.4649   603.7679   467.5220
  474.8309   488.5117   566.2862   585.9641   603.7679   469.0212
  474.8309   487.0124   566.2862   584.4649   600.7694   467.5220
  473.3316   490.0110   569.2848   587.4634   602.2687   467.5220
  476.3302   487.0124   569.2848   585.9641   602.2687   470.5205
  477.8294   487.0124   563.2877   587.4634   605.2672   469.0212
  476.3302   485.5132   569.2848   588.9627   603.7679   469.0212
  473.3316   485.5132   567.7855   585.9641   602.2687   467.5220
  476.3302   484.0139   566.2862   584.4649   602.2687   464.5234
  473.3316   487.0124   569.2848   584.4649   600.7694   467.5220
  470.3331   488.5117   563.2877   585.9641   599.2701   469.0212
  474.8309   494.5088   570.7840   584.4649   599.2701   469.0212
  476.3302   491.5102   564.7870   588.9627   602.2687   467.5220
  471.8324   493.0095   566.2862   587.4634   605.2672   467.5220
  468.8338   497.5073   570.7840   587.4634   603.7679   466.0227
  473.3316   497.5073   567.7855   585.9641   600.7694   466.0227
  471.8324   500.5059   567.7855   587.4634   602.2687   467.5220
  470.3331   503.5044   567.7855   585.9641   602.2687   463.0242
  470.3331   503.5044   570.7840   584.4649   602.2687   469.0212
  465.8353   505.0037   566.2862   581.4663   600.7694   470.5205
  468.8338   502.0051   570.7840   584.4649   602.2687   463.0242
  470.3331   502.0051   566.2862   588.9627   602.2687   466.0227
  470.3331   500.5059   567.7855   587.4634   599.2701   467.5220
  473.3316   499.0066   566.2862   584.4649   602.2687   466.0227
  482.3272   499.0066   564.7870   588.9627   600.7694   463.0242
  483.8265   497.5073   561.7884   584.4649   597.7709   464.5234
  483.8265   505.0037   566.2862   588.9627   600.7694   467.5220
  479.3287   508.0022   566.2862   582.9656   600.7694   467.5220
  474.8309   509.5015   566.2862   584.4649   599.2701   463.0242
  476.3302   511.0007   567.7855   582.9656   602.2687   464.5234
  474.8309   508.0022   563.2877   581.4663   599.2701   463.0242
  470.3331   509.5015   566.2862   579.9671   605.2672   467.5220
  474.8309   512.5000   567.7855   585.9641   603.7679   469.0212
  470.3331   513.9993   563.2877   579.9671   605.2672   464.5234
  473.3316   509.5015   564.7870   582.9656   603.7679   464.5234
  473.3316   513.9993   566.2862   582.9656   600.7694   464.5234
  473.3316   515.4985   564.7870   584.4649   600.7694   464.5234
  477.8294   513.9993   563.2877   581.4663   599.2701   470.5205
  473.3316   518.4971   566.2862   581.4663   600.7694   467.5220
  470.3331   516.9978   563.2877   584.4649   600.7694   466.0227
  465.8353   519.9963   566.2862   587.4634   600.7694   466.0227
  467.3346   518.4971   564.7870   582.9656   599.2701   464.5234
  464.3360   519.9963   558.7899   588.9627   602.2687   464.5234
  467.3346   519.9963   560.2892   584.4649   600.7694   467.5220
  467.3346   521.4956   564.7870   587.4634   600.7694   466.0227
  467.3346   521.4956   561.7884   581.4663   605.2672   470.5205
  468.8338   521.4956   564.7870   584.4649   602.2687   466.0227
  468.8338   519.9963   563.2877   585.9641   596.2716   466.0227
  470.3331   515.4985   564.7870   585.9641   605.2672   467.5220
  468.8338   515.4985   570.7840   585.9641   600.7694   470.5205
  473.3316   512.5000   563.2877   584.4649   602.2687   467.5220
  465.8353   515.4985   561.7884   585.9641   602.2687   470.5205
  468.8338   519.9963   567.7855   585.9641   606.7665   470.5205
  465.8353   522.9949   564.7870   581.4663   599.2701   467.5220
  459.8382   527.4927   564.7870   587.4634   605.2672   472.0198
  461.3375   530.4912   564.7870   582.9656   602.2687   470.5205
  453.8411   533.4898   567.7855   584.4649   600.7694   469.0212
  450.8426   534.9890   566.2862   579.9671   602.2687   472.0198
  446.3448   528.9919   566.2862   582.9656   603.7679   466.0227
  450.8426   533.4898   566.2862   578.4678   603.7679   470.5205
  441.8470   530.4912   566.2862   584.4649   605.2672   469.0212
  440.3477   533.4898   566.2862   585.9641   605.2672   469.0212
  441.8470   534.9890   563.2877   582.9656   600.7694   466.0227
  431.3521   530.4912   561.7884   579.9671   609.7650   467.5220
  438.8485   531.9905   564.7870   582.9656   608.2657   473.5190
  434.3507   530.4912   561.7884   582.9656   603.7679   469.0212
  435.8499   527.4927   561.7884   576.9685   600.7694   467.5220
  441.8470   513.9993   561.7884   576.9685   605.2672   470.5205
  444.8455   502.0051   561.7884   578.4678   605.2672   467.5220
  455.3404   500.5059   563.2877   576.9685   608.2657   470.5205
  467.3346   496.0081   557.2906   582.9656   605.2672   470.5205
  455.3404   485.5132   563.2877   582.9656   603.7679   466.0227
  459.8382   487.0124   560.2892   582.9656   608.2657   466.0227
  456.8397   488.5117   560.2892   581.4663   603.7679   469.0212
  458.3389   487.0124   564.7870   588.9627   606.7665   464.5234
  456.8397   490.0110   561.7884   581.4663   608.2657   469.0212
  464.3360   487.0124   564.7870   587.4634   608.2657   469.0212
  465.8353   485.5132   560.2892   584.4649   605.2672   470.5205
  470.3331   487.0124   566.2862   584.4649   606.7665   467.5220
  461.3375   487.0124   567.7855   584.4649   609.7650   466.0227
  461.3375   485.5132   566.2862   581.4663   606.7665   467.5220
  464.3360   487.0124   569.2848   585.9641   606.7665   470.5205
  465.8353   488.5117   567.7855   585.9641   611.2643   470.5205
  461.3375   488.5117   569.2848   587.4634   609.7650   467.5220
  461.3375   490.0110   567.7855   587.4634   603.7679   470.5205
  459.8382   491.5102   570.7840   584.4649   608.2657   467.5220
  462.8367   494.5088   569.2848   582.9656   605.2672   469.0212
  464.3360   494.5088   567.7855   581.4663   603.7679   470.5205
  461.3375   494.5088   566.2862   584.4649   605.2672   466.0227
  465.8353   493.0095   567.7855   587.4634   606.7665   470.5205
  471.8324   493.0095   566.2862   587.4634   605.2672   470.5205
  471.8324   490.0110   567.7855   585.9641   609.7650   466.0227
  474.8309   490.0110   570.7840   584.4649   609.7650   470.5205
  476.3302   493.0095   567.7855   582.9656   606.7665   470.5205
  479.3287   491.5102   569.2848   585.9641   602.2687   469.0212
  471.8324   491.5102   567.7855   584.4649   606.7665   466.0227
  474.8309   488.5117   566.2862   585.9641   603.7679   470.5205
  474.8309   494.5088   567.7855   584.4649   603.7679   469.0212
  477.8294   491.5102   567.7855   584.4649   603.7679   469.0212
  476.3302   491.5102   567.7855   588.9627   605.2672   469.0212
  476.3302   490.0110   567.7855   585.9641   603.7679   469.0212
  473.3316   491.5102   569.2848   584.4649   606.7665   469.0212
  476.3302   496.0081   566.2862   587.4634   602.2687   470.5205
  477.8294   493.0095   564.7870   584.4649   605.2672   472.0198
  473.3316   493.0095   566.2862   585.9641   606.7665   467.5220
  483.8265   490.0110   567.7855   585.9641   600.7694   464.5234
  480.8280   490.0110   572.2833   585.9641   606.7665   470.5205
  476.3302   490.0110   564.7870   585.9641   606.7665   464.5234
  479.3287   485.5132   564.7870   584.4649   605.2672   469.0212
  477.8294   490.0110   569.2848   581.4663   603.7679   467.5220
  477.8294   493.0095   567.7855   585.9641   603.7679   469.0212
  483.8265   491.5102   566.2862   588.9627   600.7694   469.0212
  479.3287   487.0124   564.7870   585.9641   606.7665   470.5205
  482.3272   491.5102   569.2848   590.4619   600.7694   470.5205
  479.3287   487.0124   569.2848   584.4649   603.7679   463.0242
  480.8280   487.0124   564.7870   590.4619   602.2687   464.5234
  476.3302   490.0110   566.2862   585.9641   603.7679   470.5205
  482.3272   484.0139   564.7870   585.9641   605.2672   469.0212
  473.3316   490.0110   566.2862   585.9641   605.2672   467.5220
  477.8294   490.0110   570.7840   585.9641   603.7679   466.0227
  482.3272   491.5102   566.2862   588.9627   602.2687   472.0198
  477.8294   490.0110   564.7870   584.4649   600.7694   466.0227
  471.8324   491.5102   566.2862   584.4649   603.7679   464.5234
  468.8338   496.0081   566.2862   581.4663   602.2687   469.0212
  467.3346   500.5059   570.7840   585.9641   600.7694   469.0212
  467.3346   503.5044   564.7870   584.4649   605.2672   466.0227
  464.3360   500.5059   572.2833   587.4634   602.2687   470.5205
  464.3360   505.0037   569.2848   582.9656   606.7665   472.0198
  465.8353   506.5029   576.7811   588.9627   603.7679   472.0198
  467.3346   511.0007   576.7811   593.4605   609.7650   473.5190
  464.3360   512.5000   576.7811   591.9612   606.7665   473.5190
  473.3316   512.5000   578.2804   581.4663   611.2643   476.5176
  474.8309   511.0007   575.2818   596.4590   609.7650   469.0212
  474.8309   508.0022   579.7796   587.4634   609.7650   467.5220
  476.3302   511.0007   579.7796   588.9627   614.2628   473.5190
  480.8280   515.4985   582.7782   590.4619   609.7650   472.0198
  473.3316   512.5000   579.7796   585.9641   611.2643   473.5190
  471.8324   516.9978   573.7826   588.9627   611.2643   469.0212
  476.3302   515.4985   578.2804   585.9641   611.2643   472.0198
  468.8338   516.9978   578.2804   587.4634   611.2643   470.5205
  477.8294   515.4985   573.7826   587.4634   606.7665   469.0212
  476.3302   513.9993   581.2789   588.9627   606.7665   470.5205
  473.3316   516.9978   572.2833   588.9627   612.7635   475.0183
  477.8294   519.9963   573.7826   588.9627   609.7650   470.5205
  479.3287   522.9949   575.2818   585.9641   608.2657   470.5205
  479.3287   516.9978   578.2804   585.9641   603.7679   470.5205
  476.3302   519.9963   579.7796   590.4619   611.2643   473.5190
  473.3316   516.9978   572.2833   584.4649   602.2687   469.0212
  480.8280   511.0007   572.2833   591.9612   605.2672   470.5205
  477.8294   505.0037   575.2818   587.4634   603.7679   472.0198
  474.8309   497.5073   575.2818   587.4634   603.7679   470.5205
  480.8280   493.0095   575.2818   588.9627   608.2657   475.0183
  471.8324   491.5102   572.2833   593.4605   605.2672   463.0242
  477.8294   490.0110   575.2818   588.9627   603.7679   470.5205
  473.3316   496.0081   570.7840   588.9627   609.7650   469.0212
  473.3316   496.0081   575.2818   587.4634   605.2672   467.5220
  471.8324   499.0066   572.2833   585.9641   606.7665   467.5220
  468.8338   508.0022   572.2833   590.4619   605.2672   470.5205
  470.3331   503.5044   575.2818   587.4634   608.2657   469.0212
  479.3287   500.5059   576.7811   584.4649   606.7665   469.0212
  476.3302   506.5029   573.7826   588.9627   609.7650   469.0212
  476.3302   503.5044   575.2818   594.9597   602.2687   469.0212
  479.3287   503.5044   581.2789   588.9627   609.7650   467.5220
  477.8294   502.0051   575.2818   588.9627   603.7679   475.0183
  479.3287   500.5059   573.7826   594.9597   608.2657   470.5205
  476.3302   502.0051   572.2833   591.9612   606.7665   472.0198
  483.8265   505.0037   567.7855   587.4634   603.7679   470.5205
  482.3272   502.0051   573.7826   587.4634   608.2657   467.5220
  479.3287   502.0051   572.2833   587.4634   603.7679   470.5205
  486.8250   499.0066   575.2818   584.4649   600.7694   469.0212
  480.8280   502.0051   572.2833   590.4619   602.2687   467.5220
  479.3287   499.0066   570.7840   591.9612   603.7679   467.5220
  480.8280   499.0066   569.2848   582.9656   605.2672   472.0198
