# Supplementary material for: Semi-automatic tracking, smoothing and segmentation of hyoid bone motion from videofluoroscopic swallowing study
Source: PLoS One. 2017 Nov 28;12(11):e0188684. doi: 10.1371/journal.pone.0188684 (PMC5705154; doi:10.1371/journal.pone.0188684)
Supplement: S4 File — (ZIP) [file pone.0188684.s004.zip › 11_manualtracking0_fr500to800.txt]

  485.3258   485.5132   570.7840   588.9627   602.2687   467.5220
  483.8265   487.0124   576.7811   590.4619   606.7665   469.0212
  482.3272   490.0110   572.2833   582.9656   602.2687   467.5220
  482.3272   490.0110   573.7826   587.4634   602.2687   469.0212
  483.8265   488.5117   575.2818   590.4619   606.7665   470.5205
  482.3272   494.5088   570.7840   594.9597   603.7679   469.0212
  488.3243   491.5102   578.2804   591.9612   603.7679   472.0198
  482.3272   496.0081   575.2818   585.9641   602.2687   467.5220
  483.8265   494.5088   578.2804   587.4634   603.7679   470.5205
  480.8280   500.5059   576.7811   593.4605   603.7679   470.5205
  486.8250   494.5088   578.2804   590.4619   609.7650   473.5190
  485.3258   500.5059   570.7840   588.9627   606.7665   467.5220
  482.3272   496.0081   575.2818   584.4649   606.7665   469.0212
  486.8250   499.0066   576.7811   594.9597   603.7679   464.5234
  483.8265   496.0081   570.7840   582.9656   606.7665   467.5220
  485.3258   497.5073   572.2833   590.4619   603.7679   464.5234
  486.8250   496.0081   569.2848   585.9641   606.7665   469.0212
  477.8294   500.5059   572.2833   585.9641   608.2657   467.5220
  483.8265   499.0066   570.7840   579.9671   602.2687   469.0212
  476.3302   500.5059   569.2848   584.4649   600.7694   470.5205
  470.3331   499.0066   572.2833   582.9656   603.7679   463.0242
  473.3316   496.0081   569.2848   588.9627   602.2687   470.5205
  474.8309   497.5073   570.7840   585.9641   603.7679   472.0198
  473.3316   500.5059   566.2862   585.9641   602.2687   466.0227
  474.8309   497.5073   569.2848   584.4649   602.2687   472.0198
  471.8324   499.0066   564.7870   585.9641   605.2672   466.0227
  470.3331   494.5088   560.2892   585.9641   605.2672   470.5205
  470.3331   493.0095   567.7855   585.9641   600.7694   467.5220
  474.8309   491.5102   563.2877   584.4649   602.2687   464.5234
  473.3316   490.0110   567.7855   582.9656   600.7694   466.0227
  467.3346   488.5117   563.2877   585.9641   602.2687   467.5220
  474.8309   485.5132   566.2862   582.9656   602.2687   464.5234
  480.8280   484.0139   564.7870   578.4678   599.2701   467.5220
  476.3302   484.0139   563.2877   581.4663   602.2687   463.0242
  480.8280   479.5161   560.2892   584.4649   599.2701   466.0227
  482.3272   482.5146   564.7870   585.9641   597.7709   464.5234
  482.3272   484.0139   563.2877   582.9656   599.2701   469.0212
  485.3258   476.5176   567.7855   582.9656   602.2687   466.0227
  483.8265   476.5176   569.2848   581.4663   600.7694   463.0242
  479.3287   478.0168   563.2877   585.9641   602.2687   460.0256
  485.3258   476.5176   563.2877   582.9656   600.7694   466.0227
  483.8265   479.5161   564.7870   584.4649   599.2701   461.5249
  485.3258   478.0168   564.7870   582.9656   599.2701   467.5220
  492.8221   479.5161   563.2877   582.9656   602.2687   463.0242
  486.8250   481.0154   560.2892   579.9671   602.2687   469.0212
  494.3214   481.0154   561.7884   582.9656   600.7694   460.0256
  489.8236   478.0168   564.7870   587.4634   602.2687   461.5249
  488.3243   482.5146   564.7870   585.9641   602.2687   464.5234
  491.3228   481.0154   569.2848   582.9656   602.2687   464.5234
  488.3243   482.5146   570.7840   585.9641   602.2687   466.0227
  489.8236   482.5146   572.2833   582.9656   603.7679   467.5220
  486.8250   482.5146   566.2862   585.9641   600.7694   466.0227
  486.8250   484.0139   570.7840   588.9627   602.2687   469.0212
  488.3243   485.5132   572.2833   588.9627   606.7665   464.5234
  488.3243   484.0139   572.2833   582.9656   605.2672   470.5205
  491.3228   485.5132   572.2833   581.4663   602.2687   469.0212
  486.8250   487.0124   570.7840   584.4649   599.2701   464.5234
  486.8250   490.0110   569.2848   587.4634   602.2687   469.0212
  485.3258   491.5102   575.2818   585.9641   603.7679   467.5220
  479.3287   494.5088   573.7826   585.9641   605.2672   466.0227
  479.3287   496.0081   573.7826   585.9641   603.7679   469.0212
  476.3302   499.0066   576.7811   585.9641   603.7679   467.5220
  477.8294   500.5059   572.2833   588.9627   603.7679   463.0242
  476.3302   502.0051   570.7840   585.9641   605.2672   464.5234
  479.3287   499.0066   569.2848   588.9627   606.7665   464.5234
  479.3287   502.0051   569.2848   590.4619   600.7694   467.5220
  479.3287   502.0051   570.7840   582.9656   605.2672   469.0212
  480.8280   503.5044   567.7855   584.4649   603.7679   469.0212
  483.8265   503.5044   567.7855   584.4649   600.7694   466.0227
  485.3258   500.5059   569.2848   584.4649   603.7679   466.0227
  482.3272   500.5059   566.2862   585.9641   603.7679   469.0212
  480.8280   503.5044   570.7840   581.4663   600.7694   467.5220
  480.8280   502.0051   570.7840   588.9627   603.7679   463.0242
  480.8280   503.5044   567.7855   584.4649   600.7694   464.5234
  476.3302   503.5044   566.2862   584.4649   603.7679   466.0227
  476.3302   503.5044   572.2833   582.9656   599.2701   467.5220
  471.8324   502.0051   564.7870   584.4649   603.7679   466.0227
  468.8338   497.5073   566.2862   584.4649   600.7694   466.0227
  467.3346   497.5073   564.7870   584.4649   600.7694   466.0227
  470.3331   493.0095   566.2862   582.9656   600.7694   464.5234
  467.3346   499.0066   569.2848   582.9656   602.2687   466.0227
  465.8353   497.5073   561.7884   584.4649   599.2701   464.5234
  470.3331   497.5073   564.7870   584.4649   600.7694   470.5205
  470.3331   500.5059   564.7870   582.9656   593.2731   467.5220
  471.8324   496.0081   567.7855   582.9656   603.7679   466.0227
  471.8324   499.0066   566.2862   585.9641   599.2701   467.5220
  474.8309   502.0051   567.7855   588.9627   603.7679   467.5220
  470.3331   499.0066   564.7870   584.4649   600.7694   464.5234
  474.8309   499.0066   570.7840   585.9641   603.7679   467.5220
  474.8309   499.0066   564.7870   587.4634   600.7694   467.5220
  474.8309   493.0095   564.7870   587.4634   600.7694   466.0227
  474.8309   493.0095   566.2862   588.9627   602.2687   467.5220
  477.8294   491.5102   570.7840   584.4649   600.7694   467.5220
  473.3316   488.5117   561.7884   582.9656   602.2687   464.5234
  474.8309   487.0124   566.2862   582.9656   602.2687   469.0212
  480.8280   484.0139   566.2862   579.9671   599.2701   469.0212
  476.3302   485.5132   570.7840   587.4634   600.7694   470.5205
  476.3302   482.5146   564.7870   584.4649   600.7694   467.5220
  477.8294   482.5146   570.7840   581.4663   602.2687   469.0212
  465.8353   472.0198   566.2862   587.4634   599.2701   470.5205
  473.3316   475.0183   564.7870   588.9627   602.2687   466.0227
  473.3316   473.5190   570.7840   585.9641   597.7709   470.5205
  473.3316   470.5205   561.7884   584.4649   600.7694   464.5234
  471.8324   467.5220   569.2848   588.9627   605.2672   467.5220
  465.8353   470.5205   563.2877   587.4634   599.2701   467.5220
  473.3316   472.0198   567.7855   584.4649   606.7665   469.0212
  471.8324   476.5176   564.7870   587.4634   603.7679   469.0212
  470.3331   473.5190   566.2862   582.9656   603.7679   466.0227
  468.8338   478.0168   566.2862   587.4634   603.7679   469.0212
  471.8324   479.5161   570.7840   584.4649   605.2672   467.5220
  471.8324   484.0139   564.7870   582.9656   603.7679   466.0227
  465.8353   484.0139   566.2862   581.4663   603.7679   469.0212
  465.8353   490.0110   566.2862   582.9656   606.7665   466.0227
  465.8353   497.5073   561.7884   582.9656   602.2687   469.0212
  455.3404   509.5015   566.2862   581.4663   605.2672   464.5234
  458.3389   519.9963   567.7855   582.9656   602.2687   464.5234
  450.8426   524.4941   567.7855   584.4649   606.7665   467.5220
  450.8426   527.4927   570.7840   584.4649   608.2657   467.5220
  446.3448   530.4912   566.2862   584.4649   611.2643   470.5205
  441.8470   531.9905   566.2862   584.4649   608.2657   478.0168
  443.3463   530.4912   564.7870   584.4649   605.2672   472.0198
  447.8441   531.9905   564.7870   585.9641   606.7665   466.0227
  438.8485   528.9919   566.2862   582.9656   606.7665   469.0212
  438.8485   531.9905   564.7870   581.4663   609.7650   467.5220
  437.3492   530.4912   566.2862   581.4663   606.7665   472.0198
  441.8470   527.4927   569.2848   584.4649   606.7665   467.5220
  435.8499   522.9949   566.2862   585.9641   608.2657   473.5190
  437.3492   525.9934   569.2848   582.9656   608.2657   469.0212
  435.8499   519.9963   570.7840   579.9671   606.7665   469.0212
  440.3477   511.0007   567.7855   582.9656   608.2657   469.0212
  447.8441   505.0037   567.7855   584.4649   605.2672   466.0227
  453.8411   500.5059   567.7855   585.9641   606.7665   470.5205
  450.8426   493.0095   561.7884   584.4649   603.7679   467.5220
  450.8426   496.0081   561.7884   584.4649   605.2672   472.0198
  450.8426   494.5088   563.2877   581.4663   608.2657   469.0212
  450.8426   497.5073   563.2877   585.9641   603.7679   469.0212
  455.3404   496.0081   564.7870   581.4663   606.7665   466.0227
  459.8382   494.5088   563.2877   585.9641   608.2657   466.0227
  464.3360   494.5088   564.7870   587.4634   603.7679   469.0212
  456.8397   494.5088   567.7855   588.9627   606.7665   472.0198
  464.3360   491.5102   564.7870   587.4634   605.2672   469.0212
  462.8367   494.5088   564.7870   581.4663   606.7665   472.0198
  461.3375   494.5088   561.7884   587.4634   605.2672   469.0212
  462.8367   490.0110   569.2848   584.4649   602.2687   466.0227
  464.3360   493.0095   563.2877   582.9656   605.2672   469.0212
  467.3346   493.0095   566.2862   582.9656   606.7665   464.5234
  461.3375   491.5102   566.2862   581.4663   609.7650   470.5205
  455.3404   491.5102   564.7870   584.4649   609.7650   469.0212
  465.8353   484.0139   566.2862   582.9656   603.7679   469.0212
  459.8382   491.5102   569.2848   585.9641   608.2657   469.0212
  462.8367   490.0110   564.7870   579.9671   603.7679   470.5205
  461.3375   496.0081   564.7870   585.9641   605.2672   469.0212
  462.8367   490.0110   567.7855   587.4634   606.7665   472.0198
  462.8367   490.0110   569.2848   584.4649   609.7650   466.0227
  467.3346   490.0110   567.7855   584.4649   605.2672   469.0212
  468.8338   491.5102   566.2862   582.9656   605.2672   470.5205
  468.8338   490.0110   558.7899   582.9656   606.7665   473.5190
  467.3346   493.0095   569.2848   587.4634   605.2672   470.5205
  467.3346   490.0110   566.2862   587.4634   602.2687   467.5220
  470.3331   491.5102   569.2848   582.9656   605.2672   472.0198
  468.8338   497.5073   569.2848   582.9656   606.7665   469.0212
  468.8338   494.5088   570.7840   588.9627   606.7665   470.5205
  470.3331   493.0095   566.2862   590.4619   608.2657   469.0212
  471.8324   496.0081   569.2848   585.9641   609.7650   473.5190
  470.3331   493.0095   569.2848   585.9641   608.2657   469.0212
  474.8309   490.0110   566.2862   585.9641   605.2672   469.0212
  477.8294   490.0110   570.7840   584.4649   605.2672   466.0227
  468.8338   494.5088   570.7840   585.9641   608.2657   467.5220
  473.3316   493.0095   564.7870   587.4634   603.7679   469.0212
  473.3316   497.5073   566.2862   582.9656   603.7679   470.5205
  465.8353   491.5102   566.2862   585.9641   603.7679   469.0212
  467.3346   494.5088   569.2848   584.4649   605.2672   464.5234
  470.3331   496.0081   569.2848   584.4649   602.2687   466.0227
  470.3331   491.5102   564.7870   584.4649   606.7665   467.5220
  471.8324   494.5088   566.2862   587.4634   606.7665   469.0212
  471.8324   487.0124   564.7870   582.9656   603.7679   466.0227
  473.3316   494.5088   566.2862   587.4634   608.2657   470.5205
  471.8324   490.0110   564.7870   585.9641   603.7679   470.5205
  477.8294   488.5117   569.2848   584.4649   606.7665   467.5220
  476.3302   488.5117   572.2833   584.4649   606.7665   469.0212
  476.3302   490.0110   569.2848   584.4649   605.2672   460.0256
  479.3287   487.0124   569.2848   581.4663   606.7665   464.5234
  474.8309   490.0110   569.2848   587.4634   603.7679   466.0227
  479.3287   487.0124   567.7855   587.4634   603.7679   472.0198
  476.3302   490.0110   566.2862   585.9641   605.2672   470.5205
  476.3302   487.0124   572.2833   582.9656   603.7679   467.5220
  473.3316   484.0139   564.7870   582.9656   605.2672   466.0227
  473.3316   490.0110   563.2877   584.4649   606.7665   463.0242
  471.8324   488.5117   563.2877   582.9656   603.7679   472.0198
  471.8324   490.0110   564.7870   582.9656   602.2687   470.5205
  467.3346   493.0095   563.2877   585.9641   608.2657   466.0227
  464.3360   502.0051   566.2862   579.9671   605.2672   470.5205
  462.8367   503.5044   560.2892   587.4634   603.7679   470.5205
  465.8353   506.5029   566.2862   585.9641   602.2687   467.5220
  461.3375   506.5029   564.7870   584.4649   602.2687   473.5190
  470.3331   508.0022   569.2848   587.4634   600.7694   472.0198
  462.8367   508.0022   563.2877   588.9627   605.2672   464.5234
  473.3316   509.5015   564.7870   584.4649   605.2672   466.0227
  471.8324   509.5015   569.2848   587.4634   608.2657   470.5205
  465.8353   508.0022   564.7870   581.4663   605.2672   469.0212
  471.8324   509.5015   566.2862   585.9641   605.2672   469.0212
  470.3331   515.4985   566.2862   585.9641   603.7679   466.0227
  467.3346   513.9993   569.2848   582.9656   605.2672   469.0212
  468.8338   511.0007   576.7811   584.4649   606.7665   469.0212
  474.8309   512.5000   570.7840   581.4663   608.2657   470.5205
  470.3331   515.4985   566.2862   588.9627   611.2643   467.5220
  477.8294   511.0007   569.2848   582.9656   609.7650   467.5220
  477.8294   513.9993   570.7840   585.9641   606.7665   472.0198
  468.8338   518.4971   569.2848   590.4619   611.2643   467.5220
  473.3316   518.4971   563.2877   585.9641   609.7650   469.0212
  468.8338   515.4985   566.2862   585.9641   608.2657   470.5205
  467.3346   509.5015   566.2862   582.9656   602.2687   463.0242
  473.3316   508.0022   561.7884   584.4649   603.7679   467.5220
  467.3346   512.5000   557.2906   579.9671   605.2672   469.0212
  458.3389   511.0007   558.7899   582.9656   602.2687   466.0227
  453.8411   513.9993   563.2877   584.4649   608.2657   469.0212
  458.3389   513.9993   560.2892   582.9656   600.7694   466.0227
  459.8382   508.0022   560.2892   582.9656   599.2701   466.0227
  468.8338   497.5073   563.2877   581.4663   600.7694   467.5220
  474.8309   490.0110   558.7899   587.4634   600.7694   466.0227
  470.3331   485.5132   560.2892   587.4634   599.2701   463.0242
  467.3346   487.0124   563.2877   585.9641   602.2687   464.5234
  458.3389   488.5117   558.7899   579.9671   602.2687   466.0227
  461.3375   485.5132   560.2892   582.9656   599.2701   469.0212
  467.3346   487.0124   560.2892   585.9641   599.2701   466.0227
  465.8353   491.5102   561.7884   585.9641   602.2687   464.5234
  462.8367   490.0110   560.2892   584.4649   602.2687   467.5220
  468.8338   490.0110   555.7914   584.4649   599.2701   470.5205
  464.3360   491.5102   558.7899   584.4649   602.2687   464.5234
  470.3331   490.0110   558.7899   587.4634   603.7679   467.5220
  476.3302   497.5073   560.2892   590.4619   602.2687   473.5190
  473.3316   500.5059   563.2877   579.9671   600.7694   469.0212
  473.3316   499.0066   569.2848   585.9641   603.7679   467.5220
  473.3316   505.0037   564.7870   587.4634   602.2687   466.0227
  476.3302   500.5059   560.2892   582.9656   603.7679   472.0198
  476.3302   505.0037   564.7870   585.9641   606.7665   467.5220
  471.8324   500.5059   567.7855   584.4649   603.7679   470.5205
  465.8353   503.5044   563.2877   581.4663   603.7679   469.0212
  465.8353   503.5044   564.7870   584.4649   602.2687   461.5249
  464.3360   505.0037   566.2862   585.9641   603.7679   466.0227
  468.8338   502.0051   561.7884   585.9641   603.7679   467.5220
  464.3360   508.0022   561.7884   581.4663   603.7679   467.5220
  459.8382   508.0022   564.7870   582.9656   602.2687   473.5190
  458.3389   516.9978   560.2892   587.4634   602.2687   469.0212
  452.3419   522.9949   563.2877   584.4649   606.7665   463.0242
  446.3448   528.9919   564.7870   579.9671   605.2672   470.5205
  444.8455   531.9905   564.7870   581.4663   603.7679   473.5190
  444.8455   527.4927   563.2877   578.4678   603.7679   469.0212
  441.8470   528.9919   567.7855   579.9671   606.7665   470.5205
  444.8455   528.9919   561.7884   584.4649   605.2672   478.0168
  438.8485   527.4927   561.7884   582.9656   605.2672   467.5220
  435.8499   528.9919   564.7870   579.9671   605.2672   466.0227
  435.8499   528.9919   561.7884   585.9641   606.7665   472.0198
  435.8499   525.9934   561.7884   582.9656   608.2657   472.0198
  432.8514   513.9993   564.7870   584.4649   608.2657   469.0212
  443.3463   509.5015   564.7870   579.9671   611.2643   473.5190
  446.3448   497.5073   561.7884   582.9656   606.7665   467.5220
  452.3419   487.0124   554.2921   584.4649   611.2643   464.5234
  453.8411   482.5146   560.2892   584.4649   608.2657   466.0227
  456.8397   482.5146   563.2877   585.9641   609.7650   469.0212
  452.3419   485.5132   566.2862   585.9641   606.7665   473.5190
  455.3404   482.5146   563.2877   584.4649   606.7665   473.5190
  453.8411   484.0139   563.2877   579.9671   608.2657   472.0198
  453.8411   487.0124   561.7884   585.9641   609.7650   467.5220
  464.3360   491.5102   566.2862   585.9641   608.2657   472.0198
  462.8367   493.0095   561.7884   587.4634   606.7665   475.0183
  459.8382   488.5117   567.7855   584.4649   609.7650   470.5205
  467.3346   488.5117   566.2862   590.4619   608.2657   470.5205
  470.3331   484.0139   563.2877   585.9641   611.2643   476.5176
  467.3346   482.5146   567.7855   587.4634   609.7650   473.5190
  471.8324   484.0139   572.2833   585.9641   612.7635   466.0227
  465.8353   487.0124   566.2862   585.9641   606.7665   470.5205
  467.3346   487.0124   569.2848   584.4649   602.2687   467.5220
  464.3360   488.5117   560.2892   584.4649   608.2657   475.0183
  458.3389   493.0095   555.7914   581.4663   605.2672   470.5205
  464.3360   488.5117   560.2892   582.9656   602.2687   472.0198
  464.3360   481.0154   561.7884   582.9656   603.7679   469.0212
  473.3316   485.5132   558.7899   585.9641   600.7694   469.0212
  470.3331   487.0124   560.2892   581.4663   606.7665   469.0212
  473.3316   485.5132   557.2906   584.4649   605.2672   476.5176
  474.8309   490.0110   558.7899   581.4663   603.7679   473.5190
  470.3331   487.0124   560.2892   587.4634   603.7679   475.0183
  474.8309   481.0154   563.2877   582.9656   608.2657   466.0227
  465.8353   485.5132   558.7899   584.4649   608.2657   469.0212
  474.8309   491.5102   564.7870   585.9641   602.2687   481.0154
  477.8294   487.0124   557.2906   587.4634   600.7694   469.0212
  471.8324   485.5132   563.2877   579.9671   602.2687   469.0212
  471.8324   487.0124   560.2892   585.9641   603.7679   470.5205
  473.3316   487.0124   561.7884   581.4663   608.2657   467.5220
  476.3302   491.5102   564.7870   582.9656   602.2687   472.0198
  480.8280   488.5117   563.2877   588.9627   600.7694   464.5234
  476.3302   491.5102   561.7884   591.9612   611.2643   469.0212
  471.8324   488.5117   566.2862   591.9612   606.7665   472.0198
  474.8309   494.5088   564.7870   582.9656   606.7665   476.5176
  477.8294   490.0110   567.7855   590.4619   608.2657   469.0212
  470.3331   490.0110   567.7855   591.9612   608.2657   476.5176
  482.3272   496.0081   581.2789   591.9612   605.2672   467.5220
  476.3302   499.0066   564.7870   593.4605   611.2643   467.5220
  479.3287   497.5073   578.2804   590.4619   611.2643   469.0212
  480.8280   496.0081   570.7840   594.9597   605.2672   472.0198
  473.3316   491.5102   573.7826   588.9627   603.7679   470.5205
