# Supplementary material for: Semi-automatic tracking, smoothing and segmentation of hyoid bone motion from videofluoroscopic swallowing study
Source: PLoS One. 2017 Nov 28;12(11):e0188684. doi: 10.1371/journal.pone.0188684 (PMC5705154; doi:10.1371/journal.pone.0188684)
Supplement: S4 File — (ZIP) [file pone.0188684.s004.zip › 12_manualtracking0_fr1to210.txt]

  431.3521   599.4575   594.7723   660.9275   606.7665   512.5000
  437.3492   596.4590   594.7723   662.4268   606.7665   513.9993
  434.3507   597.9583   597.7709   657.9290   608.2657   516.9978
  440.3477   600.9568   593.2731   657.9290   605.2672   513.9993
  434.3507   599.4575   593.2731   660.9275   611.2643   519.9963
  437.3492   594.9597   596.2716   659.4283   609.7650   515.4985
  434.3507   596.4590   596.2716   662.4268   605.2672   513.9993
  437.3492   599.4575   594.7723   656.4297   609.7650   516.9978
  435.8499   597.9583   597.7709   659.4283   608.2657   509.5015
  440.3477   596.4590   597.7709   659.4283   611.2643   515.4985
  434.3507   597.9583   594.7723   659.4283   606.7665   511.0007
  434.3507   597.9583   591.7738   659.4283   606.7665   519.9963
  437.3492   593.4605   597.7709   660.9275   606.7665   511.0007
  435.8499   591.9612   596.2716   659.4283   606.7665   513.9993
  435.8499   597.9583   599.2701   660.9275   605.2672   516.9978
  438.8485   594.9597   591.7738   659.4283   606.7665   516.9978
  432.8514   596.4590   590.2745   657.9290   606.7665   515.4985
  432.8514   591.9612   591.7738   657.9290   606.7665   513.9993
  438.8485   597.9583   594.7723   657.9290   606.7665   516.9978
  441.8470   596.4590   593.2731   654.9305   606.7665   518.4971
  438.8485   596.4590   591.7738   663.9261   606.7665   516.9978
  435.8499   600.9568   590.2745   657.9290   606.7665   516.9978
  441.8470   591.9612   594.7723   657.9290   608.2657   513.9993
  440.3477   593.4605   594.7723   665.4253   609.7650   516.9978
  437.3492   594.9597   594.7723   659.4283   606.7665   515.4985
  438.8485   594.9597   600.7694   659.4283   611.2643   511.0007
  435.8499   597.9583   594.7723   660.9275   603.7679   512.5000
  438.8485   599.4575   594.7723   659.4283   609.7650   509.5015
  437.3492   590.4619   594.7723   660.9275   611.2643   513.9993
  432.8514   590.4619   596.2716   662.4268   608.2657   516.9978
  434.3507   594.9597   599.2701   657.9290   611.2643   515.4985
  431.3521   593.4605   597.7709   659.4283   614.2628   518.4971
  428.3536   596.4590   597.7709   660.9275   611.2643   518.4971
  426.8543   600.9568   600.7694   659.4283   615.7621   519.9963
  420.8572   593.4605   600.7694   662.4268   611.2643   519.9963
  416.3594   591.9612   599.2701   662.4268   612.7635   519.9963
  422.3565   593.4605   602.2687   662.4268   615.7621   519.9963
  417.8587   591.9612   603.7679   656.4297   615.7621   519.9963
  428.3536   582.9656   600.7694   665.4253   608.2657   518.4971
  435.8499   588.9627   603.7679   660.9275   615.7621   521.4956
  437.3492   590.4619   597.7709   660.9275   617.2613   519.9963
  434.3507   582.9656   602.2687   662.4268   611.2643   516.9978
  437.3492   585.9641   596.2716   659.4283   615.7621   519.9963
  432.8514   588.9627   599.2701   660.9275   612.7635   513.9993
  437.3492   591.9612   600.7694   660.9275   614.2628   522.9949
  437.3492   591.9612   597.7709   659.4283   612.7635   521.4956
  432.8514   587.4634   603.7679   662.4268   612.7635   515.4985
  431.3521   590.4619   600.7694   663.9261   615.7621   518.4971
  435.8499   588.9627   596.2716   659.4283   614.2628   515.4985
  437.3492   588.9627   597.7709   660.9275   614.2628   513.9993
  440.3477   588.9627   600.7694   660.9275   615.7621   515.4985
  441.8470   588.9627   603.7679   668.4239   614.2628   518.4971
  438.8485   591.9612   596.2716   662.4268   615.7621   515.4985
  435.8499   590.4619   605.2672   659.4283   614.2628   524.4941
  438.8485   590.4619   603.7679   660.9275   611.2643   519.9963
  431.3521   590.4619   600.7694   660.9275   614.2628   511.0007
  434.3507   587.4634   606.7665   659.4283   614.2628   518.4971
  444.8455   587.4634   605.2672   659.4283   615.7621   518.4971
  441.8470   588.9627   605.2672   660.9275   618.7606   515.4985
  447.8441   584.4649   602.2687   663.9261   609.7650   516.9978
  444.8455   585.9641   602.2687   662.4268   614.2628   519.9963
  452.3419   579.9671   603.7679   663.9261   620.2599   519.9963
  452.3419   578.4678   608.2657   662.4268   612.7635   515.4985
  450.8426   578.4678   602.2687   665.4253   617.2613   518.4971
  452.3419   581.4663   599.2701   656.4297   615.7621   519.9963
  450.8426   576.9685   606.7665   660.9275   615.7621   518.4971
  450.8426   579.9671   603.7679   662.4268   620.2599   521.4956
  452.3419   581.4663   605.2672   660.9275   612.7635   515.4985
  450.8426   576.9685   605.2672   660.9275   621.7592   519.9963
  453.8411   579.9671   608.2657   660.9275   617.2613   516.9978
  450.8426   582.9656   602.2687   660.9275   614.2628   513.9993
  449.3433   585.9641   605.2672   657.9290   617.2613   518.4971
  447.8441   582.9656   608.2657   659.4283   620.2599   516.9978
  452.3419   588.9627   597.7709   659.4283   615.7621   518.4971
  449.3433   590.4619   599.2701   663.9261   612.7635   515.4985
  447.8441   593.4605   602.2687   659.4283   617.2613   518.4971
  438.8485   594.9597   600.7694   657.9290   615.7621   516.9978
  446.3448   594.9597   602.2687   660.9275   615.7621   519.9963
  444.8455   590.4619   602.2687   660.9275   615.7621   515.4985
  443.3463   594.9597   600.7694   659.4283   618.7606   513.9993
  438.8485   597.9583   602.2687   662.4268   615.7621   522.9949
  441.8470   593.4605   599.2701   662.4268   615.7621   521.4956
  443.3463   597.9583   603.7679   662.4268   617.2613   512.5000
  446.3448   593.4605   605.2672   659.4283   614.2628   515.4985
  444.8455   594.9597   603.7679   659.4283   620.2599   518.4971
  444.8455   591.9612   605.2672   659.4283   615.7621   515.4985
  447.8441   593.4605   600.7694   657.9290   612.7635   515.4985
  447.8441   591.9612   599.2701   663.9261   620.2599   519.9963
  446.3448   597.9583   600.7694   654.9305   612.7635   515.4985
  446.3448   597.9583   605.2672   659.4283   615.7621   515.4985
  452.3419   600.9568   605.2672   659.4283   618.7606   521.4956
  458.3389   603.9553   603.7679   663.9261   617.2613   519.9963
  458.3389   608.4531   602.2687   666.9246   618.7606   519.9963
  455.3404   606.9539   605.2672   654.9305   620.2599   521.4956
  459.8382   608.4531   611.2643   665.4253   617.2613   522.9949
  461.3375   606.9539   608.2657   656.4297   620.2599   524.4941
  458.3389   602.4561   606.7665   663.9261   615.7621   521.4956
  461.3375   602.4561   600.7694   657.9290   618.7606   522.9949
  462.8367   602.4561   609.7650   662.4268   621.7592   521.4956
  464.3360   603.9553   602.2687   657.9290   621.7592   525.9934
  462.8367   603.9553   612.7635   660.9275   621.7592   521.4956
  461.3375   599.4575   609.7650   665.4253   618.7606   521.4956
  455.3404   599.4575   608.2657   663.9261   624.7577   522.9949
  467.3346   596.4590   605.2672   656.4297   624.7577   518.4971
  465.8353   596.4590   606.7665   659.4283   627.7562   518.4971
  470.3331   593.4605   609.7650   666.9246   620.2599   516.9978
  467.3346   594.9597   605.2672   657.9290   627.7562   522.9949
  467.3346   588.9627   606.7665   656.4297   626.2570   521.4956
  470.3331   591.9612   615.7621   657.9290   626.2570   519.9963
  471.8324   591.9612   609.7650   660.9275   627.7562   519.9963
  474.8309   591.9612   617.2613   660.9275   627.7562   525.9934
  474.8309   587.4634   606.7665   660.9275   632.2540   518.4971
  470.3331   596.4590   609.7650   657.9290   627.7562   519.9963
  465.8353   596.4590   608.2657   662.4268   629.2555   519.9963
  455.3404   590.4619   611.2643   659.4283   626.2570   524.4941
  452.3419   590.4619   609.7650   659.4283   630.7548   519.9963
  455.3404   596.4590   608.2657   659.4283   632.2540   518.4971
  441.8470   594.9597   611.2643   657.9290   633.7533   519.9963
  437.3492   590.4619   605.2672   656.4297   623.2584   525.9934
  431.3521   590.4619   611.2643   657.9290   623.2584   516.9978
  419.3580   587.4634   600.7694   660.9275   629.2555   521.4956
  425.3551   588.9627   605.2672   656.4297   626.2570   513.9993
  411.8616   582.9656   600.7694   659.4283   632.2540   522.9949
  413.3609   584.4649   608.2657   659.4283   621.7592   527.4927
  413.3609   579.9671   603.7679   654.9305   629.2555   524.4941
  414.8602   579.9671   612.7635   656.4297   624.7577   518.4971
  417.8587   579.9671   608.2657   660.9275   627.7562   521.4956
  410.3624   576.9685   606.7665   657.9290   627.7562   521.4956
  413.3609   581.4663   602.2687   657.9290   627.7562   515.4985
  411.8616   579.9671   605.2672   657.9290   624.7577   513.9993
  414.8602   579.9671   605.2672   656.4297   627.7562   524.4941
  411.8616   581.4663   606.7665   657.9290   635.2526   522.9949
  422.3565   575.4693   600.7694   660.9275   630.7548   521.4956
  420.8572   579.9671   600.7694   660.9275   624.7577   525.9934
  420.8572   581.4663   603.7679   653.4312   620.2599   524.4941
  428.3536   584.4649   606.7665   657.9290   624.7577   518.4971
  428.3536   584.4649   606.7665   656.4297   626.2570   518.4971
  435.8499   584.4649   603.7679   657.9290   626.2570   518.4971
  441.8470   581.4663   612.7635   654.9305   621.7592   521.4956
  446.3448   579.9671   605.2672   654.9305   624.7577   518.4971
  449.3433   578.4678   605.2672   656.4297   629.2555   521.4956
  440.3477   584.4649   591.7738   663.9261   627.7562   521.4956
  438.8485   584.4649   599.2701   656.4297   624.7577   524.4941
  440.3477   582.9656   602.2687   657.9290   620.2599   519.9963
  444.8455   581.4663   605.2672   659.4283   627.7562   519.9963
  450.8426   581.4663   597.7709   657.9290   620.2599   516.9978
  456.8397   585.9641   596.2716   656.4297   626.2570   513.9993
  455.3404   578.4678   609.7650   660.9275   621.7592   513.9993
  452.3419   582.9656   600.7694   659.4283   626.2570   518.4971
  450.8426   581.4663   603.7679   657.9290   624.7577   521.4956
  450.8426   579.9671   602.2687   656.4297   618.7606   524.4941
  455.3404   579.9671   602.2687   656.4297   623.2584   521.4956
  449.3433   578.4678   606.7665   653.4312   624.7577   519.9963
  452.3419   578.4678   606.7665   651.9319   620.2599   524.4941
  453.8411   578.4678   600.7694   659.4283   621.7592   518.4971
  456.8397   576.9685   606.7665   657.9290   626.2570   513.9993
  455.3404   573.9700   603.7679   657.9290   623.2584   525.9934
  452.3419   572.4707   605.2672   657.9290   624.7577   519.9963
  453.8411   575.4693   605.2672   657.9290   615.7621   518.4971
  461.3375   570.9714   600.7694   663.9261   620.2599   522.9949
  462.8367   572.4707   605.2672   659.4283   623.2584   518.4971
  464.3360   567.9729   606.7665   660.9275   626.2570   516.9978
  459.8382   561.9758   612.7635   660.9275   626.2570   516.9978
  461.3375   563.4751   609.7650   659.4283   623.2584   519.9963
  462.8367   560.4766   606.7665   659.4283   626.2570   508.0022
  458.3389   555.9788   605.2672   659.4283   623.2584   524.4941
  453.8411   554.4795   606.7665   666.9246   630.7548   515.4985
  459.8382   555.9788   602.2687   656.4297   621.7592   525.9934
  462.8367   554.4795   605.2672   660.9275   621.7592   521.4956
  462.8367   551.4810   611.2643   662.4268   623.2584   513.9993
  462.8367   554.4795   611.2643   662.4268   624.7577   522.9949
  465.8353   549.9817   611.2643   663.9261   620.2599   519.9963
  461.3375   548.4824   612.7635   660.9275   626.2570   518.4971
  462.8367   551.4810   608.2657   665.4253   626.2570   521.4956
  462.8367   551.4810   609.7650   660.9275   623.2584   519.9963
  458.3389   557.4780   612.7635   662.4268   627.7562   515.4985
  461.3375   555.9788   612.7635   663.9261   623.2584   516.9978
  464.3360   552.9802   614.2628   666.9246   632.2540   519.9963
  459.8382   558.9773   615.7621   666.9246   623.2584   515.4985
  461.3375   557.4780   614.2628   659.4283   618.7606   519.9963
  465.8353   561.9758   614.2628   663.9261   624.7577   519.9963
  462.8367   561.9758   609.7650   660.9275   626.2570   516.9978
  456.8397   554.4795   608.2657   660.9275   623.2584   522.9949
  458.3389   558.9773   606.7665   665.4253   623.2584   518.4971
  459.8382   558.9773   605.2672   668.4239   623.2584   516.9978
  458.3389   557.4780   617.2613   659.4283   626.2570   518.4971
  458.3389   560.4766   606.7665   663.9261   620.2599   516.9978
  450.8426   558.9773   608.2657   663.9261   620.2599   518.4971
  446.3448   558.9773   611.2643   660.9275   621.7592   519.9963
  452.3419   563.4751   608.2657   663.9261   618.7606   515.4985
  452.3419   564.9744   608.2657   662.4268   614.2628   521.4956
  443.3463   563.4751   605.2672   663.9261   624.7577   516.9978
  450.8426   567.9729   603.7679   660.9275   623.2584   516.9978
  447.8441   558.9773   606.7665   656.4297   621.7592   525.9934
  437.3492   566.4736   603.7679   662.4268   620.2599   521.4956
  455.3404   567.9729   603.7679   659.4283   618.7606   518.4971
  446.3448   569.4722   600.7694   656.4297   620.2599   516.9978
  440.3477   576.9685   599.2701   656.4297   618.7606   509.5015
  447.8441   575.4693   600.7694   656.4297   621.7592   516.9978
  446.3448   576.9685   603.7679   654.9305   615.7621   519.9963
  443.3463   581.4663   605.2672   656.4297   615.7621   515.4985
  443.3463   576.9685   606.7665   659.4283   618.7606   527.4927
  434.3507   581.4663   608.2657   659.4283   617.2613   519.9963
  440.3477   579.9671   603.7679   657.9290   621.7592   519.9963
  441.8470   578.4678   600.7694   656.4297   618.7606   519.9963
  447.8441   582.9656   603.7679   663.9261   615.7621   518.4971
  440.3477   579.9671   606.7665   660.9275   614.2628   521.4956
  444.8455   584.4649   603.7679   659.4283   612.7635   518.4971
  438.8485   588.9627   602.2687   662.4268   626.2570   524.4941
  440.3477   587.4634   597.7709   656.4297   620.2599   524.4941
