# Supplementary material for: Semi-automatic tracking, smoothing and segmentation of hyoid bone motion from videofluoroscopic swallowing study
Source: PLoS One. 2017 Nov 28;12(11):e0188684. doi: 10.1371/journal.pone.0188684 (PMC5705154; doi:10.1371/journal.pone.0188684)
Supplement: S4 File — (ZIP) [file pone.0188684.s004.zip › 13_manualtracking0_fr555to728.txt]

  576.7811   451.0300   716.2130   624.9451   794.1750   437.5366
  579.7796   448.0315   714.7138   626.4444   798.6728   433.0388
  575.2818   442.0344   716.2130   632.4414   797.1735   439.0359
  584.2775   439.0359   714.7138   626.4444   794.1750   434.5381
  578.2804   431.5395   711.7152   624.9451   792.6757   439.0359
  579.7796   424.0432   713.2145   627.9436   791.1764   439.0359
  576.7811   425.5425   711.7152   621.9466   792.6757   442.0344
  570.7840   421.0447   714.7138   626.4444   794.1750   434.5381
  566.2862   422.5439   716.2130   623.4458   794.1750   442.0344
  573.7826   421.0447   716.2130   624.9451   794.1750   440.5351
  569.2848   421.0447   714.7138   627.9436   798.6728   440.5351
  570.7840   424.0432   716.2130   626.4444   794.1750   445.0329
  567.7855   425.5425   714.7138   626.4444   795.6742   436.0373
  564.7870   427.0417   719.2116   620.4473   792.6757   449.5307
  572.2833   428.5410   717.7123   624.9451   795.6742   443.5337
  569.2848   428.5410   716.2130   626.4444   800.1720   437.5366
  567.7855   428.5410   714.7138   624.9451   794.1750   445.0329
  575.2818   433.0388   711.7152   624.9451   797.1735   442.0344
  570.7840   430.0403   720.7108   624.9451   795.6742   440.5351
  570.7840   430.0403   716.2130   621.9466   800.1720   442.0344
  567.7855   431.5395   716.2130   624.9451   797.1735   437.5366
  567.7855   433.0388   716.2130   623.4458   798.6728   442.0344
  566.2862   434.5381   719.2116   623.4458   795.6742   434.5381
  566.2862   434.5381   716.2130   623.4458   797.1735   440.5351
  570.7840   434.5381   714.7138   621.9466   794.1750   437.5366
  566.2862   436.0373   710.2160   623.4458   797.1735   439.0359
  569.2848   434.5381   713.2145   624.9451   795.6742   440.5351
  563.2877   433.0388   711.7152   623.4458   791.1764   437.5366
  567.7855   436.0373   713.2145   623.4458   794.1750   440.5351
  564.7870   436.0373   707.2174   626.4444   792.6757   437.5366
  566.2862   434.5381   710.2160   623.4458   791.1764   437.5366
  570.7840   440.5351   713.2145   626.4444   795.6742   439.0359
  566.2862   436.0373   708.7167   620.4473   795.6742   439.0359
  566.2862   433.0388   707.2174   624.9451   797.1735   437.5366
  569.2848   431.5395   713.2145   621.9466   788.1779   436.0373
  569.2848   430.0403   711.7152   623.4458   792.6757   437.5366
  573.7826   427.0417   707.2174   624.9451   788.1779   434.5381
  573.7826   433.0388   713.2145   623.4458   792.6757   431.5395
  566.2862   428.5410   710.2160   621.9466   792.6757   439.0359
  572.2833   433.0388   708.7167   621.9466   792.6757   431.5395
  569.2848   431.5395   708.7167   624.9451   788.1779   436.0373
  563.2877   431.5395   711.7152   623.4458   792.6757   434.5381
  570.7840   430.0403   708.7167   623.4458   792.6757   436.0373
  558.7899   431.5395   708.7167   624.9451   795.6742   434.5381
  564.7870   434.5381   711.7152   621.9466   794.1750   434.5381
  560.2892   434.5381   711.7152   620.4473   794.1750   439.0359
  555.7914   434.5381   714.7138   621.9466   792.6757   434.5381
  558.7899   434.5381   708.7167   624.9451   794.1750   434.5381
  561.7884   434.5381   705.7182   623.4458   792.6757   430.0403
  554.2921   439.0359   708.7167   623.4458   792.6757   437.5366
  551.2936   436.0373   710.2160   626.4444   791.1764   437.5366
  555.7914   436.0373   708.7167   620.4473   794.1750   439.0359
  557.2906   436.0373   713.2145   624.9451   788.1779   434.5381
  555.7914   439.0359   714.7138   626.4444   789.6772   439.0359
  549.7943   437.5366   705.7182   620.4473   791.1764   434.5381
  554.2921   434.5381   708.7167   626.4444   794.1750   436.0373
  557.2906   436.0373   708.7167   623.4458   794.1750   433.0388
  557.2906   437.5366   708.7167   629.4429   792.6757   436.0373
  551.2936   439.0359   705.7182   617.4488   794.1750   433.0388
  560.2892   434.5381   711.7152   627.9436   789.6772   434.5381
  561.7884   436.0373   704.2189   626.4444   792.6757   433.0388
  561.7884   431.5395   708.7167   621.9466   794.1750   431.5395
  566.2862   436.0373   710.2160   621.9466   798.6728   439.0359
  558.7899   430.0403   708.7167   621.9466   791.1764   436.0373
  561.7884   433.0388   714.7138   620.4473   795.6742   434.5381
  558.7899   434.5381   710.2160   624.9451   797.1735   431.5395
  564.7870   437.5366   713.2145   627.9436   794.1750   434.5381
  561.7884   436.0373   708.7167   621.9466   801.6713   431.5395
  561.7884   442.0344   710.2160   620.4473   797.1735   434.5381
  560.2892   431.5395   711.7152   624.9451   794.1750   440.5351
  563.2877   434.5381   708.7167   623.4458   797.1735   442.0344
  554.2921   440.5351   711.7152   626.4444   798.6728   428.5410
  561.7884   442.0344   711.7152   627.9436   794.1750   433.0388
  555.7914   446.5322   704.2189   620.4473   795.6742   440.5351
  561.7884   445.0329   717.7123   626.4444   797.1735   436.0373
  557.2906   451.0300   710.2160   627.9436   791.1764   437.5366
  555.7914   445.0329   716.2130   626.4444   797.1735   442.0344
  554.2921   449.5307   711.7152   624.9451   794.1750   436.0373
  554.2921   445.0329   717.7123   623.4458   795.6742   433.0388
  554.2921   449.5307   716.2130   626.4444   798.6728   442.0344
  555.7914   455.5278   713.2145   624.9451   792.6757   439.0359
  560.2892   452.5293   708.7167   621.9466   794.1750   439.0359
  545.2965   460.0256   711.7152   620.4473   795.6742   437.5366
  539.2994   460.0256   714.7138   626.4444   795.6742   440.5351
  525.8060   460.0256   713.2145   626.4444   797.1735   440.5351
  518.3097   457.0271   713.2145   624.9451   797.1735   443.5337
  516.8104   463.0242   710.2160   623.4458   794.1750   434.5381
  519.8089   473.5190   711.7152   621.9466   798.6728   440.5351
  510.8133   472.0198   713.2145   621.9466   801.6713   443.5337
  510.8133   479.5161   714.7138   627.9436   798.6728   448.0315
  512.3126   484.0139   708.7167   629.4429   801.6713   448.0315
  507.8148   481.0154   711.7152   624.9451   797.1735   442.0344
  507.8148   485.5132   711.7152   623.4458   797.1735   449.5307
  513.8119   485.5132   714.7138   623.4458   801.6713   445.0329
  507.8148   481.0154   710.2160   621.9466   795.6742   446.5322
  510.8133   482.5146   711.7152   624.9451   801.6713   440.5351
  510.8133   490.0110   713.2145   626.4444   801.6713   443.5337
  510.8133   476.5176   711.7152   623.4458   794.1750   448.0315
  510.8133   475.0183   714.7138   624.9451   792.6757   440.5351
  510.8133   475.0183   708.7167   627.9436   800.1720   446.5322
  507.8148   466.0227   704.2189   623.4458   795.6742   440.5351
  518.3097   466.0227   711.7152   620.4473   795.6742   442.0344
  524.3067   461.5249   708.7167   621.9466   801.6713   445.0329
  525.8060   464.5234   708.7167   627.9436   791.1764   439.0359
  531.8031   454.0286   713.2145   627.9436   795.6742   443.5337
  537.8001   446.5322   711.7152   629.4429   798.6728   439.0359
  534.8016   437.5366   719.2116   627.9436   795.6742   445.0329
  539.2994   422.5439   711.7152   621.9466   797.1735   446.5322
  543.7972   416.5469   716.2130   626.4444   798.6728   445.0329
  551.2936   404.5527   710.2160   629.4429   797.1735   448.0315
  551.2936   406.0520   713.2145   623.4458   795.6742   437.5366
  548.2950   406.0520   713.2145   620.4473   795.6742   437.5366
  552.7928   404.5527   714.7138   620.4473   800.1720   448.0315
  558.7899   403.0534   707.2174   626.4444   789.6772   439.0359
  563.2877   406.0520   710.2160   623.4458   795.6742   445.0329
  552.7928   404.5527   711.7152   626.4444   795.6742   440.5351
  561.7884   404.5527   711.7152   624.9451   794.1750   443.5337
  558.7899   412.0490   713.2145   626.4444   797.1735   445.0329
  563.2877   409.0505   708.7167   618.9480   792.6757   446.5322
  560.2892   406.0520   708.7167   624.9451   798.6728   445.0329
  557.2906   406.0520   713.2145   620.4473   797.1735   442.0344
  555.7914   407.5512   708.7167   623.4458   794.1750   440.5351
  570.7840   407.5512   710.2160   624.9451   795.6742   442.0344
  564.7870   409.0505   717.7123   626.4444   794.1750   445.0329
  563.2877   407.5512   713.2145   621.9466   794.1750   440.5351
  566.2862   409.0505   714.7138   621.9466   795.6742   443.5337
  569.2848   410.5498   710.2160   626.4444   800.1720   440.5351
  570.7840   409.0505   714.7138   629.4429   792.6757   446.5322
  566.2862   407.5512   717.7123   626.4444   798.6728   440.5351
  563.2877   407.5512   720.7108   621.9466   794.1750   440.5351
  569.2848   412.0490   713.2145   627.9436   797.1735   446.5322
  566.2862   413.5483   716.2130   624.9451   795.6742   448.0315
  564.7870   412.0490   714.7138   626.4444   798.6728   439.0359
  558.7899   407.5512   714.7138   626.4444   794.1750   442.0344
  564.7870   400.0549   716.2130   629.4429   798.6728   442.0344
  563.2877   404.5527   714.7138   624.9451   798.6728   445.0329
  561.7884   406.0520   714.7138   627.9436   795.6742   442.0344
  557.2906   407.5512   710.2160   626.4444   795.6742   446.5322
  564.7870   407.5512   716.2130   626.4444   795.6742   443.5337
  563.2877   404.5527   713.2145   626.4444   792.6757   442.0344
  560.2892   404.5527   717.7123   627.9436   791.1764   442.0344
  563.2877   412.0490   716.2130   626.4444   795.6742   445.0329
  563.2877   404.5527   719.2116   624.9451   800.1720   442.0344
  560.2892   407.5512   710.2160   621.9466   801.6713   446.5322
  558.7899   407.5512   713.2145   627.9436   797.1735   439.0359
  567.7855   403.0534   714.7138   629.4429   798.6728   442.0344
  569.2848   409.0505   711.7152   626.4444   800.1720   445.0329
  564.7870   407.5512   717.7123   627.9436   795.6742   443.5337
  555.7914   404.5527   708.7167   624.9451   798.6728   443.5337
  557.2906   407.5512   717.7123   627.9436   798.6728   440.5351
  558.7899   409.0505   719.2116   626.4444   798.6728   443.5337
  564.7870   404.5527   717.7123   627.9436   800.1720   440.5351
  558.7899   409.0505   713.2145   623.4458   797.1735   443.5337
  567.7855   410.5498   711.7152   629.4429   797.1735   443.5337
  564.7870   409.0505   711.7152   626.4444   791.1764   445.0329
  561.7884   409.0505   717.7123   627.9436   798.6728   442.0344
  572.2833   406.0520   716.2130   624.9451   797.1735   439.0359
  564.7870   409.0505   708.7167   627.9436   797.1735   451.0300
  557.2906   400.0549   711.7152   627.9436   797.1735   436.0373
  569.2848   410.5498   716.2130   624.9451   798.6728   443.5337
  560.2892   412.0490   711.7152   624.9451   800.1720   443.5337
  569.2848   410.5498   720.7108   621.9466   794.1750   445.0329
  555.7914   410.5498   716.2130   626.4444   798.6728   439.0359
  567.7855   407.5512   713.2145   629.4429   795.6742   442.0344
  560.2892   412.0490   716.2130   620.4473   795.6742   445.0329
  564.7870   410.5498   711.7152   627.9436   794.1750   442.0344
  561.7884   407.5512   716.2130   626.4444   795.6742   443.5337
  563.2877   410.5498   707.2174   623.4458   798.6728   440.5351
  567.7855   416.5469   707.2174   627.9436   794.1750   446.5322
  567.7855   410.5498   713.2145   629.4429   788.1779   439.0359
  561.7884   410.5498   716.2130   621.9466   794.1750   449.5307
  567.7855   410.5498   710.2160   630.9422   797.1735   448.0315
  551.2936   412.0490   714.7138   626.4444   794.1750   442.0344
  561.7884   410.5498   714.7138   623.4458   801.6713   439.0359
