# Supplementary material for: Semi-automatic tracking, smoothing and segmentation of hyoid bone motion from videofluoroscopic swallowing study
Source: PLoS One. 2017 Nov 28;12(11):e0188684. doi: 10.1371/journal.pone.0188684 (PMC5705154; doi:10.1371/journal.pone.0188684)
Supplement: S4 File — (ZIP) [file pone.0188684.s004.zip › 14_manualtracking0_fr1to190.txt]

  440.3477   340.0842   581.2789   596.4590   680.2306   430.0403
  444.8455   340.0842   584.2775   597.9583   686.2277   434.5381
  452.3419   338.5849   587.2760   597.9583   687.7269   433.0388
  449.3433   346.0813   588.7753   602.4561   687.7269   439.0359
  456.8397   352.0783   596.2716   605.4546   692.2247   439.0359
  467.3346   361.0739   597.7709   606.9539   690.7255   440.5351
  471.8324   368.5703   602.2687   603.9553   689.2262   442.0344
  474.8309   377.5659   602.2687   611.4517   695.2233   446.5322
  477.8294   380.5644   605.2672   611.4517   698.2218   448.0315
  479.3287   391.0593   612.7635   615.9495   698.2218   451.0300
  479.3287   392.5586   615.7621   617.4488   698.2218   449.5307
  479.3287   394.0578   617.2613   620.4473   704.2189   451.0300
  476.3302   389.5600   617.2613   623.4458   710.2160   454.0286
  476.3302   389.5600   620.2599   618.9480   708.7167   448.0315
  471.8324   388.0608   614.2628   617.4488   705.7182   451.0300
  477.8294   386.5615   624.7577   620.4473   704.2189   452.5293
  473.3316   386.5615   618.7606   617.4488   705.7182   448.0315
  471.8324   386.5615   615.7621   618.9480   704.2189   451.0300
  470.3331   388.0608   612.7635   618.9480   702.7196   449.5307
  467.3346   394.0578   608.2657   617.4488   699.7211   448.0315
  465.8353   395.5571   614.2628   617.4488   701.2204   449.5307
  459.8382   409.0505   611.2643   614.4502   701.2204   449.5307
  450.8426   410.5498   611.2643   617.4488   699.7211   451.0300
  455.3404   416.5469   612.7635   611.4517   699.7211   449.5307
  446.3448   421.0447   608.2657   614.4502   690.7255   449.5307
  449.3433   418.0461   606.7665   615.9495   695.2233   446.5322
  438.8485   418.0461   606.7665   615.9495   695.2233   451.0300
  447.8441   418.0461   602.2687   614.4502   695.2233   449.5307
  447.8441   418.0461   603.7679   612.9510   689.2262   446.5322
  446.3448   415.0476   605.2672   609.9524   693.7240   449.5307
  447.8441   412.0490   606.7665   612.9510   689.2262   445.0329
  450.8426   412.0490   600.7694   611.4517   692.2247   448.0315
  450.8426   413.5483   599.2701   611.4517   692.2247   446.5322
  446.3448   406.0520   602.2687   614.4502   687.7269   446.5322
  446.3448   400.0549   602.2687   612.9510   692.2247   445.0329
  449.3433   400.0549   597.7709   608.4531   692.2247   446.5322
  450.8426   394.0578   603.7679   608.4531   690.7255   446.5322
  444.8455   391.0593   596.2716   609.9524   687.7269   443.5337
  449.3433   383.5630   600.7694   606.9539   690.7255   451.0300
  446.3448   383.5630   600.7694   606.9539   684.7284   442.0344
  447.8441   385.0622   596.2716   608.4531   689.2262   446.5322
  447.8441   380.5644   597.7709   603.9553   687.7269   442.0344
  450.8426   388.0608   597.7709   611.4517   689.2262   445.0329
  447.8441   394.0578   594.7723   608.4531   689.2262   446.5322
  444.8455   400.0549   599.2701   608.4531   692.2247   442.0344
  449.3433   403.0534   597.7709   608.4531   690.7255   446.5322
  444.8455   404.5527   596.2716   612.9510   690.7255   449.5307
  441.8470   397.0564   602.2687   608.4531   693.7240   442.0344
  446.3448   383.5630   599.2701   606.9539   689.2262   448.0315
  446.3448   374.5673   596.2716   609.9524   686.2277   443.5337
  459.8382   368.5703   594.7723   603.9553   696.7225   443.5337
  456.8397   362.5732   599.2701   606.9539   690.7255   445.0329
  453.8411   358.0754   599.2701   608.4531   680.2306   445.0329
  459.8382   359.5747   594.7723   611.4517   684.7284   446.5322
  459.8382   358.0754   596.2716   605.4546   687.7269   443.5337
  455.3404   359.5747   596.2716   608.4531   681.7299   445.0329
  459.8382   361.0739   593.2731   609.9524   684.7284   445.0329
  456.8397   364.0725   593.2731   605.4546   689.2262   446.5322
  456.8397   367.0710   594.7723   608.4531   687.7269   442.0344
  461.3375   365.5717   597.7709   608.4531   684.7284   443.5337
  461.3375   368.5703   599.2701   608.4531   692.2247   445.0329
  453.8411   368.5703   593.2731   609.9524   689.2262   448.0315
  456.8397   368.5703   599.2701   605.4546   687.7269   445.0329
  453.8411   368.5703   591.7738   609.9524   687.7269   448.0315
  459.8382   373.0681   599.2701   605.4546   689.2262   443.5337
  461.3375   370.0695   596.2716   606.9539   689.2262   446.5322
  461.3375   371.5688   599.2701   606.9539   687.7269   445.0329
  458.3389   367.0710   591.7738   606.9539   690.7255   449.5307
  458.3389   365.5717   596.2716   600.9568   690.7255   448.0315
  456.8397   367.0710   591.7738   606.9539   692.2247   446.5322
  453.8411   368.5703   596.2716   606.9539   686.2277   446.5322
  455.3404   370.0695   597.7709   603.9553   683.2291   449.5307
  453.8411   368.5703   594.7723   602.4561   690.7255   445.0329
  456.8397   368.5703   597.7709   606.9539   684.7284   442.0344
  455.3404   361.0739   599.2701   605.4546   687.7269   445.0329
  462.8367   362.5732   591.7738   600.9568   692.2247   442.0344
  461.3375   364.0725   591.7738   606.9539   686.2277   445.0329
  458.3389   359.5747   588.7753   605.4546   689.2262   445.0329
  459.8382   362.5732   594.7723   609.9524   690.7255   443.5337
  453.8411   361.0739   593.2731   605.4546   689.2262   445.0329
  462.8367   361.0739   596.2716   606.9539   692.2247   445.0329
  461.3375   364.0725   593.2731   605.4546   689.2262   440.5351
  453.8411   377.5659   597.7709   606.9539   687.7269   442.0344
  443.3463   385.0622   599.2701   608.4531   686.2277   448.0315
  444.8455   383.5630   597.7709   608.4531   686.2277   440.5351
  449.3433   379.0652   594.7723   605.4546   687.7269   446.5322
  450.8426   380.5644   599.2701   608.4531   687.7269   448.0315
  447.8441   376.0666   596.2716   606.9539   689.2262   448.0315
  453.8411   374.5673   593.2731   605.4546   687.7269   445.0329
  452.3419   377.5659   599.2701   609.9524   684.7284   446.5322
  446.3448   382.0637   591.7738   605.4546   690.7255   443.5337
  444.8455   391.0593   597.7709   606.9539   689.2262   440.5351
  441.8470   404.5527   596.2716   608.4531   681.7299   445.0329
  431.3521   410.5498   596.2716   605.4546   686.2277   443.5337
  428.3536   413.5483   597.7709   603.9553   684.7284   443.5337
  422.3565   421.0447   594.7723   600.9568   684.7284   445.0329
  414.8602   421.0447   593.2731   606.9539   686.2277   442.0344
  401.3668   418.0461   590.2745   608.4531   692.2247   443.5337
  395.3697   416.5469   594.7723   605.4546   686.2277   442.0344
  390.8719   415.0476   594.7723   608.4531   686.2277   446.5322
  387.8734   415.0476   590.2745   603.9553   687.7269   443.5337
  380.3770   415.0476   594.7723   606.9539   687.7269   446.5322
  374.3799   415.0476   590.2745   606.9539   687.7269   445.0329
  369.8821   413.5483   593.2731   600.9568   687.7269   442.0344
  371.3814   412.0490   593.2731   605.4546   686.2277   446.5322
  374.3799   413.5483   590.2745   605.4546   684.7284   448.0315
  369.8821   412.0490   593.2731   603.9553   689.2262   442.0344
  371.3814   410.5498   591.7738   593.4605   686.2277   443.5337
  371.3814   412.0490   591.7738   605.4546   686.2277   445.0329
  369.8821   412.0490   596.2716   606.9539   684.7284   445.0329
  371.3814   410.5498   590.2745   606.9539   687.7269   446.5322
  375.8792   412.0490   597.7709   605.4546   683.2291   446.5322
  375.8792   410.5498   597.7709   603.9553   684.7284   448.0315
  375.8792   410.5498   594.7723   606.9539   684.7284   445.0329
  381.8763   412.0490   599.2701   608.4531   680.2306   445.0329
  375.8792   412.0490   593.2731   603.9553   684.7284   446.5322
  380.3770   410.5498   593.2731   609.9524   683.2291   445.0329
  384.8748   407.5512   590.2745   605.4546   683.2291   446.5322
  390.8719   403.0534   591.7738   603.9553   684.7284   442.0344
  401.3668   403.0534   594.7723   605.4546   681.7299   440.5351
  410.3624   394.0578   588.7753   602.4561   683.2291   445.0329
  413.3609   385.0622   587.2760   605.4546   681.7299   443.5337
  417.8587   385.0622   591.7738   602.4561   678.7313   443.5337
  420.8572   379.0652   585.7767   605.4546   683.2291   446.5322
  428.3536   380.5644   593.2731   608.4531   684.7284   445.0329
  429.8529   377.5659   584.2775   605.4546   678.7313   443.5337
  431.3521   377.5659   591.7738   605.4546   683.2291   445.0329
  431.3521   377.5659   588.7753   608.4531   686.2277   442.0344
  437.3492   373.0681   591.7738   603.9553   684.7284   442.0344
  435.8499   370.0695   590.2745   606.9539   678.7313   443.5337
  441.8470   368.5703   588.7753   602.4561   683.2291   443.5337
  434.3507   368.5703   590.2745   606.9539   683.2291   440.5351
  434.3507   367.0710   591.7738   603.9553   680.2306   445.0329
  438.8485   367.0710   590.2745   603.9553   678.7313   446.5322
  435.8499   370.0695   593.2731   605.4546   678.7313   440.5351
  440.3477   370.0695   593.2731   608.4531   681.7299   445.0329
  435.8499   367.0710   593.2731   606.9539   686.2277   449.5307
  441.8470   367.0710   590.2745   603.9553   681.7299   446.5322
  440.3477   365.5717   591.7738   602.4561   686.2277   440.5351
  443.3463   365.5717   594.7723   606.9539   683.2291   448.0315
  447.8441   361.0739   596.2716   606.9539   684.7284   437.5366
  447.8441   359.5747   591.7738   603.9553   686.2277   445.0329
  446.3448   359.5747   590.2745   603.9553   684.7284   442.0344
  449.3433   361.0739   593.2731   606.9539   683.2291   440.5351
  444.8455   353.5776   594.7723   603.9553   681.7299   440.5351
  446.3448   356.5761   590.2745   600.9568   683.2291   439.0359
  446.3448   355.0769   587.2760   602.4561   684.7284   448.0315
  446.3448   358.0754   590.2745   605.4546   677.2321   443.5337
  446.3448   353.5776   591.7738   605.4546   680.2306   439.0359
  446.3448   349.0798   588.7753   603.9553   677.2321   442.0344
  446.3448   358.0754   584.2775   602.4561   678.7313   440.5351
  447.8441   356.5761   587.2760   603.9553   678.7313   440.5351
  446.3448   355.0769   590.2745   602.4561   683.2291   440.5351
  438.8485   359.5747   590.2745   602.4561   683.2291   443.5337
  440.3477   358.0754   591.7738   605.4546   681.7299   437.5366
  443.3463   356.5761   588.7753   605.4546   683.2291   439.0359
  446.3448   361.0739   588.7753   605.4546   684.7284   445.0329
  438.8485   361.0739   590.2745   602.4561   686.2277   440.5351
  440.3477   362.5732   588.7753   602.4561   683.2291   440.5351
  438.8485   362.5732   587.2760   597.9583   681.7299   442.0344
  440.3477   361.0739   582.7782   605.4546   677.2321   448.0315
  437.3492   367.0710   579.7796   599.4575   684.7284   439.0359
  440.3477   370.0695   585.7767   594.9597   680.2306   440.5351
  435.8499   361.0739   585.7767   600.9568   675.7328   445.0329
  438.8485   367.0710   581.2789   609.9524   678.7313   439.0359
  438.8485   368.5703   590.2745   603.9553   678.7313   445.0329
  435.8499   367.0710   584.2775   605.4546   677.2321   440.5351
  431.3521   367.0710   591.7738   605.4546   678.7313   439.0359
  437.3492   367.0710   590.2745   605.4546   680.2306   442.0344
  437.3492   373.0681   591.7738   605.4546   687.7269   439.0359
  431.3521   373.0681   590.2745   600.9568   680.2306   440.5351
  434.3507   374.5673   593.2731   603.9553   681.7299   445.0329
  435.8499   376.0666   590.2745   605.4546   684.7284   443.5337
  437.3492   379.0652   588.7753   605.4546   684.7284   439.0359
  441.8470   376.0666   591.7738   600.9568   681.7299   440.5351
  446.3448   376.0666   588.7753   605.4546   678.7313   445.0329
  432.8514   376.0666   584.2775   603.9553   681.7299   440.5351
  438.8485   376.0666   584.2775   600.9568   684.7284   436.0373
  443.3463   376.0666   585.7767   605.4546   683.2291   439.0359
  437.3492   380.5644   584.2775   599.4575   678.7313   443.5337
  440.3477   377.5659   584.2775   606.9539   678.7313   443.5337
  437.3492   374.5673   590.2745   605.4546   678.7313   439.0359
  444.8455   380.5644   588.7753   602.4561   684.7284   442.0344
  441.8470   377.5659   587.2760   606.9539   680.2306   440.5351
  443.3463   377.5659   590.2745   600.9568   683.2291   443.5337
  440.3477   382.0637   587.2760   602.4561   678.7313   439.0359
  438.8485   380.5644   582.7782   600.9568   681.7299   445.0329
  437.3492   385.0622   588.7753   599.4575   684.7284   439.0359
  440.3477   377.5659   582.7782   596.4590   678.7313   442.0344
  440.3477   377.5659   587.2760   597.9583   677.2321   440.5351
