# Supplementary material for: Semi-automatic tracking, smoothing and segmentation of hyoid bone motion from videofluoroscopic swallowing study
Source: PLoS One. 2017 Nov 28;12(11):e0188684. doi: 10.1371/journal.pone.0188684 (PMC5705154; doi:10.1371/journal.pone.0188684)
Supplement: S4 File — (ZIP) [file pone.0188684.s004.zip › 16_manualtracking0_fr1to300.txt]

  509.3141   338.5849   603.7679   528.9919   696.7225   392.5586
  509.3141   338.5849   600.7694   531.9905   698.2218   391.0593
  506.3155   343.0827   603.7679   531.9905   696.7225   391.0593
  498.8192   344.5820   602.2687   525.9934   693.7240   388.0608
  494.3214   356.5761   597.7709   528.9919   699.7211   388.0608
  489.8236   355.0769   599.2701   525.9934   695.2233   391.0593
  485.3258   359.5747   599.2701   521.4956   696.7225   392.5586
  489.8236   365.5717   599.2701   527.4927   695.2233   389.5600
  488.3243   364.0725   602.2687   528.9919   696.7225   389.5600
  485.3258   364.0725   599.2701   521.4956   699.7211   394.0578
  491.3228   367.0710   600.7694   530.4912   696.7225   394.0578
  494.3214   367.0710   602.2687   530.4912   695.2233   392.5586
  503.3170   367.0710   600.7694   527.4927   696.7225   395.5571
  503.3170   364.0725   599.2701   533.4898   701.2204   395.5571
  515.3111   367.0710   609.7650   530.4912   698.2218   397.0564
  518.3097   364.0725   609.7650   534.9890   702.7196   400.0549
  519.8089   364.0725   603.7679   531.9905   704.2189   400.0549
  530.3038   361.0739   615.7621   527.4927   701.2204   400.0549
  540.7987   350.5791   615.7621   534.9890   707.2174   398.5556
  560.2892   349.0798   615.7621   534.9890   710.2160   401.5542
  573.7826   352.0783   626.2570   546.9832   714.7138   407.5512
  573.7826   355.0769   630.7548   548.4824   723.7094   409.0505
  573.7826   359.5747   642.7489   552.9802   728.2072   412.0490
  570.7840   364.0725   651.7445   557.4780   726.7079   410.5498
  566.2862   365.5717   654.7430   558.9773   726.7079   409.0505
  560.2892   370.0695   641.2496   548.4824   725.2086   406.0520
  549.7943   376.0666   636.7518   548.4824   723.7094   407.5512
  537.8001   379.0652   632.2540   546.9832   720.7108   406.0520
  537.8001   380.5644   629.2555   540.9861   717.7123   407.5512
  530.3038   386.5615   630.7548   545.4839   711.7152   400.0549
  524.3067   394.0578   630.7548   549.9817   719.2116   407.5512
  515.3111   392.5586   629.2555   549.9817   710.2160   403.0534
  509.3141   391.0593   620.2599   548.4824   705.7182   407.5512
  507.8148   394.0578   617.2613   542.4854   702.7196   398.5556
  509.3141   391.0593   615.7621   536.4883   699.7211   400.0549
  507.8148   391.0593   612.7635   542.4854   699.7211   400.0549
  501.8177   385.0622   609.7650   539.4868   702.7196   400.0549
  500.3184   385.0622   611.2643   536.4883   699.7211   398.5556
  503.3170   379.0652   609.7650   531.9905   696.7225   397.0564
  500.3184   377.5659   605.2672   534.9890   696.7225   391.0593
  500.3184   374.5673   608.2657   539.4868   696.7225   392.5586
  503.3170   376.0666   609.7650   542.4854   698.2218   392.5586
  503.3170   380.5644   605.2672   543.9846   693.7240   398.5556
  501.8177   382.0637   609.7650   540.9861   701.2204   398.5556
  503.3170   385.0622   612.7635   539.4868   696.7225   398.5556
  494.3214   383.5630   617.2613   545.4839   701.2204   392.5586
  506.3155   380.5644   615.7621   540.9861   701.2204   400.0549
  501.8177   385.0622   614.2628   545.4839   701.2204   400.0549
  509.3141   385.0622   621.7592   540.9861   701.2204   397.0564
  512.3126   385.0622   614.2628   545.4839   696.7225   401.5542
  516.8104   386.5615   608.2657   542.4854   699.7211   406.0520
  530.3038   391.0593   612.7635   537.9876   702.7196   403.0534
  524.3067   388.0608   614.2628   540.9861   704.2189   395.5571
  521.3082   392.5586   617.2613   546.9832   702.7196   403.0534
  525.8060   395.5571   615.7621   542.4854   701.2204   395.5571
  528.8045   394.0578   615.7621   546.9832   704.2189   398.5556
  525.8060   394.0578   618.7606   543.9846   699.7211   395.5571
  530.3038   397.0564   612.7635   539.4868   707.2174   398.5556
  533.3023   394.0578   614.2628   542.4854   702.7196   398.5556
  536.3009   397.0564   611.2643   536.4883   698.2218   398.5556
  530.3038   401.5542   611.2643   536.4883   699.7211   401.5542
  528.8045   400.0549   608.2657   543.9846   698.2218   398.5556
  531.8031   403.0534   608.2657   540.9861   699.7211   398.5556
  528.8045   400.0549   606.7665   542.4854   699.7211   400.0549
  528.8045   400.0549   603.7679   534.9890   699.7211   400.0549
  531.8031   389.5600   605.2672   540.9861   699.7211   401.5542
  536.3009   371.5688   609.7650   546.9832   698.2218   400.0549
  536.3009   358.0754   606.7665   545.4839   699.7211   395.5571
  539.2994   340.0842   612.7635   540.9861   699.7211   401.5542
  540.7987   337.0857   608.2657   536.4883   698.2218   397.0564
  533.3023   332.5878   608.2657   537.9876   699.7211   397.0564
  533.3023   332.5878   612.7635   540.9861   701.2204   403.0534
  527.3053   340.0842   614.2628   542.4854   701.2204   401.5542
  527.3053   344.5820   614.2628   539.4868   704.2189   403.0534
  522.8075   349.0798   612.7635   545.4839   699.7211   395.5571
  524.3067   344.5820   612.7635   536.4883   696.7225   403.0534
  519.8089   350.5791   609.7650   542.4854   702.7196   398.5556
  518.3097   350.5791   615.7621   540.9861   701.2204   395.5571
  515.3111   355.0769   612.7635   539.4868   699.7211   395.5571
  506.3155   368.5703   611.2643   539.4868   699.7211   398.5556
  503.3170   376.0666   612.7635   540.9861   704.2189   397.0564
  491.3228   380.5644   611.2643   542.4854   699.7211   395.5571
  480.8280   389.5600   614.2628   543.9846   701.2204   397.0564
  477.8294   397.0564   615.7621   540.9861   702.7196   395.5571
  471.8324   400.0549   614.2628   539.4868   707.2174   400.0549
  465.8353   401.5542   609.7650   543.9846   705.7182   403.0534
  464.3360   397.0564   615.7621   539.4868   702.7196   397.0564
  464.3360   398.5556   611.2643   540.9861   708.7167   412.0490
  470.3331   397.0564   611.2643   539.4868   705.7182   398.5556
  458.3389   395.5571   609.7650   539.4868   701.2204   398.5556
  465.8353   391.0593   615.7621   540.9861   705.7182   395.5571
  461.3375   394.0578   605.2672   539.4868   704.2189   403.0534
  459.8382   392.5586   608.2657   539.4868   701.2204   401.5542
  459.8382   392.5586   609.7650   543.9846   702.7196   398.5556
  470.3331   400.0549   614.2628   542.4854   704.2189   400.0549
  461.3375   389.5600   612.7635   542.4854   705.7182   398.5556
  468.8338   386.5615   611.2643   539.4868   708.7167   394.0578
  462.8367   386.5615   612.7635   537.9876   705.7182   398.5556
  461.3375   388.0608   614.2628   539.4868   707.2174   395.5571
  471.8324   386.5615   614.2628   539.4868   704.2189   403.0534
  473.3316   383.5630   611.2643   537.9876   702.7196   398.5556
  477.8294   386.5615   614.2628   540.9861   704.2189   395.5571
  471.8324   385.0622   609.7650   540.9861   702.7196   397.0564
  471.8324   385.0622   611.2643   545.4839   704.2189   401.5542
  474.8309   377.5659   615.7621   539.4868   704.2189   401.5542
  479.3287   379.0652   620.2599   542.4854   704.2189   397.0564
  482.3272   368.5703   606.7665   545.4839   702.7196   404.5527
  483.8265   367.0710   609.7650   537.9876   705.7182   398.5556
  488.3243   364.0725   609.7650   539.4868   705.7182   398.5556
  489.8236   358.0754   615.7621   540.9861   702.7196   400.0549
  486.8250   358.0754   614.2628   539.4868   704.2189   400.0549
  498.8192   350.5791   614.2628   539.4868   699.7211   394.0578
  501.8177   343.0827   608.2657   537.9876   699.7211   398.5556
  506.3155   344.5820   617.2613   536.4883   704.2189   397.0564
  506.3155   340.0842   611.2643   542.4854   702.7196   397.0564
  497.3199   340.0842   612.7635   537.9876   687.7269   395.5571
  503.3170   343.0827   614.2628   534.9890   702.7196   395.5571
  504.8163   341.5835   608.2657   542.4854   704.2189   397.0564
  503.3170   346.0813   609.7650   539.4868   704.2189   398.5556
  506.3155   346.0813   611.2643   546.9832   695.2233   398.5556
  503.3170   346.0813   614.2628   539.4868   705.7182   397.0564
  506.3155   347.5805   609.7650   540.9861   699.7211   395.5571
  501.8177   346.0813   612.7635   542.4854   701.2204   400.0549
  500.3184   347.5805   609.7650   537.9876   699.7211   398.5556
  504.8163   344.5820   608.2657   537.9876   695.2233   397.0564
  501.8177   340.0842   606.7665   539.4868   698.2218   401.5542
  503.3170   346.0813   602.2687   533.4898   689.2262   391.0593
  501.8177   340.0842   609.7650   536.4883   692.2247   394.0578
  506.3155   343.0827   608.2657   534.9890   699.7211   394.0578
  494.3214   344.5820   600.7694   536.4883   699.7211   392.5586
  500.3184   353.5776   599.2701   534.9890   692.2247   395.5571
  486.8250   359.5747   585.7767   522.9949   686.2277   394.0578
  476.3302   361.0739   573.7826   518.4971   686.2277   395.5571
  464.3360   359.5747   578.2804   525.9934   680.2306   394.0578
  465.8353   362.5732   572.2833   518.4971   672.7343   397.0564
  452.3419   358.0754   567.7855   518.4971   671.2350   394.0578
  453.8411   358.0754   560.2892   515.4985   666.7372   392.5586
  446.3448   353.5776   560.2892   512.5000   665.2379   394.0578
  441.8470   353.5776   557.2906   509.5015   662.2394   388.0608
  434.3507   358.0754   551.2936   509.5015   662.2394   386.5615
  437.3492   355.0769   549.7943   513.9993   653.2438   388.0608
  432.8514   356.5761   548.2950   509.5015   653.2438   385.0622
  429.8529   356.5761   542.2980   505.0037   650.2452   385.0622
  420.8572   347.5805   543.7972   508.0022   651.7445   386.5615
  420.8572   352.0783   539.2994   505.0037   650.2452   377.5659
  417.8587   344.5820   533.3023   499.0066   647.2467   382.0637
  417.8587   344.5820   528.8045   500.5059   647.2467   380.5644
  414.8602   344.5820   540.7987   503.5044   642.7489   377.5659
  417.8587   340.0842   536.3009   505.0037   638.2511   380.5644
  417.8587   340.0842   531.8031   496.0081   641.2496   379.0652
  416.3594   337.0857   528.8045   499.0066   641.2496   379.0652
  419.3580   337.0857   539.2994   502.0051   636.7518   379.0652
  426.8543   334.0871   527.3053   500.5059   635.2526   376.0666
  425.3551   323.5922   533.3023   503.5044   639.7504   373.0681
  432.8514   323.5922   536.3009   503.5044   642.7489   374.5673
  428.3536   323.5922   522.8075   502.0051   638.2511   374.5673
  435.8499   328.0900   531.8031   497.5073   635.2526   383.5630
  443.3463   320.5937   542.2980   502.0051   641.2496   374.5673
  435.8499   320.5937   534.8016   499.0066   642.7489   377.5659
  446.3448   320.5937   527.3053   500.5059   641.2496   376.0666
  453.8411   317.5952   530.3038   505.0037   638.2511   376.0666
  452.3419   313.0974   539.2994   506.5029   635.2526   377.5659
  452.3419   310.0988   543.7972   505.0037   642.7489   379.0652
  455.3404   322.0930   536.3009   506.5029   642.7489   379.0652
  458.3389   313.0974   545.2965   502.0051   645.7474   380.5644
  450.8426   317.5952   539.2994   500.5059   648.7460   379.0652
  455.3404   317.5952   546.7958   506.5029   647.2467   383.5630
  462.8367   319.0944   542.2980   497.5073   648.7460   376.0666
  462.8367   319.0944   543.7972   500.5059   653.2438   383.5630
  464.3360   322.0930   548.2950   500.5059   653.2438   388.0608
  470.3331   323.5922   554.2921   511.0007   656.2423   382.0637
  468.8338   329.5893   552.7928   512.5000   657.7416   388.0608
  473.3316   320.5937   563.2877   509.5015   662.2394   385.0622
  470.3331   331.0886   567.7855   519.9963   662.2394   377.5659
  467.3346   328.0900   566.2862   521.4956   668.2365   388.0608
  465.8353   334.0871   567.7855   521.4956   671.2350   385.0622
  462.8367   341.5835   564.7870   521.4956   662.2394   385.0622
  456.8397   344.5820   567.7855   524.4941   663.7387   386.5615
  456.8397   349.0798   564.7870   519.9963   669.7357   388.0608
  461.3375   349.0798   555.7914   522.9949   654.7430   383.5630
  459.8382   346.0813   557.2906   521.4956   651.7445   382.0637
  456.8397   347.5805   552.7928   516.9978   654.7430   382.0637
  461.3375   346.0813   557.2906   525.9934   657.7416   382.0637
  456.8397   353.5776   558.7899   518.4971   650.2452   380.5644
  449.3433   349.0798   560.2892   518.4971   653.2438   385.0622
  459.8382   355.0769   557.2906   515.4985   659.2408   389.5600
  452.3419   362.5732   560.2892   511.0007   660.7401   392.5586
  444.8455   362.5732   564.7870   525.9934   659.2408   386.5615
  450.8426   373.0681   564.7870   513.9993   656.2423   388.0608
  446.3448   374.5673   564.7870   518.4971   656.2423   383.5630
  431.3521   379.0652   567.7855   522.9949   662.2394   386.5615
  440.3477   380.5644   566.2862   518.4971   654.7430   388.0608
  444.8455   382.0637   572.2833   521.4956   653.2438   388.0608
  438.8485   379.0652   569.2848   524.4941   662.2394   388.0608
  444.8455   380.5644   573.7826   522.9949   656.2423   386.5615
  447.8441   380.5644   573.7826   522.9949   654.7430   389.5600
  465.8353   383.5630   575.2818   522.9949   660.7401   389.5600
  456.8397   383.5630   578.2804   527.4927   654.7430   388.0608
  461.3375   379.0652   573.7826   530.4912   651.7445   392.5586
  456.8397   377.5659   578.2804   518.4971   659.2408   389.5600
  459.8382   388.0608   569.2848   528.9919   659.2408   391.0593
  459.8382   380.5644   578.2804   521.4956   663.7387   386.5615
  468.8338   380.5644   572.2833   528.9919   663.7387   388.0608
  464.3360   379.0652   575.2818   524.4941   663.7387   389.5600
  462.8367   385.0622   576.7811   528.9919   662.2394   389.5600
  459.8382   385.0622   578.2804   527.4927   657.7416   386.5615
  458.3389   388.0608   579.7796   518.4971   662.2394   389.5600
  447.8441   391.0593   573.7826   533.4898   665.2379   385.0622
  450.8426   383.5630   578.2804   522.9949   665.2379   392.5586
  452.3419   383.5630   575.2818   530.4912   660.7401   383.5630
  456.8397   379.0652   576.7811   525.9934   663.7387   383.5630
  452.3419   371.5688   572.2833   519.9963   660.7401   389.5600
  461.3375   379.0652   572.2833   522.9949   660.7401   389.5600
  456.8397   373.0681   573.7826   530.4912   656.2423   395.5571
  462.8367   376.0666   570.7840   519.9963   659.2408   388.0608
  453.8411   376.0666   564.7870   521.4956   653.2438   389.5600
  462.8367   374.5673   566.2862   527.4927   653.2438   385.0622
  452.3419   370.0695   566.2862   522.9949   653.2438   388.0608
  456.8397   374.5673   560.2892   522.9949   651.7445   388.0608
  447.8441   373.0681   561.7884   531.9905   651.7445   386.5615
  447.8441   374.5673   563.2877   537.9876   650.2452   391.0593
  440.3477   371.5688   557.2906   531.9905   651.7445   380.5644
  450.8426   379.0652   563.2877   536.4883   645.7474   386.5615
  447.8441   376.0666   566.2862   534.9890   657.7416   389.5600
  449.3433   380.5644   567.7855   530.4912   653.2438   386.5615
  449.3433   391.0593   563.2877   531.9905   653.2438   383.5630
  452.3419   379.0652   561.7884   528.9919   654.7430   383.5630
  447.8441   382.0637   564.7870   540.9861   654.7430   395.5571
  449.3433   377.5659   567.7855   531.9905   654.7430   389.5600
  447.8441   382.0637   573.7826   530.4912   656.2423   389.5600
  453.8411   389.5600   564.7870   533.4898   653.2438   382.0637
  441.8470   386.5615   569.2848   528.9919   654.7430   391.0593
  437.3492   395.5571   566.2862   530.4912   656.2423   389.5600
  432.8514   397.0564   572.2833   531.9905   657.7416   388.0608
  429.8529   404.5527   567.7855   534.9890   659.2408   389.5600
  426.8543   403.0534   569.2848   522.9949   653.2438   391.0593
  423.8558   401.5542   566.2862   524.4941   660.7401   394.0578
  423.8558   398.5556   564.7870   530.4912   662.2394   391.0593
  423.8558   392.5586   563.2877   530.4912   665.2379   389.5600
  416.3594   395.5571   566.2862   533.4898   665.2379   392.5586
  410.3624   392.5586   564.7870   530.4912   666.7372   391.0593
  420.8572   382.0637   569.2848   533.4898   666.7372   391.0593
  417.8587   388.0608   569.2848   534.9890   665.2379   392.5586
  416.3594   388.0608   569.2848   530.4912   662.2394   385.0622
  414.8602   383.5630   573.7826   536.4883   662.2394   392.5586
  414.8602   380.5644   566.2862   533.4898   660.7401   395.5571
  419.3580   382.0637   567.7855   530.4912   662.2394   395.5571
  417.8587   379.0652   563.2877   518.4971   662.2394   397.0564
  414.8602   377.5659   567.7855   531.9905   665.2379   394.0578
  431.3521   376.0666   566.2862   530.4912   660.7401   383.5630
  434.3507   365.5717   566.2862   531.9905   662.2394   391.0593
  435.8499   365.5717   570.7840   530.4912   666.7372   392.5586
  435.8499   361.0739   566.2862   533.4898   660.7401   394.0578
  443.3463   361.0739   566.2862   525.9934   662.2394   389.5600
  450.8426   365.5717   572.2833   525.9934   666.7372   391.0593
  456.8397   364.0725   564.7870   525.9934   665.2379   391.0593
  458.3389   367.0710   567.7855   525.9934   668.2365   394.0578
  464.3360   365.5717   567.7855   528.9919   666.7372   388.0608
  464.3360   364.0725   567.7855   530.4912   668.2365   395.5571
  464.3360   367.0710   572.2833   531.9905   671.2350   392.5586
  465.8353   362.5732   567.7855   530.4912   666.7372   394.0578
  467.3346   361.0739   567.7855   524.4941   668.2365   392.5586
  470.3331   358.0754   563.2877   528.9919   666.7372   388.0608
  477.8294   350.5791   573.7826   530.4912   666.7372   391.0593
  482.3272   346.0813   570.7840   522.9949   666.7372   392.5586
  480.8280   341.5835   572.2833   530.4912   666.7372   386.5615
  491.3228   334.0871   567.7855   533.4898   666.7372   389.5600
  486.8250   340.0842   567.7855   533.4898   663.7387   389.5600
  483.8265   341.5835   566.2862   534.9890   665.2379   392.5586
  482.3272   335.5864   566.2862   533.4898   671.2350   388.0608
  491.3228   344.5820   570.7840   522.9949   665.2379   391.0593
  489.8236   340.0842   563.2877   527.4927   662.2394   394.0578
  498.8192   334.0871   572.2833   530.4912   663.7387   394.0578
  498.8192   332.5878   570.7840   528.9919   671.2350   392.5586
  489.8236   341.5835   566.2862   521.4956   665.2379   391.0593
  492.8221   332.5878   569.2848   531.9905   666.7372   394.0578
  494.3214   338.5849   575.2818   530.4912   666.7372   397.0564
  486.8250   338.5849   567.7855   533.4898   666.7372   388.0608
  489.8236   335.5864   572.2833   525.9934   665.2379   392.5586
  491.3228   331.0886   569.2848   533.4898   668.2365   391.0593
  495.8206   331.0886   575.2818   528.9919   663.7387   389.5600
  494.3214   326.5908   566.2862   528.9919   668.2365   388.0608
  489.8236   326.5908   573.7826   530.4912   668.2365   386.5615
  483.8265   323.5922   570.7840   525.9934   660.7401   391.0593
  491.3228   323.5922   569.2848   533.4898   666.7372   391.0593
  483.8265   323.5922   572.2833   530.4912   660.7401   391.0593
  474.8309   325.0915   570.7840   533.4898   668.2365   389.5600
  474.8309   323.5922   575.2818   533.4898   662.2394   389.5600
  479.3287   331.0886   569.2848   531.9905   665.2379   389.5600
  477.8294   332.5878   572.2833   533.4898   669.7357   394.0578
  477.8294   325.0915   570.7840   537.9876   663.7387   391.0593
  477.8294   329.5893   572.2833   537.9876   665.2379   389.5600
  483.8265   326.5908   569.2848   530.4912   662.2394   395.5571
  485.3258   325.0915   569.2848   531.9905   665.2379   391.0593
  482.3272   323.5922   566.2862   536.4883   668.2365   388.0608
  482.3272   326.5908   572.2833   537.9876   666.7372   398.5556
  483.8265   322.0930   572.2833   539.4868   666.7372   398.5556
  483.8265   325.0915   564.7870   534.9890   662.2394   403.0534
  485.3258   335.5864   561.7884   545.4839   665.2379   406.0520
  483.8265   332.5878   575.2818   551.4810   659.2408   407.5512
