# Supplementary material for: Semi-automatic tracking, smoothing and segmentation of hyoid bone motion from videofluoroscopic swallowing study
Source: PLoS One. 2017 Nov 28;12(11):e0188684. doi: 10.1371/journal.pone.0188684 (PMC5705154; doi:10.1371/journal.pone.0188684)
Supplement: S4 File — (ZIP) [file pone.0188684.s004.zip › 17_manualtracking0_fr1to200.txt]

  465.8353   401.5542   645.7474   621.9466   647.2467   431.5395
  464.3360   397.0564   644.2482   620.4473   648.7460   434.5381
  465.8353   398.5556   642.7489   618.9480   648.7460   431.5395
  467.3346   397.0564   639.7504   618.9480   647.2467   431.5395
  464.3360   394.0578   639.7504   621.9466   645.7474   431.5395
  467.3346   397.0564   641.2496   623.4458   650.2452   434.5381
  467.3346   391.0593   645.7474   621.9466   648.7460   430.0403
  467.3346   388.0608   638.2511   623.4458   647.2467   433.0388
  467.3346   386.5615   645.7474   618.9480   648.7460   428.5410
  471.8324   385.0622   642.7489   624.9451   647.2467   431.5395
  467.3346   385.0622   636.7518   621.9466   647.2467   428.5410
  468.8338   383.5630   636.7518   614.4502   647.2467   434.5381
  465.8353   385.0622   635.2526   617.4488   650.2452   431.5395
  467.3346   383.5630   639.7504   618.9480   648.7460   434.5381
  464.3360   385.0622   636.7518   620.4473   650.2452   430.0403
  465.8353   392.5586   639.7504   617.4488   650.2452   433.0388
  465.8353   397.0564   638.2511   621.9466   648.7460   430.0403
  459.8382   404.5527   635.2526   621.9466   650.2452   431.5395
  456.8397   406.0520   636.7518   623.4458   645.7474   433.0388
  455.3404   412.0490   639.7504   623.4458   647.2467   431.5395
  453.8411   406.0520   642.7489   623.4458   647.2467   431.5395
  452.3419   415.0476   641.2496   624.9451   648.7460   431.5395
  453.8411   416.5469   638.2511   621.9466   648.7460   430.0403
  456.8397   425.5425   638.2511   624.9451   650.2452   430.0403
  455.3404   428.5410   638.2511   621.9466   647.2467   430.0403
  455.3404   434.5381   641.2496   621.9466   650.2452   431.5395
  452.3419   433.0388   639.7504   623.4458   644.2482   424.0432
  456.8397   439.0359   644.2482   623.4458   648.7460   431.5395
  453.8411   439.0359   642.7489   623.4458   650.2452   428.5410
  456.8397   443.5337   642.7489   621.9466   653.2438   433.0388
  453.8411   446.5322   648.7460   621.9466   651.7445   433.0388
  458.3389   449.5307   641.2496   623.4458   650.2452   430.0403
  459.8382   448.0315   641.2496   623.4458   650.2452   433.0388
  450.8426   443.5337   642.7489   629.4429   651.7445   433.0388
  455.3404   434.5381   638.2511   618.9480   651.7445   430.0403
  461.3375   418.0461   636.7518   620.4473   647.2467   428.5410
  461.3375   409.0505   639.7504   623.4458   650.2452   428.5410
  462.8367   404.5527   642.7489   621.9466   656.2423   431.5395
  462.8367   410.5498   644.2482   623.4458   650.2452   427.0417
  462.8367   412.0490   641.2496   621.9466   650.2452   431.5395
  465.8353   419.5454   644.2482   624.9451   651.7445   431.5395
  462.8367   427.0417   647.2467   621.9466   648.7460   431.5395
  468.8338   440.5351   644.2482   623.4458   651.7445   431.5395
  471.8324   457.0271   647.2467   624.9451   650.2452   428.5410
  479.3287   473.5190   647.2467   623.4458   650.2452   431.5395
  483.8265   481.0154   645.7474   626.4444   653.2438   433.0388
  482.3272   494.5088   645.7474   623.4458   650.2452   436.0373
  477.8294   500.5059   645.7474   626.4444   653.2438   431.5395
  482.3272   502.0051   650.2452   626.4444   653.2438   433.0388
  476.3302   508.0022   647.2467   624.9451   647.2467   433.0388
  468.8338   512.5000   648.7460   624.9451   650.2452   431.5395
  462.8367   515.4985   641.2496   624.9451   651.7445   431.5395
  456.8397   512.5000   647.2467   623.4458   650.2452   433.0388
  450.8426   503.5044   645.7474   626.4444   654.7430   431.5395
  446.3448   509.5015   648.7460   626.4444   653.2438   436.0373
  441.8470   512.5000   644.2482   624.9451   654.7430   430.0403
  440.3477   509.5015   648.7460   627.9436   656.2423   431.5395
  435.8499   511.0007   654.7430   621.9466   653.2438   436.0373
  435.8499   508.0022   648.7460   621.9466   651.7445   433.0388
  440.3477   499.0066   645.7474   624.9451   650.2452   437.5366
  431.3521   496.0081   647.2467   623.4458   654.7430   431.5395
  431.3521   487.0124   647.2467   624.9451   654.7430   434.5381
  434.3507   476.5176   653.2438   624.9451   657.7416   431.5395
  437.3492   469.0212   650.2452   623.4458   656.2423   430.0403
  432.8514   461.5249   644.2482   624.9451   656.2423   433.0388
  435.8499   448.0315   651.7445   621.9466   654.7430   433.0388
  437.3492   440.5351   654.7430   624.9451   656.2423   427.0417
  444.8455   427.0417   654.7430   626.4444   653.2438   437.5366
  443.3463   422.5439   650.2452   623.4458   654.7430   434.5381
  450.8426   415.0476   651.7445   630.9422   656.2423   433.0388
  452.3419   412.0490   653.2438   621.9466   651.7445   434.5381
  452.3419   412.0490   657.7416   624.9451   653.2438   436.0373
  444.8455   413.5483   653.2438   624.9451   657.7416   436.0373
  456.8397   418.0461   654.7430   623.4458   656.2423   430.0403
  456.8397   422.5439   650.2452   623.4458   660.7401   440.5351
  459.8382   428.5410   653.2438   626.4444   662.2394   434.5381
  465.8353   431.5395   651.7445   624.9451   654.7430   436.0373
  461.3375   434.5381   645.7474   623.4458   656.2423   433.0388
  465.8353   430.0403   653.2438   624.9451   654.7430   434.5381
  464.3360   437.5366   651.7445   621.9466   650.2452   433.0388
  464.3360   445.0329   651.7445   621.9466   656.2423   434.5381
  465.8353   452.5293   650.2452   624.9451   656.2423   433.0388
  468.8338   461.5249   641.2496   627.9436   659.2408   436.0373
  477.8294   473.5190   654.7430   624.9451   657.7416   436.0373
  470.3331   473.5190   648.7460   618.9480   659.2408   433.0388
  474.8309   482.5146   656.2423   624.9451   662.2394   437.5366
  473.3316   484.0139   650.2452   624.9451   657.7416   431.5395
  470.3331   490.0110   650.2452   626.4444   653.2438   437.5366
  482.3272   491.5102   647.2467   620.4473   662.2394   433.0388
  486.8250   502.0051   657.7416   623.4458   654.7430   436.0373
  483.8265   509.5015   657.7416   621.9466   660.7401   434.5381
  480.8280   511.0007   656.2423   626.4444   663.7387   436.0373
  483.8265   516.9978   653.2438   620.4473   660.7401   440.5351
  486.8250   525.9934   656.2423   626.4444   666.7372   439.0359
  477.8294   531.9905   659.2408   624.9451   659.2408   439.0359
  474.8309   533.4898   657.7416   624.9451   663.7387   439.0359
  476.3302   539.4868   654.7430   630.9422   660.7401   434.5381
  465.8353   537.9876   659.2408   630.9422   660.7401   436.0373
  456.8397   534.9890   659.2408   624.9451   665.2379   437.5366
  452.3419   536.4883   653.2438   627.9436   663.7387   436.0373
  447.8441   534.9890   650.2452   623.4458   660.7401   434.5381
  443.3463   534.9890   654.7430   624.9451   668.2365   436.0373
  435.8499   534.9890   653.2438   623.4458   665.2379   437.5366
  429.8529   530.4912   648.7460   627.9436   663.7387   436.0373
  434.3507   525.9934   648.7460   624.9451   660.7401   434.5381
  428.3536   511.0007   654.7430   627.9436   663.7387   433.0388
  434.3507   502.0051   650.2452   618.9480   659.2408   433.0388
  437.3492   500.5059   650.2452   624.9451   660.7401   436.0373
  438.8485   490.0110   657.7416   624.9451   660.7401   433.0388
  438.8485   485.5132   648.7460   621.9466   662.2394   434.5381
  440.3477   467.5220   650.2452   621.9466   663.7387   436.0373
  446.3448   473.5190   650.2452   620.4473   662.2394   437.5366
  449.3433   476.5176   654.7430   626.4444   662.2394   439.0359
  450.8426   469.0212   654.7430   621.9466   659.2408   439.0359
  447.8441   461.5249   648.7460   624.9451   660.7401   437.5366
  453.8411   467.5220   645.7474   621.9466   657.7416   439.0359
  453.8411   466.0227   656.2423   618.9480   660.7401   434.5381
  456.8397   464.5234   653.2438   621.9466   660.7401   436.0373
  455.3404   455.5278   657.7416   629.4429   657.7416   436.0373
  456.8397   455.5278   657.7416   621.9466   668.2365   440.5351
  461.3375   454.0286   654.7430   623.4458   660.7401   434.5381
  464.3360   451.0300   657.7416   626.4444   657.7416   434.5381
  461.3375   454.0286   653.2438   626.4444   660.7401   439.0359
  462.8367   451.0300   650.2452   624.9451   657.7416   434.5381
  465.8353   452.5293   653.2438   621.9466   663.7387   436.0373
  465.8353   452.5293   656.2423   624.9451   660.7401   439.0359
  465.8353   452.5293   654.7430   621.9466   663.7387   433.0388
  467.3346   451.0300   656.2423   621.9466   662.2394   443.5337
  470.3331   452.5293   660.7401   624.9451   663.7387   437.5366
  462.8367   446.5322   659.2408   623.4458   656.2423   437.5366
  473.3316   443.5337   654.7430   621.9466   654.7430   436.0373
  470.3331   437.5366   660.7401   627.9436   662.2394   436.0373
  476.3302   430.0403   651.7445   627.9436   660.7401   440.5351
  473.3316   427.0417   656.2423   623.4458   659.2408   434.5381
  468.8338   428.5410   659.2408   632.4414   659.2408   443.5337
  482.3272   422.5439   663.7387   627.9436   660.7401   437.5366
  476.3302   418.0461   657.7416   626.4444   656.2423   439.0359
  473.3316   431.5395   656.2423   621.9466   659.2408   434.5381
  477.8294   427.0417   657.7416   621.9466   656.2423   434.5381
  474.8309   425.5425   660.7401   627.9436   662.2394   436.0373
  479.3287   434.5381   656.2423   630.9422   656.2423   433.0388
  476.3302   439.0359   654.7430   629.4429   662.2394   434.5381
  479.3287   437.5366   656.2423   624.9451   660.7401   440.5351
  479.3287   449.5307   657.7416   629.4429   654.7430   439.0359
  483.8265   455.5278   654.7430   621.9466   663.7387   436.0373
  480.8280   464.5234   659.2408   624.9451   662.2394   440.5351
  480.8280   467.5220   651.7445   623.4458   660.7401   439.0359
  482.3272   475.0183   653.2438   626.4444   660.7401   439.0359
  485.3258   475.0183   651.7445   623.4458   660.7401   436.0373
  477.8294   476.5176   653.2438   615.9495   660.7401   433.0388
  477.8294   482.5146   651.7445   627.9436   668.2365   433.0388
  488.3243   484.0139   651.7445   624.9451   660.7401   434.5381
  488.3243   499.0066   653.2438   623.4458   662.2394   436.0373
  491.3228   505.0037   656.2423   629.4429   662.2394   436.0373
  495.8206   509.5015   656.2423   627.9436   665.2379   440.5351
  492.8221   519.9963   653.2438   626.4444   662.2394   434.5381
  491.3228   522.9949   654.7430   627.9436   668.2365   440.5351
  489.8236   530.4912   659.2408   623.4458   660.7401   434.5381
  482.3272   545.4839   659.2408   624.9451   665.2379   431.5395
  477.8294   537.9876   662.2394   626.4444   666.7372   433.0388
  468.8338   545.4839   666.7372   627.9436   660.7401   434.5381
  459.8382   540.9861   659.2408   626.4444   660.7401   437.5366
  462.8367   539.4868   662.2394   629.4429   663.7387   439.0359
  456.8397   537.9876   656.2423   624.9451   663.7387   436.0373
  453.8411   537.9876   651.7445   624.9451   665.2379   437.5366
  447.8441   539.4868   656.2423   624.9451   660.7401   434.5381
  440.3477   536.4883   651.7445   623.4458   663.7387   436.0373
  428.3536   530.4912   656.2423   626.4444   668.2365   436.0373
  432.8514   525.9934   650.2452   627.9436   662.2394   431.5395
  425.3551   518.4971   659.2408   624.9451   663.7387   434.5381
  438.8485   515.4985   657.7416   626.4444   666.7372   434.5381
  431.3521   506.5029   653.2438   621.9466   665.2379   437.5366
  431.3521   494.5088   656.2423   620.4473   660.7401   436.0373
  434.3507   487.0124   654.7430   626.4444   666.7372   437.5366
  440.3477   484.0139   665.2379   623.4458   663.7387   433.0388
  440.3477   475.0183   656.2423   632.4414   663.7387   431.5395
  443.3463   475.0183   663.7387   624.9451   660.7401   436.0373
  444.8455   473.5190   659.2408   629.4429   665.2379   437.5366
  447.8441   478.0168   662.2394   624.9451   668.2365   440.5351
  453.8411   472.0198   660.7401   629.4429   662.2394   436.0373
  458.3389   479.5161   662.2394   621.9466   668.2365   440.5351
  458.3389   473.5190   659.2408   624.9451   666.7372   437.5366
  462.8367   475.0183   662.2394   624.9451   663.7387   437.5366
  459.8382   473.5190   656.2423   624.9451   659.2408   436.0373
  461.3375   478.0168   663.7387   624.9451   657.7416   437.5366
  462.8367   470.5205   662.2394   624.9451   663.7387   436.0373
  470.3331   466.0227   659.2408   626.4444   665.2379   434.5381
  465.8353   463.0242   657.7416   632.4414   669.7357   437.5366
  465.8353   467.5220   666.7372   623.4458   665.2379   440.5351
  468.8338   452.5293   659.2408   626.4444   662.2394   433.0388
  470.3331   449.5307   662.2394   627.9436   663.7387   437.5366
  462.8367   445.0329   660.7401   627.9436   663.7387   437.5366
  468.8338   439.0359   659.2408   629.4429   663.7387   433.0388
  468.8338   439.0359   659.2408   626.4444   663.7387   443.5337
  465.8353   430.0403   659.2408   626.4444   662.2394   436.0373
  474.8309   431.5395   656.2423   624.9451   669.7357   433.0388
  471.8324   427.0417   660.7401   632.4414   666.7372   436.0373
  479.3287   428.5410   666.7372   627.9436   669.7357   436.0373
  468.8338   433.0388   651.7445   627.9436   665.2379   436.0373
  479.3287   430.0403   660.7401   624.9451   669.7357   440.5351
