# Supplementary material for: Semi-automatic tracking, smoothing and segmentation of hyoid bone motion from videofluoroscopic swallowing study
Source: PLoS One. 2017 Nov 28;12(11):e0188684. doi: 10.1371/journal.pone.0188684 (PMC5705154; doi:10.1371/journal.pone.0188684)
Supplement: S4 File — (ZIP) [file pone.0188684.s004.zip › 18_manualtracking0_fr261to486.txt]

  453.8411   431.5395   668.2365   645.9348   675.7328   437.5366
  453.8411   433.0388   662.2394   644.4356   678.7313   443.5337
  453.8411   430.0403   665.2379   642.9363   675.7328   440.5351
  455.3404   428.5410   666.7372   642.9363   675.7328   440.5351
  456.8397   425.5425   662.2394   644.4356   672.7343   445.0329
  458.3389   425.5425   660.7401   647.4341   677.2321   443.5337
  455.3404   424.0432   666.7372   641.4370   674.2335   446.5322
  456.8397   424.0432   659.2408   642.9363   671.2350   445.0329
  456.8397   424.0432   660.7401   645.9348   677.2321   442.0344
  456.8397   424.0432   660.7401   644.4356   674.2335   439.0359
  456.8397   424.0432   663.7387   642.9363   675.7328   442.0344
  456.8397   424.0432   659.2408   645.9348   675.7328   442.0344
  456.8397   419.5454   659.2408   639.9378   674.2335   437.5366
  456.8397   418.0461   659.2408   641.4370   672.7343   442.0344
  450.8426   419.5454   657.7416   642.9363   674.2335   439.0359
  452.3419   418.0461   659.2408   642.9363   674.2335   439.0359
  453.8411   419.5454   651.7445   641.4370   674.2335   439.0359
  453.8411   418.0461   653.2438   641.4370   672.7343   440.5351
  453.8411   421.0447   653.2438   641.4370   669.7357   437.5366
  452.3419   425.5425   654.7430   642.9363   669.7357   443.5337
  450.8426   431.5395   654.7430   642.9363   672.7343   439.0359
  449.3433   434.5381   650.2452   644.4356   668.2365   443.5337
  450.8426   433.0388   645.7474   641.4370   666.7372   437.5366
  447.8441   436.0373   644.2482   636.9392   665.2379   434.5381
  441.8470   434.5381   636.7518   638.4385   665.2379   437.5366
  438.8485   437.5366   632.2540   632.4414   662.2394   428.5410
  435.8499   436.0373   629.2555   633.9407   654.7430   433.0388
  425.3551   437.5366   618.7606   632.4414   653.2438   428.5410
  417.8587   434.5381   612.7635   629.4429   644.2482   427.0417
  411.8616   431.5395   605.2672   624.9451   639.7504   424.0432
  407.3638   433.0388   603.7679   626.4444   633.7533   424.0432
  396.8690   433.0388   594.7723   623.4458   629.2555   419.5454
  393.8704   431.5395   593.2731   615.9495   627.7562   418.0461
  384.8748   427.0417   590.2745   620.4473   617.2613   421.0447
  386.3741   425.5425   582.7782   621.9466   618.7606   416.5469
  386.3741   425.5425   579.7796   617.4488   620.2599   418.0461
  387.8734   427.0417   576.7811   621.9466   618.7606   419.5454
  381.8763   427.0417   576.7811   618.9480   617.2613   418.0461
  384.8748   424.0432   576.7811   623.4458   615.7621   416.5469
  378.8777   424.0432   579.7796   624.9451   614.2628   419.5454
  378.8777   425.5425   578.2804   621.9466   614.2628   416.5469
  381.8763   421.0447   579.7796   621.9466   614.2628   416.5469
  377.3785   421.0447   575.2818   623.4458   614.2628   412.0490
  381.8763   422.5439   578.2804   621.9466   614.2628   419.5454
  383.3755   421.0447   581.2789   621.9466   615.7621   418.0461
  386.3741   419.5454   582.7782   623.4458   612.7635   416.5469
  389.3726   424.0432   582.7782   621.9466   614.2628   424.0432
  389.3726   425.5425   587.2760   627.9436   617.2613   418.0461
  390.8719   427.0417   593.2731   629.4429   618.7606   421.0447
  393.8704   422.5439   588.7753   626.4444   620.2599   421.0447
  396.8690   430.0403   596.2716   630.9422   623.2584   419.5454
  398.3682   428.5410   600.7694   633.9407   624.7577   418.0461
  410.3624   428.5410   599.2701   629.4429   624.7577   422.5439
  404.3653   428.5410   600.7694   626.4444   627.7562   425.5425
  413.3609   431.5395   603.7679   632.4414   626.2570   422.5439
  413.3609   428.5410   609.7650   627.9436   630.7548   425.5425
  411.8616   434.5381   606.7665   626.4444   627.7562   424.0432
  408.8631   434.5381   608.2657   627.9436   627.7562   422.5439
  407.3638   436.0373   611.2643   632.4414   629.2555   427.0417
  402.8660   439.0359   605.2672   636.9392   627.7562   424.0432
  408.8631   442.0344   605.2672   635.4400   629.2555   425.5425
  404.3653   445.0329   611.2643   633.9407   624.7577   427.0417
  399.8675   446.5322   614.2628   632.4414   627.7562   425.5425
  405.8646   452.5293   611.2643   636.9392   624.7577   425.5425
  401.3668   454.0286   615.7621   639.9378   626.2570   430.0403
  407.3638   452.5293   614.2628   639.9378   626.2570   427.0417
  411.8616   455.5278   615.7621   636.9392   627.7562   430.0403
  411.8616   452.5293   624.7577   635.4400   629.2555   430.0403
  420.8572   457.0271   626.2570   641.4370   627.7562   433.0388
  420.8572   457.0271   630.7548   639.9378   635.2526   436.0373
  416.3594   460.0256   630.7548   638.4385   635.2526   431.5395
  420.8572   461.5249   632.2540   639.9378   633.7533   433.0388
  422.3565   460.0256   638.2511   639.9378   638.2511   427.0417
  426.8543   461.5249   636.7518   642.9363   639.7504   437.5366
  432.8514   470.5205   648.7460   642.9363   639.7504   433.0388
  429.8529   473.5190   647.2467   650.4327   639.7504   431.5395
  423.8558   479.5161   645.7474   647.4341   639.7504   434.5381
  426.8543   481.0154   653.2438   647.4341   648.7460   439.0359
  429.8529   487.0124   651.7445   647.4341   644.2482   442.0344
  428.3536   487.0124   659.2408   648.9334   650.2452   439.0359
  432.8514   488.5117   660.7401   645.9348   651.7445   440.5351
  437.3492   487.0124   663.7387   647.4341   654.7430   436.0373
  441.8470   485.5132   668.2365   642.9363   653.2438   436.0373
  437.3492   485.5132   669.7357   650.4327   657.7416   436.0373
  447.8441   485.5132   675.7328   654.9305   660.7401   440.5351
  452.3419   479.5161   684.7284   650.4327   666.7372   445.0329
  458.3389   475.0183   687.7269   654.9305   672.7343   443.5337
  476.3302   469.0212   687.7269   662.4268   672.7343   448.0315
  486.8250   461.5249   704.2189   654.9305   686.2277   449.5307
  480.8280   455.5278   707.2174   657.9290   698.2218   452.5293
  488.3243   449.5307   714.7138   662.4268   701.2204   451.0300
  482.3272   452.5293   708.7167   657.9290   702.7196   451.0300
  483.8265   446.5322   708.7167   657.9290   704.2189   442.0344
  482.3272   451.0300   704.2189   656.4297   704.2189   449.5307
  483.8265   448.0315   704.2189   656.4297   702.7196   443.5337
  482.3272   448.0315   702.7196   656.4297   699.7211   448.0315
  479.3287   452.5293   708.7167   654.9305   702.7196   446.5322
  480.8280   457.0271   708.7167   654.9305   698.2218   448.0315
  482.3272   464.5234   692.2247   657.9290   695.2233   446.5322
  479.3287   473.5190   699.7211   654.9305   693.7240   452.5293
  479.3287   473.5190   693.7240   653.4312   690.7255   451.0300
  476.3302   475.0183   677.2321   650.4327   683.2291   446.5322
  468.8338   469.0212   681.7299   651.9319   686.2277   451.0300
  467.3346   469.0212   677.2321   656.4297   680.2306   448.0315
  459.8382   463.0242   675.7328   651.9319   674.2335   442.0344
  456.8397   460.0256   669.7357   648.9334   677.2321   449.5307
  456.8397   460.0256   668.2365   648.9334   668.2365   440.5351
  456.8397   460.0256   659.2408   648.9334   669.7357   443.5337
  455.3404   455.5278   662.2394   650.4327   668.2365   448.0315
  459.8382   454.0286   662.2394   650.4327   665.2379   446.5322
  453.8411   457.0271   659.2408   644.4356   663.7387   442.0344
  458.3389   457.0271   660.7401   645.9348   662.2394   448.0315
  461.3375   460.0256   660.7401   648.9334   663.7387   443.5337
  455.3404   460.0256   651.7445   645.9348   662.2394   440.5351
  458.3389   461.5249   654.7430   645.9348   663.7387   443.5337
  456.8397   458.5264   659.2408   645.9348   665.2379   439.0359
  455.3404   458.5264   654.7430   641.4370   662.2394   443.5337
  456.8397   463.0242   651.7445   644.4356   666.7372   443.5337
  456.8397   461.5249   653.2438   641.4370   657.7416   442.0344
  459.8382   461.5249   653.2438   642.9363   662.2394   439.0359
  458.3389   460.0256   654.7430   642.9363   662.2394   442.0344
  455.3404   461.5249   650.2452   645.9348   662.2394   446.5322
  455.3404   463.0242   654.7430   642.9363   660.7401   443.5337
  455.3404   464.5234   660.7401   644.4356   662.2394   440.5351
  452.3419   460.0256   653.2438   642.9363   663.7387   443.5337
  452.3419   463.0242   648.7460   645.9348   662.2394   434.5381
  459.8382   463.0242   657.7416   639.9378   663.7387   440.5351
  456.8397   464.5234   654.7430   642.9363   665.2379   439.0359
  452.3419   461.5249   657.7416   641.4370   665.2379   440.5351
  459.8382   460.0256   659.2408   642.9363   666.7372   440.5351
  455.3404   461.5249   657.7416   642.9363   666.7372   440.5351
  452.3419   460.0256   662.2394   644.4356   668.2365   440.5351
  459.8382   457.0271   657.7416   644.4356   671.2350   442.0344
  455.3404   460.0256   660.7401   644.4356   675.7328   442.0344
  446.3448   460.0256   657.7416   642.9363   671.2350   440.5351
  458.3389   463.0242   657.7416   645.9348   666.7372   440.5351
  458.3389   461.5249   657.7416   642.9363   666.7372   442.0344
  452.3419   463.0242   660.7401   642.9363   669.7357   443.5337
  458.3389   467.5220   659.2408   638.4385   671.2350   440.5351
  455.3404   472.0198   659.2408   641.4370   674.2335   445.0329
  458.3389   470.5205   657.7416   639.9378   672.7343   446.5322
  450.8426   469.0212   656.2423   638.4385   666.7372   442.0344
  452.3419   467.5220   657.7416   641.4370   669.7357   436.0373
  450.8426   457.0271   657.7416   641.4370   665.2379   434.5381
  449.3433   448.0315   654.7430   644.4356   668.2365   440.5351
  441.8470   440.5351   654.7430   641.4370   669.7357   439.0359
  444.8455   445.0329   653.2438   639.9378   660.7401   440.5351
  446.3448   443.5337   653.2438   639.9378   662.2394   439.0359
  441.8470   440.5351   651.7445   648.9334   659.2408   436.0373
  444.8455   443.5337   654.7430   641.4370   665.2379   436.0373
  443.3463   446.5322   656.2423   644.4356   665.2379   437.5366
  447.8441   443.5337   656.2423   636.9392   659.2408   439.0359
  444.8455   448.0315   654.7430   641.4370   663.7387   439.0359
  449.3433   443.5337   657.7416   636.9392   665.2379   439.0359
  452.3419   449.5307   657.7416   641.4370   665.2379   442.0344
  449.3433   449.5307   659.2408   642.9363   668.2365   437.5366
  446.3448   455.5278   657.7416   638.4385   668.2365   442.0344
  437.3492   460.0256   651.7445   635.4400   666.7372   439.0359
  434.3507   476.5176   656.2423   630.9422   666.7372   437.5366
  432.8514   485.5132   659.2408   635.4400   665.2379   434.5381
  428.3536   500.5059   647.2467   638.4385   663.7387   433.0388
  423.8558   508.0022   651.7445   632.4414   662.2394   428.5410
  417.8587   509.5015   644.2482   632.4414   665.2379   439.0359
  408.8631   508.0022   644.2482   632.4414   662.2394   436.0373
  399.8675   508.0022   635.2526   633.9407   657.7416   439.0359
  387.8734   505.0037   638.2511   627.9436   657.7416   439.0359
  374.3799   505.0037   629.2555   629.4429   650.2452   440.5351
  366.8836   505.0037   632.2540   629.4429   648.7460   439.0359
  360.8865   499.0066   626.2570   633.9407   647.2467   440.5351
  363.8851   497.5073   624.7577   629.4429   642.7489   434.5381
  362.3858   493.0095   624.7577   630.9422   641.2496   437.5366
  369.8821   484.0139   623.2584   632.4414   639.7504   431.5395
  371.3814   488.5117   626.2570   635.4400   638.2511   431.5395
  378.8777   490.0110   627.7562   633.9407   644.2482   436.0373
  384.8748   485.5132   624.7577   633.9407   638.2511   440.5351
  399.8675   484.0139   635.2526   633.9407   641.2496   437.5366
  404.3653   479.5161   632.2540   641.4370   644.2482   439.0359
  410.3624   478.0168   638.2511   638.4385   648.7460   443.5337
  413.3609   473.5190   639.7504   639.9378   651.7445   437.5366
  420.8572   472.0198   647.2467   633.9407   651.7445   437.5366
  417.8587   469.0212   648.7460   635.4400   657.7416   436.0373
  420.8572   463.0242   647.2467   641.4370   653.2438   434.5381
  426.8543   455.5278   650.2452   635.4400   659.2408   436.0373
  431.3521   454.0286   653.2438   642.9363   663.7387   440.5351
  428.3536   448.0315   653.2438   635.4400   663.7387   437.5366
  431.3521   443.5337   656.2423   633.9407   659.2408   437.5366
  428.3536   440.5351   650.2452   636.9392   663.7387   431.5395
  431.3521   439.0359   647.2467   632.4414   659.2408   443.5337
  426.8543   437.5366   651.7445   635.4400   653.2438   437.5366
  425.3551   440.5351   648.7460   633.9407   659.2408   433.0388
  420.8572   436.0373   647.2467   639.9378   650.2452   437.5366
  410.3624   436.0373   642.7489   636.9392   651.7445   434.5381
  404.3653   434.5381   645.7474   635.4400   654.7430   430.0403
  402.8660   433.0388   635.2526   644.4356   641.2496   436.0373
  408.8631   425.5425   638.2511   641.4370   647.2467   434.5381
  408.8631   430.0403   635.2526   642.9363   653.2438   437.5366
  410.3624   428.5410   638.2511   644.4356   648.7460   439.0359
  411.8616   425.5425   641.2496   642.9363   645.7474   439.0359
  414.8602   424.0432   630.7548   641.4370   648.7460   437.5366
  422.3565   419.5454   638.2511   638.4385   645.7474   440.5351
  423.8558   416.5469   639.7504   642.9363   651.7445   442.0344
  428.3536   415.0476   648.7460   636.9392   647.2467   434.5381
  437.3492   413.5483   647.2467   638.4385   660.7401   434.5381
  434.3507   410.5498   648.7460   639.9378   657.7416   439.0359
  435.8499   412.0490   642.7489   635.4400   654.7430   437.5366
  437.3492   409.0505   650.2452   636.9392   656.2423   436.0373
  438.8485   404.5527   650.2452   639.9378   657.7416   436.0373
  440.3477   412.0490   645.7474   639.9378   660.7401   434.5381
  437.3492   407.5512   644.2482   636.9392   660.7401   440.5351
  434.3507   406.0520   648.7460   635.4400   657.7416   436.0373
  441.8470   407.5512   644.2482   641.4370   651.7445   440.5351
  438.8485   406.0520   648.7460   635.4400   656.2423   434.5381
  438.8485   406.0520   644.2482   636.9392   651.7445   439.0359
  438.8485   407.5512   644.2482   641.4370   656.2423   437.5366
  435.8499   406.0520   642.7489   636.9392   656.2423   443.5337
  441.8470   404.5527   636.7518   638.4385   654.7430   436.0373
  434.3507   403.0534   638.2511   639.9378   653.2438   434.5381
  434.3507   404.5527   638.2511   639.9378   651.7445   436.0373
  440.3477   404.5527   635.2526   635.4400   645.7474   433.0388
  438.8485   406.0520   633.7533   636.9392   648.7460   439.0359
  438.8485   403.0534   636.7518   639.9378   647.2467   431.5395
  437.3492   406.0520   636.7518   639.9378   647.2467   436.0373
  437.3492   404.5527   632.2540   642.9363   648.7460   437.5366
  432.8514   406.0520   636.7518   638.4385   650.2452   437.5366
  434.3507   401.5542   633.7533   639.9378   647.2467   430.0403
  437.3492   403.0534   638.2511   639.9378   650.2452   434.5381
