# Supplementary material for: Semi-automatic tracking, smoothing and segmentation of hyoid bone motion from videofluoroscopic swallowing study
Source: PLoS One. 2017 Nov 28;12(11):e0188684. doi: 10.1371/journal.pone.0188684 (PMC5705154; doi:10.1371/journal.pone.0188684)
Supplement: S4 File — (ZIP) [file pone.0188684.s004.zip › 19_manualtracking0_fr1to250.txt]

  483.8265   433.0388   648.7460   600.9568   665.2379   410.5498
  482.3272   433.0388   642.7489   603.9553   662.2394   410.5498
  486.8250   430.0403   645.7474   602.4561   665.2379   412.0490
  482.3272   427.0417   641.2496   600.9568   663.7387   410.5498
  480.8280   428.5410   638.2511   605.4546   657.7416   412.0490
  482.3272   430.0403   639.7504   602.4561   660.7401   410.5498
  483.8265   421.0447   644.2482   603.9553   663.7387   410.5498
  477.8294   424.0432   638.2511   603.9553   657.7416   409.0505
  482.3272   424.0432   641.2496   600.9568   665.2379   412.0490
  480.8280   424.0432   641.2496   603.9553   659.2408   410.5498
  483.8265   419.5454   641.2496   603.9553   656.2423   410.5498
  488.3243   418.0461   645.7474   605.4546   659.2408   409.0505
  486.8250   415.0476   639.7504   603.9553   657.7416   409.0505
  486.8250   415.0476   642.7489   600.9568   663.7387   415.0476
  483.8265   410.5498   645.7474   602.4561   663.7387   413.5483
  489.8236   409.0505   644.2482   600.9568   663.7387   409.0505
  494.3214   403.0534   645.7474   600.9568   665.2379   410.5498
  489.8236   406.0520   644.2482   605.4546   665.2379   410.5498
  494.3214   404.5527   645.7474   605.4546   668.2365   409.0505
  488.3243   404.5527   644.2482   602.4561   665.2379   407.5512
  486.8250   403.0534   653.2438   600.9568   663.7387   412.0490
  488.3243   404.5527   644.2482   606.9539   666.7372   410.5498
  489.8236   403.0534   647.2467   599.4575   668.2365   410.5498
  492.8221   406.0520   648.7460   603.9553   666.7372   412.0490
  489.8236   404.5527   653.2438   605.4546   662.2394   415.0476
  486.8250   401.5542   648.7460   605.4546   666.7372   409.0505
  491.3228   406.0520   648.7460   602.4561   663.7387   413.5483
  488.3243   401.5542   651.7445   599.4575   665.2379   415.0476
  492.8221   403.0534   645.7474   606.9539   668.2365   409.0505
  486.8250   403.0534   650.2452   605.4546   671.2350   410.5498
  491.3228   412.0490   654.7430   606.9539   668.2365   410.5498
  489.8236   413.5483   662.2394   605.4546   668.2365   413.5483
  486.8250   418.0461   653.2438   609.9524   672.7343   416.5469
  482.3272   421.0447   648.7460   609.9524   666.7372   412.0490
  486.8250   418.0461   654.7430   608.4531   669.7357   415.0476
  482.3272   425.5425   657.7416   605.4546   665.2379   410.5498
  480.8280   422.5439   654.7430   603.9553   672.7343   415.0476
  479.3287   430.0403   650.2452   606.9539   671.2350   410.5498
  480.8280   434.5381   665.2379   608.4531   665.2379   413.5483
  479.3287   434.5381   657.7416   608.4531   671.2350   418.0461
  477.8294   431.5395   657.7416   603.9553   669.7357   409.0505
  476.3302   442.0344   657.7416   609.9524   669.7357   415.0476
  474.8309   440.5351   656.2423   612.9510   674.2335   418.0461
  482.3272   443.5337   660.7401   605.4546   669.7357   410.5498
  477.8294   443.5337   660.7401   606.9539   669.7357   416.5469
  473.3316   446.5322   656.2423   611.4517   669.7357   416.5469
  477.8294   443.5337   660.7401   608.4531   672.7343   409.0505
  474.8309   448.0315   662.2394   605.4546   669.7357   418.0461
  476.3302   446.5322   659.2408   606.9539   669.7357   416.5469
  476.3302   446.5322   663.7387   608.4531   671.2350   416.5469
  485.3258   446.5322   662.2394   608.4531   671.2350   412.0490
  479.3287   445.0329   660.7401   611.4517   668.2365   416.5469
  479.3287   446.5322   662.2394   605.4546   668.2365   412.0490
  482.3272   446.5322   656.2423   608.4531   669.7357   413.5483
  477.8294   446.5322   657.7416   602.4561   674.2335   415.0476
  467.3346   442.0344   662.2394   606.9539   671.2350   418.0461
  467.3346   443.5337   656.2423   605.4546   674.2335   412.0490
  471.8324   448.0315   662.2394   608.4531   671.2350   415.0476
  473.3316   449.5307   662.2394   606.9539   671.2350   418.0461
  468.8338   466.0227   654.7430   606.9539   669.7357   410.5498
  467.3346   475.0183   659.2408   608.4531   671.2350   413.5483
  470.3331   490.0110   657.7416   605.4546   675.7328   413.5483
  468.8338   506.5029   659.2408   608.4531   671.2350   412.0490
  465.8353   519.9963   660.7401   611.4517   672.7343   413.5483
  465.8353   528.9919   665.2379   602.4561   668.2365   419.5454
  464.3360   531.9905   660.7401   609.9524   674.2335   413.5483
  464.3360   536.4883   663.7387   605.4546   674.2335   413.5483
  461.3375   534.9890   662.2394   602.4561   674.2335   413.5483
  462.8367   531.9905   656.2423   606.9539   675.7328   415.0476
  461.3375   536.4883   660.7401   606.9539   672.7343   415.0476
  464.3360   539.4868   662.2394   608.4531   671.2350   413.5483
  464.3360   539.4868   656.2423   608.4531   672.7343   415.0476
  464.3360   542.4854   659.2408   611.4517   672.7343   412.0490
  458.3389   545.4839   663.7387   606.9539   668.2365   415.0476
  467.3346   540.9861   662.2394   608.4531   672.7343   418.0461
  464.3360   546.9832   660.7401   608.4531   675.7328   418.0461
  465.8353   548.4824   656.2423   609.9524   672.7343   421.0447
  467.3346   546.9832   662.2394   606.9539   671.2350   413.5483
  467.3346   548.4824   662.2394   605.4546   674.2335   415.0476
  465.8353   549.9817   666.7372   606.9539   674.2335   415.0476
  467.3346   548.4824   665.2379   609.9524   672.7343   413.5483
  465.8353   549.9817   663.7387   609.9524   671.2350   415.0476
  468.8338   546.9832   666.7372   608.4531   672.7343   415.0476
  467.3346   543.9846   663.7387   609.9524   675.7328   416.5469
  470.3331   546.9832   668.2365   611.4517   675.7328   415.0476
  467.3346   546.9832   663.7387   608.4531   675.7328   413.5483
  468.8338   548.4824   662.2394   608.4531   672.7343   419.5454
  458.3389   554.4795   665.2379   608.4531   671.2350   416.5469
  453.8411   557.4780   665.2379   602.4561   677.2321   413.5483
  455.3404   558.9773   665.2379   605.4546   672.7343   415.0476
  458.3389   552.9802   665.2379   608.4531   672.7343   413.5483
  456.8397   548.4824   663.7387   608.4531   675.7328   419.5454
  458.3389   551.4810   663.7387   606.9539   677.2321   415.0476
  459.8382   552.9802   659.2408   606.9539   674.2335   413.5483
  455.3404   552.9802   663.7387   606.9539   677.2321   412.0490
  437.3492   552.9802   663.7387   608.4531   677.2321   415.0476
  431.3521   551.4810   656.2423   605.4546   675.7328   415.0476
  422.3565   552.9802   657.7416   612.9510   672.7343   413.5483
  422.3565   551.4810   662.2394   605.4546   675.7328   412.0490
  422.3565   552.9802   665.2379   608.4531   672.7343   416.5469
  422.3565   551.4810   657.7416   608.4531   674.2335   410.5498
  417.8587   549.9817   662.2394   609.9524   678.7313   415.0476
  426.8543   545.4839   666.7372   609.9524   672.7343   415.0476
  423.8558   545.4839   663.7387   608.4531   677.2321   416.5469
  429.8529   540.9861   665.2379   605.4546   681.7299   419.5454
  428.3536   536.4883   659.2408   606.9539   677.2321   413.5483
  434.3507   537.9876   663.7387   609.9524   678.7313   416.5469
  426.8543   530.4912   662.2394   608.4531   671.2350   413.5483
  425.3551   518.4971   666.7372   608.4531   680.2306   418.0461
  431.3521   513.9993   662.2394   606.9539   678.7313   412.0490
  440.3477   503.5044   663.7387   605.4546   674.2335   418.0461
  441.8470   499.0066   662.2394   608.4531   675.7328   415.0476
  443.3463   491.5102   659.2408   608.4531   675.7328   413.5483
  447.8441   490.0110   662.2394   612.9510   678.7313   415.0476
  453.8411   488.5117   660.7401   606.9539   675.7328   418.0461
  449.3433   485.5132   662.2394   609.9524   672.7343   415.0476
  456.8397   487.0124   665.2379   605.4546   674.2335   416.5469
  450.8426   484.0139   665.2379   611.4517   671.2350   419.5454
  443.3463   487.0124   663.7387   608.4531   680.2306   413.5483
  450.8426   484.0139   666.7372   608.4531   672.7343   416.5469
  453.8411   484.0139   660.7401   606.9539   677.2321   419.5454
  450.8426   487.0124   668.2365   606.9539   671.2350   413.5483
  447.8441   488.5117   663.7387   606.9539   678.7313   415.0476
  447.8441   490.0110   669.7357   605.4546   675.7328   421.0447
  450.8426   487.0124   668.2365   609.9524   672.7343   416.5469
  462.8367   490.0110   665.2379   609.9524   677.2321   418.0461
  465.8353   491.5102   669.7357   608.4531   674.2335   419.5454
  458.3389   497.5073   672.7343   612.9510   677.2321   413.5483
  467.3346   493.0095   669.7357   606.9539   674.2335   419.5454
  470.3331   502.0051   674.2335   612.9510   680.2306   416.5469
  465.8353   500.5059   672.7343   606.9539   677.2321   419.5454
  474.8309   506.5029   675.7328   609.9524   686.2277   418.0461
  473.3316   513.9993   677.2321   609.9524   681.7299   415.0476
  474.8309   513.9993   687.7269   609.9524   677.2321   419.5454
  468.8338   511.0007   675.7328   614.4502   680.2306   419.5454
  471.8324   509.5015   669.7357   612.9510   677.2321   421.0447
  470.3331   505.0037   668.2365   608.4531   678.7313   418.0461
  468.8338   506.5029   662.2394   609.9524   677.2321   409.0505
  468.8338   502.0051   659.2408   617.4488   672.7343   415.0476
  470.3331   482.5146   656.2423   608.4531   677.2321   418.0461
  471.8324   470.5205   654.7430   608.4531   671.2350   413.5483
  474.8309   460.0256   657.7416   606.9539   671.2350   412.0490
  480.8280   455.5278   654.7430   605.4546   665.2379   407.5512
  468.8338   454.0286   659.2408   605.4546   674.2335   404.5527
  474.8309   451.0300   654.7430   599.4575   668.2365   409.0505
  477.8294   448.0315   641.2496   606.9539   671.2350   398.5556
  471.8324   448.0315   653.2438   597.9583   665.2379   404.5527
  474.8309   442.0344   651.7445   600.9568   665.2379   409.0505
  470.3331   442.0344   650.2452   603.9553   668.2365   410.5498
  474.8309   440.5351   648.7460   596.4590   665.2379   410.5498
  468.8338   437.5366   645.7474   602.4561   669.7357   410.5498
  474.8309   437.5366   647.2467   599.4575   665.2379   413.5483
  471.8324   439.0359   645.7474   600.9568   666.7372   409.0505
  483.8265   439.0359   654.7430   605.4546   665.2379   407.5512
  467.3346   442.0344   648.7460   602.4561   669.7357   409.0505
  485.3258   439.0359   659.2408   600.9568   672.7343   404.5527
  476.3302   440.5351   651.7445   594.9597   669.7357   403.0534
  480.8280   436.0373   653.2438   605.4546   666.7372   410.5498
  479.3287   436.0373   654.7430   599.4575   674.2335   413.5483
  479.3287   439.0359   653.2438   605.4546   674.2335   409.0505
  483.8265   434.5381   653.2438   600.9568   669.7357   406.0520
  477.8294   434.5381   654.7430   591.9612   669.7357   404.5527
  476.3302   442.0344   653.2438   599.4575   672.7343   409.0505
  476.3302   428.5410   651.7445   603.9553   674.2335   413.5483
  470.3331   433.0388   651.7445   600.9568   666.7372   407.5512
  476.3302   431.5395   654.7430   599.4575   668.2365   409.0505
  476.3302   434.5381   648.7460   600.9568   671.2350   409.0505
  470.3331   434.5381   647.2467   602.4561   668.2365   409.0505
  462.8367   434.5381   650.2452   602.4561   665.2379   410.5498
  470.3331   437.5366   645.7474   602.4561   663.7387   412.0490
  455.3404   437.5366   653.2438   600.9568   660.7401   410.5498
  470.3331   437.5366   644.2482   600.9568   663.7387   415.0476
  467.3346   437.5366   651.7445   600.9568   665.2379   413.5483
  470.3331   437.5366   654.7430   597.9583   666.7372   413.5483
  465.8353   428.5410   656.2423   597.9583   668.2365   412.0490
  462.8367   434.5381   648.7460   600.9568   668.2365   415.0476
  465.8353   431.5395   651.7445   599.4575   668.2365   412.0490
  462.8367   433.0388   642.7489   602.4561   666.7372   410.5498
  462.8367   439.0359   654.7430   605.4546   662.2394   407.5512
  473.3316   431.5395   656.2423   608.4531   669.7357   413.5483
  458.3389   436.0373   654.7430   603.9553   665.2379   407.5512
  465.8353   434.5381   653.2438   605.4546   668.2365   410.5498
  465.8353   427.0417   656.2423   606.9539   671.2350   412.0490
  464.3360   433.0388   645.7474   600.9568   671.2350   415.0476
  468.8338   422.5439   648.7460   605.4546   660.7401   422.5439
  464.3360   425.5425   654.7430   603.9553   668.2365   413.5483
  464.3360   427.0417   650.2452   605.4546   663.7387   415.0476
  462.8367   427.0417   651.7445   606.9539   674.2335   409.0505
  462.8367   425.5425   645.7474   600.9568   674.2335   410.5498
  464.3360   422.5439   648.7460   605.4546   668.2365   407.5512
  462.8367   421.0447   645.7474   605.4546   669.7357   407.5512
  458.3389   421.0447   650.2452   602.4561   666.7372   412.0490
  462.8367   422.5439   648.7460   603.9553   669.7357   407.5512
  461.3375   427.0417   648.7460   603.9553   666.7372   416.5469
  458.3389   422.5439   650.2452   600.9568   666.7372   406.0520
  458.3389   416.5469   650.2452   600.9568   662.2394   412.0490
  458.3389   412.0490   656.2423   599.4575   666.7372   398.5556
  467.3346   416.5469   650.2452   605.4546   671.2350   409.0505
  462.8367   419.5454   650.2452   596.4590   666.7372   416.5469
  473.3316   424.0432   653.2438   599.4575   666.7372   418.0461
  458.3389   418.0461   651.7445   602.4561   669.7357   407.5512
  456.8397   419.5454   653.2438   602.4561   668.2365   410.5498
  459.8382   415.0476   648.7460   603.9553   666.7372   409.0505
  455.3404   416.5469   648.7460   605.4546   665.2379   410.5498
  461.3375   422.5439   654.7430   603.9553   663.7387   412.0490
  456.8397   418.0461   659.2408   603.9553   666.7372   410.5498
  459.8382   422.5439   651.7445   603.9553   666.7372   416.5469
  459.8382   416.5469   656.2423   605.4546   663.7387   412.0490
  456.8397   418.0461   650.2452   605.4546   671.2350   416.5469
  465.8353   418.0461   650.2452   605.4546   669.7357   412.0490
  459.8382   419.5454   647.2467   600.9568   672.7343   409.0505
  462.8367   422.5439   653.2438   605.4546   663.7387   410.5498
  461.3375   427.0417   650.2452   603.9553   663.7387   410.5498
  464.3360   421.0447   648.7460   605.4546   663.7387   412.0490
  453.8411   425.5425   654.7430   605.4546   662.2394   415.0476
  459.8382   425.5425   650.2452   600.9568   666.7372   415.0476
  455.3404   419.5454   647.2467   603.9553   660.7401   412.0490
  461.3375   428.5410   642.7489   606.9539   662.2394   419.5454
  452.3419   427.0417   642.7489   602.4561   659.2408   410.5498
  461.3375   422.5439   647.2467   602.4561   663.7387   412.0490
  464.3360   425.5425   651.7445   599.4575   657.7416   406.0520
  459.8382   425.5425   645.7474   600.9568   665.2379   409.0505
  462.8367   424.0432   648.7460   608.4531   662.2394   412.0490
  459.8382   424.0432   647.2467   600.9568   663.7387   406.0520
  464.3360   427.0417   650.2452   603.9553   663.7387   410.5498
  462.8367   424.0432   647.2467   600.9568   663.7387   410.5498
  464.3360   422.5439   645.7474   606.9539   662.2394   410.5498
  461.3375   422.5439   647.2467   606.9539   666.7372   412.0490
  458.3389   422.5439   647.2467   599.4575   660.7401   412.0490
  464.3360   424.0432   653.2438   603.9553   663.7387   406.0520
  468.8338   421.0447   644.2482   600.9568   671.2350   407.5512
  458.3389   421.0447   654.7430   611.4517   668.2365   410.5498
  462.8367   424.0432   645.7474   602.4561   665.2379   404.5527
  468.8338   421.0447   647.2467   602.4561   666.7372   404.5527
  464.3360   422.5439   650.2452   603.9553   660.7401   412.0490
  471.8324   424.0432   650.2452   602.4561   665.2379   410.5498
  468.8338   422.5439   651.7445   602.4561   666.7372   407.5512
  462.8367   425.5425   648.7460   602.4561   669.7357   406.0520
  465.8353   421.0447   648.7460   605.4546   666.7372   412.0490
  467.3346   425.5425   651.7445   606.9539   663.7387   409.0505
  470.3331   424.0432   639.7504   603.9553   666.7372   403.0534
  476.3302   421.0447   647.2467   603.9553   663.7387   410.5498
  467.3346   424.0432   645.7474   608.4531   660.7401   404.5527
  464.3360   422.5439   645.7474   599.4575   668.2365   410.5498
  465.8353   416.5469   645.7474   600.9568   666.7372   410.5498
  464.3360   424.0432   645.7474   600.9568   662.2394   401.5542
  461.3375   421.0447   642.7489   602.4561   662.2394   412.0490
  467.3346   424.0432   636.7518   600.9568   659.2408   406.0520
  464.3360   419.5454   644.2482   594.9597   665.2379   412.0490
  459.8382   427.0417   647.2467   599.4575   662.2394   400.0549
