# Supplementary material for: Semi-automatic tracking, smoothing and segmentation of hyoid bone motion from videofluoroscopic swallowing study
Source: PLoS One. 2017 Nov 28;12(11):e0188684. doi: 10.1371/journal.pone.0188684 (PMC5705154; doi:10.1371/journal.pone.0188684)
Supplement: S4 File — (ZIP) [file pone.0188684.s004.zip › 23_manualtracking0_fr300to430.txt]

  314.3710   191.1452   379.5323   284.0484   400.8226   201.4677
  313.7258   193.7258   378.2419   284.6935   402.1129   200.8226
  313.7258   192.4355   378.2419   284.0484   401.4677   202.7581
  309.2097   192.4355   381.4677   285.3387   396.9516   200.8226
  309.2097   191.7903   379.5323   287.2742   400.1774   201.4677
  309.2097   195.0161   378.2419   284.0484   399.5323   204.6935
  310.5000   192.4355   378.8871   287.2742   400.8226   204.6935
  307.9194   193.7258   378.2419   285.9839   398.8871   205.3387
  307.9194   193.7258   380.1774   285.3387   399.5323   204.0484
  305.3387   191.7903   379.5323   287.9194   402.1129   206.6290
  309.8548   194.3710   380.8226   285.3387   402.1129   202.7581
  309.2097   195.6613   378.8871   284.0484   398.8871   205.9839
  307.9194   195.0161   382.7581   287.9194   401.4677   205.3387
  311.1452   195.6613   380.8226   288.5645   401.4677   204.0484
  309.8548   196.3065   380.1774   287.9194   402.1129   204.6935
  309.2097   196.9516   380.1774   287.2742   401.4677   205.3387
  309.2097   198.2419   382.7581   287.9194   405.3387   206.6290
  311.7903   198.2419   382.7581   285.3387   404.6935   202.1129
  311.1452   200.1774   382.1129   287.9194   405.9839   204.6935
  316.9516   202.7581   385.3387   288.5645   405.3387   204.6935
  319.5323   200.8226   385.3387   287.9194   405.3387   207.9194
  320.1774   204.0484   387.2742   289.2097   405.3387   205.3387
  318.2419   202.7581   387.2742   286.6290   407.9194   207.2742
  318.2419   198.8871   393.0806   287.9194   407.2742   207.9194
  318.2419   197.5968   390.5000   289.2097   408.5645   209.2097
  324.0484   200.8226   394.3710   291.7903   410.5000   209.2097
  325.9839   199.5323   391.1452   290.5000   412.4355   209.2097
  327.2742   197.5968   394.3710   290.5000   411.1452   210.5000
  327.9194   196.9516   394.3710   291.1452   414.3710   206.6290
  328.5645   195.0161   396.9516   291.7903   413.0806   209.2097
  329.8548   196.3065   397.5968   289.8548   414.3710   209.2097
  327.9194   196.3065   398.8871   291.7903   411.7903   206.6290
  327.9194   192.4355   400.8226   289.2097   413.0806   208.5645
  328.5645   196.9516   395.6613   289.2097   413.7258   209.2097
  323.4032   203.4032   394.3710   291.7903   413.0806   207.9194
  322.7581   209.8548   391.7903   288.5645   413.0806   208.5645
  315.6613   217.5968   398.2419   291.1452   413.0806   206.6290
  316.3065   216.3065   391.7903   293.7258   414.3710   210.5000
  316.3065   216.9516   394.3710   292.4355   412.4355   207.9194
  315.0161   215.6613   394.3710   292.4355   413.0806   209.2097
  309.8548   213.0806   391.7903   284.6935   410.5000   207.9194
  308.5645   213.0806   393.0806   290.5000   413.7258   207.9194
  311.1452   211.1452   392.4355   290.5000   413.0806   209.2097
  309.8548   213.0806   390.5000   291.1452   411.1452   207.2742
  310.5000   212.4355   393.0806   290.5000   413.7258   208.5645
  309.2097   211.1452   393.0806   289.2097   410.5000   208.5645
  313.0806   211.7903   392.4355   287.2742   410.5000   209.2097
  309.8548   209.8548   391.7903   287.9194   409.2097   205.9839
  314.3710   209.2097   391.7903   287.9194   412.4355   207.9194
  315.6613   208.5645   390.5000   285.3387   412.4355   205.3387
  318.8871   209.2097   391.7903   286.6290   409.8548   207.9194
  318.2419   205.3387   393.7258   288.5645   408.5645   209.8548
  323.4032   204.0484   389.8548   289.8548   411.7903   207.2742
  323.4032   209.2097   390.5000   288.5645   409.2097   208.5645
  322.1129   205.9839   393.0806   286.6290   410.5000   206.6290
  325.3387   209.8548   387.9194   287.9194   410.5000   205.9839
  316.3065   209.2097   393.7258   289.2097   414.3710   206.6290
  313.7258   209.2097   392.4355   288.5645   413.0806   207.2742
  320.1774   212.4355   387.9194   286.6290   409.2097   209.8548
  318.8871   214.3710   389.2097   289.2097   414.3710   206.6290
  316.9516   213.7258   392.4355   291.1452   409.8548   209.8548
  315.0161   215.6613   389.8548   285.9839   413.0806   205.3387
  315.6613   220.1774   395.0161   288.5645   411.1452   205.3387
  314.3710   222.1129   393.0806   290.5000   411.1452   205.9839
  313.7258   221.4677   392.4355   289.2097   411.1452   206.6290
  313.7258   221.4677   394.3710   289.2097   413.7258   207.9194
  316.3065   222.1129   387.9194   287.9194   411.7903   206.6290
  319.5323   224.0484   391.7903   289.2097   413.7258   207.2742
  319.5323   227.2742   394.3710   287.2742   412.4355   207.2742
  314.3710   227.2742   391.1452   285.9839   416.9516   206.6290
  317.5968   226.6290   395.6613   284.6935   411.7903   207.2742
  320.8226   229.2097   390.5000   285.9839   411.7903   206.6290
  316.9516   233.0806   392.4355   286.6290   411.1452   207.2742
  314.3710   231.7903   390.5000   287.2742   416.3065   207.2742
  313.0806   234.3710   387.2742   285.9839   411.1452   209.2097
  305.9839   236.3065   388.5645   289.2097   414.3710   209.8548
  300.8226   235.6613   391.7903   285.9839   415.6613   209.2097
  296.3065   238.8871   395.0161   288.5645   415.6613   203.4032
  289.2097   238.8871   395.6613   288.5645   414.3710   207.2742
  289.2097   238.2419   392.4355   288.5645   417.5968   207.2742
  291.7903   242.7581   391.1452   288.5645   416.3065   207.2742
  290.5000   244.6935   393.0806   286.6290   418.8871   209.8548
  287.2742   241.4677   395.6613   287.9194   417.5968   206.6290
  302.1129   247.9194   392.4355   293.0806   420.1774   208.5645
  296.9516   244.6935   391.7903   290.5000   418.8871   207.9194
  290.5000   243.4032   393.0806   287.2742   416.3065   210.5000
  290.5000   237.5968   391.7903   287.9194   419.5323   209.8548
  296.3065   243.4032   394.3710   290.5000   415.0161   210.5000
  298.2419   244.0484   397.5968   286.6290   418.8871   209.8548
  295.0161   238.2419   398.8871   287.9194   417.5968   208.5645
  294.3710   238.8871   395.0161   287.9194   422.7581   209.8548
  290.5000   240.1774   396.9516   287.9194   417.5968   211.1452
  290.5000   234.3710   396.9516   288.5645   420.8226   209.8548
  302.1129   236.3065   396.3065   286.6290   420.1774   207.2742
  306.6290   234.3710   397.5968   288.5645   421.4677   207.2742
  309.2097   233.7258   397.5968   287.9194   419.5323   205.9839
  305.9839   231.1452   396.9516   287.9194   415.0161   210.5000
  297.5968   233.0806   396.9516   287.2742   411.7903   208.5645
  293.7258   226.6290   396.9516   287.2742   415.0161   207.9194
  301.4677   224.6935   399.5323   290.5000   417.5968   209.8548
  302.7581   223.4032   395.0161   293.0806   417.5968   205.9839
  301.4677   219.5323   393.0806   289.8548   420.1774   204.0484
  298.2419   220.1774   391.1452   289.2097   420.8226   208.5645
  301.4677   218.8871   391.7903   289.2097   417.5968   207.2742
  302.1129   220.1774   394.3710   290.5000   418.8871   211.7903
  306.6290   221.4677   398.8871   285.9839   416.9516   206.6290
  316.3065   226.6290   385.9839   290.5000   416.3065   208.5645
  316.9516   229.2097   387.2742   286.6290   418.2419   209.8548
  320.1774   229.2097   393.0806   288.5645   416.3065   209.2097
  318.2419   227.9194   390.5000   286.6290   416.9516   209.2097
  316.9516   227.9194   391.7903   285.3387   418.2419   210.5000
  313.7258   224.6935   398.8871   288.5645   414.3710   210.5000
  312.4355   219.5323   396.9516   289.2097   414.3710   211.7903
  310.5000   218.2419   396.3065   289.2097   416.9516   210.5000
  309.2097   213.0806   395.0161   287.9194   415.6613   208.5645
  311.7903   211.7903   395.0161   289.8548   418.8871   208.5645
  316.3065   209.8548   388.5645   287.2742   417.5968   209.8548
  318.2419   208.5645   394.3710   288.5645   420.8226   207.2742
  320.1774   207.9194   389.2097   289.8548   417.5968   210.5000
  322.1129   207.9194   398.8871   287.2742   416.9516   207.9194
  315.0161   205.9839   395.6613   289.2097   416.3065   206.6290
  319.5323   207.2742   395.0161   289.2097   415.0161   205.3387
  318.8871   207.9194   395.6613   289.2097   415.0161   208.5645
  322.7581   204.6935   393.7258   287.2742   420.1774   209.8548
  321.4677   209.8548   392.4355   287.2742   420.8226   207.9194
  317.5968   215.0161   395.6613   285.9839   418.2419   210.5000
  321.4677   216.3065   395.6613   286.6290   420.8226   207.2742
  319.5323   216.3065   396.3065   287.9194   422.1129   207.2742
  320.1774   220.1774   395.0161   285.3387   418.2419   210.5000
  322.1129   218.8871   398.2419   288.5645   418.8871   207.2742
  322.1129   220.1774   396.3065   288.5645   419.5323   209.8548
