# Supplementary material for: Semi-automatic tracking, smoothing and segmentation of hyoid bone motion from videofluoroscopic swallowing study
Source: PLoS One. 2017 Nov 28;12(11):e0188684. doi: 10.1371/journal.pone.0188684 (PMC5705154; doi:10.1371/journal.pone.0188684)
Supplement: S4 File — (ZIP) [file pone.0188684.s004.zip › 27_manualtracking0_fr330to430.txt]

  296.3065   215.6613   373.0806   287.9194   388.5645   203.4032
  296.9516   217.5968   376.9516   287.9194   389.2097   202.1129
  299.5323   216.9516   379.5323   289.8548   392.4355   204.0484
  300.1774   216.9516   381.4677   287.9194   393.0806   205.3387
  303.4032   218.8871   380.1774   285.3387   399.5323   207.9194
  304.6935   215.6613   385.3387   290.5000   400.1774   205.9839
  306.6290   219.5323   385.9839   288.5645   400.1774   204.6935
  307.2742   220.8226   385.9839   291.1452   402.7581   207.2742
  312.4355   223.4032   389.8548   289.2097   404.6935   205.3387
  312.4355   225.3387   393.0806   288.5645   403.4032   204.6935
  316.9516   225.3387   395.0161   291.7903   405.9839   207.9194
  317.5968   227.2742   393.7258   289.8548   404.0484   205.9839
  324.6935   228.5645   395.0161   290.5000   411.7903   206.6290
  327.2742   227.9194   398.8871   295.0161   413.0806   214.3710
  331.1452   225.3387   402.7581   289.2097   418.8871   206.6290
  337.5968   221.4677   402.7581   291.7903   414.3710   213.7258
  331.1452   222.7581   406.6290   294.3710   417.5968   214.3710
  336.3065   222.7581   404.6935   289.8548   416.9516   209.2097
  335.0161   225.3387   405.3387   289.2097   418.2419   211.1452
  337.5968   225.9839   403.4032   286.6290   415.0161   206.6290
  338.8871   224.6935   406.6290   290.5000   420.8226   211.1452
  339.5323   225.3387   405.9839   289.2097   416.9516   209.2097
  338.8871   226.6290   404.6935   288.5645   417.5968   209.8548
  331.7903   229.8548   409.8548   288.5645   418.8871   210.5000
  331.7903   230.5000   405.3387   288.5645   413.0806   213.7258
  336.9516   236.9516   409.2097   291.1452   418.8871   211.1452
  333.7258   238.2419   407.2742   289.8548   415.6613   214.3710
  335.6613   238.8871   402.7581   292.4355   413.7258   213.0806
  334.3710   242.1129   405.3387   293.7258   417.5968   207.9194
  335.0161   241.4677   407.9194   291.7903   420.8226   214.3710
  333.0806   246.6290   406.6290   295.0161   419.5323   217.5968
  330.5000   245.3387   406.6290   291.7903   415.0161   212.4355
  325.3387   249.2097   399.5323   289.8548   416.9516   211.1452
  323.4032   246.6290   403.4032   286.6290   409.8548   215.6613
  325.3387   248.5645   403.4032   290.5000   409.2097   216.3065
  325.9839   246.6290   402.7581   293.0806   407.9194   218.2419
  323.4032   245.9839   404.6935   290.5000   405.3387   212.4355
  323.4032   242.7581   396.3065   288.5645   404.0484   220.1774
  320.1774   238.8871   400.1774   284.6935   399.5323   216.3065
  320.1774   240.1774   397.5968   289.8548   407.2742   212.4355
  316.3065   239.5323   398.8871   288.5645   405.9839   208.5645
  317.5968   239.5323   399.5323   285.9839   408.5645   215.0161
  318.8871   242.1129   404.6935   289.8548   401.4677   218.2419
  318.2419   249.2097   400.8226   290.5000   404.6935   218.8871
  322.1129   252.4355   400.8226   287.9194   402.1129   216.3065
  317.5968   252.4355   400.1774   285.3387   398.2419   213.7258
  321.4677   251.1452   399.5323   287.9194   398.2419   212.4355
  322.7581   249.8548   402.1129   291.1452   404.6935   220.8226
  320.8226   252.4355   397.5968   289.2097   405.9839   211.1452
  318.2419   249.2097   396.3065   288.5645   404.0484   211.7903
  320.1774   253.7258   402.1129   289.8548   402.7581   215.0161
  315.0161   248.5645   402.1129   294.3710   405.3387   213.7258
  311.7903   248.5645   399.5323   291.7903   402.1129   218.2419
  312.4355   251.7903   404.6935   293.0806   407.2742   230.5000
  305.9839   254.3710   402.7581   293.0806   409.2097   213.0806
  311.1452   255.0161   395.6613   288.5645   404.6935   209.8548
  302.7581   256.3065   404.0484   290.5000   405.3387   218.8871
  308.5645   256.9516   402.1129   293.0806   405.3387   212.4355
  299.5323   256.9516   402.1129   293.7258   407.2742   215.6613
  298.8871   253.7258   402.1129   293.7258   404.6935   216.9516
  298.8871   254.3710   404.0484   294.3710   406.6290   216.9516
  296.3065   253.0806   395.6613   289.8548   407.9194   214.3710
  285.3387   251.7903   398.8871   291.1452   402.1129   212.4355
  292.4355   250.5000   399.5323   291.7903   407.2742   211.1452
  289.2097   252.4355   400.1774   293.7258   403.4032   210.5000
  289.8548   248.5645   400.8226   292.4355   404.0484   213.7258
  293.0806   250.5000   399.5323   291.7903   405.9839   216.3065
  293.7258   248.5645   396.3065   291.7903   399.5323   213.0806
  292.4355   247.9194   398.2419   290.5000   403.4032   216.3065
  296.9516   249.2097   398.2419   290.5000   403.4032   216.9516
  294.3710   244.6935   394.3710   293.0806   402.1129   217.5968
  295.0161   244.0484   401.4677   292.4355   399.5323   218.2419
  294.3710   244.6935   396.3065   291.1452   404.0484   213.7258
  298.2419   248.5645   398.8871   293.7258   401.4677   213.7258
  296.3065   247.9194   398.2419   291.1452   400.1774   215.6613
  295.6613   242.1129   400.1774   293.0806   401.4677   218.2419
  295.0161   242.1129   392.4355   292.4355   402.7581   213.7258
  299.5323   239.5323   396.9516   291.7903   400.1774   211.1452
  306.6290   231.7903   395.0161   291.1452   404.0484   210.5000
  309.8548   229.2097   390.5000   292.4355   399.5323   211.1452
  314.3710   224.6935   395.0161   291.1452   401.4677   211.1452
  308.5645   225.3387   396.3065   293.0806   402.7581   216.3065
  315.6613   221.4677   390.5000   291.1452   402.1129   216.3065
  313.0806   225.9839   396.3065   291.1452   398.2419   218.2419
  315.6613   220.8226   393.0806   295.0161   400.1774   213.0806
  313.7258   217.5968   384.6935   295.6613   397.5968   213.0806
  317.5968   214.3710   396.9516   295.0161   399.5323   222.7581
  314.3710   220.8226   387.9194   296.3065   396.9516   215.0161
  312.4355   218.8871   394.3710   295.6613   400.1774   218.2419
  313.7258   220.8226   396.9516   293.0806   401.4677   218.8871
  309.2097   219.5323   393.7258   295.0161   398.8871   216.3065
  312.4355   225.3387   396.9516   294.3710   394.3710   215.6613
  308.5645   226.6290   391.7903   291.7903   400.1774   209.8548
  312.4355   224.6935   400.8226   296.3065   400.8226   216.9516
  306.6290   230.5000   396.3065   291.7903   399.5323   214.3710
  305.9839   235.6613   395.0161   291.1452   400.8226   213.7258
  304.0484   238.8871   391.1452   291.7903   396.3065   213.0806
  308.5645   238.2419   392.4355   290.5000   399.5323   209.8548
  309.2097   238.8871   389.2097   290.5000   399.5323   213.0806
  307.2742   244.0484   388.5645   290.5000   398.2419   209.8548
  311.1452   243.4032   390.5000   291.1452   396.9516   204.6935
