# Supplementary material for: Semi-automatic tracking, smoothing and segmentation of hyoid bone motion from videofluoroscopic swallowing study
Source: PLoS One. 2017 Nov 28;12(11):e0188684. doi: 10.1371/journal.pone.0188684 (PMC5705154; doi:10.1371/journal.pone.0188684)
Supplement: S4 File — (ZIP) [file pone.0188684.s004.zip › 2_manualtracking0_fr1to280.txt]

  272.4297   481.0154   396.8690   627.9436   440.3477   478.0168
  269.4312   478.0168   396.8690   627.9436   441.8470   481.0154
  272.4297   478.0168   396.8690   626.4444   440.3477   479.5161
  272.4297   475.0183   395.3697   626.4444   438.8485   475.0183
  273.9290   476.5176   396.8690   627.9436   438.8485   478.0168
  273.9290   473.5190   392.3712   623.4458   441.8470   473.5190
  276.9275   473.5190   393.8704   623.4458   440.3477   478.0168
  275.4283   470.5205   392.3712   624.9451   440.3477   472.0198
  278.4268   467.5220   389.3726   623.4458   438.8485   473.5190
  276.9275   470.5205   392.3712   621.9466   440.3477   473.5190
  275.4283   466.0227   387.8734   623.4458   438.8485   475.0183
  273.9290   470.5205   389.3726   621.9466   435.8499   473.5190
  275.4283   470.5205   387.8734   623.4458   435.8499   475.0183
  272.4297   475.0183   389.3726   620.4473   435.8499   472.0198
  272.4297   478.0168   383.3755   620.4473   437.3492   469.0212
  272.4297   479.5161   384.8748   617.4488   434.3507   472.0198
  269.4312   478.0168   380.3770   620.4473   435.8499   469.0212
  270.9305   479.5161   381.8763   618.9480   435.8499   469.0212
  266.4327   481.0154   383.3755   617.4488   435.8499   470.5205
  266.4327   481.0154   381.8763   615.9495   432.8514   470.5205
  263.4341   481.0154   383.3755   617.4488   435.8499   469.0212
  260.4356   481.0154   381.8763   614.4502   435.8499   469.0212
  264.9334   481.0154   380.3770   618.9480   435.8499   469.0212
  263.4341   478.0168   380.3770   615.9495   434.3507   470.5205
  263.4341   476.5176   381.8763   615.9495   435.8499   470.5205
  261.9348   473.5190   381.8763   614.4502   435.8499   469.0212
  263.4341   472.0198   377.3785   614.4502   432.8514   467.5220
  263.4341   472.0198   383.3755   612.9510   434.3507   467.5220
  266.4327   467.5220   380.3770   614.4502   434.3507   470.5205
  264.9334   466.0227   381.8763   614.4502   434.3507   469.0212
  266.4327   466.0227   383.3755   615.9495   434.3507   467.5220
  264.9334   461.5249   380.3770   612.9510   435.8499   469.0212
  270.9305   458.5264   383.3755   614.4502   435.8499   469.0212
  270.9305   460.0256   381.8763   614.4502   437.3492   466.0227
  270.9305   460.0256   383.3755   614.4502   435.8499   469.0212
  267.9319   460.0256   381.8763   615.9495   438.8485   466.0227
  272.4297   461.5249   383.3755   615.9495   438.8485   467.5220
  273.9290   464.5234   387.8734   614.4502   437.3492   467.5220
  270.9305   464.5234   383.3755   614.4502   435.8499   469.0212
  269.4312   466.0227   383.3755   612.9510   435.8499   467.5220
  272.4297   469.0212   386.3741   614.4502   435.8499   467.5220
  272.4297   469.0212   386.3741   615.9495   435.8499   469.0212
  272.4297   472.0198   383.3755   614.4502   437.3492   467.5220
  270.9305   469.0212   387.8734   611.4517   440.3477   467.5220
  273.9290   472.0198   384.8748   614.4502   437.3492   466.0227
  270.9305   469.0212   383.3755   614.4502   435.8499   469.0212
  270.9305   469.0212   384.8748   615.9495   440.3477   467.5220
  273.9290   469.0212   386.3741   615.9495   440.3477   469.0212
  273.9290   472.0198   387.8734   612.9510   437.3492   470.5205
  273.9290   470.5205   384.8748   615.9495   438.8485   469.0212
  272.4297   469.0212   387.8734   614.4502   438.8485   467.5220
  275.4283   469.0212   387.8734   615.9495   440.3477   473.5190
  273.9290   472.0198   384.8748   615.9495   440.3477   472.0198
  272.4297   472.0198   386.3741   614.4502   438.8485   469.0212
  270.9305   472.0198   387.8734   617.4488   441.8470   469.0212
  270.9305   470.5205   387.8734   618.9480   440.3477   470.5205
  270.9305   467.5220   387.8734   615.9495   440.3477   473.5190
  275.4283   469.0212   389.3726   615.9495   441.8470   469.0212
  276.9275   469.0212   387.8734   615.9495   440.3477   469.0212
  276.9275   466.0227   390.8719   618.9480   441.8470   469.0212
  276.9275   466.0227   389.3726   618.9480   440.3477   469.0212
  279.9261   466.0227   387.8734   614.4502   443.3463   470.5205
  276.9275   464.5234   390.8719   615.9495   440.3477   469.0212
  278.4268   466.0227   390.8719   615.9495   443.3463   470.5205
  279.9261   463.0242   390.8719   617.4488   443.3463   469.0212
  279.9261   463.0242   393.8704   615.9495   444.8455   469.0212
  281.4253   460.0256   392.3712   618.9480   444.8455   470.5205
  284.4239   461.5249   395.3697   618.9480   446.3448   469.0212
  281.4253   457.0271   392.3712   618.9480   443.3463   469.0212
  285.9231   458.5264   393.8704   617.4488   444.8455   470.5205
  285.9231   455.5278   392.3712   618.9480   444.8455   470.5205
  284.4239   457.0271   392.3712   617.4488   444.8455   470.5205
  285.9231   455.5278   393.8704   620.4473   443.3463   472.0198
  284.4239   454.0286   393.8704   617.4488   444.8455   470.5205
  284.4239   457.0271   393.8704   620.4473   444.8455   472.0198
  288.9217   458.5264   392.3712   618.9480   446.3448   472.0198
  288.9217   463.0242   393.8704   618.9480   447.8441   472.0198
  288.9217   460.0256   395.3697   620.4473   443.3463   470.5205
  287.4224   466.0227   395.3697   618.9480   447.8441   473.5190
  287.4224   466.0227   392.3712   617.4488   449.3433   472.0198
  288.9217   467.5220   395.3697   620.4473   446.3448   472.0198
  282.9246   467.5220   396.8690   620.4473   449.3433   470.5205
  287.4224   466.0227   396.8690   620.4473   447.8441   472.0198
  288.9217   466.0227   396.8690   620.4473   449.3433   472.0198
  288.9217   467.5220   393.8704   620.4473   449.3433   475.0183
  288.9217   467.5220   399.8675   620.4473   449.3433   472.0198
  288.9217   467.5220   399.8675   623.4458   447.8441   470.5205
  288.9217   463.0242   399.8675   621.9466   447.8441   473.5190
  290.4209   463.0242   398.3682   623.4458   449.3433   473.5190
  287.4224   455.5278   399.8675   623.4458   447.8441   473.5190
  291.9202   454.0286   396.8690   623.4458   449.3433   475.0183
  291.9202   449.5307   398.3682   621.9466   447.8441   475.0183
  291.9202   443.5337   398.3682   620.4473   447.8441   475.0183
  291.9202   448.0315   399.8675   620.4473   447.8441   472.0198
  293.4195   445.0329   398.3682   623.4458   446.3448   473.5190
  293.4195   442.0344   401.3668   620.4473   449.3433   473.5190
  291.9202   443.5337   399.8675   621.9466   449.3433   472.0198
  293.4195   439.0359   399.8675   623.4458   449.3433   472.0198
  293.4195   442.0344   401.3668   623.4458   449.3433   473.5190
  294.9187   439.0359   401.3668   623.4458   447.8441   472.0198
  297.9173   440.5351   402.8660   624.9451   449.3433   473.5190
  294.9187   440.5351   401.3668   623.4458   449.3433   475.0183
  297.9173   442.0344   399.8675   623.4458   446.3448   476.5176
  297.9173   440.5351   398.3682   620.4473   452.3419   476.5176
  293.4195   439.0359   404.3653   621.9466   449.3433   476.5176
  297.9173   440.5351   402.8660   621.9466   452.3419   473.5190
  297.9173   437.5366   402.8660   624.9451   450.8426   475.0183
  294.9187   440.5351   401.3668   623.4458   450.8426   475.0183
  297.9173   440.5351   404.3653   624.9451   450.8426   476.5176
  297.9173   442.0344   402.8660   623.4458   450.8426   475.0183
  300.9158   442.0344   401.3668   624.9451   450.8426   476.5176
  296.4180   445.0329   401.3668   624.9451   450.8426   475.0183
  300.9158   448.0315   401.3668   626.4444   452.3419   478.0168
  299.4165   448.0315   401.3668   623.4458   450.8426   476.5176
  300.9158   454.0286   401.3668   624.9451   449.3433   476.5176
  300.9158   455.5278   399.8675   624.9451   449.3433   476.5176
  299.4165   458.5264   402.8660   623.4458   450.8426   478.0168
  296.4180   460.0256   401.3668   621.9466   452.3419   473.5190
  297.9173   464.5234   401.3668   623.4458   450.8426   478.0168
  297.9173   466.0227   398.3682   627.9436   452.3419   476.5176
  297.9173   469.0212   402.8660   621.9466   450.8426   475.0183
  296.4180   470.5205   404.3653   623.4458   453.8411   478.0168
  297.9173   469.0212   401.3668   624.9451   449.3433   475.0183
  297.9173   472.0198   402.8660   624.9451   449.3433   472.0198
  296.4180   470.5205   404.3653   624.9451   450.8426   473.5190
  300.9158   473.5190   401.3668   623.4458   453.8411   475.0183
  299.4165   470.5205   402.8660   621.9466   452.3419   476.5176
  302.4151   470.5205   402.8660   623.4458   453.8411   476.5176
  299.4165   470.5205   405.8646   621.9466   453.8411   476.5176
  296.4180   473.5190   404.3653   624.9451   453.8411   479.5161
  297.9173   470.5205   404.3653   624.9451   449.3433   475.0183
  294.9187   475.0183   405.8646   626.4444   452.3419   478.0168
  297.9173   470.5205   404.3653   624.9451   453.8411   476.5176
  297.9173   472.0198   405.8646   624.9451   453.8411   478.0168
  297.9173   472.0198   408.8631   626.4444   455.3404   478.0168
  297.9173   469.0212   410.3624   623.4458   453.8411   476.5176
  297.9173   470.5205   408.8631   623.4458   452.3419   478.0168
  294.9187   469.0212   404.3653   624.9451   453.8411   476.5176
  297.9173   469.0212   405.8646   624.9451   455.3404   478.0168
  300.9158   467.5220   405.8646   621.9466   453.8411   478.0168
  299.4165   463.0242   408.8631   624.9451   456.8397   479.5161
  299.4165   464.5234   410.3624   626.4444   455.3404   475.0183
  299.4165   466.0227   407.3638   626.4444   456.8397   476.5176
  299.4165   466.0227   407.3638   626.4444   453.8411   473.5190
  296.4180   464.5234   410.3624   627.9436   455.3404   478.0168
  300.9158   467.5220   408.8631   626.4444   455.3404   478.0168
  299.4165   466.0227   411.8616   626.4444   455.3404   478.0168
  300.9158   470.5205   408.8631   626.4444   453.8411   481.0154
  303.9143   478.0168   407.3638   623.4458   456.8397   479.5161
  297.9173   479.5161   410.3624   626.4444   456.8397   476.5176
  300.9158   488.5117   410.3624   626.4444   456.8397   479.5161
  299.4165   487.0124   410.3624   626.4444   458.3389   475.0183
  300.9158   491.5102   410.3624   624.9451   459.8382   476.5176
  299.4165   488.5117   410.3624   626.4444   456.8397   478.0168
  296.4180   493.0095   408.8631   624.9451   456.8397   475.0183
  288.9217   497.5073   408.8631   627.9436   456.8397   476.5176
  290.4209   494.5088   408.8631   626.4444   456.8397   478.0168
  284.4239   493.0095   408.8631   624.9451   456.8397   476.5176
  279.9261   490.0110   410.3624   626.4444   458.3389   476.5176
  272.4297   485.5132   407.3638   626.4444   458.3389   476.5176
  270.9305   487.0124   408.8631   626.4444   455.3404   479.5161
  266.4327   482.5146   407.3638   624.9451   455.3404   475.0183
  264.9334   479.5161   405.8646   626.4444   456.8397   478.0168
  261.9348   478.0168   408.8631   624.9451   456.8397   476.5176
  261.9348   476.5176   408.8631   623.4458   455.3404   476.5176
  263.4341   472.0198   407.3638   623.4458   455.3404   475.0183
  260.4356   472.0198   407.3638   627.9436   452.3419   475.0183
  263.4341   473.5190   407.3638   624.9451   456.8397   475.0183
  261.9348   469.0212   407.3638   624.9451   456.8397   476.5176
  266.4327   469.0212   408.8631   624.9451   455.3404   475.0183
  258.9363   469.0212   404.3653   626.4444   455.3404   478.0168
  263.4341   467.5220   405.8646   624.9451   455.3404   476.5176
  264.9334   466.0227   404.3653   621.9466   453.8411   476.5176
  263.4341   463.0242   405.8646   623.4458   452.3419   476.5176
  267.9319   461.5249   402.8660   626.4444   455.3404   475.0183
  270.9305   455.5278   404.3653   624.9451   452.3419   476.5176
  267.9319   452.5293   402.8660   626.4444   452.3419   475.0183
  267.9319   454.0286   404.3653   624.9451   453.8411   478.0168
  272.4297   445.0329   405.8646   624.9451   453.8411   475.0183
  273.9290   448.0315   407.3638   624.9451   455.3404   476.5176
  272.4297   448.0315   405.8646   626.4444   452.3419   472.0198
  273.9290   442.0344   407.3638   623.4458   455.3404   473.5190
  276.9275   445.0329   404.3653   626.4444   453.8411   475.0183
  275.4283   443.5337   402.8660   626.4444   456.8397   478.0168
  278.4268   437.5366   405.8646   624.9451   455.3404   475.0183
  276.9275   443.5337   405.8646   626.4444   455.3404   473.5190
  279.9261   442.0344   402.8660   627.9436   455.3404   479.5161
  278.4268   440.5351   405.8646   626.4444   452.3419   476.5176
  279.9261   440.5351   404.3653   626.4444   453.8411   478.0168
  284.4239   440.5351   405.8646   626.4444   453.8411   478.0168
  278.4268   442.0344   407.3638   624.9451   453.8411   476.5176
  281.4253   445.0329   404.3653   626.4444   453.8411   478.0168
  282.9246   442.0344   407.3638   624.9451   455.3404   476.5176
  285.9231   446.5322   405.8646   624.9451   453.8411   481.0154
  285.9231   448.0315   408.8631   626.4444   453.8411   472.0198
  287.4224   446.5322   405.8646   624.9451   456.8397   476.5176
  290.4209   446.5322   408.8631   626.4444   453.8411   478.0168
  290.4209   448.0315   404.3653   627.9436   455.3404   475.0183
  291.9202   449.5307   407.3638   626.4444   452.3419   475.0183
  288.9217   448.0315   404.3653   624.9451   456.8397   476.5176
  288.9217   449.5307   404.3653   624.9451   452.3419   476.5176
  288.9217   452.5293   407.3638   624.9451   455.3404   476.5176
  287.4224   449.5307   407.3638   627.9436   453.8411   475.0183
  290.4209   451.0300   404.3653   623.4458   450.8426   475.0183
  287.4224   452.5293   404.3653   624.9451   453.8411   472.0198
  287.4224   449.5307   404.3653   624.9451   453.8411   472.0198
  288.9217   451.0300   404.3653   626.4444   452.3419   469.0212
  290.4209   452.5293   405.8646   626.4444   453.8411   475.0183
  291.9202   451.0300   404.3653   623.4458   453.8411   475.0183
  288.9217   451.0300   405.8646   624.9451   453.8411   475.0183
  291.9202   451.0300   404.3653   623.4458   453.8411   475.0183
  293.4195   451.0300   405.8646   624.9451   455.3404   476.5176
  290.4209   449.5307   402.8660   624.9451   453.8411   476.5176
  290.4209   449.5307   402.8660   624.9451   453.8411   475.0183
  291.9202   449.5307   405.8646   626.4444   450.8426   473.5190
  297.9173   449.5307   405.8646   626.4444   453.8411   478.0168
  296.4180   448.0315   405.8646   623.4458   455.3404   476.5176
  293.4195   452.5293   407.3638   626.4444   450.8426   476.5176
  294.9187   448.0315   408.8631   623.4458   455.3404   478.0168
  294.9187   454.0286   410.3624   624.9451   455.3404   478.0168
  294.9187   452.5293   408.8631   629.4429   453.8411   478.0168
  293.4195   454.0286   408.8631   627.9436   456.8397   478.0168
  294.9187   454.0286   408.8631   629.4429   453.8411   476.5176
  294.9187   451.0300   413.3609   624.9451   458.3389   478.0168
  293.4195   454.0286   408.8631   629.4429   453.8411   481.0154
  291.9202   451.0300   408.8631   629.4429   455.3404   476.5176
  297.9173   451.0300   407.3638   626.4444   453.8411   478.0168
  293.4195   452.5293   405.8646   627.9436   456.8397   479.5161
  296.4180   452.5293   405.8646   627.9436   453.8411   476.5176
  293.4195   451.0300   407.3638   626.4444   455.3404   478.0168
  294.9187   452.5293   407.3638   624.9451   453.8411   478.0168
  293.4195   452.5293   404.3653   626.4444   455.3404   478.0168
  294.9187   451.0300   405.8646   627.9436   453.8411   478.0168
  291.9202   449.5307   405.8646   627.9436   452.3419   478.0168
  288.9217   454.0286   404.3653   626.4444   453.8411   479.5161
  288.9217   451.0300   405.8646   626.4444   450.8426   481.0154
  291.9202   451.0300   402.8660   629.4429   453.8411   478.0168
  291.9202   457.0271   401.3668   626.4444   450.8426   481.0154
  291.9202   451.0300   407.3638   626.4444   450.8426   476.5176
  294.9187   455.5278   404.3653   626.4444   453.8411   481.0154
  293.4195   454.0286   410.3624   629.4429   453.8411   476.5176
  293.4195   457.0271   410.3624   632.4414   456.8397   482.5146
  297.9173   457.0271   410.3624   630.9422   453.8411   482.5146
  302.4151   457.0271   414.8602   632.4414   459.8382   482.5146
  297.9173   458.5264   410.3624   633.9407   458.3389   482.5146
  305.4136   455.5278   411.8616   636.9392   461.3375   484.0139
  303.9143   457.0271   414.8602   638.4385   459.8382   485.5132
  303.9143   455.5278   417.8587   636.9392   458.3389   485.5132
  302.4151   460.0256   416.3594   633.9407   459.8382   485.5132
  305.4136   457.0271   419.3580   636.9392   459.8382   482.5146
  302.4151   457.0271   414.8602   635.4400   459.8382   482.5146
  303.9143   458.5264   416.3594   633.9407   461.3375   484.0139
  303.9143   460.0256   414.8602   636.9392   459.8382   482.5146
  302.4151   457.0271   413.3609   632.4414   458.3389   485.5132
  299.4165   458.5264   414.8602   633.9407   455.3404   481.0154
  296.4180   455.5278   408.8631   630.9422   459.8382   485.5132
  300.9158   454.0286   408.8631   626.4444   456.8397   485.5132
  300.9158   452.5293   408.8631   632.4414   456.8397   485.5132
  297.9173   451.0300   405.8646   635.4400   452.3419   482.5146
  297.9173   451.0300   407.3638   632.4414   450.8426   482.5146
  294.9187   451.0300   402.8660   629.4429   453.8411   479.5161
  291.9202   448.0315   405.8646   630.9422   452.3419   481.0154
  294.9187   448.0315   401.3668   632.4414   450.8426   481.0154
  300.9158   445.0329   404.3653   630.9422   447.8441   479.5161
  291.9202   448.0315   402.8660   629.4429   449.3433   481.0154
  291.9202   448.0315   402.8660   629.4429   450.8426   485.5132
  293.4195   448.0315   404.3653   627.9436   450.8426   481.0154
  291.9202   446.5322   401.3668   627.9436   449.3433   484.0139
  290.4209   448.0315   402.8660   629.4429   449.3433   484.0139
  293.4195   452.5293   399.8675   627.9436   449.3433   484.0139
  288.9217   449.5307   399.8675   627.9436   446.3448   481.0154
  293.4195   448.0315   398.3682   629.4429   447.8441   476.5176
  287.4224   449.5307   399.8675   629.4429   447.8441   478.0168
  291.9202   446.5322   398.3682   627.9436   447.8441   476.5176
  288.9217   446.5322   399.8675   627.9436   449.3433   481.0154
  293.4195   442.0344   398.3682   626.4444   446.3448   479.5161
  287.4224   448.0315   395.3697   626.4444   446.3448   476.5176
  287.4224   449.5307   395.3697   630.9422   446.3448   478.0168
  288.9217   448.0315   395.3697   626.4444   446.3448   476.5176
  287.4224   446.5322   401.3668   626.4444   447.8441   479.5161
