# Supplementary material for: Semi-automatic tracking, smoothing and segmentation of hyoid bone motion from videofluoroscopic swallowing study
Source: PLoS One. 2017 Nov 28;12(11):e0188684. doi: 10.1371/journal.pone.0188684 (PMC5705154; doi:10.1371/journal.pone.0188684)
Supplement: S4 File — (ZIP) [file pone.0188684.s004.zip › 3_manualtracking0_fr1to230.txt]

  416.3594   400.0549   537.8001   515.4985   612.7635   386.5615
  416.3594   400.0549   537.8001   515.4985   611.2643   389.5600
  413.3609   398.5556   539.2994   512.5000   612.7635   388.0608
  413.3609   398.5556   537.8001   512.5000   614.2628   391.0593
  413.3609   400.0549   536.3009   511.0007   611.2643   389.5600
  416.3594   401.5542   539.2994   513.9993   612.7635   391.0593
  416.3594   397.0564   537.8001   513.9993   612.7635   391.0593
  416.3594   400.0549   534.8016   515.4985   612.7635   394.0578
  416.3594   400.0549   540.7987   513.9993   609.7650   388.0608
  417.8587   400.0549   539.2994   512.5000   612.7635   391.0593
  417.8587   406.0520   539.2994   512.5000   614.2628   391.0593
  419.3580   400.0549   539.2994   516.9978   611.2643   389.5600
  416.3594   398.5556   537.8001   513.9993   612.7635   391.0593
  420.8572   400.0549   537.8001   513.9993   614.2628   394.0578
  419.3580   400.0549   537.8001   512.5000   609.7650   388.0608
  417.8587   401.5542   537.8001   511.0007   611.2643   391.0593
  417.8587   400.0549   534.8016   515.4985   612.7635   392.5586
  416.3594   397.0564   536.3009   513.9993   612.7635   392.5586
  420.8572   401.5542   537.8001   513.9993   611.2643   389.5600
  420.8572   400.0549   537.8001   511.0007   612.7635   391.0593
  419.3580   400.0549   536.3009   515.4985   612.7635   391.0593
  419.3580   400.0549   536.3009   513.9993   612.7635   388.0608
  417.8587   403.0534   537.8001   513.9993   612.7635   388.0608
  417.8587   403.0534   537.8001   516.9978   611.2643   388.0608
  413.3609   406.0520   539.2994   515.4985   612.7635   389.5600
  411.8616   404.5527   537.8001   515.4985   609.7650   391.0593
  410.3624   406.0520   540.7987   515.4985   612.7635   386.5615
  411.8616   404.5527   540.7987   512.5000   612.7635   389.5600
  411.8616   403.0534   539.2994   515.4985   614.2628   394.0578
  407.3638   404.5527   539.2994   512.5000   612.7635   392.5586
  407.3638   407.5512   539.2994   515.4985   612.7635   391.0593
  405.8646   406.0520   540.7987   512.5000   614.2628   389.5600
  405.8646   404.5527   539.2994   512.5000   612.7635   391.0593
  405.8646   401.5542   537.8001   509.5015   612.7635   386.5615
  398.3682   406.0520   534.8016   508.0022   612.7635   388.0608
  396.8690   407.5512   534.8016   508.0022   611.2643   391.0593
  395.3697   406.0520   531.8031   508.0022   611.2643   388.0608
  396.8690   403.0534   534.8016   506.5029   608.2657   388.0608
  395.3697   403.0534   530.3038   505.0037   609.7650   388.0608
  393.8704   406.0520   530.3038   505.0037   608.2657   388.0608
  393.8704   407.5512   527.3053   505.0037   606.7665   386.5615
  392.3712   403.0534   527.3053   505.0037   608.2657   385.0622
  396.8690   403.0534   528.8045   505.0037   609.7650   383.5630
  399.8675   400.0549   525.8060   502.0051   606.7665   385.0622
  395.3697   401.5542   527.3053   503.5044   603.7679   385.0622
  398.3682   397.0564   524.3067   500.5059   603.7679   383.5630
  401.3668   394.0578   524.3067   502.0051   605.2672   385.0622
  395.3697   394.0578   519.8089   500.5059   603.7679   380.5644
  389.3726   391.0593   519.8089   497.5073   600.7694   383.5630
  378.8777   389.5600   518.3097   497.5073   603.7679   379.0652
  381.8763   388.0608   519.8089   497.5073   603.7679   380.5644
  378.8777   388.0608   516.8104   499.0066   602.2687   380.5644
  377.3785   388.0608   515.3111   496.0081   603.7679   379.0652
  378.8777   386.5615   518.3097   494.5088   602.2687   377.5659
  378.8777   383.5630   515.3111   490.0110   600.7694   380.5644
  377.3785   382.0637   515.3111   490.0110   597.7709   379.0652
  384.8748   382.0637   515.3111   491.5102   602.2687   380.5644
  378.8777   379.0652   513.8119   493.0095   596.2716   376.0666
  375.8792   379.0652   512.3126   490.0110   600.7694   377.5659
  372.8807   380.5644   512.3126   491.5102   599.2701   379.0652
  374.3799   383.5630   515.3111   491.5102   599.2701   377.5659
  381.8763   383.5630   515.3111   490.0110   597.7709   376.0666
  374.3799   389.5600   510.8133   493.0095   597.7709   379.0652
  371.3814   391.0593   510.8133   491.5102   596.2716   376.0666
  378.8777   392.5586   512.3126   494.5088   597.7709   377.5659
  377.3785   395.5571   512.3126   493.0095   599.2701   377.5659
  386.3741   394.0578   513.8119   496.0081   600.7694   379.0652
  387.8734   400.0549   515.3111   497.5073   599.2701   379.0652
  390.8719   401.5542   519.8089   497.5073   602.2687   383.5630
  390.8719   400.0549   516.8104   499.0066   600.7694   383.5630
  386.3741   410.5498   518.3097   496.0081   605.2672   379.0652
  386.3741   415.0476   519.8089   500.5059   600.7694   380.5644
  387.8734   415.0476   519.8089   499.0066   602.2687   382.0637
  390.8719   418.0461   521.3082   502.0051   605.2672   380.5644
  398.3682   419.5454   527.3053   502.0051   605.2672   385.0622
  395.3697   416.5469   527.3053   503.5044   602.2687   382.0637
  402.8660   421.0447   528.8045   506.5029   608.2657   388.0608
  408.8631   421.0447   530.3038   509.5015   606.7665   386.5615
  411.8616   422.5439   531.8031   511.0007   608.2657   383.5630
  413.3609   431.5395   534.8016   511.0007   606.7665   386.5615
  414.8602   434.5381   531.8031   508.0022   606.7665   389.5600
  420.8572   434.5381   531.8031   509.5015   609.7650   388.0608
  417.8587   434.5381   534.8016   509.5015   608.2657   385.0622
  416.3594   437.5366   530.3038   508.0022   606.7665   388.0608
  420.8572   430.0403   533.3023   508.0022   606.7665   388.0608
  420.8572   430.0403   527.3053   506.5029   606.7665   388.0608
  414.8602   434.5381   527.3053   508.0022   605.2672   388.0608
  420.8572   428.5410   527.3053   505.0037   602.2687   383.5630
  414.8602   428.5410   522.8075   503.5044   605.2672   388.0608
  411.8616   428.5410   525.8060   508.0022   600.7694   385.0622
  408.8631   425.5425   522.8075   506.5029   602.2687   380.5644
  410.3624   422.5439   524.3067   505.0037   602.2687   386.5615
  417.8587   419.5454   525.8060   503.5044   600.7694   380.5644
  411.8616   413.5483   525.8060   505.0037   603.7679   383.5630
  408.8631   413.5483   524.3067   500.5059   603.7679   386.5615
  408.8631   412.0490   524.3067   505.0037   600.7694   382.0637
  407.3638   410.5498   524.3067   502.0051   603.7679   383.5630
  401.3668   413.5483   524.3067   503.5044   602.2687   383.5630
  405.8646   409.0505   524.3067   505.0037   602.2687   382.0637
  408.8631   403.0534   524.3067   503.5044   600.7694   380.5644
  405.8646   403.0534   522.8075   506.5029   600.7694   380.5644
  402.8660   404.5527   524.3067   503.5044   597.7709   382.0637
  402.8660   400.0549   522.8075   503.5044   602.2687   379.0652
  410.3624   397.0564   525.8060   505.0037   602.2687   382.0637
  407.3638   398.5556   524.3067   505.0037   602.2687   382.0637
  408.8631   401.5542   524.3067   505.0037   600.7694   382.0637
  410.3624   400.0549   527.3053   505.0037   602.2687   383.5630
  410.3624   401.5542   525.8060   505.0037   600.7694   380.5644
  411.8616   401.5542   524.3067   505.0037   599.2701   380.5644
  407.3638   406.0520   522.8075   506.5029   603.7679   383.5630
  410.3624   409.0505   528.8045   505.0037   600.7694   382.0637
  407.3638   413.5483   522.8075   505.0037   603.7679   383.5630
  410.3624   416.5469   522.8075   506.5029   603.7679   383.5630
  408.8631   421.0447   525.8060   503.5044   602.2687   383.5630
  408.8631   424.0432   524.3067   508.0022   600.7694   382.0637
  407.3638   427.0417   522.8075   505.0037   602.2687   382.0637
  399.8675   431.5395   522.8075   503.5044   602.2687   382.0637
  399.8675   427.0417   525.8060   505.0037   602.2687   383.5630
  399.8675   428.5410   525.8060   505.0037   603.7679   382.0637
  396.8690   427.0417   522.8075   503.5044   600.7694   382.0637
  402.8660   430.0403   522.8075   506.5029   602.2687   383.5630
  401.3668   433.0388   524.3067   505.0037   605.2672   383.5630
  396.8690   433.0388   522.8075   505.0037   605.2672   383.5630
  398.3682   433.0388   524.3067   505.0037   600.7694   385.0622
  398.3682   433.0388   522.8075   503.5044   603.7679   385.0622
  390.8719   434.5381   524.3067   505.0037   605.2672   383.5630
  387.8734   436.0373   527.3053   509.5015   602.2687   382.0637
  384.8748   437.5366   524.3067   503.5044   603.7679   380.5644
  372.8807   436.0373   527.3053   505.0037   605.2672   385.0622
  371.3814   437.5366   524.3067   503.5044   605.2672   380.5644
  356.3887   431.5395   528.8045   505.0037   605.2672   380.5644
  359.3873   428.5410   524.3067   509.5015   602.2687   385.0622
  342.8953   419.5454   525.8060   506.5029   606.7665   385.0622
  347.3931   421.0447   525.8060   505.0037   609.7650   385.0622
  341.3960   416.5469   527.3053   505.0037   605.2672   382.0637
  341.3960   418.0461   528.8045   506.5029   603.7679   383.5630
  345.8939   418.0461   525.8060   506.5029   608.2657   385.0622
  348.8924   416.5469   528.8045   506.5029   606.7665   385.0622
  356.3887   416.5469   528.8045   505.0037   605.2672   386.5615
  357.8880   418.0461   531.8031   506.5029   605.2672   388.0608
  363.8851   418.0461   528.8045   505.0037   608.2657   386.5615
  368.3829   418.0461   528.8045   506.5029   603.7679   388.0608
  369.8821   419.5454   528.8045   506.5029   603.7679   386.5615
  369.8821   421.0447   525.8060   508.0022   608.2657   383.5630
  381.8763   419.5454   527.3053   508.0022   606.7665   383.5630
  381.8763   418.0461   530.3038   508.0022   606.7665   386.5615
  378.8777   419.5454   530.3038   506.5029   606.7665   391.0593
  387.8734   419.5454   531.8031   509.5015   608.2657   389.5600
  384.8748   418.0461   533.3023   512.5000   606.7665   388.0608
  386.3741   418.0461   530.3038   512.5000   612.7635   389.5600
  392.3712   415.0476   528.8045   515.4985   608.2657   386.5615
  392.3712   410.5498   531.8031   513.9993   609.7650   389.5600
  398.3682   407.5512   531.8031   518.4971   608.2657   389.5600
  395.3697   406.0520   531.8031   513.9993   611.2643   388.0608
  404.3653   403.0534   533.3023   518.4971   612.7635   392.5586
  404.3653   401.5542   531.8031   511.0007   612.7635   388.0608
  405.8646   401.5542   536.3009   513.9993   611.2643   389.5600
  402.8660   397.0564   534.8016   516.9978   611.2643   388.0608
  405.8646   400.0549   537.8001   518.4971   612.7635   389.5600
  410.3624   398.5556   537.8001   515.4985   611.2643   391.0593
  405.8646   398.5556   537.8001   515.4985   612.7635   392.5586
  413.3609   395.5571   536.3009   518.4971   611.2643   392.5586
  402.8660   398.5556   536.3009   516.9978   611.2643   389.5600
  413.3609   398.5556   534.8016   519.9963   609.7650   391.0593
  410.3624   397.0564   536.3009   518.4971   609.7650   391.0593
  414.8602   397.0564   539.2994   515.4985   611.2643   389.5600
  411.8616   401.5542   536.3009   516.9978   612.7635   395.5571
  416.3594   403.0534   533.3023   516.9978   611.2643   392.5586
  414.8602   401.5542   534.8016   516.9978   612.7635   386.5615
  416.3594   404.5527   536.3009   518.4971   608.2657   389.5600
  419.3580   404.5527   537.8001   516.9978   609.7650   391.0593
  411.8616   407.5512   536.3009   516.9978   612.7635   389.5600
  414.8602   407.5512   534.8016   516.9978   608.2657   391.0593
  408.8631   409.0505   537.8001   519.9963   608.2657   392.5586
  413.3609   412.0490   536.3009   516.9978   611.2643   394.0578
  417.8587   412.0490   534.8016   516.9978   611.2643   391.0593
  410.3624   412.0490   536.3009   515.4985   609.7650   391.0593
  413.3609   413.5483   537.8001   519.9963   609.7650   395.5571
  408.8631   410.5498   537.8001   515.4985   612.7635   391.0593
  413.3609   413.5483   533.3023   518.4971   608.2657   389.5600
  410.3624   410.5498   536.3009   516.9978   609.7650   392.5586
  413.3609   409.0505   537.8001   518.4971   609.7650   388.0608
  410.3624   403.0534   540.7987   513.9993   611.2643   391.0593
  408.8631   401.5542   536.3009   519.9963   608.2657   389.5600
  407.3638   401.5542   534.8016   515.4985   611.2643   389.5600
  410.3624   401.5542   539.2994   516.9978   606.7665   389.5600
  405.8646   400.0549   537.8001   519.9963   611.2643   395.5571
  411.8616   403.0534   536.3009   518.4971   611.2643   391.0593
  414.8602   400.0549   537.8001   516.9978   608.2657   385.0622
  411.8616   400.0549   537.8001   519.9963   611.2643   389.5600
  408.8631   398.5556   536.3009   513.9993   609.7650   386.5615
  416.3594   400.0549   539.2994   515.4985   611.2643   389.5600
  413.3609   397.0564   537.8001   513.9993   611.2643   394.0578
  411.8616   397.0564   539.2994   518.4971   611.2643   389.5600
  413.3609   397.0564   536.3009   515.4985   608.2657   392.5586
  414.8602   398.5556   537.8001   513.9993   608.2657   389.5600
  417.8587   400.0549   534.8016   516.9978   612.7635   389.5600
  408.8631   400.0549   536.3009   516.9978   608.2657   391.0593
  414.8602   397.0564   536.3009   519.9963   611.2643   395.5571
  414.8602   400.0549   540.7987   516.9978   608.2657   389.5600
  417.8587   397.0564   536.3009   519.9963   611.2643   389.5600
  420.8572   398.5556   534.8016   516.9978   611.2643   391.0593
  414.8602   398.5556   539.2994   513.9993   611.2643   388.0608
  413.3609   401.5542   537.8001   516.9978   611.2643   386.5615
  419.3580   398.5556   537.8001   516.9978   609.7650   388.0608
  414.8602   400.0549   534.8016   515.4985   609.7650   392.5586
  417.8587   400.0549   533.3023   512.5000   606.7665   391.0593
  417.8587   401.5542   539.2994   515.4985   612.7635   391.0593
  414.8602   398.5556   536.3009   515.4985   609.7650   385.0622
  416.3594   401.5542   537.8001   511.0007   609.7650   386.5615
  413.3609   403.0534   533.3023   513.9993   608.2657   394.0578
  413.3609   404.5527   534.8016   515.4985   611.2643   385.0622
  417.8587   403.0534   534.8016   513.9993   608.2657   389.5600
  419.3580   401.5542   536.3009   515.4985   609.7650   392.5586
  417.8587   403.0534   534.8016   515.4985   611.2643   389.5600
  419.3580   400.0549   536.3009   515.4985   606.7665   394.0578
  411.8616   404.5527   537.8001   516.9978   609.7650   391.0593
  417.8587   400.0549   536.3009   515.4985   609.7650   389.5600
  420.8572   403.0534   539.2994   515.4985   606.7665   394.0578
  411.8616   400.0549   536.3009   516.9978   608.2657   392.5586
  416.3594   403.0534   536.3009   516.9978   606.7665   392.5586
  413.3609   404.5527   536.3009   515.4985   608.2657   388.0608
  416.3594   404.5527   539.2994   518.4971   611.2643   386.5615
  416.3594   400.0549   534.8016   515.4985   608.2657   391.0593
  410.3624   406.0520   533.3023   516.9978   608.2657   391.0593
  416.3594   401.5542   536.3009   516.9978   608.2657   388.0608
  416.3594   403.0534   534.8016   519.9963   605.2672   389.5600
  417.8587   403.0534   536.3009   515.4985   609.7650   389.5600
  416.3594   401.5542   537.8001   513.9993   605.2672   388.0608
  411.8616   406.0520   536.3009   516.9978   611.2643   389.5600
