# Supplementary material for: Semi-automatic tracking, smoothing and segmentation of hyoid bone motion from videofluoroscopic swallowing study
Source: PLoS One. 2017 Nov 28;12(11):e0188684. doi: 10.1371/journal.pone.0188684 (PMC5705154; doi:10.1371/journal.pone.0188684)
Supplement: S4 File — (ZIP) [file pone.0188684.s004.zip › 5_manualtracking0_fr1to250.txt]

  401.3668   491.5102   497.3199   575.4693   513.8119   458.5264
  401.3668   494.5088   495.8206   575.4693   515.3111   458.5264
  402.8660   497.5073   495.8206   578.4678   513.8119   458.5264
  401.3668   502.0051   498.8192   578.4678   512.3126   458.5264
  398.3682   502.0051   500.3184   579.9671   513.8119   460.0256
  395.3697   503.5044   500.3184   578.4678   516.8104   460.0256
  390.8719   506.5029   501.8177   578.4678   516.8104   460.0256
  390.8719   506.5029   501.8177   578.4678   516.8104   463.0242
  381.8763   505.0037   501.8177   578.4678   521.3082   463.0242
  375.8792   503.5044   506.3155   581.4663   524.3067   463.0242
  368.3829   506.5029   506.3155   578.4678   525.8060   461.5249
  366.8836   506.5029   504.8163   576.9685   528.8045   463.0242
  368.3829   506.5029   506.3155   576.9685   528.8045   464.5234
  362.3858   508.0022   509.3141   575.4693   528.8045   464.5234
  365.3843   508.0022   509.3141   578.4678   528.8045   464.5234
  366.8836   509.5015   509.3141   578.4678   530.3038   464.5234
  372.8807   506.5029   510.8133   578.4678   530.3038   463.0242
  380.3770   505.0037   509.3141   578.4678   527.3053   466.0227
  384.8748   505.0037   509.3141   576.9685   530.3038   467.5220
  384.8748   506.5029   507.8148   576.9685   530.3038   463.0242
  390.8719   505.0037   509.3141   576.9685   527.3053   464.5234
  384.8748   503.5044   507.8148   576.9685   525.8060   467.5220
  386.3741   502.0051   506.3155   572.4707   524.3067   463.0242
  387.8734   496.0081   504.8163   573.9700   527.3053   461.5249
  384.8748   488.5117   506.3155   576.9685   524.3067   463.0242
  384.8748   491.5102   504.8163   576.9685   524.3067   463.0242
  383.3755   488.5117   504.8163   578.4678   522.8075   461.5249
  384.8748   488.5117   503.3170   578.4678   522.8075   464.5234
  390.8719   487.0124   504.8163   573.9700   522.8075   460.0256
  392.3712   487.0124   501.8177   573.9700   524.3067   461.5249
  387.8734   488.5117   504.8163   576.9685   522.8075   464.5234
  389.3726   490.0110   504.8163   576.9685   522.8075   461.5249
  387.8734   491.5102   501.8177   573.9700   521.3082   464.5234
  390.8719   488.5117   501.8177   576.9685   519.8089   463.0242
  389.3726   491.5102   504.8163   576.9685   522.8075   463.0242
  390.8719   494.5088   503.3170   578.4678   521.3082   461.5249
  390.8719   493.0095   504.8163   576.9685   524.3067   463.0242
  389.3726   499.0066   501.8177   575.4693   521.3082   460.0256
  390.8719   500.5059   503.3170   575.4693   521.3082   458.5264
  387.8734   499.0066   506.3155   575.4693   521.3082   463.0242
  389.3726   499.0066   504.8163   578.4678   521.3082   460.0256
  390.8719   497.5073   507.8148   578.4678   522.8075   464.5234
  396.8690   494.5088   503.3170   575.4693   524.3067   461.5249
  395.3697   496.0081   504.8163   576.9685   519.8089   461.5249
  392.3712   493.0095   503.3170   576.9685   519.8089   461.5249
  393.8704   493.0095   504.8163   576.9685   521.3082   461.5249
  393.8704   493.0095   504.8163   575.4693   521.3082   463.0242
  390.8719   491.5102   504.8163   578.4678   519.8089   461.5249
  387.8734   485.5132   503.3170   576.9685   522.8075   461.5249
  392.3712   485.5132   507.8148   578.4678   519.8089   460.0256
  392.3712   485.5132   501.8177   575.4693   522.8075   461.5249
  386.3741   487.0124   503.3170   576.9685   519.8089   461.5249
  390.8719   488.5117   501.8177   576.9685   521.3082   460.0256
  390.8719   484.0139   506.3155   576.9685   518.3097   464.5234
  389.3726   488.5117   506.3155   578.4678   519.8089   461.5249
  387.8734   487.0124   498.8192   578.4678   518.3097   463.0242
  389.3726   485.5132   503.3170   576.9685   522.8075   458.5264
  389.3726   485.5132   500.3184   576.9685   518.3097   463.0242
  392.3712   487.0124   503.3170   578.4678   521.3082   457.0271
  389.3726   485.5132   501.8177   576.9685   519.8089   463.0242
  389.3726   488.5117   504.8163   576.9685   521.3082   463.0242
  390.8719   488.5117   503.3170   575.4693   521.3082   457.0271
  390.8719   490.0110   504.8163   573.9700   521.3082   461.5249
  392.3712   500.5059   498.8192   576.9685   521.3082   460.0256
  387.8734   487.0124   504.8163   579.9671   519.8089   463.0242
  393.8704   487.0124   504.8163   578.4678   521.3082   457.0271
  393.8704   484.0139   501.8177   578.4678   519.8089   463.0242
  393.8704   485.5132   503.3170   578.4678   519.8089   463.0242
  395.3697   484.0139   504.8163   578.4678   518.3097   460.0256
  396.8690   485.5132   503.3170   579.9671   518.3097   458.5264
  398.3682   484.0139   506.3155   576.9685   519.8089   464.5234
  401.3668   484.0139   504.8163   578.4678   519.8089   458.5264
  398.3682   482.5146   504.8163   578.4678   522.8075   460.0256
  399.8675   478.0168   504.8163   578.4678   521.3082   461.5249
  398.3682   481.0154   506.3155   576.9685   519.8089   460.0256
  399.8675   476.5176   506.3155   579.9671   521.3082   460.0256
  401.3668   479.5161   506.3155   576.9685   521.3082   460.0256
  401.3668   481.0154   504.8163   578.4678   521.3082   458.5264
  401.3668   475.0183   503.3170   576.9685   518.3097   461.5249
  402.8660   478.0168   507.8148   578.4678   518.3097   460.0256
  398.3682   479.5161   501.8177   579.9671   515.3111   460.0256
  399.8675   476.5176   504.8163   578.4678   518.3097   460.0256
  401.3668   478.0168   500.3184   578.4678   518.3097   458.5264
  399.8675   475.0183   503.3170   579.9671   516.8104   460.0256
  398.3682   476.5176   501.8177   579.9671   515.3111   460.0256
  398.3682   476.5176   498.8192   579.9671   518.3097   458.5264
  399.8675   476.5176   500.3184   575.4693   518.3097   458.5264
  396.8690   476.5176   500.3184   578.4678   516.8104   460.0256
  396.8690   476.5176   498.8192   579.9671   518.3097   457.0271
  401.3668   478.0168   501.8177   575.4693   516.8104   458.5264
  399.8675   478.0168   497.3199   576.9685   515.3111   458.5264
  402.8660   475.0183   495.8206   578.4678   516.8104   460.0256
  395.3697   479.5161   497.3199   575.4693   518.3097   460.0256
  401.3668   478.0168   500.3184   576.9685   515.3111   457.0271
  399.8675   478.0168   497.3199   576.9685   516.8104   458.5264
  396.8690   481.0154   500.3184   576.9685   515.3111   460.0256
  404.3653   478.0168   498.8192   575.4693   518.3097   461.5249
  398.3682   475.0183   497.3199   576.9685   518.3097   463.0242
  401.3668   479.5161   501.8177   576.9685   516.8104   455.5278
  401.3668   479.5161   498.8192   575.4693   516.8104   457.0271
  402.8660   479.5161   498.8192   575.4693   518.3097   457.0271
  401.3668   481.0154   497.3199   578.4678   519.8089   460.0256
  398.3682   479.5161   500.3184   579.9671   515.3111   458.5264
  398.3682   478.0168   503.3170   578.4678   518.3097   460.0256
  402.8660   481.0154   503.3170   581.4663   518.3097   469.0212
  405.8646   479.5161   500.3184   578.4678   516.8104   460.0256
  402.8660   482.5146   501.8177   578.4678   518.3097   460.0256
  402.8660   484.0139   501.8177   575.4693   518.3097   457.0271
  402.8660   482.5146   501.8177   575.4693   516.8104   458.5264
  399.8675   479.5161   501.8177   581.4663   516.8104   461.5249
  407.3638   482.5146   503.3170   578.4678   516.8104   458.5264
  405.8646   482.5146   500.3184   575.4693   516.8104   458.5264
  402.8660   482.5146   498.8192   581.4663   516.8104   461.5249
  404.3653   481.0154   500.3184   576.9685   518.3097   461.5249
  408.8631   478.0168   501.8177   578.4678   515.3111   458.5264
  408.8631   479.5161   498.8192   579.9671   516.8104   457.0271
  407.3638   479.5161   503.3170   576.9685   515.3111   458.5264
  408.8631   476.5176   501.8177   576.9685   516.8104   458.5264
  407.3638   476.5176   500.3184   576.9685   513.8119   460.0256
  413.3609   482.5146   498.8192   578.4678   515.3111   457.0271
  413.3609   485.5132   498.8192   575.4693   516.8104   458.5264
  414.8602   482.5146   497.3199   573.9700   515.3111   460.0256
  414.8602   482.5146   500.3184   576.9685   516.8104   457.0271
  416.3594   482.5146   498.8192   575.4693   515.3111   458.5264
  413.3609   484.0139   498.8192   578.4678   515.3111   461.5249
  413.3609   485.5132   497.3199   570.9714   515.3111   461.5249
  413.3609   485.5132   497.3199   576.9685   510.8133   452.5293
  416.3594   485.5132   500.3184   575.4693   518.3097   457.0271
  416.3594   482.5146   497.3199   573.9700   513.8119   457.0271
  416.3594   484.0139   498.8192   573.9700   513.8119   455.5278
  416.3594   482.5146   500.3184   575.4693   515.3111   460.0256
  414.8602   487.0124   501.8177   578.4678   516.8104   457.0271
  414.8602   482.5146   498.8192   575.4693   516.8104   460.0256
  413.3609   485.5132   497.3199   572.4707   515.3111   457.0271
  416.3594   487.0124   500.3184   578.4678   515.3111   455.5278
  414.8602   485.5132   498.8192   575.4693   513.8119   454.0286
  417.8587   484.0139   498.8192   578.4678   519.8089   457.0271
  420.8572   485.5132   501.8177   575.4693   515.3111   460.0256
  417.8587   488.5117   498.8192   572.4707   515.3111   460.0256
  417.8587   488.5117   501.8177   570.9714   518.3097   460.0256
  416.3594   487.0124   498.8192   573.9700   515.3111   455.5278
  414.8602   488.5117   498.8192   572.4707   518.3097   460.0256
  411.8616   490.0110   503.3170   578.4678   521.3082   460.0256
  410.3624   491.5102   495.8206   578.4678   516.8104   461.5249
  413.3609   493.0095   500.3184   576.9685   519.8089   463.0242
  414.8602   488.5117   503.3170   582.9656   521.3082   461.5249
  411.8616   490.0110   504.8163   579.9671   525.8060   460.0256
  417.8587   488.5117   506.3155   578.4678   522.8075   457.0271
  420.8572   490.0110   510.8133   581.4663   525.8060   460.0256
  416.3594   491.5102   509.3141   578.4678   521.3082   457.0271
  414.8602   490.0110   506.3155   579.9671   522.8075   464.5234
  420.8572   490.0110   507.8148   579.9671   525.8060   460.0256
  417.8587   490.0110   507.8148   578.4678   521.3082   461.5249
  416.3594   490.0110   509.3141   576.9685   528.8045   463.0242
  417.8587   491.5102   512.3126   578.4678   528.8045   457.0271
  417.8587   491.5102   509.3141   578.4678   524.3067   460.0256
  417.8587   488.5117   507.8148   582.9656   528.8045   458.5264
  414.8602   487.0124   509.3141   581.4663   524.3067   463.0242
  410.3624   482.5146   503.3170   579.9671   525.8060   460.0256
  416.3594   482.5146   506.3155   579.9671   522.8075   463.0242
  410.3624   476.5176   506.3155   579.9671   521.3082   460.0256
  405.8646   473.5190   504.8163   578.4678   519.8089   461.5249
  407.3638   470.5205   504.8163   579.9671   521.3082   463.0242
  402.8660   469.0212   500.3184   579.9671   519.8089   460.0256
  402.8660   472.0198   498.8192   578.4678   518.3097   458.5264
  401.3668   472.0198   501.8177   579.9671   519.8089   464.5234
  399.8675   473.5190   501.8177   578.4678   519.8089   460.0256
  402.8660   473.5190   504.8163   573.9700   519.8089   461.5249
  401.3668   479.5161   506.3155   578.4678   522.8075   461.5249
  404.3653   482.5146   504.8163   582.9656   522.8075   463.0242
  410.3624   484.0139   507.8148   582.9656   522.8075   463.0242
  407.3638   485.5132   509.3141   579.9671   522.8075   463.0242
  408.8631   488.5117   513.8119   578.4678   525.8060   463.0242
  411.8616   488.5117   510.8133   584.4649   522.8075   466.0227
  408.8631   487.0124   512.3126   584.4649   525.8060   463.0242
  408.8631   490.0110   509.3141   579.9671   527.3053   466.0227
  411.8616   490.0110   512.3126   582.9656   525.8060   461.5249
  410.3624   490.0110   513.8119   582.9656   525.8060   463.0242
  413.3609   490.0110   513.8119   581.4663   527.3053   466.0227
  419.3580   494.5088   518.3097   579.9671   524.3067   463.0242
  416.3594   493.0095   515.3111   582.9656   524.3067   466.0227
  417.8587   497.5073   515.3111   576.9685   527.3053   466.0227
  419.3580   500.5059   515.3111   581.4663   528.8045   464.5234
  420.8572   499.0066   516.8104   585.9641   525.8060   464.5234
  420.8572   496.0081   518.3097   581.4663   528.8045   467.5220
  419.3580   494.5088   521.3082   581.4663   528.8045   466.0227
  417.8587   493.0095   519.8089   585.9641   524.3067   464.5234
  410.3624   487.0124   519.8089   582.9656   525.8060   464.5234
  417.8587   490.0110   518.3097   579.9671   525.8060   463.0242
  422.3565   493.0095   518.3097   582.9656   530.3038   467.5220
  422.3565   497.5073   515.3111   578.4678   524.3067   466.0227
  426.8543   497.5073   516.8104   581.4663   528.8045   463.0242
  425.3551   497.5073   521.3082   579.9671   527.3053   464.5234
  426.8543   497.5073   512.3126   573.9700   525.8060   463.0242
  426.8543   496.0081   513.8119   572.4707   524.3067   463.0242
  428.3536   491.5102   510.8133   573.9700   524.3067   461.5249
  422.3565   488.5117   510.8133   575.4693   522.8075   461.5249
  422.3565   490.0110   504.8163   572.4707   522.8075   460.0256
  420.8572   490.0110   507.8148   575.4693   519.8089   461.5249
  417.8587   493.0095   503.3170   572.4707   522.8075   467.5220
  416.3594   497.5073   507.8148   575.4693   522.8075   460.0256
  414.8602   500.5059   506.3155   575.4693   522.8075   461.5249
  404.3653   503.5044   504.8163   576.9685   522.8075   461.5249
  401.3668   505.0037   506.3155   576.9685   519.8089   463.0242
  398.3682   506.5029   503.3170   578.4678   519.8089   460.0256
  389.3726   505.0037   498.8192   575.4693   516.8104   461.5249
  386.3741   505.0037   500.3184   578.4678   522.8075   458.5264
  374.3799   505.0037   500.3184   576.9685   519.8089   463.0242
  374.3799   502.0051   498.8192   576.9685   521.3082   464.5234
  363.8851   508.0022   497.3199   578.4678   519.8089   463.0242
  359.3873   505.0037   498.8192   572.4707   518.3097   460.0256
  353.3902   505.0037   498.8192   573.9700   519.8089   463.0242
  360.8865   506.5029   500.3184   573.9700   519.8089   460.0256
  365.3843   506.5029   501.8177   575.4693   519.8089   463.0242
  368.3829   506.5029   500.3184   575.4693   518.3097   460.0256
  372.8807   502.0051   498.8192   572.4707   521.3082   461.5249
  386.3741   506.5029   498.8192   573.9700   519.8089   463.0242
  383.3755   503.5044   498.8192   573.9700   518.3097   460.0256
  386.3741   499.0066   495.8206   575.4693   518.3097   460.0256
  390.8719   487.0124   495.8206   576.9685   518.3097   463.0242
  390.8719   482.5146   498.8192   575.4693   519.8089   466.0227
  389.3726   478.0168   495.8206   576.9685   516.8104   457.0271
  387.8734   472.0198   495.8206   576.9685   516.8104   458.5264
  393.8704   472.0198   497.3199   576.9685   516.8104   461.5249
  390.8719   472.0198   492.8221   575.4693   519.8089   461.5249
  393.8704   470.5205   497.3199   575.4693   513.8119   457.0271
  396.8690   472.0198   494.3214   578.4678   518.3097   458.5264
  398.3682   473.5190   495.8206   575.4693   518.3097   460.0256
  401.3668   472.0198   498.8192   579.9671   516.8104   458.5264
  399.8675   476.5176   498.8192   569.4722   513.8119   458.5264
  390.8719   479.5161   500.3184   575.4693   518.3097   458.5264
  393.8704   473.5190   497.3199   573.9700   513.8119   458.5264
  392.3712   479.5161   495.8206   573.9700   518.3097   457.0271
  396.8690   482.5146   498.8192   573.9700   516.8104   455.5278
  401.3668   484.0139   495.8206   569.4722   513.8119   458.5264
  398.3682   490.0110   495.8206   569.4722   515.3111   455.5278
  404.3653   488.5117   494.3214   572.4707   516.8104   458.5264
  399.8675   485.5132   495.8206   569.4722   515.3111   460.0256
  405.8646   490.0110   495.8206   570.9714   518.3097   455.5278
  407.3638   487.0124   495.8206   570.9714   515.3111   457.0271
  408.8631   490.0110   495.8206   572.4707   515.3111   460.0256
  405.8646   488.5117   498.8192   569.4722   512.3126   458.5264
  404.3653   485.5132   489.8236   566.4736   516.8104   457.0271
  399.8675   487.0124   495.8206   572.4707   513.8119   461.5249
  396.8690   487.0124   495.8206   569.4722   515.3111   460.0256
  399.8675   482.5146   492.8221   569.4722   512.3126   458.5264
  401.3668   482.5146   494.3214   569.4722   515.3111   457.0271
  404.3653   478.0168   495.8206   567.9729   515.3111   458.5264
  402.8660   481.0154   492.8221   567.9729   515.3111   460.0256
  407.3638   478.0168   497.3199   569.4722   510.8133   460.0256
