# Supplementary material for: Semi-automatic tracking, smoothing and segmentation of hyoid bone motion from videofluoroscopic swallowing study
Source: PLoS One. 2017 Nov 28;12(11):e0188684. doi: 10.1371/journal.pone.0188684 (PMC5705154; doi:10.1371/journal.pone.0188684)
Supplement: S4 File — (ZIP) [file pone.0188684.s004.zip › 6_manualtracking0_fr171to320.txt]

  462.8367   377.5659   621.7592   461.5249   615.7621   319.0944
  462.8367   382.0637   620.2599   458.5264   618.7606   322.0930
  465.8353   380.5644   621.7592   461.5249   618.7606   317.5952
  464.3360   380.5644   623.2584   463.0242   617.2613   317.5952
  467.3346   380.5644   623.2584   463.0242   618.7606   320.5937
  467.3346   382.0637   621.7592   463.0242   617.2613   319.0944
  467.3346   385.0622   623.2584   460.0256   618.7606   319.0944
  464.3360   385.0622   621.7592   460.0256   617.2613   319.0944
  467.3346   383.5630   621.7592   463.0242   615.7621   319.0944
  468.8338   382.0637   617.2613   463.0242   615.7621   320.5937
  465.8353   383.5630   618.7606   460.0256   617.2613   319.0944
  464.3360   389.5600   617.2613   463.0242   615.7621   319.0944
  462.8367   386.5615   618.7606   463.0242   614.2628   319.0944
  462.8367   388.0608   612.7635   463.0242   614.2628   319.0944
  459.8382   388.0608   614.2628   460.0256   611.2643   320.5937
  462.8367   388.0608   612.7635   461.5249   615.7621   319.0944
  458.3389   389.5600   612.7635   463.0242   614.2628   322.0930
  461.3375   388.0608   614.2628   458.5264   612.7635   317.5952
  464.3360   386.5615   612.7635   460.0256   614.2628   320.5937
  465.8353   385.0622   614.2628   461.5249   611.2643   317.5952
  465.8353   388.0608   614.2628   457.0271   612.7635   316.0959
  470.3331   386.5615   612.7635   460.0256   614.2628   319.0944
  468.8338   388.0608   612.7635   458.5264   611.2643   316.0959
  470.3331   389.5600   614.2628   458.5264   611.2643   317.5952
  471.8324   389.5600   612.7635   461.5249   612.7635   319.0944
  467.3346   388.0608   611.2643   460.0256   615.7621   320.5937
  471.8324   383.5630   615.7621   461.5249   617.2613   316.0959
  473.3316   386.5615   614.2628   461.5249   615.7621   317.5952
  470.3331   385.0622   615.7621   463.0242   614.2628   319.0944
  468.8338   388.0608   612.7635   461.5249   614.2628   320.5937
  467.3346   389.5600   615.7621   460.0256   615.7621   319.0944
  465.8353   386.5615   615.7621   458.5264   612.7635   319.0944
  464.3360   388.0608   617.2613   463.0242   612.7635   319.0944
  462.8367   386.5615   614.2628   460.0256   615.7621   319.0944
  464.3360   382.0637   612.7635   460.0256   612.7635   320.5937
  461.3375   380.5644   612.7635   460.0256   611.2643   317.5952
  462.8367   377.5659   609.7650   458.5264   614.2628   319.0944
  461.3375   371.5688   609.7650   457.0271   614.2628   319.0944
  467.3346   368.5703   609.7650   458.5264   612.7635   319.0944
  465.8353   371.5688   612.7635   460.0256   612.7635   317.5952
  470.3331   365.5717   605.2672   461.5249   611.2643   319.0944
  465.8353   367.0710   609.7650   460.0256   611.2643   319.0944
  465.8353   365.5717   612.7635   463.0242   612.7635   319.0944
  468.8338   362.5732   611.2643   460.0256   612.7635   319.0944
  465.8353   365.5717   609.7650   458.5264   608.2657   316.0959
  461.3375   364.0725   615.7621   458.5264   614.2628   322.0930
  462.8367   370.0695   615.7621   461.5249   614.2628   320.5937
  462.8367   376.0666   611.2643   461.5249   615.7621   316.0959
  459.8382   373.0681   614.2628   464.5234   615.7621   319.0944
  461.3375   374.5673   615.7621   461.5249   618.7606   320.5937
  456.8397   377.5659   618.7606   461.5249   615.7621   320.5937
  461.3375   376.0666   620.2599   461.5249   615.7621   319.0944
  458.3389   380.5644   620.2599   463.0242   614.2628   320.5937
  458.3389   380.5644   615.7621   464.5234   615.7621   322.0930
  455.3404   386.5615   618.7606   458.5264   614.2628   320.5937
  459.8382   388.0608   617.2613   458.5264   617.2613   323.5922
  459.8382   397.0564   620.2599   458.5264   614.2628   323.5922
  462.8367   410.5498   620.2599   461.5249   617.2613   322.0930
  467.3346   407.5512   617.2613   460.0256   617.2613   320.5937
  464.3360   413.5483   618.7606   460.0256   617.2613   322.0930
  467.3346   412.0490   615.7621   464.5234   615.7621   320.5937
  468.8338   415.0476   617.2613   461.5249   615.7621   320.5937
  471.8324   415.0476   612.7635   461.5249   612.7635   322.0930
  477.8294   416.5469   620.2599   461.5249   615.7621   317.5952
  477.8294   413.5483   617.2613   463.0242   614.2628   322.0930
  473.3316   413.5483   615.7621   461.5249   615.7621   323.5922
  473.3316   419.5454   620.2599   464.5234   617.2613   323.5922
  471.8324   416.5469   614.2628   460.0256   615.7621   322.0930
  470.3331   419.5454   620.2599   461.5249   612.7635   319.0944
  473.3316   419.5454   618.7606   461.5249   614.2628   320.5937
  468.8338   421.0447   618.7606   461.5249   614.2628   320.5937
  465.8353   425.5425   621.7592   464.5234   615.7621   320.5937
  467.3346   422.5439   617.2613   466.0227   617.2613   323.5922
  465.8353   424.0432   620.2599   463.0242   612.7635   316.0959
  467.3346   421.0447   618.7606   464.5234   617.2613   323.5922
  465.8353   424.0432   615.7621   463.0242   617.2613   319.0944
  464.3360   427.0417   621.7592   461.5249   615.7621   322.0930
  467.3346   428.5410   617.2613   461.5249   617.2613   322.0930
  471.8324   430.0403   617.2613   466.0227   615.7621   322.0930
  470.3331   428.5410   615.7621   461.5249   617.2613   319.0944
  468.8338   434.5381   618.7606   463.0242   617.2613   323.5922
  464.3360   436.0373   615.7621   464.5234   611.2643   317.5952
  473.3316   437.5366   614.2628   463.0242   612.7635   319.0944
  473.3316   443.5337   614.2628   467.5220   614.2628   320.5937
  474.8309   440.5351   617.2613   463.0242   617.2613   322.0930
  467.3346   437.5366   617.2613   460.0256   614.2628   320.5937
  471.8324   436.0373   615.7621   461.5249   611.2643   320.5937
  467.3346   439.0359   617.2613   458.5264   615.7621   319.0944
  467.3346   439.0359   615.7621   463.0242   615.7621   322.0930
  464.3360   443.5337   617.2613   464.5234   612.7635   322.0930
  461.3375   445.0329   614.2628   458.5264   614.2628   317.5952
  455.3404   443.5337   615.7621   461.5249   617.2613   322.0930
  458.3389   443.5337   614.2628   461.5249   614.2628   320.5937
  452.3419   446.5322   614.2628   464.5234   614.2628   322.0930
  438.8485   437.5366   614.2628   461.5249   617.2613   323.5922
  434.3507   437.5366   617.2613   463.0242   615.7621   320.5937
  434.3507   439.0359   615.7621   463.0242   609.7650   320.5937
  435.8499   437.5366   615.7621   463.0242   617.2613   323.5922
  429.8529   439.0359   617.2613   460.0256   614.2628   323.5922
  429.8529   442.0344   614.2628   464.5234   618.7606   322.0930
  429.8529   437.5366   611.2643   463.0242   617.2613   323.5922
  432.8514   439.0359   618.7606   463.0242   615.7621   326.5908
  434.3507   439.0359   611.2643   461.5249   612.7635   322.0930
  440.3477   439.0359   614.2628   464.5234   617.2613   322.0930
  432.8514   436.0373   611.2643   461.5249   615.7621   320.5937
  437.3492   433.0388   612.7635   463.0242   612.7635   317.5952
  443.3463   431.5395   614.2628   463.0242   612.7635   319.0944
  447.8441   428.5410   612.7635   464.5234   617.2613   320.5937
  441.8470   421.0447   617.2613   460.0256   609.7650   320.5937
  450.8426   416.5469   614.2628   461.5249   617.2613   320.5937
  441.8470   406.0520   611.2643   461.5249   609.7650   317.5952
  440.3477   403.0534   617.2613   460.0256   614.2628   319.0944
  441.8470   400.0549   615.7621   461.5249   614.2628   320.5937
  438.8485   398.5556   612.7635   461.5249   618.7606   320.5937
  432.8514   403.0534   615.7621   461.5249   614.2628   326.5908
  443.3463   400.0549   614.2628   458.5264   612.7635   319.0944
  440.3477   404.5527   611.2643   458.5264   614.2628   319.0944
  441.8470   403.0534   612.7635   461.5249   612.7635   319.0944
  440.3477   403.0534   611.2643   461.5249   609.7650   317.5952
  441.8470   400.0549   611.2643   458.5264   609.7650   319.0944
  444.8455   401.5542   615.7621   460.0256   611.2643   319.0944
  438.8485   400.0549   611.2643   458.5264   609.7650   322.0930
  447.8441   403.0534   614.2628   463.0242   611.2643   320.5937
  447.8441   406.0520   612.7635   461.5249   614.2628   323.5922
  441.8470   407.5512   614.2628   461.5249   611.2643   317.5952
  443.3463   404.5527   612.7635   461.5249   614.2628   317.5952
  453.8411   398.5556   611.2643   457.0271   612.7635   317.5952
  449.3433   401.5542   608.2657   461.5249   611.2643   322.0930
  450.8426   398.5556   609.7650   458.5264   612.7635   317.5952
  446.3448   400.0549   612.7635   458.5264   611.2643   320.5937
  441.8470   401.5542   608.2657   457.0271   611.2643   317.5952
  449.3433   395.5571   608.2657   458.5264   609.7650   316.0959
  449.3433   394.0578   611.2643   458.5264   614.2628   319.0944
  447.8441   398.5556   608.2657   460.0256   609.7650   322.0930
  446.3448   398.5556   609.7650   455.5278   609.7650   317.5952
  453.8411   397.0564   612.7635   460.0256   608.2657   314.5966
  456.8397   401.5542   609.7650   461.5249   606.7665   320.5937
  452.3419   392.5586   609.7650   463.0242   606.7665   314.5966
  450.8426   391.0593   609.7650   458.5264   609.7650   314.5966
  458.3389   394.0578   609.7650   461.5249   608.2657   322.0930
  456.8397   392.5586   608.2657   461.5249   614.2628   317.5952
  459.8382   391.0593   611.2643   460.0256   614.2628   316.0959
  458.3389   394.0578   606.7665   461.5249   615.7621   319.0944
  459.8382   395.5571   606.7665   461.5249   615.7621   320.5937
  462.8367   398.5556   614.2628   464.5234   614.2628   317.5952
  465.8353   397.0564   611.2643   464.5234   612.7635   317.5952
  455.3404   395.5571   611.2643   457.0271   608.2657   316.0959
  456.8397   395.5571   611.2643   458.5264   609.7650   317.5952
  456.8397   395.5571   608.2657   461.5249   612.7635   319.0944
  459.8382   394.0578   618.7606   458.5264   615.7621   316.0959
