# Supplementary material for: Semi-automatic tracking, smoothing and segmentation of hyoid bone motion from videofluoroscopic swallowing study
Source: PLoS One. 2017 Nov 28;12(11):e0188684. doi: 10.1371/journal.pone.0188684 (PMC5705154; doi:10.1371/journal.pone.0188684)
Supplement: S4 File — (ZIP) [file pone.0188684.s004.zip › 7_manualtracking0_fr1to200.txt]

  380.3770   398.5556   495.8206   472.0198   522.8075   359.5747
  378.8777   398.5556   494.3214   472.0198   519.8089   361.0739
  380.3770   400.0549   491.3228   475.0183   522.8075   362.5732
  378.8777   400.0549   495.8206   469.0212   522.8075   358.0754
  381.8763   401.5542   492.8221   473.5190   521.3082   361.0739
  380.3770   401.5542   495.8206   475.0183   524.3067   364.0725
  381.8763   397.0564   494.3214   472.0198   522.8075   362.5732
  381.8763   401.5542   494.3214   472.0198   522.8075   362.5732
  381.8763   398.5556   492.8221   475.0183   525.8060   359.5747
  380.3770   398.5556   492.8221   475.0183   524.3067   361.0739
  380.3770   397.0564   494.3214   473.5190   524.3067   359.5747
  380.3770   401.5542   495.8206   472.0198   525.8060   362.5732
  383.3755   398.5556   491.3228   476.5176   519.8089   361.0739
  381.8763   400.0549   494.3214   472.0198   525.8060   361.0739
  377.3785   395.5571   495.8206   472.0198   519.8089   362.5732
  381.8763   398.5556   494.3214   476.5176   524.3067   361.0739
  380.3770   398.5556   491.3228   475.0183   522.8075   361.0739
  378.8777   398.5556   494.3214   472.0198   522.8075   362.5732
  378.8777   397.0564   491.3228   473.5190   522.8075   364.0725
  381.8763   398.5556   492.8221   476.5176   521.3082   362.5732
  380.3770   397.0564   495.8206   476.5176   524.3067   362.5732
  380.3770   400.0549   492.8221   475.0183   524.3067   364.0725
  378.8777   404.5527   495.8206   473.5190   521.3082   362.5732
  378.8777   398.5556   494.3214   475.0183   524.3067   362.5732
  381.8763   398.5556   498.8192   476.5176   525.8060   364.0725
  378.8777   398.5556   495.8206   473.5190   525.8060   364.0725
  380.3770   400.0549   494.3214   473.5190   522.8075   361.0739
  378.8777   398.5556   495.8206   473.5190   522.8075   362.5732
  381.8763   398.5556   497.3199   476.5176   522.8075   362.5732
  381.8763   398.5556   497.3199   470.5205   519.8089   359.5747
  381.8763   398.5556   497.3199   473.5190   524.3067   362.5732
  386.3741   397.0564   494.3214   476.5176   519.8089   361.0739
  378.8777   398.5556   492.8221   475.0183   522.8075   364.0725
  381.8763   400.0549   492.8221   470.5205   524.3067   364.0725
  378.8777   395.5571   492.8221   475.0183   521.3082   358.0754
  377.3785   400.0549   494.3214   473.5190   524.3067   362.5732
  381.8763   395.5571   494.3214   473.5190   522.8075   362.5732
  378.8777   397.0564   495.8206   475.0183   521.3082   362.5732
  381.8763   398.5556   497.3199   472.0198   524.3067   359.5747
  377.3785   395.5571   497.3199   475.0183   522.8075   364.0725
  380.3770   400.0549   498.8192   473.5190   524.3067   365.5717
  383.3755   400.0549   497.3199   478.0168   527.3053   365.5717
  386.3741   397.0564   497.3199   476.5176   525.8060   365.5717
  384.8748   395.5571   500.3184   478.0168   525.8060   361.0739
  386.3741   395.5571   501.8177   479.5161   525.8060   364.0725
  389.3726   395.5571   501.8177   479.5161   527.3053   362.5732
  387.8734   394.0578   501.8177   475.0183   525.8060   367.0710
  389.3726   397.0564   503.3170   479.5161   531.8031   364.0725
  389.3726   395.5571   500.3184   478.0168   528.8045   365.5717
  386.3741   397.0564   504.8163   479.5161   530.3038   367.0710
  387.8734   395.5571   507.8148   479.5161   531.8031   367.0710
  392.3712   400.0549   506.3155   475.0183   525.8060   365.5717
  386.3741   397.0564   504.8163   478.0168   530.3038   365.5717
  390.8719   395.5571   504.8163   479.5161   530.3038   365.5717
  396.8690   397.0564   501.8177   478.0168   527.3053   370.0695
  396.8690   394.0578   500.3184   475.0183   531.8031   364.0725
  398.3682   392.5586   501.8177   479.5161   530.3038   362.5732
  390.8719   391.0593   500.3184   473.5190   530.3038   368.5703
  389.3726   389.5600   503.3170   479.5161   528.8045   365.5717
  393.8704   394.0578   498.8192   478.0168   528.8045   370.0695
  386.3741   394.0578   501.8177   479.5161   527.3053   364.0725
  384.8748   389.5600   498.8192   478.0168   530.3038   361.0739
  384.8748   397.0564   503.3170   476.5176   530.3038   365.5717
  386.3741   395.5571   500.3184   478.0168   530.3038   364.0725
  383.3755   401.5542   500.3184   482.5146   531.8031   367.0710
  387.8734   400.0549   503.3170   481.0154   531.8031   365.5717
  389.3726   403.0534   501.8177   482.5146   528.8045   367.0710
  389.3726   404.5527   506.3155   481.0154   528.8045   367.0710
  384.8748   407.5512   501.8177   481.0154   528.8045   368.5703
  383.3755   407.5512   504.8163   481.0154   530.3038   367.0710
  383.3755   406.0520   507.8148   479.5161   530.3038   368.5703
  389.3726   409.0505   507.8148   479.5161   531.8031   368.5703
  381.8763   410.5498   504.8163   481.0154   531.8031   368.5703
  386.3741   407.5512   501.8177   482.5146   528.8045   370.0695
  389.3726   410.5498   507.8148   482.5146   533.3023   370.0695
  398.3682   412.0490   504.8163   482.5146   527.3053   368.5703
  398.3682   404.5527   504.8163   481.0154   531.8031   364.0725
  393.8704   407.5512   500.3184   482.5146   530.3038   368.5703
  393.8704   403.0534   504.8163   481.0154   527.3053   364.0725
  387.8734   403.0534   503.3170   479.5161   528.8045   364.0725
  392.3712   398.5556   503.3170   479.5161   528.8045   362.5732
  390.8719   401.5542   501.8177   478.0168   528.8045   365.5717
  389.3726   404.5527   503.3170   479.5161   525.8060   365.5717
  383.3755   406.0520   503.3170   476.5176   525.8060   362.5732
  378.8777   412.0490   503.3170   482.5146   527.3053   364.0725
  372.8807   412.0490   500.3184   481.0154   528.8045   365.5717
  372.8807   416.5469   500.3184   478.0168   528.8045   365.5717
  374.3799   410.5498   497.3199   479.5161   531.8031   370.0695
  372.8807   413.5483   501.8177   478.0168   528.8045   365.5717
  365.3843   416.5469   501.8177   475.0183   533.3023   367.0710
  357.8880   413.5483   503.3170   478.0168   528.8045   370.0695
  365.3843   412.0490   501.8177   476.5176   531.8031   365.5717
  362.3858   418.0461   504.8163   478.0168   530.3038   365.5717
  356.3887   413.5483   501.8177   475.0183   528.8045   367.0710
  359.3873   410.5498   506.3155   473.5190   530.3038   364.0725
  351.8909   407.5512   503.3170   475.0183   530.3038   365.5717
  356.3887   409.0505   503.3170   476.5176   530.3038   367.0710
  360.8865   407.5512   500.3184   475.0183   530.3038   365.5717
  362.3858   407.5512   503.3170   479.5161   527.3053   364.0725
  366.8836   403.0534   503.3170   476.5176   531.8031   367.0710
  365.3843   404.5527   500.3184   473.5190   533.3023   368.5703
  368.3829   404.5527   500.3184   476.5176   530.3038   368.5703
  368.3829   400.0549   503.3170   475.0183   528.8045   367.0710
  368.3829   400.0549   500.3184   476.5176   527.3053   364.0725
  374.3799   400.0549   500.3184   476.5176   531.8031   364.0725
  374.3799   400.0549   501.8177   475.0183   530.3038   365.5717
  371.3814   401.5542   501.8177   476.5176   530.3038   365.5717
  372.8807   401.5542   504.8163   476.5176   530.3038   364.0725
  369.8821   400.0549   498.8192   478.0168   528.8045   367.0710
  377.3785   407.5512   504.8163   475.0183   528.8045   364.0725
  371.3814   403.0534   498.8192   476.5176   530.3038   368.5703
  374.3799   404.5527   498.8192   476.5176   530.3038   367.0710
  374.3799   413.5483   500.3184   479.5161   531.8031   362.5732
  378.8777   406.0520   500.3184   478.0168   531.8031   364.0725
  374.3799   407.5512   495.8206   476.5176   521.3082   362.5732
  372.8807   406.0520   500.3184   475.0183   527.3053   365.5717
  375.8792   401.5542   492.8221   478.0168   528.8045   362.5732
  374.3799   404.5527   494.3214   475.0183   527.3053   364.0725
  374.3799   400.0549   497.3199   473.5190   527.3053   362.5732
  371.3814   398.5556   494.3214   475.0183   524.3067   365.5717
  377.3785   397.0564   497.3199   475.0183   525.8060   365.5717
  377.3785   400.0549   492.8221   475.0183   524.3067   370.0695
  377.3785   397.0564   495.8206   475.0183   525.8060   367.0710
  378.8777   400.0549   492.8221   473.5190   524.3067   365.5717
  372.8807   397.0564   497.3199   476.5176   524.3067   364.0725
  383.3755   398.5556   497.3199   478.0168   525.8060   362.5732
  380.3770   397.0564   494.3214   473.5190   522.8075   362.5732
  381.8763   397.0564   494.3214   476.5176   519.8089   367.0710
  380.3770   395.5571   497.3199   476.5176   525.8060   359.5747
  377.3785   392.5586   492.8221   473.5190   527.3053   362.5732
  375.8792   398.5556   501.8177   475.0183   528.8045   362.5732
  378.8777   395.5571   492.8221   478.0168   527.3053   364.0725
  380.3770   392.5586   494.3214   475.0183   525.8060   361.0739
  380.3770   395.5571   497.3199   473.5190   525.8060   362.5732
  381.8763   392.5586   494.3214   472.0198   525.8060   365.5717
  378.8777   389.5600   494.3214   472.0198   527.3053   365.5717
  378.8777   397.0564   494.3214   475.0183   525.8060   364.0725
  384.8748   391.0593   497.3199   473.5190   525.8060   365.5717
  383.3755   394.0578   495.8206   475.0183   525.8060   361.0739
  383.3755   397.0564   494.3214   473.5190   527.3053   367.0710
  378.8777   394.0578   497.3199   475.0183   525.8060   365.5717
  378.8777   395.5571   497.3199   472.0198   525.8060   362.5732
  386.3741   392.5586   495.8206   475.0183   528.8045   364.0725
  387.8734   392.5586   503.3170   475.0183   528.8045   365.5717
  386.3741   389.5600   495.8206   476.5176   525.8060   367.0710
  389.3726   394.0578   497.3199   476.5176   525.8060   365.5717
  384.8748   389.5600   500.3184   475.0183   525.8060   359.5747
  386.3741   388.0608   498.8192   473.5190   522.8075   362.5732
  384.8748   389.5600   498.8192   473.5190   527.3053   361.0739
  386.3741   391.0593   500.3184   473.5190   525.8060   362.5732
  384.8748   392.5586   500.3184   473.5190   525.8060   364.0725
  383.3755   391.0593   497.3199   475.0183   525.8060   365.5717
  383.3755   391.0593   500.3184   473.5190   527.3053   364.0725
  384.8748   391.0593   500.3184   472.0198   530.3038   364.0725
  384.8748   391.0593   497.3199   473.5190   525.8060   365.5717
  383.3755   389.5600   498.8192   476.5176   528.8045   365.5717
  383.3755   385.0622   498.8192   476.5176   528.8045   362.5732
  384.8748   386.5615   501.8177   476.5176   524.3067   364.0725
  381.8763   388.0608   501.8177   472.0198   530.3038   367.0710
  384.8748   389.5600   500.3184   476.5176   525.8060   367.0710
  380.3770   389.5600   503.3170   475.0183   525.8060   365.5717
  384.8748   392.5586   498.8192   476.5176   530.3038   365.5717
  384.8748   388.0608   498.8192   470.5205   528.8045   368.5703
  386.3741   388.0608   501.8177   475.0183   527.3053   365.5717
  384.8748   392.5586   494.3214   473.5190   528.8045   367.0710
  384.8748   391.0593   500.3184   476.5176   527.3053   364.0725
  383.3755   392.5586   500.3184   476.5176   525.8060   362.5732
  384.8748   389.5600   497.3199   476.5176   527.3053   362.5732
  387.8734   389.5600   503.3170   475.0183   527.3053   362.5732
  389.3726   394.0578   497.3199   475.0183   528.8045   365.5717
  383.3755   391.0593   500.3184   475.0183   530.3038   365.5717
  383.3755   392.5586   498.8192   473.5190   534.8016   362.5732
  386.3741   391.0593   501.8177   475.0183   530.3038   365.5717
  383.3755   394.0578   500.3184   475.0183   525.8060   364.0725
  383.3755   392.5586   500.3184   476.5176   525.8060   368.5703
  383.3755   392.5586   497.3199   475.0183   528.8045   364.0725
  383.3755   392.5586   500.3184   473.5190   527.3053   365.5717
  380.3770   392.5586   500.3184   478.0168   527.3053   362.5732
  383.3755   395.5571   498.8192   478.0168   527.3053   365.5717
  384.8748   391.0593   498.8192   475.0183   530.3038   362.5732
  387.8734   397.0564   500.3184   478.0168   530.3038   365.5717
  386.3741   394.0578   503.3170   476.5176   525.8060   365.5717
  386.3741   398.5556   501.8177   473.5190   528.8045   365.5717
  383.3755   394.0578   501.8177   475.0183   527.3053   368.5703
  386.3741   398.5556   501.8177   475.0183   527.3053   364.0725
  383.3755   397.0564   500.3184   478.0168   530.3038   364.0725
  383.3755   401.5542   501.8177   473.5190   525.8060   365.5717
  387.8734   391.0593   501.8177   473.5190   525.8060   365.5717
  386.3741   395.5571   503.3170   478.0168   533.3023   365.5717
  386.3741   391.0593   501.8177   475.0183   528.8045   361.0739
  380.3770   395.5571   498.8192   476.5176   528.8045   365.5717
  386.3741   397.0564   501.8177   478.0168   524.3067   362.5732
  381.8763   394.0578   500.3184   476.5176   530.3038   364.0725
  381.8763   398.5556   500.3184   478.0168   527.3053   364.0725
  386.3741   397.0564   503.3170   478.0168   533.3023   365.5717
  386.3741   395.5571   501.8177   476.5176   528.8045   362.5732
  381.8763   398.5556   504.8163   478.0168   527.3053   367.0710
  384.8748   398.5556   500.3184   479.5161   525.8060   364.0725
  383.3755   397.0564   501.8177   481.0154   525.8060   365.5717
  381.8763   398.5556   500.3184   475.0183   530.3038   362.5732
