# Supplementary material for: Semi-automatic tracking, smoothing and segmentation of hyoid bone motion from videofluoroscopic swallowing study
Source: PLoS One. 2017 Nov 28;12(11):e0188684. doi: 10.1371/journal.pone.0188684 (PMC5705154; doi:10.1371/journal.pone.0188684)
Supplement: S4 File — (ZIP) [file pone.0188684.s004.zip › 8_manualtracking0_fr151to295.txt]

  444.8455   334.0871   531.8031   452.5293   602.2687   340.0842
  449.3433   337.0857   528.8045   452.5293   600.7694   341.5835
  447.8441   331.0886   530.3038   457.0271   597.7709   343.0827
  449.3433   335.5864   533.3023   454.0286   599.2701   344.5820
  446.3448   335.5864   533.3023   457.0271   599.2701   343.0827
  446.3448   334.0871   530.3038   451.0300   597.7709   343.0827
  450.8426   335.5864   533.3023   457.0271   599.2701   340.0842
  446.3448   337.0857   534.8016   455.5278   596.2716   344.5820
  446.3448   340.0842   531.8031   455.5278   596.2716   343.0827
  447.8441   334.0871   531.8031   452.5293   600.7694   346.0813
  446.3448   340.0842   531.8031   455.5278   600.7694   344.5820
  449.3433   338.5849   530.3038   454.0286   600.7694   340.0842
  447.8441   343.0827   531.8031   452.5293   597.7709   343.0827
  447.8441   340.0842   533.3023   455.5278   599.2701   341.5835
  447.8441   340.0842   530.3038   455.5278   600.7694   343.0827
  452.3419   340.0842   531.8031   451.0300   603.7679   341.5835
  449.3433   343.0827   531.8031   451.0300   597.7709   343.0827
  450.8426   341.5835   531.8031   455.5278   597.7709   341.5835
  443.3463   343.0827   530.3038   452.5293   600.7694   341.5835
  447.8441   343.0827   528.8045   454.0286   599.2701   347.5805
  446.3448   338.5849   528.8045   452.5293   597.7709   344.5820
  446.3448   341.5835   527.3053   449.5307   597.7709   344.5820
  446.3448   338.5849   530.3038   454.0286   597.7709   343.0827
  444.8455   340.0842   530.3038   452.5293   597.7709   343.0827
  443.3463   341.5835   527.3053   452.5293   597.7709   343.0827
  441.8470   338.5849   528.8045   449.5307   599.2701   338.5849
  438.8485   338.5849   525.8060   451.0300   597.7709   343.0827
  440.3477   338.5849   527.3053   451.0300   599.2701   341.5835
  444.8455   335.5864   525.8060   449.5307   596.2716   341.5835
  438.8485   335.5864   524.3067   448.0315   596.2716   340.0842
  440.3477   335.5864   524.3067   449.5307   596.2716   337.0857
  446.3448   331.0886   525.8060   452.5293   593.2731   340.0842
  447.8441   322.0930   525.8060   451.0300   597.7709   341.5835
  447.8441   322.0930   527.3053   449.5307   597.7709   341.5835
  447.8441   319.0944   524.3067   449.5307   600.7694   341.5835
  453.8411   317.5952   528.8045   455.5278   594.7723   340.0842
  449.3433   316.0959   525.8060   452.5293   596.2716   344.5820
  447.8441   317.5952   525.8060   449.5307   594.7723   340.0842
  449.3433   319.0944   521.3082   451.0300   596.2716   343.0827
  443.3463   317.5952   527.3053   452.5293   596.2716   338.5849
  441.8470   322.0930   521.3082   449.5307   594.7723   341.5835
  443.3463   325.0915   524.3067   455.5278   593.2731   343.0827
  443.3463   328.0900   522.8075   448.0315   594.7723   341.5835
  438.8485   331.0886   524.3067   452.5293   597.7709   340.0842
  437.3492   332.5878   522.8075   452.5293   594.7723   341.5835
  438.8485   335.5864   530.3038   448.0315   594.7723   346.0813
  440.3477   335.5864   527.3053   452.5293   596.2716   338.5849
  440.3477   335.5864   527.3053   449.5307   599.2701   341.5835
  444.8455   332.5878   527.3053   449.5307   596.2716   341.5835
  441.8470   338.5849   525.8060   452.5293   599.2701   343.0827
  446.3448   332.5878   524.3067   451.0300   599.2701   343.0827
  444.8455   334.0871   528.8045   454.0286   597.7709   341.5835
  450.8426   331.0886   530.3038   457.0271   594.7723   343.0827
  452.3419   332.5878   528.8045   452.5293   599.2701   343.0827
  446.3448   332.5878   525.8060   454.0286   597.7709   341.5835
  446.3448   332.5878   527.3053   451.0300   599.2701   344.5820
  443.3463   331.0886   527.3053   451.0300   600.7694   343.0827
  441.8470   331.0886   525.8060   452.5293   596.2716   344.5820
  441.8470   332.5878   528.8045   452.5293   597.7709   343.0827
  443.3463   335.5864   528.8045   454.0286   599.2701   341.5835
  440.3477   334.0871   528.8045   455.5278   596.2716   340.0842
  444.8455   337.0857   531.8031   454.0286   596.2716   343.0827
  446.3448   340.0842   524.3067   452.5293   596.2716   341.5835
  443.3463   341.5835   528.8045   454.0286   600.7694   340.0842
  446.3448   340.0842   531.8031   452.5293   599.2701   341.5835
  443.3463   338.5849   531.8031   454.0286   596.2716   341.5835
  444.8455   343.0827   528.8045   454.0286   596.2716   338.5849
  444.8455   343.0827   534.8016   452.5293   596.2716   340.0842
  446.3448   346.0813   530.3038   454.0286   599.2701   344.5820
  443.3463   344.5820   528.8045   449.5307   594.7723   340.0842
  441.8470   344.5820   533.3023   446.5322   597.7709   346.0813
  437.3492   346.0813   525.8060   449.5307   597.7709   341.5835
  440.3477   340.0842   528.8045   449.5307   597.7709   341.5835
  438.8485   343.0827   527.3053   452.5293   596.2716   341.5835
  438.8485   341.5835   530.3038   454.0286   599.2701   337.0857
  438.8485   341.5835   527.3053   454.0286   596.2716   343.0827
  438.8485   340.0842   528.8045   454.0286   596.2716   343.0827
  429.8529   343.0827   528.8045   452.5293   599.2701   341.5835
  432.8514   341.5835   525.8060   454.0286   599.2701   344.5820
  428.3536   343.0827   527.3053   454.0286   597.7709   341.5835
  431.3521   343.0827   528.8045   454.0286   597.7709   341.5835
  435.8499   349.0798   531.8031   455.5278   594.7723   344.5820
  434.3507   353.5776   530.3038   454.0286   594.7723   343.0827
  441.8470   352.0783   527.3053   455.5278   597.7709   344.5820
  441.8470   356.5761   525.8060   457.0271   597.7709   343.0827
  438.8485   358.0754   530.3038   449.5307   599.2701   341.5835
  437.3492   359.5747   528.8045   451.0300   597.7709   341.5835
  435.8499   359.5747   530.3038   452.5293   597.7709   343.0827
  438.8485   358.0754   525.8060   454.0286   600.7694   340.0842
  434.3507   358.0754   530.3038   454.0286   594.7723   343.0827
  440.3477   355.0769   531.8031   452.5293   597.7709   341.5835
  438.8485   358.0754   527.3053   452.5293   597.7709   341.5835
  440.3477   358.0754   531.8031   457.0271   594.7723   343.0827
  440.3477   356.5761   533.3023   452.5293   594.7723   338.5849
  434.3507   361.0739   531.8031   457.0271   597.7709   341.5835
  435.8499   361.0739   528.8045   454.0286   594.7723   344.5820
  432.8514   359.5747   531.8031   454.0286   597.7709   341.5835
  420.8572   361.0739   531.8031   455.5278   597.7709   341.5835
  419.3580   359.5747   530.3038   455.5278   597.7709   343.0827
  417.8587   359.5747   531.8031   454.0286   594.7723   343.0827
  417.8587   361.0739   530.3038   454.0286   597.7709   343.0827
  413.3609   358.0754   531.8031   454.0286   596.2716   341.5835
  411.8616   356.5761   530.3038   451.0300   597.7709   343.0827
  408.8631   362.5732   528.8045   452.5293   597.7709   341.5835
  405.8646   362.5732   525.8060   454.0286   597.7709   344.5820
  410.3624   362.5732   527.3053   454.0286   597.7709   344.5820
  408.8631   367.0710   528.8045   451.0300   600.7694   343.0827
  407.3638   368.5703   528.8045   451.0300   600.7694   341.5835
  410.3624   365.5717   527.3053   451.0300   597.7709   340.0842
  423.8558   358.0754   528.8045   452.5293   599.2701   337.0857
  431.3521   353.5776   527.3053   448.0315   596.2716   341.5835
  429.8529   338.5849   530.3038   452.5293   596.2716   344.5820
  432.8514   341.5835   527.3053   451.0300   599.2701   344.5820
  437.3492   337.0857   527.3053   449.5307   597.7709   338.5849
  434.3507   338.5849   524.3067   451.0300   600.7694   337.0857
  432.8514   332.5878   522.8075   452.5293   596.2716   343.0827
  437.3492   331.0886   525.8060   454.0286   600.7694   344.5820
  434.3507   331.0886   528.8045   448.0315   596.2716   341.5835
  434.3507   334.0871   530.3038   455.5278   599.2701   343.0827
  440.3477   332.5878   528.8045   452.5293   596.2716   343.0827
  438.8485   329.5893   530.3038   452.5293   596.2716   344.5820
  443.3463   337.0857   525.8060   454.0286   599.2701   344.5820
  440.3477   331.0886   528.8045   458.5264   596.2716   341.5835
  440.3477   335.5864   525.8060   455.5278   594.7723   344.5820
  437.3492   335.5864   531.8031   452.5293   596.2716   343.0827
  432.8514   334.0871   528.8045   454.0286   599.2701   346.0813
  438.8485   335.5864   530.3038   457.0271   597.7709   343.0827
  434.3507   337.0857   534.8016   458.5264   599.2701   341.5835
  440.3477   337.0857   531.8031   455.5278   599.2701   346.0813
  437.3492   340.0842   528.8045   455.5278   599.2701   346.0813
  440.3477   340.0842   531.8031   457.0271   600.7694   343.0827
  441.8470   341.5835   531.8031   455.5278   602.2687   343.0827
  441.8470   337.0857   533.3023   455.5278   599.2701   344.5820
  444.8455   341.5835   531.8031   457.0271   602.2687   344.5820
  446.3448   338.5849   536.3009   455.5278   600.7694   344.5820
  443.3463   343.0827   531.8031   454.0286   602.2687   341.5835
  443.3463   344.5820   530.3038   452.5293   599.2701   347.5805
  440.3477   340.0842   528.8045   457.0271   597.7709   340.0842
  444.8455   341.5835   530.3038   454.0286   602.2687   344.5820
  446.3448   340.0842   533.3023   457.0271   596.2716   343.0827
  446.3448   343.0827   531.8031   451.0300   596.2716   346.0813
  443.3463   341.5835   531.8031   452.5293   599.2701   341.5835
  438.8485   341.5835   534.8016   457.0271   597.7709   344.5820
  444.8455   341.5835   531.8031   455.5278   597.7709   349.0798
  446.3448   340.0842   531.8031   454.0286   599.2701   344.5820
