# Supplementary material for: Semi-automatic tracking, smoothing and segmentation of hyoid bone motion from videofluoroscopic swallowing study
Source: PLoS One. 2017 Nov 28;12(11):e0188684. doi: 10.1371/journal.pone.0188684 (PMC5705154; doi:10.1371/journal.pone.0188684)
Supplement: S4 File — (ZIP) [file pone.0188684.s004.zip › 9_manualtracking0_fr1to130.txt]

  431.3521   452.5293   585.7767   549.9817   605.2672   419.5454
  432.8514   458.5264   587.2760   552.9802   609.7650   421.0447
  434.3507   466.0227   593.2731   554.4795   606.7665   419.5454
  434.3507   466.0227   588.7753   554.4795   608.2657   418.0461
  438.8485   467.5220   591.7738   554.4795   615.7621   421.0447
  441.8470   466.0227   597.7709   555.9788   618.7606   416.5469
  441.8470   464.5234   597.7709   554.4795   614.2628   415.0476
  441.8470   466.0227   596.2716   552.9802   617.2613   419.5454
  440.3477   464.5234   597.7709   551.4810   618.7606   418.0461
  446.3448   463.0242   597.7709   548.4824   617.2613   416.5469
  447.8441   461.5249   599.2701   552.9802   621.7592   415.0476
  447.8441   458.5264   600.7694   549.9817   618.7606   418.0461
  447.8441   463.0242   597.7709   548.4824   623.2584   419.5454
  449.3433   464.5234   599.2701   552.9802   618.7606   419.5454
  446.3448   464.5234   599.2701   552.9802   620.2599   422.5439
  452.3419   464.5234   602.2687   552.9802   618.7606   416.5469
  446.3448   460.0256   594.7723   552.9802   620.2599   413.5483
  446.3448   461.5249   590.2745   552.9802   620.2599   416.5469
  447.8441   454.0286   594.7723   552.9802   614.2628   416.5469
  444.8455   442.0344   587.2760   548.4824   617.2613   419.5454
  446.3448   443.5337   588.7753   552.9802   614.2628   419.5454
  441.8470   436.0373   594.7723   554.4795   612.7635   416.5469
  443.3463   437.5366   593.2731   554.4795   614.2628   421.0447
  441.8470   439.0359   591.7738   552.9802   611.2643   419.5454
  447.8441   439.0359   591.7738   548.4824   614.2628   421.0447
  446.3448   449.5307   590.2745   549.9817   611.2643   421.0447
  447.8441   446.5322   591.7738   549.9817   614.2628   419.5454
  444.8455   446.5322   591.7738   549.9817   617.2613   419.5454
  441.8470   449.5307   594.7723   548.4824   620.2599   419.5454
  444.8455   449.5307   594.7723   548.4824   617.2613   418.0461
  444.8455   449.5307   591.7738   545.4839   617.2613   419.5454
  446.3448   452.5293   593.2731   546.9832   615.7621   418.0461
  437.3492   457.0271   587.2760   545.4839   615.7621   421.0447
  438.8485   466.0227   590.2745   549.9817   618.7606   424.0432
  423.8558   476.5176   587.2760   549.9817   617.2613   418.0461
  425.3551   479.5161   590.2745   551.4810   617.2613   421.0447
  417.8587   479.5161   588.7753   548.4824   617.2613   421.0447
  407.3638   485.5132   588.7753   551.4810   617.2613   422.5439
  414.8602   493.0095   585.7767   548.4824   620.2599   422.5439
  401.3668   485.5132   590.2745   548.4824   620.2599   418.0461
  401.3668   485.5132   585.7767   552.9802   618.7606   421.0447
  398.3682   484.0139   585.7767   545.4839   618.7606   424.0432
  398.3682   482.5146   593.2731   551.4810   618.7606   421.0447
  393.8704   478.0168   594.7723   549.9817   621.7592   421.0447
  396.8690   479.5161   593.2731   551.4810   623.2584   424.0432
  398.3682   475.0183   594.7723   552.9802   618.7606   421.0447
  396.8690   475.0183   597.7709   552.9802   629.2555   422.5439
  401.3668   466.0227   599.2701   549.9817   624.7577   424.0432
  407.3638   469.0212   597.7709   555.9788   626.2570   419.5454
  416.3594   464.5234   600.7694   554.4795   621.7592   422.5439
  426.8543   451.0300   600.7694   554.4795   629.2555   424.0432
  435.8499   448.0315   603.7679   548.4824   630.7548   427.0417
  443.3463   439.0359   606.7665   552.9802   629.2555   419.5454
  438.8485   425.5425   603.7679   558.9773   627.7562   419.5454
  443.3463   424.0432   605.2672   552.9802   629.2555   425.5425
  441.8470   427.0417   608.2657   557.4780   630.7548   421.0447
  446.3448   428.5410   608.2657   552.9802   633.7533   427.0417
  444.8455   428.5410   612.7635   557.4780   633.7533   427.0417
  452.3419   421.0447   609.7650   557.4780   633.7533   427.0417
  446.3448   425.5425   608.2657   557.4780   629.2555   425.5425
  446.3448   422.5439   611.2643   557.4780   633.7533   425.5425
  450.8426   424.0432   609.7650   555.9788   633.7533   425.5425
  453.8411   421.0447   612.7635   555.9788   633.7533   425.5425
  455.3404   422.5439   612.7635   557.4780   635.2526   428.5410
  452.3419   424.0432   615.7621   557.4780   633.7533   425.5425
  459.8382   422.5439   612.7635   558.9773   633.7533   428.5410
  453.8411   422.5439   615.7621   558.9773   630.7548   424.0432
  455.3404   424.0432   614.2628   564.9744   636.7518   424.0432
  455.3404   425.5425   612.7635   558.9773   636.7518   427.0417
  456.8397   424.0432   611.2643   561.9758   632.2540   430.0403
  462.8367   427.0417   621.7592   558.9773   636.7518   428.5410
  456.8397   419.5454   614.2628   558.9773   633.7533   424.0432
  458.3389   424.0432   617.2613   558.9773   638.2511   428.5410
  458.3389   424.0432   618.7606   560.4766   639.7504   428.5410
  462.8367   427.0417   617.2613   557.4780   639.7504   422.5439
  459.8382   434.5381   615.7621   560.4766   635.2526   425.5425
  461.3375   428.5410   611.2643   557.4780   636.7518   424.0432
  459.8382   436.0373   618.7606   558.9773   636.7518   416.5469
  464.3360   437.5366   615.7621   560.4766   633.7533   427.0417
  462.8367   440.5351   618.7606   560.4766   638.2511   428.5410
  462.8367   442.0344   620.2599   560.4766   632.2540   419.5454
  458.3389   440.5351   614.2628   555.9788   635.2526   427.0417
  467.3346   443.5337   618.7606   563.4751   629.2555   424.0432
  462.8367   440.5351   617.2613   558.9773   632.2540   422.5439
  464.3360   443.5337   617.2613   557.4780   630.7548   428.5410
  453.8411   442.0344   617.2613   555.9788   635.2526   425.5425
  462.8367   445.0329   615.7621   560.4766   630.7548   425.5425
  464.3360   446.5322   614.2628   557.4780   633.7533   427.0417
  467.3346   445.0329   617.2613   557.4780   635.2526   425.5425
  462.8367   445.0329   617.2613   557.4780   636.7518   430.0403
  456.8397   449.5307   615.7621   557.4780   635.2526   425.5425
  468.8338   451.0300   618.7606   558.9773   635.2526   428.5410
  464.3360   452.5293   623.2584   561.9758   633.7533   422.5439
  465.8353   449.5307   620.2599   557.4780   635.2526   425.5425
  462.8367   452.5293   621.7592   554.4795   630.7548   425.5425
  464.3360   452.5293   620.2599   558.9773   635.2526   430.0403
  467.3346   458.5264   621.7592   554.4795   635.2526   424.0432
  462.8367   458.5264   620.2599   560.4766   639.7504   427.0417
  468.8338   463.0242   617.2613   558.9773   636.7518   430.0403
  459.8382   463.0242   623.2584   555.9788   636.7518   427.0417
  468.8338   466.0227   620.2599   558.9773   635.2526   427.0417
  467.3346   458.5264   626.2570   560.4766   636.7518   427.0417
  465.8353   464.5234   621.7592   555.9788   636.7518   427.0417
  474.8309   464.5234   627.7562   555.9788   639.7504   430.0403
  468.8338   461.5249   617.2613   557.4780   638.2511   427.0417
  468.8338   463.0242   624.7577   564.9744   639.7504   427.0417
  473.3316   463.0242   618.7606   561.9758   636.7518   422.5439
  471.8324   463.0242   620.2599   558.9773   632.2540   425.5425
  471.8324   469.0212   617.2613   554.4795   627.7562   425.5425
  471.8324   464.5234   623.2584   557.4780   635.2526   425.5425
  470.3331   464.5234   623.2584   560.4766   632.2540   425.5425
  473.3316   461.5249   620.2599   560.4766   638.2511   425.5425
  471.8324   467.5220   618.7606   557.4780   635.2526   431.5395
  470.3331   469.0212   623.2584   555.9788   639.7504   424.0432
  473.3316   464.5234   624.7577   563.4751   633.7533   425.5425
  473.3316   464.5234   626.2570   557.4780   635.2526   427.0417
  473.3316   460.0256   626.2570   555.9788   638.2511   427.0417
  471.8324   454.0286   621.7592   558.9773   635.2526   427.0417
  465.8353   452.5293   620.2599   558.9773   635.2526   427.0417
  465.8353   451.0300   615.7621   557.4780   638.2511   424.0432
  471.8324   448.0315   623.2584   560.4766   633.7533   424.0432
  468.8338   439.0359   618.7606   560.4766   635.2526   428.5410
  470.3331   440.5351   623.2584   552.9802   636.7518   425.5425
  467.3346   440.5351   618.7606   555.9788   635.2526   422.5439
  470.3331   434.5381   620.2599   557.4780   632.2540   425.5425
  464.3360   431.5395   618.7606   555.9788   638.2511   424.0432
  467.3346   434.5381   618.7606   558.9773   632.2540   425.5425
  464.3360   434.5381   621.7592   558.9773   633.7533   424.0432
  467.3346   428.5410   623.2584   560.4766   636.7518   421.0447
  462.8367   431.5395   618.7606   561.9758   633.7533   424.0432
